# Supplementary material for: Genome sequencing and multi-stage, blood-feeding, and tissue-specific transcriptome atlas of the Rocky Mountain wood tick provide a critical resource for this vector
Source: bioRxiv. 2026 Apr 17:2026.04.15.717773. Preprint. [Version 1] doi: 10.64898/2026.04.15.717773 (PMC13105059; doi:10.64898/2026.04.15.717773)
Supplement: Supplement 2 — Materials S1 - List of transcripts associated with specific modules based on Figure S1. [file media-2.zip]

Archive with 85 entries (85 files):
- Supplemental Materisl 1 - Modules/orangered4.txt
- Supplemental Materisl 1 - Modules/navajowhite2.txt
- Supplemental Materisl 1 - Modules/darkred.txt
- Supplemental Materisl 1 - Modules/floralwhite.txt
- Supplemental Materisl 1 - Modules/salmon4.txt
- Supplemental Materisl 1 - Modules/saddlebrown.txt
- Supplemental Materisl 1 - Modules/blue2.txt
- Supplemental Materisl 1 - Modules/yellowgreen(1).txt
- Supplemental Materisl 1 - Modules/violet.txt
- Supplemental Materisl 1 - Modules/lightsteelblue.txt
- Supplemental Materisl 1 - Modules/mediumpurple2.txt
- Supplemental Materisl 1 - Modules/antiquewhite4.txt
- Supplemental Materisl 1 - Modules/darkgreen.txt
- Supplemental Materisl 1 - Modules/indianred4.txt
- Supplemental Materisl 1 - Modules/brown4.txt
- Supplemental Materisl 1 - Modules/thistle3.txt
- Supplemental Materisl 1 - Modules/orange.txt
- Supplemental Materisl 1 - Modules/brown.txt
- Supplemental Materisl 1 - Modules/steelblue.txt
- Supplemental Materisl 1 - Modules/palevioletred3.txt
- Supplemental Materisl 1 - Modules/black.txt
- Supplemental Materisl 1 - Modules/darkseagreen4.txt
- Supplemental Materisl 1 - Modules/plum1.txt
- Supplemental Materisl 1 - Modules/yellow4.txt
- Supplemental Materisl 1 - Modules/brown2.txt
- Supplemental Materisl 1 - Modules/thistle2.txt
- Supplemental Materisl 1 - Modules/purple.txt
- Supplemental Materisl 1 - Modules/mediumorchid.txt
- Supplemental Materisl 1 - Modules/royalblue.txt
- Supplemental Materisl 1 - Modules/sienna3.txt
- Supplemental Materisl 1 - Modules/darkturquoise.txt
- Supplemental Materisl 1 - Modules/white(1).txt
- Supplemental Materisl 1 - Modules/white.txt
- Supplemental Materisl 1 - Modules/midnightblue.txt
- Supplemental Materisl 1 - Modules/coral2.txt
- Supplemental Materisl 1 - Modules/skyblue1.txt
- Supplemental Materisl 1 - Modules/lightpink4.txt
- Supplemental Materisl 1 - Modules/skyblue3.txt
- Supplemental Materisl 1 - Modules/grey60.txt
- Supplemental Materisl 1 - Modules/darkviolet.txt
- Supplemental Materisl 1 - Modules/lightsteelblue1.txt
- Supplemental Materisl 1 - Modules/plum3.txt
- Supplemental Materisl 1 - Modules/paleturquoise.txt
- Supplemental Materisl 1 - Modules/plum2.txt
- Supplemental Materisl 1 - Modules/greenyellow.txt
- Supplemental Materisl 1 - Modules/grey.txt
- Supplemental Materisl 1 - Modules/lightgreen.txt
- Supplemental Materisl 1 - Modules/firebrick4.txt
- Supplemental Materisl 1 - Modules/cyan.txt
- Supplemental Materisl 1 - Modules/maroon.txt
- Supplemental Materisl 1 - Modules/tan.txt
- Supplemental Materisl 1 - Modules/darkgrey.txt
- Supplemental Materisl 1 - Modules/lightcoral.txt
- Supplemental Materisl 1 - Modules/pink.txt
- Supplemental Materisl 1 - Modules/ivory.txt
- Supplemental Materisl 1 - Modules/skyblue2.txt
- Supplemental Materisl 1 - Modules/magenta.txt
- Supplemental Materisl 1 - Modules/lightyellow.txt
- Supplemental Materisl 1 - Modules/turquoise(1).txt
- Supplemental Materisl 1 - Modules/darkolivegreen.txt
- Supplemental Materisl 1 - Modules/darkmagenta.txt
- Supplemental Materisl 1 - Modules/yellow4(1).txt
- Supplemental Materisl 1 - Modules/turquoise.txt
- Supplemental Materisl 1 - Modules/yellowgreen.txt
- Supplemental Materisl 1 - Modules/honeydew1.txt
- Supplemental Materisl 1 - Modules/darkorange.txt
- Supplemental Materisl 1 - Modules/darkorange2.txt
- Supplemental Materisl 1 - Modules/yellow.txt
- Supplemental Materisl 1 - Modules/salmon.txt
- Supplemental Materisl 1 - Modules/orangered3.txt
- Supplemental Materisl 1 - Modules/lavenderblush3.txt
- Supplemental Materisl 1 - Modules/plum.txt
- Supplemental Materisl 1 - Modules/skyblue.txt
- Supplemental Materisl 1 - Modules/red.txt
- Supplemental Materisl 1 - Modules/lightcyan.txt
- Supplemental Materisl 1 - Modules/green.txt
- Supplemental Materisl 1 - Modules/darkslateblue.txt
- Supplemental Materisl 1 - Modules/yellow(1).txt
- Supplemental Materisl 1 - Modules/coral1.txt
- Supplemental Materisl 1 - Modules/mediumpurple3.txt
- Supplemental Materisl 1 - Modules/blue.txt
- Supplemental Materisl 1 - Modules/darkolivegreen4.txt
- Supplemental Materisl 1 - Modules/thistle1.txt
- Supplemental Materisl 1 - Modules/lightcyan1.txt
- Supplemental Materisl 1 - Modules/bisque4.txt
