# Supplementary material for: Genome sequencing and multi-stage, blood-feeding, and tissue-specific transcriptome atlas of the Rocky Mountain wood tick provide a critical resource for this vector
Source: bioRxiv. 2026 Apr 17:2026.04.15.717773. Preprint. [Version 1] doi: 10.64898/2026.04.15.717773 (PMC13105059; doi:10.64898/2026.04.15.717773)
Supplement: Supplement 2 — Materials S1 - List of transcripts associated with specific modules based on Figure S1. [file media-2.zip › Supplemental Materisl 1 - Modules/blue2.txt]

Trnai-aau_46
LOC126529875
LOC126537768
LOC126538476
Trnal-uag_20
LOC129383913
LOC126535431
LOC126538818
LOC129387338
LOC126540789
Trnai-gau
Trnar-acg_56
Trnac-gca_56
Trnal-caa_125
Trnaw-cca_52
LOC126543444
LOC126547484
LOC126516633
Trnas-gga_204
LOC126519397
LOC126519070
LOC126519151
Trnas-aga_101
