# Supplementary material for: Genome sequencing and multi-stage, blood-feeding, and tissue-specific transcriptome atlas of the Rocky Mountain wood tick provide a critical resource for this vector
Source: bioRxiv. 2026 Apr 17:2026.04.15.717773. Preprint. [Version 1] doi: 10.64898/2026.04.15.717773 (PMC13105059; doi:10.64898/2026.04.15.717773)
Supplement: Supplement 2 — Materials S1 - List of transcripts associated with specific modules based on Figure S1. [file media-2.zip › Supplemental Materisl 1 - Modules/antiquewhite4.txt]

Trnag-gcc_16
Trnas-aga_2
LOC126535759
LOC126522160
LOC126525732
LOC126528686
LOC126527890
Trnaa-agc_37
LOC126530067
Trnat-cgu_38
LOC126531922
LOC126530812
LOC129385023
Trnap-ugg_10
Trnat-ugu_60
Trnat-cgu_116
LOC126538012
LOC126538678
LOC126539987
LOC126539836
LOC126541072
LOC129387291
LOC129380525
LOC126546032
LOC129388065
LOC126547203
LOC126548319
LOC126547706
LOC126516919
LOC126516968
LOC126517580
LOC126519009
Trnat-ggu_11
LOC126519027
LOC126519221
Trnas-gga_210
LOC126520223
LOC129382110
