# Supplementary material for: Genome sequencing and multi-stage, blood-feeding, and tissue-specific transcriptome atlas of the Rocky Mountain wood tick provide a critical resource for this vector
Source: bioRxiv. 2026 Apr 17:2026.04.15.717773. Preprint. [Version 1] doi: 10.64898/2026.04.15.717773 (PMC13105059; doi:10.64898/2026.04.15.717773)
Supplement: Supplement 2 — Materials S1 - List of transcripts associated with specific modules based on Figure S1. [file media-2.zip › Supplemental Materisl 1 - Modules/thistle3.txt]

LOC129384482
LOC126539326
LOC126524027
LOC126524778
Trnas-cga_61
LOC129383289
Trnat-cgu_58
LOC126533804
LOC126535001
LOC126534819
LOC126535710
Trnas-gga_137
LOC126538957
LOC126539681
LOC129387028
LOC129387375
Trnat-agu_77
LOC126548408
LOC126516914
LOC126519414
Trnas-cga_211
LOC126519878
