# Supplementary material for: Genome sequencing and multi-stage, blood-feeding, and tissue-specific transcriptome atlas of the Rocky Mountain wood tick provide a critical resource for this vector
Source: bioRxiv. 2026 Apr 17:2026.04.15.717773. Preprint. [Version 1] doi: 10.64898/2026.04.15.717773 (PMC13105059; doi:10.64898/2026.04.15.717773)
Supplement: Supplement 2 — Materials S1 - List of transcripts associated with specific modules based on Figure S1. [file media-2.zip › Supplemental Materisl 1 - Modules/yellow4.txt]

Trnai-aau_23
LOC126522645
Trnae-cuc_25
LOC126530725
LOC126531112
LOC129386254
LOC126542782
Trnar-ucg_5
Trnas-gga_25
LOC126523935
LOC126524010
Trnas-cga_69
LOC126526280
LOC129383930
LOC126534945
LOC126535424
Trnas-cga_105
Trnas-aga_32
Trnal-uaa_31
Trnal-caa_120
Trnat-cgu_151
LOC126546462
LOC129381037
LOC126548327
Trnav-uac_20
LOC129381537
LOC126517565
LOC129381625
Trnaf-gaa_47
LOC126518515
Trnay-gua_71
LOC126518702
LOC126518663
Trnag-ucc_70
LOC126519753
