# Supplementary material for: Genome sequencing and multi-stage, blood-feeding, and tissue-specific transcriptome atlas of the Rocky Mountain wood tick provide a critical resource for this vector
Source: bioRxiv. 2026 Apr 17:2026.04.15.717773. Preprint. [Version 1] doi: 10.64898/2026.04.15.717773 (PMC13105059; doi:10.64898/2026.04.15.717773)
Supplement: Supplement 2 — Materials S1 - List of transcripts associated with specific modules based on Figure S1. [file media-2.zip › Supplemental Materisl 1 - Modules/plum3.txt]

LOC129380250
LOC126527268
LOC129384617
LOC126533934
LOC126541217
LOC129382181
LOC126523020
LOC126526137
LOC129383497
LOC126526494
Trnal-caa_21
LOC126534141
LOC126535418
LOC126535428
Trnat-ggu_4
LOC126537769
Trnas-gga_175
LOC129387589
LOC126548338
Trnas-cga_187
LOC126516681
LOC126519244
LOC126519793
