# Supplementary material for: Genome sequencing and multi-stage, blood-feeding, and tissue-specific transcriptome atlas of the Rocky Mountain wood tick provide a critical resource for this vector
Source: bioRxiv. 2026 Apr 17:2026.04.15.717773. Preprint. [Version 1] doi: 10.64898/2026.04.15.717773 (PMC13105059; doi:10.64898/2026.04.15.717773)
Supplement: Supplement 2 — Materials S1 - List of transcripts associated with specific modules based on Figure S1. [file media-2.zip › Supplemental Materisl 1 - Modules/skyblue2.txt]

LOC126545628
LOC126520811
LOC126528455
LOC129386283
LOC129387771
LOC126522096
LOC126523778
LOC126524018
LOC129382881
LOC126525999
Trnai-aau_103
LOC129384566
LOC126531964
LOC126531983
LOC129384922
LOC129384924
LOC126535000
LOC126534028
LOC126535035
LOC126534454
LOC129385911
LOC126537220
Trnas-aga_36
LOC126543247
LOC126543610
LOC126543616
LOC126547354
LOC126547473
LOC126548302
LOC126548395
LOC126518557
LOC126519094
LOC126519204
LOC126519835
LOC126520410
LOC129382131
