# Supplementary material for: Genome sequencing and multi-stage, blood-feeding, and tissue-specific transcriptome atlas of the Rocky Mountain wood tick provide a critical resource for this vector
Source: bioRxiv. 2026 Apr 17:2026.04.15.717773. Preprint. [Version 1] doi: 10.64898/2026.04.15.717773 (PMC13105059; doi:10.64898/2026.04.15.717773)
Supplement: Supplement 2 — Materials S1 - List of transcripts associated with specific modules based on Figure S1. [file media-2.zip › Supplemental Materisl 1 - Modules/orangered3.txt]

LOC126523860
LOC126524378
LOC129382243
LOC126529389
LOC126535061
LOC126523278
LOC126524087
LOC126524159
LOC126526507
LOC126528644
LOC126528630
LOC126529271
LOC126532499
LOC126536552
LOC126539284
LOC126539800
LOC126541044
Trnal-cag_15
Trnac-gca_14
Trnas-cga_138
LOC126548244
LOC126548292
Trnap-cgg_87
LOC126548684
LOC126516960
Trnav-uac_36
LOC126516682
LOC129381497
LOC126518419
LOC126518657
LOC126518683
