# Supplementary material for: Genome sequencing and multi-stage, blood-feeding, and tissue-specific transcriptome atlas of the Rocky Mountain wood tick provide a critical resource for this vector
Source: bioRxiv. 2026 Apr 17:2026.04.15.717773. Preprint. [Version 1] doi: 10.64898/2026.04.15.717773 (PMC13105059; doi:10.64898/2026.04.15.717773)
Supplement: Supplement 2 — Materials S1 - List of transcripts associated with specific modules based on Figure S1. [file media-2.zip › Supplemental Materisl 1 - Modules/plum.txt]

LOC126543239
LOC129381570
LOC129383344
LOC126538444
Trnas-gga_29
LOC126523910
LOC126524393
LOC129382869
LOC126525221
LOC129383460
Trnas-cga_71
Trnas-cga_72
LOC129384150
LOC126528884
LOC126534783
LOC126534792
Trnav-aac_16
Trnas-gga_132
LOC126537861
LOC129386608
LOC129386699
LOC126538441
LOC126538805
LOC126542102
Trnas-cga_126
LOC126543315
LOC126548359
LOC126547885
Trnav-uac_17
LOC126516817
LOC126516634
LOC126516464
Trnas-gga_209
LOC126519936
