# Supplementary material for: Genome sequencing and multi-stage, blood-feeding, and tissue-specific transcriptome atlas of the Rocky Mountain wood tick provide a critical resource for this vector
Source: bioRxiv. 2026 Apr 17:2026.04.15.717773. Preprint. [Version 1] doi: 10.64898/2026.04.15.717773 (PMC13105059; doi:10.64898/2026.04.15.717773)
Supplement: Supplement 2 — Materials S1 - List of transcripts associated with specific modules based on Figure S1. [file media-2.zip › Supplemental Materisl 1 - Modules/darkolivegreen4.txt]

LOC126526660
LOC126531592
LOC126540940
LOC129382194
LOC129382447
LOC129382529
Trnap-ggg_1
LOC129382948
LOC126525332
LOC126526439
LOC126527784
LOC126527859
LOC126530394
LOC126532003
LOC126535415
LOC126535626
Trnav-aac_87
Trnav-aac_89
Trnar-ucu_14
Trnas-gga_133
LOC126516567
LOC126517922
LOC126518211
LOC129381644
LOC126518279
LOC129382118
