# Supplementary material for: Genome sequencing and multi-stage, blood-feeding, and tissue-specific transcriptome atlas of the Rocky Mountain wood tick provide a critical resource for this vector
Source: bioRxiv. 2026 Apr 17:2026.04.15.717773. Preprint. [Version 1] doi: 10.64898/2026.04.15.717773 (PMC13105059; doi:10.64898/2026.04.15.717773)
Supplement: Supplement 4 — Table S2 - Genes with enriched transcript levels in Dermacentor andersoni eggs compared to other development stages. Significance determined by stage-specific comparisons with DESeq2 (FDR, P < 0.05). [file media-4.xlsx]

## Sheet: andersoni_featurecounts_all
# Program:featureCounts v2.0.6; Command:"featureCounts" "-t" "gene" "-p" "--countReadPairs" "--tmpDir" "../temp" "-T" "28" "-a" "../Genome/dander.gtf" "-o" "andersoni_featurecounts_all.tsv" "AFHALF1.sorted.bam" "AFHALU1.sorted.bam" "AFMIDF1.sorted.bam" "AFMIDF3.sorted.bam" "AFMIDF4.sorted.bam" "AFMIDU2.sorted.bam" "AFMIDU3.sorted.bam" "AFMIDU4.sorted.bam" "AFOVAF2.sorted.bam" "AFOVAF3.sorted.bam"…
Geneid	Chr	Start	End	Strand	Length	AFHALF1.sorted.bam	AFHALU1.sorted.bam	AFMIDF1.sorted.bam	AFMIDF3.sorted.bam	AFMIDF4.sorted.bam	AFMIDU2.sorted.bam	AFMIDU3.sorted.bam	AFMIDU4.sorted.bam	AFOVAF2.sorted.bam	AFOVAF3.sorted.bam	AFOVAF4.sorted.bam	AFSALF2.sorted.bam	AFSALF3.sorted.bam	AFSALF4.sorted.bam	AFSALU1.sorted.bam	AFSALU3.sorted.bam	AFSALU4.sorted.bam	AFSYNF1.sorted.bam	AFSYNF3.sorted.bam	AFSYNF4.sorted.bam	AFSYNU1.sorted.bam	AFSYNU3.sorted.bam	AFSYNU4.sorted.bam	AMHALF1.sorted.bam	AMHALU1.sorted.bam	AMMIDF1.sorted.bam	AMMIDF2.sorted.bam	AMMIDF3.sorted.bam	AMMIDU1.sorted.bam	AMMIDU2.sorted.bam	AMMIDU4.sorted.bam	AMSALF1.sorted.bam	AMSALF3.sorted.bam	AMSALF4.sorted.bam	AMSALU1.sorted.bam	AMSALU2.sorted.bam	AMSALU4.sorted.bam	AMSYNF2.sorted.bam	AMSYNF3.sorted.bam	AMSYNF4.sorted.bam	AMSYNU1.sorted.bam	AMSYNU3.sorted.bam	AMSYNU4.sorted.bam	AMTESF1.sorted.bam
LOC129388305	NW_026085829.1	178709934	178712379	+	2446	127	18	2	1	0	22	0	8	6494	2743	9769	11	11	26	10	4	12	45	40	10	20	9	25	42	12	1	85	1	1	6	0	0	205	35	7	24	11	8	6	22	3	11	7	1
LOC129388235	NW_026085829.1	139895485	139897314	-	1830	46	3	0	0	0	1	0	0	1	2	5	1	4	3	6	18	9	8	10	2	4	13	19	3	4	0	26	0	0	0	0	0	88	19	1	12	4	6	14	0	0	5	0	0
LOC129388234	NW_026085829.1	139713234	139720519	-	7286	64	23	5	0	0	0	4	6	2	0	1	2	9	25	3	14	12	11	24	7	51	8	43	47	37	0	25	0	0	0	0	0	71	27	4	10	1	10	3	6	0	4	4	0
LOC129388232	NW_026085829.1	139273740	139275299	-	1560	0	0	0	0	0	0	0	0	3	0	1	0	0	1	0	0	0	0	5	0	0	0	1	0	0	0	0	0	0	0	0	0	4	1	0	0	0	0	0	0	0	0	0	0
LOC129388231	NW_026085829.1	139152138	139162588	-	10451	75	14	0	1	3	0	0	6	3	1	9	3	4	14	12	3	40	5	107	12	96	38	138	16	47	0	9	0	0	1	0	0	86	23	10	12	4	33	10	7	54	108	55	0
LOC129388230	NW_026085829.1	138951899	138956379	-	4481	0	3	0	0	0	0	0	0	0	0	0	0	0	0	0	0	0	0	14	4	2	0	2	1	3	0	2	0	0	0	0	0	0	0	0	0	0	0	0	1	3	5	0	3
LOC129388229	NW_026085829.1	138900315	138905119	-	4805	0	5	7	2	3	25	2	2	45	39	78	5	3	4	41	3	19	5	1	9	2	0	5	7	5	2	1	6	5	10	4	2	3	3	3	1	4	2	7	4	5	7	1	3
LOC129388209	NW_026085829.1	95603747	95607153	-	3407	9	33	18	27	58	7	18	5	13	4	6	28	11	32	22	35	45	0	26	8	9	2	5	4	9	1	0	0	0	0	0	0	4	1	0	0	0	10	0	0	0	0	0	1
LOC129388131	NW_026085829.1	249231862	249259756	-	27895	143	51	8	3	6	82	19	54	34	13	27	24	105	118	51	106	35	54	206	19	88	30	186	38	148	12	77	25	11	59	8	80	123	40	17	53	43	43	219	31	56	137	73	282
LOC129387870	NW_026085827.1	9039787	9084991	-	45205	181	55	13	1	6	37	16	185	34	22	44	13	12	34	36	112	100	54	47	27	211	19	132	33	33	8	90	8	37	25	9	18	110	41	12	51	29	20	65	20	25	70	44	49
LOC129387829	NW_026085826.1	2262831	2276152	+	13322	149	161	333	300	364	641	383	449	937	266	896	220	262	347	224	190	244	190	1802	149	305	122	1194	113	838	380	228	314	485	970	223	222	124	136	119	176	198	541	792	175	675	1117	843	370
LOC129387695	NW_026085825.1	2502371	2506498	+	4128	0	5	0	0	0	0	0	0	0	0	0	0	0	0	0	0	0	3	2	5	4	0	2	3	0	0	0	0	0	0	0	0	0	0	0	0	0	0	0	4	2	3	2	6
LOC129387578	NW_026085821.1	11209529	11213027	-	3499	2	1	0	0	1	0	0	0	0	1	0	0	0	0	0	0	1	2	0	0	4	0	0	0	0	0	7	0	0	0	0	0	1	0	0	3	0	0	0	0	0	0	0	0
LOC129387569	NW_026085821.1	4068376	4096585	+	28210	84	25	4	0	1	6	1	10	1	0	0	2	4	11	17	12	8	25	6	15	36	11	21	8	9	0	38	3	0	6	1	2	58	13	5	12	12	8	16	11	12	18	2	6
LOC129387439	NW_026085820.1	57518121	57542708	-	24588	159	13	5	4	23	10	9	14	19	9	11	4	7	7	9	19	27	88	31	25	29	15	27	44	18	4	104	2	0	2	2	5	120	28	6	40	5	13	19	28	7	31	8	7
LOC129387420	NW_026085820.1	43980868	43983883	-	3016	1021	3123	1476	1215	2277	3689	4264	3538	3382	1524	4412	2934	1840	3584	7106	4722	4146	333	6667	1059	3708	745	5359	834	3089	924	1061	867	2739	5462	1748	1298	2222	2284	5382	5918	6548	5107	3358	1561	5479	13319	5828	2664
LOC129387411	NW_026085820.1	40418154	40438365	-	20212	54	11	0	0	0	0	3	6	2	0	0	4	4	5	1	4	12	21	8	2	3	17	12	9	14	0	25	0	0	1	0	4	36	3	1	6	7	4	9	14	1	2	0	1
LOC129387407	NW_026085820.1	37401127	37412027	-	10901	34	4	0	0	0	1	1	4	7	0	2	0	0	3	6	8	3	4	11	4	4	2	12	11	3	0	21	0	0	0	0	0	9	1	3	10	13	0	0	9	0	6	0	0
LOC129387378	NW_026085820.1	18094974	18096444	+	1471	0	0	0	0	0	0	0	0	20	3	26	0	0	0	5	0	7	1	186	2	5	0	6	19	151	0	0	0	0	0	0	34	0	0	0	0	1	49	22	7	5	19	3	33
LOC129387377	NW_026085820.1	17980968	17988889	-	7922	15	1	0	0	1	1	0	0	5	4	10	0	0	1	1	0	13	4	15	3	7	12	10	2	12	0	15	0	0	0	0	2	3	1	0	3	0	4	7	7	33	53	26	3
LOC129387300	NW_026085820.1	67982957	68017193	+	34237	100	12	1	0	0	0	8	7	9	8	12	5	6	14	9	21	22	27	46	12	36	11	58	27	13	3	36	0	1	0	0	9	85	15	4	23	3	15	48	27	17	69	19	23
LOC129387298	NW_026085820.1	67851009	67871291	-	20283	185	27	4	2	2	4	2	49	29	8	10	34	11	19	13	28	18	52	53	24	29	18	30	59	21	5	70	35	0	184	0	43	145	38	16	106	24	11	40	68	8	53	82	5
LOC129387282	NW_026085820.1	57223640	57273755	+	50116	270	60	14	6	17	25	20	40	11	7	10	8	13	27	28	60	46	80	41	36	33	12	44	63	13	10	124	5	21	35	19	8	335	81	12	58	24	11	11	37	4	55	8	13
LOC129387278	NW_026085820.1	56153433	56163313	-	9881	136	15	2	0	5	5	2	6	10	6	28	6	13	18	6	14	9	42	42	21	14	3	39	44	12	0	59	0	0	0	0	2	147	41	3	45	18	5	12	28	9	32	13	7
LOC129387232	NW_026085820.1	40801438	40813862	+	12425	50	12	1	0	0	0	0	0	24	5	34	1	4	4	1	1	7	25	10	11	10	6	3	25	7	0	28	0	0	0	0	0	58	14	7	7	2	4	2	19	1	10	1	6
LOC129387225	NW_026085820.1	35450687	35469594	+	18908	53	9	0	6	0	0	3	3	32	38	106	3	4	4	7	13	9	12	12	11	27	1	45	13	13	0	16	0	0	1	0	3	37	4	7	14	4	16	2	2	6	29	20	2
LOC129387217	NW_026085820.1	28930785	28994826	+	64042	248	26	21	17	1	36	7	35	21	8	3	37	23	29	23	38	33	114	41	41	50	10	63	68	21	22	140	23	34	0	0	21	122	38	14	123	42	6	36	45	10	47	11	18
LOC129387215	NW_026085820.1	28718789	28750529	-	31741	66	13	1	0	2	17	2	6	86	36	99	2	2	5	8	20	32	33	12	15	3	8	10	17	8	0	37	2	3	3	2	9	41	1	4	18	7	4	20	30	3	14	0	11
LOC129387119	NW_026085817.1	32050157	32054570	+	4414	5	7	1	6	3	2	8	12	13	3	5	6	3	3	19	9	3	15	14	9	14	8	30	5	75	13	18	1	7	134	8	2	4	0	9	23	12	56	13	2	20	13	41	1
LOC129387118	NW_026085817.1	31685547	31688931	+	3385	95	8	3	1	0	17	3	8	8	4	10	6	14	15	12	6	8	17	214	15	19	26	69	18	16	0	13	0	1	2	0	1	25	9	28	20	37	10	21	10	21	51	6	10
LOC129387064	NW_026085817.1	35693716	35863419	-	169704	300	147	12	1	3	11	5	17	124	75	155	14	16	40	57	49	79	97	73	68	59	19	92	69	42	2	147	2	7	13	1	13	209	55	28	78	20	14	83	82	21	57	16	18
LOC129387016	NW_026085817.1	4664843	5056866	+	392024	453	126	2	3	3	27	16	51	134	31	120	9	5	12	35	53	45	129	70	127	83	24	140	107	42	10	164	11	16	29	4	21	227	76	27	66	53	32	48	120	21	73	26	32
LOC129386979	NW_026085814.1	18864032	18866311	-	2280	1	0	0	0	0	1	0	0	1	0	0	8	21	20	0	0	2	1	3	0	0	0	0	0	0	0	0	0	0	0	0	0	2	6	0	0	2	0	6	1	0	0	0	28
LOC129386936	NW_026085736.1	12235	17249	-	5015	14	16	20	9	10	117	40	35	25	10	34	18	14	9	25	28	35	22	305	18	98	25	190	25	120	12	1	44	53	15	28	45	18	4	24	22	72	116	195	26	121	222	76	28
LOC129386930	NW_026085814.1	3245226	3292716	-	47491	178	34	2	3	1	5	5	18	40	8	18	35	32	36	31	40	75	91	82	35	41	29	30	69	24	22	75	25	3	4	0	94	365	116	21	55	23	11	89	157	6	24	7	471
LOC129386917	NW_026085814.1	3186289	3239866	-	53578	59	19	1	6	1	5	7	6	25	12	20	54	69	20	14	15	24	46	72	13	27	11	14	18	12	8	58	15	0	2	1	64	104	45	6	28	15	25	39	42	6	14	5	52
LOC129386543	NW_026085801.1	17205656	17213875	+	8220	64	8	0	0	0	0	0	2	15	3	17	2	3	2	4	9	5	18	17	4	3	3	7	3	13	2	19	2	0	2	0	0	58	9	2	2	2	3	6	14	2	8	5	2
LOC129386541	NW_026085801.1	14507896	14521352	-	13457	44	10	0	0	1	2	0	0	4	0	8	0	8	1	5	9	8	16	17	15	7	6	4	18	10	0	18	0	1	5	3	0	50	8	1	8	0	2	18	2	3	24	5	6
LOC129386452	NW_026085801.1	14085153	14104199	+	19047	111	10	3	0	1	1	0	16	1	3	10	0	7	10	7	23	32	41	38	16	13	12	10	23	16	0	57	1	0	1	1	7	58	10	20	24	15	8	7	26	4	21	3	2
LOC129386429	NW_026085800.1	16758058	16769792	+	11735	7	12	10	10	10	76	38	48	207	66	225	16	35	31	194	30	63	7	111	15	51	2	82	15	68	27	5	16	57	78	34	20	9	22	31	59	44	41	75	10	69	69	105	48
LOC129386427	NW_026085800.1	16655975	16658354	+	2380	29	61	28	14	67	286	164	92	573	141	563	37	65	77	135	55	164	20	133	52	85	83	221	22	80	67	17	53	162	239	95	57	46	44	67	75	247	45	70	60	154	285	134	80
LOC129386422	NW_026085800.1	16582361	16602986	+	20626	245	63	53	41	88	231	197	190	38	15	65	118	130	212	76	126	130	107	1137	101	174	157	368	161	383	78	126	69	192	419	225	77	65	129	55	210	248	398	235	95	417	1886	627	158
LOC129386293	NW_026085799.1	80812251	80828930	+	16680	412	578	577	443	733	1997	963	893	974	368	1082	150	155	219	340	248	421	292	3091	480	681	400	2071	241	1398	1048	718	771	1230	2882	791	372	183	178	242	336	481	1544	1325	490	1495	2306	2100	709
LOC129386113	NW_026085798.1	14019114	14023762	+	4649	0	0	0	0	0	0	0	0	0	0	0	0	0	0	0	0	0	0	0	0	0	0	0	0	0	0	0	0	0	0	0	0	0	0	0	0	0	0	0	0	0	0	0	0
LOC129386095	NW_026085798.1	6598986	6600571	+	1586	33	68	173	111	200	803	714	481	600	175	289	49	134	77	341	34	492	139	2323	23	146	225	431	73	2046	173	115	680	418	434	498	36	33	31	68	52	67	858	380	114	1060	1996	556	28
LOC129386091	NW_026085733.1	1037816	1040634	-	2819	13	3	3	0	0	0	2	0	1	8	1	0	0	3	0	8	4	5	4	0	2	1	1	8	4	0	11	0	0	0	0	1	3	9	2	6	1	0	0	12	0	1	1	6
LOC129385927	NW_026085792.1	7366925	7380769	+	13845	6	8	0	0	0	0	0	0	4	8	32	4	0	0	6	3	18	10	1	0	0	0	2	1	0	0	0	0	0	0	0	2	3	0	0	1	0	0	4	1	7	1	2	14
LOC129385724	NW_026085787.1	66026537	66096140	+	69604	521	82	4	2	6	10	4	42	71	20	32	15	32	70	64	91	105	134	172	75	102	54	143	139	79	4	245	3	4	12	7	10	517	79	26	113	42	35	59	106	53	193	123	31
LOC129385558	NW_026085787.1	3778435	3780934	-	2500	0	0	0	0	0	0	0	0	0	0	0	0	0	0	0	0	0	0	0	0	0	0	0	0	0	0	0	0	0	0	0	0	0	0	0	0	0	0	0	0	0	0	0	0
LOC129385449	NW_026085787.1	58920346	58927522	-	7177	15	0	0	0	0	0	0	2	1	0	0	1	1	3	0	0	1	5	1	5	9	1	2	5	2	0	5	0	0	2	0	25	11	0	0	7	3	4	7	7	1	6	0	118
LOC129385317	NW_026085786.1	5335594	5340039	-	4446	5	3	0	0	0	0	0	0	1	0	0	0	1	1	0	0	0	3	4	0	4	11	6	0	8	0	5	0	0	0	0	11	9	1	0	2	0	4	8	2	4	15	5	12
LOC129385305	NW_026085785.1	17379567	17382764	+	3198	1	1	4	3	3	2	1	1	359	96	287	0	0	0	4	1	7	4	5	0	2	0	3	1	5	2	6	4	3	0	0	2	5	1	7	0	4	2	44	0	3	2	1	6
LOC129385265	NW_026085785.1	2300987	2301834	+	848	0	0	0	0	0	0	0	0	0	0	0	0	0	0	0	0	0	0	0	0	0	0	0	0	0	0	0	0	0	0	0	0	0	0	0	0	0	0	0	0	0	0	0	0
LOC129385251	NW_026085785.1	17101273	17107193	+	5921	35	40	0	0	0	3	3	7	36	17	86	15	33	27	66	37	97	21	55	30	13	16	43	13	22	0	8	0	0	0	0	73	31	25	40	58	73	27	87	103	20	67	23	156
LOC129385245	NW_026085785.1	19262044	19270045	-	8002	47	85	1	0	0	0	0	0	4	0	2	0	0	5	1	4	4	5	119	55	54	33	51	16	54	0	0	0	0	1	0	3	59	4	0	1	2	39	18	116	52	169	44	6
LOC129385232	NW_026085785.1	3270242	3273191	-	2950	98	12	1	0	2	1	0	7	0	0	1	2	4	17	4	4	19	23	22	3	19	11	19	12	3	1	30	0	0	2	0	11	54	14	2	21	11	3	18	13	4	15	0	49
LOC129385205	NW_026085784.1	181967824	181985242	-	17419	9	14	0	0	4	14	26	8	5	1	7	1	6	3	12	2	14	11	0	29	10	0	31	0	6	6	1	3	31	31	5	5	3	0	6	13	13	0	25	21	12	2	40	19
LOC129385155	NW_026085784.1	154958583	154962369	+	3787	0	0	0	0	0	0	0	0	0	0	0	0	0	0	0	0	0	0	0	0	0	0	0	0	0	0	0	0	0	0	0	0	0	0	0	0	0	0	0	0	0	0	0	0
LOC129385092	NW_026085784.1	123910458	123931024	+	20567	161	39	21	9	1	39	22	16	345	110	470	5	10	21	31	12	55	35	49	23	60	11	83	45	24	19	91	0	0	3	4	12	120	31	12	44	11	11	47	37	20	52	14	149
LOC129385058	NW_026085784.1	104566592	104584059	-	17468	67	7	2	0	0	2	1	1	13	10	9	5	9	1	3	7	6	44	10	12	17	3	6	19	8	0	11	0	1	1	0	7	45	6	8	18	17	2	15	16	2	2	2	6
LOC129385029	NW_026085784.1	71330389	71347068	-	16680	2	10	0	1	0	21	3	3	23	6	23	6	5	15	5	5	0	0	15	4	4	0	6	0	1	0	0	2	8	6	15	9	3	5	12	3	11	3	9	3	9	10	3	32
LOC129385005	NW_026085784.1	55322336	55327374	+	5039	73	11	0	1	3	1	0	2	4	0	4	16	4	32	6	2	20	30	117	6	62	13	106	47	80	0	20	0	0	3	0	2	17	15	6	23	23	48	7719	43	29	95	46	484
LOC129384999	NW_026085784.1	51595998	51596771	+	774	0	7	0	0	0	0	0	0	2	1	3	0	0	0	0	0	0	0	0	0	0	0	0	0	0	0	0	0	0	0	0	0	0	0	0	0	0	0	0	7	0	0	0	0
LOC129384990	NW_026085784.1	47490298	47531902	-	41605	75	16	0	1	4	0	3	1	8	3	1	4	3	19	11	12	22	50	27	12	24	4	9	23	14	1	41	4	0	7	1	8	112	42	1	25	3	9	56	21	0	8	8	18
LOC129384934	NW_026085784.1	11750383	11752575	-	2193	0	0	0	0	0	0	0	0	0	0	0	0	0	0	0	0	0	0	0	0	0	0	0	0	0	0	0	0	0	0	0	0	0	0	0	0	0	0	0	0	0	0	0	0
LOC129384910	NW_026085784.1	138623283	138624509	-	1227	0	0	0	0	0	0	0	0	0	0	0	0	0	0	0	0	0	0	0	0	0	0	0	0	0	0	0	0	0	0	0	0	0	0	0	0	0	0	0	0	0	0	0	0
LOC129384852	NW_026085784.1	181906602	181909687	+	3086	11	43	1	1	0	4	0	1	7	3	5	7	8	11	17	12	12	8	15	25	6	0	15	11	14	0	5	0	0	3	0	9	31	14	9	16	16	4	47	14	5	7	5	7
LOC129384798	NW_026085784.1	122303487	122305202	+	1716	5	25	0	0	0	0	0	0	17	7	16	0	0	0	0	0	0	0	176	46	44	20	64	0	32	0	0	0	0	0	0	0	1	0	0	0	0	30	8	47	32	85	18	0
LOC129384763	NW_026085784.1	62935964	62939135	+	3172	33	16	2	0	0	0	1	1	2	0	15	0	0	2	1	8	17	11	5	2	7	6	7	17	12	0	9	1	0	1	0	1	20	6	2	3	2	2	7	4	0	0	3	3
LOC129384719	NW_026085784.1	16317988	16328050	+	10063	140	21	2	0	0	3	1	6	230	49	165	3	3	8	21	20	27	33	27	10	37	5	21	31	14	0	56	1	0	1	0	2	136	17	7	41	16	7	7	10	4	6	3	1
LOC129384669	NW_026085547.1	43251	46010	+	2760	0	0	0	0	0	0	0	0	0	0	2	0	0	0	0	0	0	0	0	0	0	0	0	0	0	0	0	0	0	0	0	0	0	0	0	0	0	0	0	0	0	0	0	0
LOC129384667	NW_026085547.1	33772	36575	-	2804	0	0	0	0	0	0	0	0	0	1	0	0	0	0	0	0	0	0	0	0	0	0	0	0	0	0	0	0	0	0	0	0	0	0	0	0	0	0	0	0	0	0	0	0
LOC129384585	NW_026085779.1	6804327	6952994	+	148668	0	0	0	0	0	0	0	0	0	0	0	0	0	0	0	0	0	0	0	0	0	0	0	0	0	0	0	0	0	0	0	0	0	0	0	0	0	0	0	0	0	0	0	0
LOC129384459	NW_026085778.1	6049380	6080419	+	31040	44	13	7	0	5	1	0	7	66	20	69	7	10	8	16	14	11	26	14	3	6	1	13	8	3	0	26	0	0	6	2	8	62	21	9	10	19	11	21	14	2	19	2	109
LOC129384388	NW_026085772.1	7511756	7590856	+	79101	381	354	582	420	762	1574	1228	1159	1725	616	2206	587	506	800	1070	1141	1898	224	1793	260	656	828	1306	240	841	658	442	551	959	2067	795	453	508	464	782	1654	1448	992	944	360	1024	1652	2489	792
LOC129384339	NW_026085772.1	16455979	16487283	+	31305	180	23	1	1	0	1	1	10	11	4	9	4	13	9	5	28	40	55	54	15	69	16	59	33	20	0	91	0	1	3	0	4	89	21	16	50	15	5	11	22	22	54	29	3
LOC129384334	NW_026085772.1	13906931	13931784	+	24854	63	9	6	3	3	27	29	79	75	2	8	0	1	8	36	9	1	7	3	2	8	7	28	14	10	22	10	6	77	79	39	27	17	2	10	4	4	2	14	3	1	19	4	99
LOC129384310	NW_026085772.1	7550369	7565369	-	15001	0	0	0	0	0	0	0	0	0	0	0	0	0	0	0	0	0	0	0	0	0	0	0	0	0	0	0	0	0	0	0	0	0	0	0	0	0	0	0	0	0	0	0	0
LOC129384074	NW_026085770.1	4989334	5007672	-	18339	84	17	72	25	1	11	9	6	407	101	588	0	5	5	10	9	11	33	35	11	30	17	38	20	21	4	36	2	1	7	0	2	94	17	5	14	10	26	15	26	47	68	38	0
LOC129383909	NW_026085769.1	9823818	9835253	+	11436	284	201	148	105	142	409	281	258	808	292	850	106	143	210	121	25	175	111	2171	205	283	115	1054	152	1307	257	119	162	197	712	148	139	159	93	47	73	92	1012	722	136	923	1214	854	456
LOC129383874	NW_026085769.1	6145786	6153518	+	7733	0	0	0	0	0	1	0	0	7	5	6	0	1	2	0	1	0	6	3	2	0	0	0	0	1	1	0	0	1	3	0	20	0	4	0	0	0	4	43	4	2	7	2	30
LOC129383867	NW_026085769.1	8870043	8877641	-	7599	32	21	2	0	0	13	1	3	182	42	78	1	7	0	36	7	69	17	14	8	34	17	115	5	12	0	1	1	0	0	0	12	13	0	0	15	0	4	35	20	11	16	17	149
LOC129383857	NW_026085768.1	593156	599411	-	6256	174	179	456	553	833	1008	363	561	184	331	659	110	335	271	289	163	249	235	378	144	106	97	707	135	495	374	715	1086	314	1037	734	106	129	266	80	281	54	224	232	215	153	1256	474	136
LOC129383824	NW_026085767.1	33556788	33563660	-	6873	1	11	322	309	847	158	104	75	31	18	62	4	8	3	0	1	16	4	3	2	37	1	7	3	2	711	53	269	99	169	80	0	1	2	4	4	0	3	5	11	34	3	7	1
LOC129383764	NW_026085767.1	12633058	12664668	+	31611	1043	4114	6599	5255	7564	10567	10894	8247	9354	3258	10380	6357	6901	9570	5993	3795	5848	1859	14277	2913	8612	4590	13000	1401	6807	9445	3518	8886	9178	12871	7695	3758	2745	3303	5140	4697	7981	6315	5614	3646	8915	16298	7758	3989
LOC129383642	NW_026085765.1	6629540	6662575	+	33036	99	59	67	55	64	91	136	72	406	108	160	58	82	129	89	63	111	56	56	35	37	11	43	16	85	66	106	60	92	52	32	44	119	124	80	36	89	63	101	54	69	63	33	37
LOC129383614	NW_026085765.1	13747811	13749704	-	1894	1	3	0	0	0	0	0	0	6	0	4	0	0	0	0	0	0	2	0	7	0	0	3	2	0	0	0	0	0	0	0	0	0	0	0	0	0	1	3	13	5	4	3	0
LOC129383529	NW_026085764.1	30862658	30901617	+	38960	26	21	13	2	4	11	8	4	21	17	39	9	4	33	8	7	15	10	10	6	1	2	10	8	16	0	13	5	2	5	2	4	23	10	1	11	5	10	6	23	2	9	7	1
LOC129383367	NW_026085760.1	20518125	20522079	+	3955	21	11	0	0	0	102	0	0	222	269	584	5	4	4	127	9	191	7	60	4	12	8	17	2	17	0	3	0	0	0	0	8	57	8	1	4	3	19	4	3	7	12	11	33
LOC129383263	NW_026085760.1	14275136	14286603	+	11468	14	1	1	4	1	16	3	17	27	15	58	1	2	2	0	2	9	9	7	1	2	0	1	3	1	8	1	5	15	11	6	9	19	2	1	8	2	5	16	3	0	10	0	42
LOC129383245	NW_026085760.1	10839745	10851091	+	11347	79	17	1	0	1	1	0	2	4	1	0	1	11	8	6	13	17	22	5	9	4	4	16	12	4	0	30	0	1	0	2	0	95	18	2	16	11	1	1	21	1	4	10	0
LOC129383204	NW_026085759.1	11207992	11213311	-	5320	0	0	0	0	0	0	0	0	0	0	0	0	0	0	0	0	0	0	0	0	0	0	0	0	0	0	0	0	0	0	0	0	0	0	0	0	0	0	0	0	0	0	0	0
LOC129383085	NW_026085757.1	52975343	52999421	+	24079	17	0	0	0	1	0	0	0	58	7	29	2	16	14	1	4	5	14	15	4	3	10	14	12	10	0	22	1	0	0	0	11	49	14	2	15	5	5	10	6	8	24	24	1
LOC129383041	NW_026085757.1	10826825	10842158	+	15334	26	13	8	100	3	14	14	55	77	18	33	12	14	30	10	12	32	16	68	13	43	10	10	2	80	8	30	52	40	68	9	8	13	1	18	19	28	33	32	15	23	60	17	34
LOC129383030	NW_026085757.1	1401606	1438165	+	36560	41	34	5	0	0	1	0	5	16	0	6	1	3	3	2	10	10	14	21	20	2	7	6	14	0	0	18	1	1	4	0	3	46	4	1	13	9	0	10	18	1	12	0	4
LOC129382986	NW_026085757.1	56330791	56339478	+	8688	19	6	4	5	13	3	7	7	6	2	7	0	0	0	0	7	5	2	4	7	11	3	4	4	6	9	18	4	5	11	1	0	20	6	1	3	6	1	2	4	0	1	2	0
LOC129382929	NW_026085757.1	29065854	29068327	-	2474	0	0	0	0	0	0	0	0	2	4	0	0	0	0	0	1	0	1	6	0	6	0	9	4	0	0	0	0	0	0	0	4	1	0	0	0	0	3	0	3	3	13	4	7
LOC129382927	NW_026085757.1	28488197	28518523	-	30327	26	7	0	0	0	0	1	0	21	4	20	0	0	1	9	2	8	8	3	8	3	3	3	5	1	2	41	0	0	3	2	0	14	7	2	1	2	1	1	10	1	2	1	5
LOC129382926	NW_026085757.1	28360399	28429964	-	69566	140	25	0	0	0	7	6	9	36	17	39	1	1	4	7	12	16	25	34	21	23	15	31	26	6	2	51	1	1	0	2	5	55	13	6	21	5	8	10	36	3	19	3	2
LOC129382763	NW_026085748.1	47844184	47861179	+	16996	10	3	0	0	0	0	0	3	0	2	6	0	0	3	4	11	8	37	1	1	0	0	0	1	1	0	9	0	0	1	0	20	25	3	0	2	1	0	51	9	1	6	1	71
LOC129382762	NW_026085748.1	47806521	47815504	+	8984	8	4	0	0	0	4	0	0	11	3	18	1	0	4	0	1	1	5	2	2	5	1	5	6	0	0	0	0	0	0	0	3	22	18	1	4	1	0	20	2	1	1	0	12
LOC129382741	NW_026085748.1	40883914	40894935	-	11022	2	0	0	0	0	1	0	0	4	0	2	0	0	0	1	0	0	1	0	1	0	0	1	0	0	0	0	0	2	1	3	0	0	1	0	1	0	0	14	0	0	0	0	6
LOC129382674	NW_026085748.1	48918534	48933893	+	15360	170	17	2	0	0	4	2	13	10	2	4	1	5	13	12	19	23	82	28	26	22	3	20	37	14	0	73	1	0	2	1	2	108	38	17	35	11	4	7	24	1	29	8	0
LOC129382670	NW_026085748.1	47870513	47873821	-	3309	6	0	0	0	0	1	0	2	6	1	1	0	1	0	0	0	0	12	0	0	5	0	2	0	0	0	0	0	0	0	0	5	0	0	0	0	0	0	11	0	0	0	0	23
LOC129382669	NW_026085748.1	47690230	47708292	+	18063	2	7	0	0	0	1	0	0	3	0	11	0	0	4	0	2	3	0	7	0	0	0	1	1	0	0	0	0	0	0	0	0	14	0	0	0	1	0	12	3	1	0	0	6
LOC129382667	NW_026085748.1	47619298	47622896	-	3599	2	6	0	0	0	0	0	0	18	0	4	0	0	0	0	0	2	21	0	1	0	0	1	0	1	0	5	0	0	0	0	0	1	2	1	3	4	0	4	1	0	5	1	7
LOC129382650	NW_026085748.1	44380112	44386466	-	6355	2	130	0	0	0	0	0	0	1	0	1	0	0	3	2	0	0	1	0	2	0	0	0	0	0	0	0	0	0	2	0	2	0	2	0	1	0	0	0	1	37	0	0	0
LOC129382640	NW_026085748.1	40791680	40801007	-	9328	18	2	0	0	0	2	0	0	11	7	25	1	0	0	4	2	9	0	0	2	3	0	1	1	2	0	5	3	0	0	1	0	9	1	2	0	0	0	37	9	0	1	0	2
LOC129382611	NW_026085748.1	24359122	24374158	-	15037	0	0	1	1	2	3	2	0	0	1	3	0	0	0	0	0	0	0	1	0	0	0	0	0	0	0	8	0	1	1	20	0	0	0	0	0	0	0	4	0	0	0	0	0
LOC129382581	NW_026085748.1	931860	936425	-	4566	7	3	2	1	0	8	4	1	7	1	3	1	1	0	2	1	3	1	3	2	0	0	8	1	17	0	3	3	1	63	2	0	0	0	0	5	1	22	3	1	14	4	12	2
LOC129382562	NW_026085748.1	28821097	28822077	-	981	0	0	0	0	0	0	0	0	0	4	0	0	0	0	0	0	0	0	0	0	0	0	0	0	0	0	0	0	0	0	0	0	0	0	0	0	0	0	1	0	0	0	0	2
LOC129382560	NW_026085748.1	28699755	28700735	-	981	0	0	0	0	0	0	0	0	0	0	3	0	0	0	0	0	0	0	0	1	0	0	0	2	0	0	0	0	0	0	0	0	0	0	0	0	0	0	0	1	0	0	0	0
LOC129382504	NW_026085745.1	59439853	59470066	-	30214	267	49	2	2	1	12	0	14	33	30	32	11	22	41	64	64	134	76	76	45	29	18	79	70	26	1	105	1	1	3	0	6	379	67	14	71	17	10	20	64	28	92	29	12
LOC129382476	NW_026085745.1	43802810	43819064	+	16255	0	0	0	0	0	0	0	0	0	0	0	0	0	0	0	0	0	0	0	0	0	0	0	0	0	0	0	0	0	0	0	0	0	0	0	0	0	0	0	0	0	0	0	0
LOC129382402	NW_026085745.1	67495468	67506520	+	11053	57	9	7	1	44	29	13	18	27	10	15	3	7	23	11	9	19	15	23	16	9	7	9	9	14	3	23	16	32	41	21	11	56	39	3	13	9	3	16	17	6	12	2	9
LOC129382366	NW_026085745.1	21890717	21915851	+	25135	47	13	1	0	1	1	7	8	13	0	19	2	15	2	4	10	16	19	6	8	0	10	33	21	14	2	26	1	0	1	0	1	47	9	2	13	6	0	9	7	0	11	2	2
LOC129382364	NW_026085745.1	20700024	20737190	+	37167	31	14	4	1	1	0	1	2	20	2	19	1	1	2	2	4	14	7	7	9	9	0	3	7	5	2	33	2	2	2	0	3	57	12	2	6	4	4	1	23	4	5	5	4
LOC129382345	NW_026085745.1	6524285	6538097	+	13813	21	5	6	11	6	9	24	13	77	55	86	0	0	1	0	12	1	6	1	2	4	0	1	6	1	8	1	2	24	11	8	4	7	4	3	0	3	0	5	2	0	3	0	0
LOC129382244	NW_026085741.1	16390311	16395851	-	5541	22	10	0	0	4	0	2	1	5	3	3	5	8	7	12	7	14	2	10	1	2	6	12	3	3	0	0	0	2	0	0	3	17	14	2	1	2	9	15	17	4	2	0	2
LOC129382182	NW_026085740.1	83374218	83378940	+	4723	5	3	0	2	1	1	1	26	18	5	23	8	2	5	7	22	10	2	2	1	5	2	16	0	8	4	0	4	4	0	6	3	0	1	12	16	25	1	1	8	17	13	4	16
LOC129382171	NW_026085740.1	81842493	82099378	-	256886	656	141	34	6	17	83	25	170	115	53	78	23	63	85	122	133	109	230	237	116	146	66	187	156	79	32	287	34	84	51	9	126	536	114	51	153	93	46	452	151	58	166	67	403
LOC129382144	NW_026085740.1	72329598	72330865	+	1268	0	0	0	0	0	0	0	0	0	0	0	0	0	0	0	0	0	0	0	0	0	0	0	0	0	0	0	0	0	0	0	0	0	0	0	0	0	0	0	0	0	0	0	0
LOC129381991	NW_026085841.1	18349859	18366400	-	16542	0	0	2	0	2	3	0	0	3	4	0	4	2	2	2	0	0	1	4	1	0	0	2	0	2	2	0	0	4	2	5	0	1	2	1	3	0	2	0	1	1	1	5	2
LOC129381962	NW_026085841.1	1134735	1143100	-	8366	14	1	4	0	0	3	0	0	14	8	19	1	3	1	1	0	4	15	121	4	15	2	7	0	35	0	4	0	0	0	0	0	0	2	0	4	2	33	0	1	2	19	9	7
LOC129381887	NW_026085841.1	10735329	10741396	+	6068	0	0	0	5	5	11	1	477	94	32	19	0	0	1	3	1	0	0	0	4	0	0	0	0	2	14	23	17	14	1017	1086	1	1	1	1	0	8	0	4	2	4	14	2	9
LOC129381764	NW_026085837.1	11782846	11794534	-	11689	96	114	2	0	1	1	1	7	114	30	188	4	5	10	7	23	47	21	40	88	25	9	23	16	16	0	18	0	0	0	1	0	112	10	20	32	17	7	5	37	3	13	9	1
LOC129381761	NW_026085837.1	11587110	11593788	+	6679	0	4	0	2	0	0	0	0	12	7	26	0	3	0	5	2	3	2	9	3	8	1	12	0	3	1	0	1	0	0	0	1	0	19	0	14	4	0	0	6	2	6	1	3
LOC129381439	NW_026085834.1	13303825	13320650	+	16826	13	0	0	0	2	3	2	0	43	44	60	1	0	6	3	2	3	10	19	7	22	1	11	20	4	1	5	1	5	6	3	2	20	0	0	6	1	3	11	4	7	21	5	10
LOC129381229	NW_026085833.1	30593594	30597758	-	4165	0	1	0	1	0	0	0	0	12	7	21	0	0	1	2	0	2	1	3	0	0	0	0	1	3	0	0	0	0	0	0	2	0	0	0	0	0	2	1	0	0	0	1	0
LOC129381228	NW_026085833.1	30574142	30578303	-	4162	0	0	0	0	0	0	0	1	14	0	4	2	0	1	4	0	1	0	18	0	0	0	0	1	0	0	0	1	0	0	0	0	0	1	0	0	0	4	0	0	0	4	0	0
LOC129381221	NW_026085833.1	2341959	2344527	-	2569	0	0	0	0	0	0	0	0	4	1	5	0	0	0	0	0	0	0	0	0	0	0	0	0	0	0	0	0	0	0	0	9	0	0	0	0	0	0	51	6	0	0	0	65
LOC129381199	NW_026085833.1	53950798	54040953	-	90156	38	7	13	3	1	11	6	10	77	21	42	3	5	16	22	10	21	8	19	6	23	4	29	1	10	0	7	2	3	13	4	0	14	2	4	10	9	9	4	5	12	22	10	1
LOC129381145	NW_026085833.1	16900250	16902498	-	2249	0	0	43	39	83	19	3	12	0	0	1	0	0	0	0	0	0	0	3	0	2	2	1	0	0	45	12	29	19	25	17	0	0	0	0	0	0	0	2	0	0	0	0	0
LOC129381087	NW_026085831.1	35276497	35442041	-	165545	225	85	7	21	7	40	27	45	49	19	38	3	28	27	23	97	87	55	70	33	51	30	56	34	24	1	56	7	8	20	11	9	134	55	41	64	49	14	11	46	9	61	12	8
LOC129381086	NW_026085831.1	35146183	35148571	-	2389	0	0	0	0	0	0	0	0	0	0	0	0	0	0	0	0	0	0	0	0	0	0	0	0	0	0	0	0	0	0	0	0	0	0	0	0	0	0	0	0	0	0	0	0
LOC129381024	NW_026085831.1	1659916	1662066	-	2151	21	12	6	8	11	8	9	15	0	2	0	2	5	7	10	1	4	1	65	8	62	23	45	15	27	0	0	7	15	10	16	7	0	1	11	3	29	45	30	3	63	210	36	7
LOC129380945	NW_026085831.1	3411559	3456794	+	45236	67	14	0	0	0	5	1	3	20	5	11	4	3	7	11	12	28	18	28	9	6	6	12	9	12	0	24	0	0	0	0	0	52	11	1	19	2	7	2	13	0	3	4	1
LOC129380866	NW_026085830.1	10613390	10628530	+	15141	21	1	1	0	0	0	0	2	52	26	73	17	4	7	9	10	6	3	3	1	7	3	3	4	2	0	9	0	0	1	0	2	16	4	3	9	7	3	1	11	1	2	4	0
LOC129380821	NW_026085830.1	27959046	27964407	-	5362	3	2	3	1	3	4	7	7	7	2	3	3	0	1	3	1	1	1	11	1	6	1	8	0	28	6	8	0	4	57	3	2	0	0	11	2	3	41	2	2	25	45	8	2
LOC129380739	NW_026085830.1	10527276	10531330	+	4055	65	7	3	3	0	0	0	7	1	4	0	3	10	4	2	19	6	7	21	7	10	7	10	8	9	0	11	2	0	0	0	0	55	2	0	4	2	8	2	11	0	12	1	0
LOC129380735	NW_026085830.1	4246649	4249912	-	3264	1	3	0	0	0	1	0	0	0	0	0	0	1	0	1	1	0	0	4	5	0	0	0	0	1	0	0	0	0	0	0	0	0	0	0	2	3	0	2	2	1	2	0	4
LOC129380734	NW_026085830.1	4182366	4201452	-	19087	22	5	0	0	0	1	2	4	3	0	4	0	5	4	1	6	1	1	6	10	6	0	9	5	4	1	5	0	0	1	1	0	8	0	1	2	10	6	0	22	2	6	0	0
LOC129380599	NW_026085829.1	140095693	140100944	+	5252	2	0	0	0	0	0	0	0	1	1	2	0	2	0	1	3	10	3	64	7	8	11	59	10	27	0	0	0	0	0	2	0	0	0	1	6	8	32	5	63	11	24	4	2
LOC129380556	NW_026085829.1	112511172	112519874	+	8703	64	11	4	0	0	12	0	11	2	1	6	1	2	7	5	7	12	3	8	1	25	13	23	8	7	3	6	1	4	3	1	0	13	4	0	6	3	1	4	3	0	16	0	0
LOC129380549	NW_026085829.1	103329098	103428419	-	99322	485	129	5	0	8	11	5	27	14	10	4	16	32	58	55	96	97	109	165	69	107	32	140	94	63	8	181	3	9	5	5	3	273	95	26	72	32	38	31	66	18	73	19	7
LOC129380477	NW_026085829.1	61383154	61393960	+	10807	0	0	0	0	0	0	0	0	0	0	0	0	0	0	0	0	0	0	0	0	0	0	0	0	0	0	0	0	0	0	0	0	0	0	0	0	0	0	0	0	0	0	0	0
LOC129380382	NW_026085829.1	9584280	9586176	-	1897	0	0	0	0	0	0	0	0	0	0	0	0	0	0	0	0	0	0	0	0	0	0	0	0	0	0	0	0	0	0	0	0	0	0	0	0	0	0	0	0	0	0	0	0
LOC129380330	NW_026085829.1	240932733	240941391	-	8659	5	1	1	2	0	0	0	0	30	15	56	2	0	1	4	0	5	5	6	2	3	0	2	2	3	11	1	12	0	0	1	0	6	1	1	2	1	4	2	3	0	3	1	5
LOC129380191	NW_026085801.1	21645986	21646817	+	832	0	0	3	0	5	20	15	1	616	185	560	1	0	0	0	0	0	0	2	0	2	0	1	0	0	16	0	8	18	36	4	0	0	0	0	0	0	0	0	0	1	1	0	0
LOC129380180	NW_026085748.1	48745578	48784542	+	38965	21	3	1	0	1	1	0	1	28	8	32	0	0	1	0	5	1	12	3	9	17	3	5	6	5	1	1	1	0	2	0	4	10	3	3	11	0	5	15	2	11	21	4	8
LOC129380172	NW_026085779.1	37023061	37064162	+	41102	232	220	240	191	270	1101	751	734	656	205	534	168	196	228	260	162	286	112	788	155	274	130	754	69	676	351	167	294	684	870	512	232	214	178	98	134	465	433	447	188	478	751	569	319
LOC129380152	NW_026085820.1	38559551	38562347	+	2797	4	0	0	0	0	2	0	0	0	1	0	0	1	1	2	0	7	0	3	0	0	0	0	1	0	0	0	0	0	0	0	0	0	0	1	0	0	4	2	0	0	0	0	0
LOC129380149	NW_026085826.1	4370152	4393597	+	23446	121	53	125	166	107	1176	480	356	2415	1003	3233	165	95	112	505	159	686	75	237	41	97	42	258	54	111	411	107	319	572	852	511	311	106	113	165	258	409	189	516	69	280	620	321	626
LOC129380130	NW_026085745.1	40993567	40997798	+	4232	41	82	0	0	5	62	21	60	874	131	424	14	1	3	58	4	58	15	235	52	93	37	231	9	110	2	31	5	11	21	16	39	34	6	11	7	2	111	107	171	162	269	163	104
LOC129380129	NW_026085831.1	62638195	62639341	-	1147	0	0	0	0	0	0	0	0	0	0	0	0	0	0	0	0	0	0	0	0	0	0	0	0	0	0	0	0	0	0	0	0	0	0	0	0	0	0	0	0	0	0	0	0
LOC129380123	NW_026085829.1	141536604	141650290	+	113687	694	550	53	46	51	202	34	70	2130	839	2302	51	75	123	173	171	331	115	192	82	144	83	181	112	88	33	210	28	8	28	30	19	561	169	42	120	62	49	73	167	23	125	36	51
LOC129380114	NW_026085748.1	49115949	49134790	-	18842	41	6	0	1	0	1	2	2	1	1	7	0	1	2	1	5	11	8	5	10	1	1	8	9	1	0	8	0	0	0	2	0	22	3	2	3	11	1	1	12	0	10	0	0
LOC129380089	NW_026085784.1	144829514	144847159	-	17646	107	70	3	1	2	6	1	11	32	19	58	0	25	11	39	22	39	37	11	19	26	9	33	31	15	4	32	3	1	1	2	3	81	24	14	54	19	7	28	84	7	16	7	4
LOC129380080	NW_026085745.1	14244654	14275770	+	31117	56	57	5	88	7	21	41	45	149	212	226	18	7	13	7	0	11	20	65	35	50	35	50	14	24	297	238	143	50	751	24	9	17	4	3	9	7	48	46	79	52	19	29	12
LOC129380057	NW_026085759.1	21527624	21561005	+	33382	22	4	162	159	214	59	24	55	23	13	13	1	0	1	5	4	5	4	21	2	7	0	4	13	21	102	62	186	19	34	47	23	36	2	1	6	0	12	5	9	5	11	1	6
LOC126548666	NW_026085740.1	37763961	37767648	+	3688	138	529	490	781	618	1320	2553	984	14150	4235	16075	305	208	377	823	506	732	103	449	262	191	156	484	101	328	1003	427	512	829	595	491	384	639	841	303	216	789	232	386	1074	274	431	252	138
LOC126548644	NW_026085740.1	37614139	37635372	-	21234	254	173	210	245	141	471	349	117	2326	968	3289	2345	1878	3172	2806	4363	5908	169	398	103	71	35	221	80	135	151	338	111	226	306	448	889	1466	1516	1704	2493	2281	158	433	343	111	227	120	757
LOC126548624	NW_026085831.1	3754652	3757055	+	2404	12	3	0	0	0	0	0	3	2	0	3	5	1	1	3	0	1	6	10	0	0	0	5	3	1	0	5	0	0	0	0	0	10	6	2	1	0	0	0	29	0	0	0	0
LOC126548610	NW_026085831.1	80721011	80782979	+	61969	0	0	0	0	0	0	0	0	0	0	0	0	0	0	0	0	0	0	0	0	0	0	0	0	0	0	0	0	0	0	0	0	0	0	0	0	0	0	0	0	0	0	0	0
LOC126548605	NW_026085831.1	84209773	84214346	-	4574	178	870	248	254	227	1407	445	510	129	48	140	123	131	252	183	97	344	194	732	392	219	122	639	81	331	703	178	340	216	715	123	595	72	72	103	147	282	327	1973	1163	336	572	354	1396
LOC126548599	NW_026085831.1	80936385	80993368	+	56984	1747	3204	5340	3652	7479	10461	7594	8357	11465	5187	13793	4772	5214	9052	8957	8288	11509	1969	14997	1292	7423	2988	13199	1352	7314	5412	3472	5949	7336	8226	6055	3337	3627	4256	5827	7555	7102	6714	6650	3181	7633	13965	8236	4758
LOC126548594	NW_026085831.1	80677132	80852909	-	175778	1048	543	556	381	673	1472	1089	883	5059	1734	5600	493	497	757	759	579	997	410	2577	393	1302	583	2588	337	1253	1056	639	858	955	1562	842	389	793	482	441	511	888	1284	910	393	1299	3048	1877	629
LOC126548580	NW_026085831.1	79800886	79862479	-	61594	321	69	4	6	2	18	7	19	220	138	291	10	22	72	24	104	122	89	132	46	68	26	106	42	45	0	74	4	4	4	0	11	150	111	58	91	22	17	48	47	8	46	12	10
LOC126548576	NW_026085740.1	37269751	37287116	+	17366	121	24	1	11	1	5	2	5	2	1	4	1	5	8	24	13	19	25	140	8	23	21	118	38	31	9	58	22	0	6	1	13	74	13	10	21	3	32	28	33	39	94	74	21
LOC126548573	NW_026085740.1	37015779	37259747	+	243969	2513	425	58	33	21	117	40	154	89	59	117	57	138	192	250	353	402	941	822	404	689	311	797	705	363	27	1014	65	32	98	16	70	1790	454	117	593	245	255	149	468	185	673	292	82
LOC126548572	NW_026085831.1	81142123	81365126	+	223004	2123	462	123	136	122	659	401	909	397	160	500	125	167	281	354	536	534	741	1632	173	649	365	860	468	589	292	982	187	865	1277	823	126	891	352	185	433	289	550	437	295	370	831	469	292
LOC126548541	NW_026085831.1	9978912	9981318	+	2407	118	83	10	8	24	15	12	134	59	6	8	92	324	60	114	324	82	18	94	63	290	26	126	47	236	31	27	13	33	60	9	107	153	177	334	534	534	23	125	72	89	109	153	154
LOC126548517	NW_026085831.1	19249397	19381246	+	131850	730	1792	8	5	5	27	25	56	233	74	231	133	120	157	213	197	229	251	291	1515	192	95	218	129	126	6	185	54	0	12	0	102	485	159	146	186	186	66	501	1628	54	134	55	292
LOC126548516	NW_026085831.1	19956485	20002312	-	45828	126	41	2	3	3	13	0	6	7	5	12	14	13	26	21	41	49	33	43	13	47	29	40	35	26	0	68	1	0	0	0	3	146	23	22	27	20	6	9	32	12	19	7	7
LOC126548499	NW_026085740.1	35325610	35530567	+	204958	1659	399	44	68	112	475	130	352	456	206	545	481	268	497	887	677	1113	540	687	346	365	188	525	383	309	415	1345	171	182	124	118	343	1474	407	1061	2052	2013	251	238	360	178	579	232	336
LOC126548478	NW_026085740.1	35074829	35076384	-	1556	3	7	3	3	5	944	5	4	10759	3645	10789	62	7	17	1234	2	1128	368	57	3	35	21	58	13	22	22	20	22	25	28	5	283	9	6	18	13	34	21	691	24	42	45	70	899
LOC126548473	NW_026085831.1	70956768	71129812	-	173045	1466	561	48	46	42	239	48	133	742	289	798	79	132	203	400	358	783	397	1003	291	632	408	985	323	386	42	521	80	8	65	12	46	1075	206	73	253	101	365	330	492	428	963	496	102
LOC126548456	NW_026085831.1	39434756	39495705	-	60950	650	1500	524	436	767	2011	1597	1779	5579	2091	6336	659	672	888	1400	780	1949	268	2932	1143	1599	710	3253	250	1491	531	287	604	1560	2085	1419	443	335	440	684	770	1252	1323	1395	690	1927	3822	2004	1053
LOC126548453	NW_026085831.1	39616418	39635264	-	18847	18	43	19	29	13	433	60	117	1038	453	1666	129	71	106	797	671	1073	33	72	12	22	15	60	4	42	96	20	59	177	131	170	260	23	132	868	909	876	49	138	48	68	188	88	519
LOC126548421	NW_026085831.1	47526624	47534306	+	7683	190	49	2	2	1	6	0	13	124	43	91	9	12	32	12	43	32	30	75	53	31	15	47	41	37	33	30	31	0	3	1	34	171	43	14	35	9	32	10	264	5	42	10	0
LOC126548419	NW_026085831.1	47167213	47280129	+	112917	897	187	30	12	10	27	32	81	63	25	93	41	134	141	124	239	237	220	315	109	294	192	362	160	149	18	267	4	6	10	6	15	759	200	27	171	79	66	56	114	29	121	51	243
LOC126548415	NW_026085831.1	46718306	46899708	-	181403	520	786	67	50	43	80	54	133	1035	399	1202	76	90	108	111	162	150	145	214	540	169	81	239	94	127	110	272	406	114	470	165	85	313	142	75	126	94	75	81	635	68	193	164	143
LOC126548401	NW_026085831.1	99865790	99886512	-	20723	102	32	0	1	0	0	2	13	178	5	23	4	7	15	15	26	18	11	27	6	9	25	44	29	12	0	42	0	1	0	0	4	39	5	8	34	19	3	4	9	1	7	8	5
LOC126548309	NW_026085831.1	58317465	58410511	-	93047	0	0	0	0	0	0	0	0	0	0	0	0	0	0	0	0	0	0	0	0	0	0	0	0	0	0	0	0	0	0	0	0	0	0	0	0	0	0	0	0	0	0	0	0
LOC126548299	NW_026085831.1	52955030	53027637	-	72608	607	104	7	6	12	52	64	61	59	26	44	61	56	126	47	128	135	126	199	23	134	77	185	116	100	8	156	8	16	72	44	13	295	74	14	78	33	48	30	35	45	116	61	8
LOC126548280	NW_026085831.1	43163018	43225315	+	62298	76	27	50	32	143	23	20	26	14	0	9	2	7	8	13	17	20	14	84	18	44	36	112	13	48	49	77	13	29	29	19	5	55	11	4	29	15	61	13	13	9	42	16	1
LOC126548269	NW_026085831.1	37440263	37443226	+	2964	1	0	1	0	3	13	5	3	2	0	0	0	0	0	1	0	1	0	3	2	0	0	4	0	1	6	0	2	44	42	3	0	0	3	2	2	5	0	0	0	1	4	9	1
LOC126548245	NW_026085831.1	35645179	35663620	-	18442	140	820	706	651	720	3264	2340	2038	7056	2280	7474	267	172	274	2329	517	2831	58	240	559	164	149	236	58	101	1334	484	881	2690	2095	3781	242	367	390	2880	2560	2750	110	268	580	138	295	155	304
LOC126548239	NW_026085831.1	5711265	5713294	-	2030	5	11	9	7	10	275	43	58	4560	1607	5540	25	12	9	314	92	333	44	87	10	18	11	28	7	24	101	14	61	84	114	75	53	5	9	72	49	65	28	127	46	36	69	23	136
LOC126548222	NW_026085831.1	57959016	57971990	+	12975	6	1	10	0	3	51	0	0	94	47	147	16	5	15	67	13	35	22	15	2	2	0	3	1	9	9	10	20	38	24	16	112	6	21	45	40	157	6	113	5	24	81	53	337
LOC126548199	NW_026085831.1	52888612	52954221	+	65610	660	863	1910	1205	2102	4572	2672	2850	5957	2486	6520	1237	1276	2056	1968	1044	2490	484	2929	525	1259	783	3019	234	1397	2169	1360	1818	2705	4262	2514	894	774	1039	807	1183	1593	1425	1773	908	1721	2820	1584	1220
LOC126548195	NW_026085831.1	52015624	52019594	-	3971	38	48	53	76	76	1121	205	259	4604	1799	6034	185	89	114	974	73	1075	78	258	37	81	25	211	19	127	150	37	98	368	377	198	165	43	59	249	241	433	144	314	40	250	521	206	331
LOC126548190	NW_026085831.1	99455759	99792974	+	337216	3455	735	68	31	38	69	283	284	210	93	116	114	180	341	287	642	645	1636	7575	335	2160	1119	4480	1324	3651	26	872	86	18	145	10	157	1827	448	171	563	230	4414	1261	505	2380	4480	3510	236
LOC126548175	NW_026085831.1	65238611	65453941	+	215331	2524	1241	676	670	749	3648	1430	1537	7147	2961	8451	552	593	871	2158	947	2487	1210	6573	717	2461	1121	5845	743	3077	1178	1130	1092	1368	2085	1324	1126	1735	905	469	822	945	3025	2828	1020	3685	7059	3988	2903
LOC126548171	NW_026085831.1	96601228	96715232	-	114005	533	410	175	204	232	1194	607	624	2632	1068	3055	381	461	659	600	380	646	258	1522	318	615	375	1207	122	787	546	242	538	528	990	492	405	462	416	284	316	448	701	866	340	1158	2024	1141	627
LOC126548169	NW_026085831.1	96943006	97014204	+	71199	950	1791	8530	9169	12910	8487	5817	5176	769	492	1002	319	189	238	1036	363	1377	262	329	1184	322	198	421	139	159	8530	4120	7759	7545	11083	6883	1183	424	149	143	377	223	72	2001	1425	124	193	141	2047
LOC126548147	NW_026085831.1	49226748	49235920	+	9173	117	177	188	99	209	828	555	431	716	255	638	218	205	337	484	278	506	137	1186	156	313	132	1200	65	515	358	118	281	634	828	445	267	105	166	291	490	838	579	613	138	785	1105	927	661
LOC126548139	NW_026085831.1	55941224	56059557	+	118334	1063	4052	30	38	4	658	1015	646	172	92	186	72	120	137	137	255	302	381	1224	636	541	1470	954	281	801	49	303	67	195	596	234	31	640	184	85	316	93	951	240	868	418	1232	412	108
LOC126548068	NW_026085831.1	90356329	90358574	-	2246	0	0	0	0	0	0	0	0	18	5	6	0	0	0	0	4	12	0	1	0	0	0	0	0	0	0	0	0	0	0	0	0	0	0	0	0	1	0	9	0	0	0	0	3
LOC126548067	NW_026085831.1	90331676	90334507	-	2832	0	0	0	0	0	0	0	0	0	0	0	0	0	0	0	0	0	0	0	0	0	0	0	0	0	0	0	0	0	0	0	0	0	0	0	0	0	0	0	0	0	0	0	0
LOC126548066	NW_026085831.1	90752649	90791331	+	38683	132	27	305	172	278	183	172	153	24	7	14	14	23	20	22	36	30	44	371	17	230	152	182	57	135	148	55	131	154	307	131	6	83	15	12	38	15	242	80	23	224	270	181	4
LOC126548050	NW_026085831.1	16640499	16663724	+	23226	765	776	22	18	13	414	121	119	720	263	609	1382	1323	2182	2499	3735	4029	864	4174	770	1992	1082	2971	802	2062	198	83	86	198	219	72	1658	1246	1695	1142	3362	4139	1734	1379	753	1822	3157	2202	327
LOC126548026	NW_026085831.1	30445160	30448481	-	3322	0	0	1	0	0	2	0	0	0	0	0	1	3	0	4	2	0	1	0	1	0	0	10	0	0	0	0	0	6	1	0	0	0	0	4	0	2	2	21	0	8	3	6	0
LOC126548023	NW_026085831.1	31271448	31298359	-	26912	578	814	316	276	456	1356	1217	741	13506	4486	9802	1471	1015	970	1679	1269	4760	398	1759	668	682	489	1590	238	799	389	326	502	662	1208	693	749	448	449	1451	1308	2266	846	1439	669	1697	3183	1269	1210
LOC126548011	NW_026085831.1	32936833	32963010	-	26178	292	49	6	2	6	69	31	38	547	334	581	133	162	198	555	652	791	106	1732	44	598	281	1711	180	946	0	80	6	8	32	7	127	267	187	513	969	685	977	702	67	1249	2889	1502	417
LOC126548009	NW_026085831.1	32183201	32238423	-	55223	81	80	0	0	0	44	0	5	109	59	136	6	11	15	122	37	133	13	234	60	125	46	172	26	108	0	19	0	0	1	0	44	65	20	48	38	17	118	87	173	107	244	252	35
LOC126547997	NW_026085831.1	33814127	33816122	+	1996	0	0	0	0	0	0	0	0	0	0	0	0	0	0	0	0	0	0	0	0	0	0	0	0	0	0	0	0	0	0	0	0	0	0	0	0	0	0	0	0	0	0	0	0
LOC126547987	NW_026085831.1	26208711	26293632	+	84922	1012	257	22	14	4	49	27	86	26	21	25	52	100	155	132	260	275	196	331	118	223	139	252	189	150	10	364	10	19	34	27	11	769	187	18	202	89	76	93	123	23	118	23	6
LOC126547969	NW_026085831.1	12663496	12722906	-	59411	1086	667	1247	1250	1389	4317	2641	2699	8561	3056	9192	680	689	849	1189	779	1317	246	2163	663	1080	425	3041	182	1091	2711	952	2594	3315	4519	2883	781	408	522	866	1173	1978	1074	1485	958	2630	4303	2594	1295
LOC126547962	NW_026085831.1	12949504	13038929	-	89426	508	135	9	2	4	8	3	55	121	74	146	38	68	94	105	202	128	133	195	100	84	55	186	93	68	0	155	1	2	8	1	10	516	156	50	94	59	55	36	77	5	52	32	5
LOC126547929	NW_026085740.1	32412007	32443331	-	31325	125	210	90	99	113	149	74	105	766	330	744	49	37	63	353	154	186	105	144	178	132	91	218	61	86	102	129	143	72	280	55	110	76	46	125	153	106	68	317	354	101	216	137	271
LOC126547926	NW_026085831.1	21654775	21761029	+	106255	1133	379	138	65	128	332	303	282	349	159	436	113	186	274	451	324	510	644	875	296	1043	564	898	488	417	151	479	143	213	298	162	146	628	315	190	336	467	232	432	280	388	730	414	281
LOC126547916	NW_026085831.1	33840285	33842241	+	1957	0	0	0	0	0	0	0	0	0	0	0	0	0	0	0	0	0	0	0	0	0	0	0	0	0	0	0	0	0	0	0	0	0	0	0	0	0	0	0	0	0	0	0	0
LOC126547915	NW_026085831.1	33860891	33863393	+	2503	0	0	0	0	0	0	0	0	0	0	0	0	0	0	0	0	0	0	0	0	0	0	0	0	0	0	0	0	0	0	0	0	0	0	0	0	0	0	0	0	0	0	0	0
LOC126547912	NW_026085831.1	4807643	4822205	+	14563	40	6	4	2	2	17	14	5	46	9	71	3	3	4	11	17	21	12	8	3	18	0	26	9	8	2	36	2	0	0	0	0	53	6	3	6	11	9	5	3	0	18	1	0
LOC126547880	NW_026085831.1	59876060	59905919	-	29860	73	36	4	4	1	2	0	17	114	51	112	1	9	26	8	24	37	17	54	6	27	14	29	8	7	1	54	0	0	0	0	2	103	30	3	15	17	13	3	9	8	27	7	6
LOC126547863	NW_026085831.1	35110204	35112776	+	2573	48	7	1	0	1	3	2	8	121	20	108	2	0	8	9	12	12	3	29	4	12	8	24	6	10	0	3	1	0	3	0	0	49	2	0	9	0	4	5	7	1	20	5	0
LOC126547861	NW_026085831.1	35194979	35197477	-	2499	0	0	0	0	0	3	0	0	238	133	329	1	0	0	7	0	0	0	0	0	2	0	0	0	0	0	0	0	0	0	0	1	0	0	0	0	0	0	0	0	0	4	4	0
LOC126547852	NW_026085831.1	45059387	45065147	+	5761	115	42	93	52	94	302	168	110	24717	8567	28547	168	78	156	667	162	409	304	332	44	86	45	191	34	101	177	41	130	124	135	146	324	77	67	259	261	286	183	553	98	267	686	182	1316
LOC126547846	NW_026085831.1	45398379	45470053	-	71675	180	520	290	245	303	1121	480	377	3835	1410	5066	204	149	235	510	118	433	234	1902	313	436	211	1757	138	842	830	248	816	416	783	291	481	311	213	150	227	298	1064	1081	644	913	1810	1138	1127
LOC126547828	NW_026085740.1	31766255	31774584	+	8330	264	643	162	112	328	1147	619	371	7337	2652	7422	959	730	1437	2606	2354	3117	352	5096	448	2334	881	4254	316	2632	358	167	398	439	881	311	712	348	306	1596	2155	1876	2203	2020	447	3913	6764	3404	1446
LOC126547827	NW_026085831.1	27657348	27955170	-	297823	2296	1011	889	712	934	4330	2489	2657	6717	2650	7790	668	600	1111	2189	2074	2822	1021	3316	670	1477	818	2791	655	1537	2101	1416	1759	2808	3134	2086	827	1393	835	1604	2171	2078	1449	1778	793	1965	3550	2103	1986
LOC126547811	NW_026085831.1	13186873	13273756	+	86884	675	218	16	8	7	12	11	67	86	16	113	48	67	115	78	186	171	169	193	112	123	75	188	121	81	4	205	5	5	5	2	4	480	104	18	124	56	46	14	113	15	59	23	6
LOC126547775	NW_026085831.1	25474827	25489930	+	15104	0	3	0	0	0	0	0	1	41	15	19	0	0	0	0	3	1	0	2	0	1	0	5	0	1	0	0	2	1	1	2	0	1	6	0	0	2	0	0	0	2	0	0	1
LOC126547765	NW_026085831.1	56332593	56360964	-	28372	667	1362	22	11	15	203	199	152	591	181	485	2322	1991	3848	4021	5376	5794	286	702	774	471	203	754	161	208	150	206	128	232	52	26	1599	2178	1982	4877	7116	8535	167	1585	1271	304	669	318	1894
LOC126547760	NW_026085831.1	103452790	103479882	-	27093	24	6	14	3	19	13	4	9	574	178	587	16	7	13	15	5	9	25	155	12	10	15	12	18	59	31	8	19	13	16	12	9	7	5	7	14	21	28	115	15	261	416	263	37
LOC126547730	NW_026085831.1	70261844	70412356	-	150513	942	168	20	22	17	251	53	127	2885	1161	3592	50	65	123	185	244	272	314	352	103	273	160	431	191	177	141	351	148	107	191	112	240	442	134	62	201	173	106	338	167	185	339	188	576
LOC126547718	NW_026085831.1	92336367	92380003	+	43637	381	223	258	183	265	667	276	200	4591	1916	5432	680	642	1092	890	738	969	347	1587	165	442	132	1024	205	760	375	306	378	249	630	199	587	690	604	406	682	804	641	899	280	761	1231	789	1205
LOC126547697	NW_026085831.1	85056645	85281160	+	224516	1673	1011	45	19	10	76	30	124	262	74	199	158	192	277	218	454	529	404	570	967	494	260	490	315	413	15	326	17	17	32	14	75	1053	313	93	379	125	216	127	1083	67	217	73	72
LOC126547696	NW_026085831.1	36773204	36775424	-	2221	0	0	0	0	0	0	0	0	0	0	0	0	0	0	0	0	0	0	0	0	0	0	0	0	0	0	0	0	0	0	0	0	0	0	0	0	0	0	0	0	0	0	0	0
LOC126547684	NW_026085831.1	66389227	66472820	+	83594	751	245	294	268	295	2372	821	1081	785	270	771	64	38	71	421	160	554	198	553	271	287	202	496	136	230	683	439	783	1190	1501	1234	222	365	83	89	214	124	207	761	341	219	397	259	776
LOC126547672	NW_026085831.1	53856160	54278674	-	422515	2762	1360	395	275	360	1592	1566	2430	6372	2266	7354	2962	2434	4456	4964	6427	7362	1085	2044	1057	1484	761	2072	870	905	805	1470	782	2272	3205	2513	2196	3273	2443	3921	6691	6252	717	2075	1139	881	2279	1108	1476
LOC126547671	NW_026085831.1	65665291	65795290	+	130000	1681	839	269	338	322	2306	2237	1766	1228	431	1680	1418	1066	827	871	896	1255	1640	23148	357	8477	4823	11867	902	12466	422	875	640	1044	2012	1067	1116	1073	497	2072	1146	2261	16268	3205	651	6464	8023	6294	2096
LOC126547641	NW_026085831.1	44652469	44655967	+	3499	25	395	6	7	9	17	22	12	3	4	6	3	1	1	1	1	5	45	185	68	3616	1155	2076	78	233	5	24	10	2	20	2	6	30	8	0	1	1	135	294	63	1338	2773	1731	22
LOC126547617	NW_026085831.1	88018212	88047072	-	28861	279	299	428	344	545	844	761	788	287	87	304	158	173	336	385	296	567	108	1094	220	384	151	1032	82	546	724	198	646	842	1005	690	220	160	135	407	482	650	529	548	245	676	1187	818	349
LOC126547606	NW_026085831.1	62800206	62819239	+	19034	0	0	0	0	0	0	0	0	0	0	0	0	0	0	0	0	0	0	0	0	0	0	0	0	0	0	0	0	0	0	0	0	0	0	0	0	0	0	0	0	0	0	0	0
LOC126547605	NW_026085831.1	62636720	62641442	-	4723	15	1	1	0	0	4	0	1	14	7	33	0	2	1	3	5	6	3	9	7	4	2	8	2	11	0	3	0	0	0	0	15	18	5	0	6	3	4	34	4	11	9	5	1
LOC126547604	NW_026085831.1	61855870	61860684	+	4815	217	181	162	176	225	1769	485	358	12130	4060	13331	436	318	393	2135	308	2759	160	999	158	350	162	695	96	468	317	133	244	373	465	293	428	202	219	437	532	835	473	765	228	704	1433	480	771
LOC126547442	NW_026085830.1	16355245	16436702	-	81458	454	117	59	50	90	310	109	129	2062	689	1823	208	176	286	504	509	543	219	477	102	232	70	459	114	253	488	178	430	231	386	276	248	195	104	457	549	476	203	381	154	1001	1492	364	412
LOC126547418	NW_026085830.1	18388966	18402328	-	13363	79	42	0	0	0	458	1	0	1430	575	1341	52	21	27	511	30	877	62	849	9	297	121	761	80	405	0	2	1	1	1	0	38	79	17	35	45	25	441	178	18	397	573	567	77
LOC126547416	NW_026085830.1	23252797	23483811	+	231015	4128	1980	266	195	265	1711	1385	1595	862	367	1144	1425	1451	2609	3176	4027	4613	1678	7553	1439	3897	1976	6603	1716	3700	309	1036	266	907	1521	694	1213	3213	2530	1991	3752	3530	2965	2280	2045	3075	5891	4047	892
LOC126547399	NW_026085830.1	13896221	14002152	-	105932	1484	1833	1569	1325	1863	5849	3780	3307	17877	6556	22016	2150	2034	3035	3467	2270	4259	786	3978	1328	2113	980	3713	662	1996	2350	1658	2190	3204	4180	2668	1868	1711	1479	1761	1963	2961	1771	2727	1490	1952	3729	2001	2605
LOC126547394	NW_026085740.1	26763286	26775146	-	11861	848	37664	230	609	174	5518	9901	5244	1146	166	996	131	22	18	169	48	588	427	3921	3768	2471	4346	3285	249	5212	398	619	432	3282	7118	3105	92	229	52	174	1607	37	7177	767	11130	4425	19019	4226	1115
LOC126547383	NW_026085830.1	33076802	33175511	+	98710	1190	15152	77	192	57	2409	4734	2956	441	75	365	99	76	143	168	201	434	384	2027	1518	885	4066	2724	202	2604	352	861	393	953	2264	823	131	686	176	120	1366	76	5486	611	3362	1221	4171	899	569
LOC126547367	NW_026085830.1	2997332	3029513	+	32182	537	18235	174	394	166	10451	13014	9718	899	107	835	60	21	26	193	28	508	350	2381	1023	1407	4726	2274	121	3566	336	975	616	2416	7282	2961	134	153	61	111	1830	57	8537	590	4198	1450	12396	1130	936
LOC126547352	NW_026085830.1	7299152	7335425	+	36274	657	947	654	455	655	2524	1074	1106	7746	2671	8661	421	447	605	1049	492	1196	353	3355	646	1219	523	2769	278	1396	930	321	855	1257	1947	1193	651	432	395	605	719	855	1533	1556	823	2440	4172	2079	1258
LOC126547340	NW_026085830.1	8305585	8330948	-	25364	211	353	55	8	4	203	235	211	73	25	62	4	5	8	18	31	39	28	190	53	37	64	31	13	75	4	60	14	94	188	63	8	68	11	11	24	17	66	22	60	94	283	77	15
LOC126547326	NW_026085830.1	29174672	29888088	+	713417	6697	2773	118	65	67	264	245	667	302	157	263	258	522	858	675	1389	1433	2861	5518	1145	4822	2361	5621	2264	2617	40	1738	48	106	242	99	294	3775	1016	244	1204	459	2025	1066	1397	2143	4404	2856	512
LOC126547298	NW_026085740.1	25446416	25461697	+	15282	183	67	670	830	436	2805	1952	1561	314	96	365	458	97	115	134	84	84	161	472	17	157	58	131	65	120	4244	861	3651	2697	2503	1855	353	111	117	262	251	513	558	130	123	200	201	57	182
LOC126547282	NW_026085830.1	25004671	25022279	-	17609	505	289	273	235	380	1977	768	483	10150	3813	11903	665	494	726	1856	433	2338	285	2440	221	752	345	1832	176	1190	535	267	461	652	1077	552	512	544	471	561	581	1046	1174	1258	298	1735	3357	1444	1005
LOC126547281	NW_026085830.1	28369093	28374021	+	4929	107	42	38	2	6	31	17	12	78	22	147	4	14	26	14	32	74	34	184	27	110	38	216	50	133	16	51	5	8	105	0	14	81	18	7	49	20	85	47	26	177	301	281	8
LOC126547279	NW_026085830.1	25303714	25305041	-	1328	13	75	65	71	102	599	122	72	4612	2018	5009	131	40	94	842	105	1552	240	340	55	95	62	199	71	120	67	25	87	74	111	68	119	73	84	130	142	138	79	426	90	165	241	134	393
LOC126547253	NW_026085830.1	26043055	26113959	-	70905	1995	3612	1652	1541	1994	11528	10732	6813	46105	18167	56794	3141	2496	3263	11854	5281	14748	2653	8318	2043	7468	2890	10021	1074	3740	4645	2120	4692	7548	7985	5989	4099	1372	1695	5806	5121	10267	4087	8453	2320	10740	20935	8736	7404
LOC126547240	NW_026085830.1	26953393	27024048	+	70656	136	27	23	8	9	32	16	41	89	6	28	22	63	71	50	78	83	64	92	20	85	53	144	54	65	20	75	20	12	65	15	24	197	74	21	76	52	40	48	39	30	88	61	27
LOC126547224	NW_026085830.1	29909878	29974609	-	64732	372	96	7	1	4	6	6	52	13	2	7	11	37	54	30	107	102	111	86	61	85	37	118	59	42	1	117	5	4	6	1	10	267	59	10	72	31	38	15	42	28	81	15	1
LOC126547214	NW_026085830.1	22848591	22876982	-	28392	318	106	2	3	8	7	5	18	33	5	15	11	65	70	28	147	119	114	282	49	135	56	202	64	117	1	94	1	2	0	0	12	275	116	11	52	23	186	40	48	159	329	262	3
LOC126547164	NW_026085830.1	10999827	11006560	-	6734	85	19	15	22	2	47	25	18	43	17	9	9	12	26	13	26	30	36	51	10	20	19	59	11	32	2	52	2	5	168	3	2	62	43	3	15	6	10	6	18	25	57	22	2
LOC126547163	NW_026085830.1	10866420	10869850	-	3431	2	3	0	0	0	0	0	0	0	0	0	0	0	0	1	0	0	0	3	9	0	7	12	0	0	0	0	0	0	0	0	0	0	0	0	0	0	0	0	1	1	3	2	1
LOC126547159	NW_026085830.1	10724110	10729029	-	4920	11	5	0	0	0	0	0	2	3	3	8	8	10	6	3	3	3	5	30	5	9	4	18	4	3	0	22	1	0	0	0	0	18	5	0	3	0	6	0	2	6	3	0	0
LOC126547157	NW_026085830.1	10585138	10587519	+	2382	0	0	0	0	0	0	0	0	0	1	0	0	0	0	0	1	2	0	7	0	0	0	0	0	0	0	0	0	0	0	0	0	0	0	0	0	0	0	0	3	0	1	0	0
LOC126547156	NW_026085830.1	10553947	10559204	+	5258	11	4	0	0	1	0	0	0	0	0	0	3	2	1	5	0	8	5	3	2	2	0	10	0	8	0	0	0	0	0	0	0	9	0	3	5	1	2	0	1	0	1	4	0
LOC126547148	NW_026085830.1	4386561	4394412	+	7852	11	3	0	0	0	1	0	0	0	0	2	0	1	1	0	3	0	1	0	2	0	0	3	0	0	1	3	0	0	0	0	0	0	0	0	2	2	0	0	0	3	8	0	1
LOC126547146	NW_026085830.1	4167992	4179303	+	11312	31	6	0	0	0	0	0	6	4	2	2	2	0	4	3	0	4	4	10	3	4	0	13	8	2	0	10	0	0	0	0	0	12	4	0	3	1	3	4	0	5	6	3	0
LOC126547135	NW_026085830.1	4455503	4463147	+	7645	68	7	10	2	1	4	0	8	4	1	15	3	7	7	5	6	13	9	59	8	14	22	61	12	34	2	19	4	0	2	2	3	34	14	2	7	4	49	22	9	10	43	26	12
LOC126547134	NW_026085830.1	4334421	4342593	+	8173	3	0	0	0	0	0	0	0	0	0	0	0	1	0	0	8	2	3	1	0	7	0	0	1	1	0	0	0	0	0	0	0	0	0	0	0	0	0	0	0	0	0	0	0
LOC126547122	NW_026085830.1	5881884	6092525	-	210642	1701	701	64	28	39	117	105	174	110	69	78	135	177	344	222	428	445	556	2791	628	707	400	1945	478	1212	90	403	74	101	145	81	226	1115	412	155	329	251	1607	489	783	1090	2215	1724	143
LOC126547115	NW_026085830.1	42477316	42491031	+	13716	112	84	63	89	62	344	148	167	695	310	960	68	33	65	170	79	239	27	291	39	63	21	171	33	114	206	56	176	184	272	156	93	71	40	75	86	145	187	193	40	166	418	252	166
LOC126547081	NW_026085830.1	10214402	10217636	-	3235	1	0	2	0	1	0	0	1	0	0	0	4	0	1	4	3	0	0	1	0	0	0	4	0	0	1	0	0	0	0	0	0	0	0	0	0	1	0	2	0	6	15	2	0
LOC126547080	NW_026085830.1	10699436	10700777	-	1342	0	0	0	0	0	0	0	0	2	0	1	0	0	0	0	0	0	0	6	0	0	0	14	2	11	2	19	0	0	0	0	0	6	0	0	0	0	4	1	0	0	1	4	0
LOC126547079	NW_026085830.1	11044563	11132223	-	87661	457	113	105	41	51	217	44	59	48	16	47	54	59	68	70	133	101	130	1156	72	458	281	803	142	555	27	133	13	37	127	39	16	342	88	44	211	51	518	217	74	244	653	482	31
LOC126547076	NW_026085830.1	10501979	10505846	+	3868	32	15	4	0	13	0	4	6	84	16	32	0	1	0	3	26	20	2	9	7	0	14	8	9	14	0	22	0	0	4	0	0	15	4	7	6	6	9	0	10	2	6	4	0
LOC126547075	NW_026085830.1	10453483	10457081	+	3599	0	2	0	0	0	7	0	0	47	16	44	0	0	0	2	0	3	0	1	4	0	0	3	0	4	0	0	0	1	1	1	0	0	0	0	0	0	1	0	0	1	1	2	0
LOC126547072	NW_026085830.1	10989879	10991971	-	2093	0	0	0	3	0	0	0	0	1	0	0	0	0	5	0	0	0	0	2	3	3	4	9	0	4	2	0	0	0	0	0	0	2	0	0	2	0	0	0	1	2	0	0	0
LOC126547064	NW_026085740.1	24119182	24122924	+	3743	18	171	22	33	15	117	110	59	387	160	491	2	1	1	76	0	143	10	107	21	42	51	65	18	76	41	40	30	34	169	45	51	4	12	3	7	6	59	56	63	42	143	76	164
LOC126547061	NW_026085830.1	10116996	10148856	-	31861	519	499	5364	5686	5677	13391	11221	10341	8805	3567	11273	608	486	776	1120	436	943	492	4151	510	641	371	1041	570	2566	10303	4334	8198	14597	14796	14179	859	417	298	458	503	672	1657	1787	1095	1115	2107	1054	1754
LOC126547056	NW_026085830.1	28706078	28708322	+	2245	220	351	548	651	712	3054	1336	1225	6186	2433	8090	1060	858	1174	3696	2194	3994	297	1797	255	796	367	1622	140	848	964	242	1025	1499	2075	1140	1003	492	760	1779	2041	2740	908	1466	421	1377	2478	1343	1530
LOC126547029	NW_026085830.1	54711424	54797290	+	85867	754	199	17	5	8	439	1	64	266	137	312	44	49	60	448	182	664	204	266	77	184	104	334	158	130	2	164	7	1	8	3	11	524	79	47	121	37	107	66	103	128	278	125	5
LOC126547014	NW_026085830.1	4106193	4117796	+	11604	66	8	2	0	0	0	3	5	1	6	5	0	3	0	1	16	10	14	40	7	18	3	26	13	18	0	20	0	0	0	0	0	19	0	3	12	3	4	3	7	7	11	2	0
LOC126547006	NW_026085830.1	50490832	50507765	-	16934	115	52	2	0	0	3	4	7	49	19	50	12	28	44	30	41	54	25	40	17	26	26	47	25	21	0	44	1	1	5	8	5	144	51	4	33	18	10	16	60	9	19	1	9
LOC126547004	NW_026085830.1	44099630	44159918	+	60289	692	657	702	643	1000	1935	804	800	4945	2043	5498	341	295	457	1251	427	1499	504	4660	338	1213	569	3369	348	2449	968	347	894	955	1521	772	550	403	334	545	640	819	2296	1891	497	2078	4399	2539	1513
LOC126546992	NW_026085830.1	3868006	3870159	-	2154	176	180	471	475	423	1768	977	979	3702	1584	4555	912	592	894	1841	1593	2830	121	712	144	244	82	401	61	274	609	230	459	1230	1371	860	600	309	347	1529	1435	2035	384	712	217	571	1041	440	1114
LOC126546947	NW_026085830.1	46419054	46460014	-	40961	429	440	64	102	69	1051	671	498	3215	1295	4190	1173	564	412	1292	446	1336	1022	10852	123	3198	1723	3187	626	5337	176	222	286	312	667	208	512	315	124	1054	744	1081	7432	1853	401	1905	2063	1825	789
LOC126546945	NW_026085830.1	46462047	46463786	+	1740	3	1	2	3	5	25	0	6	342	128	344	18	2	3	21	23	32	8	11	0	10	9	21	0	3	6	0	4	2	12	1	14	1	1	13	16	33	3	23	2	2	28	5	28
LOC126546932	NW_026085830.1	52519789	52631683	+	111895	683	201	35	9	56	13	17	48	49	22	72	146	152	320	146	305	238	173	199	88	245	119	171	165	117	3	216	4	0	4	0	55	763	258	90	146	99	52	35	87	17	73	37	14
LOC126546912	NW_026085830.1	46847401	46920052	-	72652	833	171	14	12	4	12	8	63	34	14	26	45	97	139	93	208	193	208	241	85	217	100	296	127	115	3	189	5	0	9	0	13	712	199	39	154	51	65	49	79	28	126	57	6
LOC126546906	NW_026085740.1	21852160	21874983	+	22824	180	282	197	119	136	497	380	367	240	71	181	216	362	456	337	395	476	163	1791	211	680	342	1386	173	784	304	165	335	365	790	437	327	204	227	359	350	716	530	686	288	1129	2046	1297	346
LOC126546870	NW_026085830.1	50937555	51034298	-	96744	763	180	12	4	16	166	8	127	38	20	11	27	48	88	69	174	143	207	204	90	222	76	184	133	88	2	205	7	0	7	3	16	615	199	16	114	76	40	28	105	4	109	27	8
LOC126546869	NW_026085830.1	50891817	50936673	-	44857	356	92	5	5	5	14	4	40	26	14	19	30	30	45	42	150	77	104	96	76	80	36	143	51	60	2	122	4	0	4	4	9	286	60	18	72	26	37	31	86	5	53	22	5
LOC126546865	NW_026085830.1	29996361	30097381	-	101021	892	233	6	3	0	21	13	58	397	107	389	91	142	196	115	287	236	186	218	165	229	80	197	135	96	2	241	4	2	10	2	104	874	295	90	211	153	61	215	135	23	127	31	61
LOC126546707	NW_026085740.1	21041615	21053576	+	11962	60	91	190	162	217	418	119	131	16390	6885	19595	204	123	228	385	114	266	42	497	60	224	46	520	91	413	114	84	126	139	232	84	76	68	78	96	141	94	218	464	71	219	470	238	151
LOC126546435	NW_026085740.1	20931800	20939303	+	7504	1393	1674	1540	945	1951	2327	2028	1288	8086	3293	9499	2560	2434	3824	6071	4066	7700	3181	6577	1238	3422	2190	3987	1801	2888	862	832	904	1236	1702	1021	1820	1678	1689	3856	4413	4546	2513	5648	1935	3019	6007	2526	4050
LOC126546350	NW_026085829.1	51251639	51273771	-	22133	818	686	468	331	665	2042	942	620	22391	7539	22684	1305	908	1399	4152	1243	4960	643	2884	390	1458	577	1997	331	1302	250	302	432	437	732	472	791	582	502	1160	1282	1898	1525	2059	592	2059	4007	1629	2216
LOC126546344	NW_026085829.1	51538046	51577630	-	39585	467	189	144	88	203	161	155	179	161	68	151	272	433	569	310	269	285	321	1125	99	842	354	1209	178	571	112	112	105	88	141	92	509	411	307	164	208	207	353	1316	245	678	1171	505	1835
LOC126546323	NW_026085829.1	159854731	159891914	+	37184	60	7	4	0	1	177	11	23	2790	1315	3773	23	14	16	111	27	156	23	20	9	56	3	15	6	5	2	24	2	10	8	4	4	40	6	23	41	18	8	8	5	1	22	9	11
LOC126546311	NW_026085829.1	159768159	159778273	+	10115	71	6	1	3	0	47	10	24	715	120	662	7	5	5	20	5	10	26	42	10	15	0	31	14	9	0	23	2	7	14	1	4	59	9	1	31	5	8	10	12	4	27	20	22
LOC126546300	NW_026085829.1	61030436	61058538	+	28103	199	78	139	75	148	327	118	124	7469	2192	8593	161	121	139	552	90	844	259	270	65	174	62	185	62	95	171	140	105	123	150	158	281	151	167	157	272	332	137	314	87	262	783	266	842
LOC126546297	NW_026085829.1	60500817	60661776	-	160960	1185	413	44	27	59	64	47	95	78	28	83	54	117	234	131	331	292	291	511	245	351	189	472	289	245	18	410	11	26	76	7	13	923	195	59	407	81	145	62	196	88	234	114	51
LOC126546292	NW_026085740.1	20273336	20275983	+	2648	0	0	0	0	0	0	0	0	0	0	0	0	0	0	0	0	0	0	0	0	0	0	0	0	0	0	0	0	0	0	0	0	0	0	0	0	0	0	0	0	0	0	0	0
LOC126546287	NW_026085829.1	159087133	159149149	+	62017	194	332	6	1	2	9	10	20	35	5	19	82	110	105	86	160	152	90	54	234	59	20	50	41	26	2	61	6	11	16	5	213	276	130	82	166	137	12	2688	279	5	73	15	944
LOC126546279	NW_026085740.1	20327245	20349911	+	22667	517	312	347	184	406	1020	287	260	2935	1350	4414	362	380	598	1102	261	1314	292	2017	258	311	163	912	261	754	324	297	298	211	649	176	300	460	197	215	246	354	600	978	380	567	1094	530	1113
LOC126546275	NW_026085829.1	158479978	158504092	+	24115	311	142	94	61	99	663	208	285	766	348	792	63	63	87	224	180	257	134	106	81	38	41	247	73	65	186	171	143	202	383	218	93	200	81	94	160	262	65	302	148	110	291	200	373
LOC126546274	NW_026085829.1	158547986	158592050	+	44065	148	139	369	208	306	833	557	451	1274	360	1174	239	214	317	401	212	551	89	1346	134	421	273	1278	56	613	561	185	532	511	1042	503	299	272	266	372	493	608	625	643	209	594	1557	960	483
LOC126546271	NW_026085829.1	158441884	158474261	+	32378	473	534	442	450	570	3340	1658	1480	5688	2621	7978	438	637	846	1840	1002	1664	236	1575	383	702	437	1596	319	710	727	270	906	1846	3240	1914	618	692	642	826	1254	2293	648	1037	415	1162	3145	983	855
LOC126546253	NW_026085829.1	157401181	157403923	+	2743	143	65	2	2	2	1	0	9	4	3	1	12	19	47	22	53	59	38	45	18	22	17	39	25	14	0	47	2	0	1	0	0	195	57	12	27	10	6	1	15	0	21	3	2
LOC126546250	NW_026085829.1	157351285	157354951	+	3667	0	0	0	0	0	2	0	0	1	0	0	0	0	0	0	0	0	0	1	3	0	4	0	0	2	0	3	0	0	1	0	0	5	1	0	0	0	1	0	0	0	6	0	0
LOC126546248	NW_026085829.1	157146571	157149515	+	2945	7	1	0	0	0	0	0	0	0	0	0	0	0	0	0	1	1	0	5	1	4	0	1	1	1	0	2	0	0	0	0	0	3	0	0	0	0	0	1	4	0	0	0	0
LOC126546247	NW_026085829.1	157133460	157136741	+	3282	5	6	0	0	1	0	0	0	4	5	11	0	0	0	1	4	1	2	0	6	6	2	7	2	0	0	19	0	0	1	0	0	3	0	1	1	0	3	1	10	1	0	0	2
LOC126546244	NW_026085829.1	156084099	156110361	+	26263	186	162	3	6	7	12	64	32	138	73	162	10	13	36	21	64	56	55	155	46	88	61	190	64	86	8	95	32	22	66	11	19	138	38	8	33	22	71	60	52	71	179	97	10
LOC126546243	NW_026085829.1	157090996	157099478	+	8483	77	6	2	1	0	1	0	8	9	1	3	0	4	2	3	15	11	21	22	12	31	5	16	3	10	1	9	0	1	2	0	0	18	1	1	23	2	9	2	11	0	10	4	0
LOC126546242	NW_026085829.1	157179046	157183844	+	4799	1	2	0	0	0	0	0	0	1	3	8	0	0	0	1	0	0	0	0	6	0	0	0	0	0	0	7	2	0	0	0	0	5	0	0	0	0	0	0	30	0	0	0	0
LOC126546240	NW_026085829.1	155921705	155971680	+	49976	213	85	6	1	6	8	10	11	17	11	26	11	14	29	40	37	53	39	107	49	105	64	107	40	67	8	82	12	7	12	3	1	138	40	19	52	22	13	51	103	94	55	48	0
LOC126546239	NW_026085829.1	156652084	156654487	+	2404	87	4	137	109	76	231	457	260	12	18	46	2	0	0	2	0	3	3	31	1	53	82	79	0	4	53	81	98	239	208	284	0	0	0	0	0	0	3	0	0	13	22	6	0
LOC126546231	NW_026085829.1	157209701	157211840	+	2140	9	5	0	0	0	14	0	0	8965	3254	9972	2	0	8	8	1	3	2	28	0	5	0	2	0	6	0	1	0	0	0	0	0	0	0	1	1	0	2	1	0	0	0	1	2
LOC126546224	NW_026085829.1	156888411	156957753	+	69343	182	28	40	81	58	235	176	132	16	5	11	12	17	25	13	26	36	29	30	22	37	25	55	29	37	589	100	176	45	204	170	15	59	28	13	44	18	17	13	23	22	73	16	3
LOC126546189	NW_026085829.1	65606607	65700387	+	93781	529	194	16	13	6	16	4	66	7601	2855	7604	837	722	1266	733	603	911	80	198	170	152	63	168	83	75	4	109	11	4	8	2	262	849	620	1034	794	870	38	42	204	30	83	32	171
LOC126546170	NW_026085829.1	148669520	148672116	+	2597	68	200	0	0	0	17	10	14	1	2	6	26	3	4	22	31	32	44	237	143	496	351	1099	57	85	4	9	7	11	22	27	10	24	6	26	34	21	127	173	334	439	652	300	69
LOC126546161	NW_026085829.1	42206690	42270754	+	64065	1472	1481	2236	2600	2759	6519	3446	3399	15526	5201	16451	5856	4593	6507	7724	5202	8820	849	6002	930	2589	1210	4204	604	2721	5306	1492	3984	3755	5543	3375	5404	2968	3298	4911	5156	6467	3772	5082	1693	4494	9818	4622	4863
LOC126546147	NW_026085829.1	53528963	53532135	-	3173	200	762	6291	5545	8498	8535	11211	10158	6100	2181	7193	571	588	990	1157	984	1195	308	3526	314	1454	701	2330	510	1640	8093	4235	6890	12424	8375	7556	574	571	623	462	607	907	1529	1260	769	1531	3272	1506	240
LOC126546142	NW_026085829.1	53835809	53839020	+	3212	95	228	161	129	226	1522	677	609	3759	1349	4626	256	271	369	1064	509	929	151	978	124	643	212	1205	63	484	396	94	370	729	1231	575	293	143	188	523	547	906	478	525	191	879	1330	765	556
LOC126546121	NW_026085829.1	227745550	227751475	-	5926	13	0	1	0	0	2	5	0	15	10	25	0	0	0	0	0	0	3	4	1	0	0	2	4	0	2	4	1	1	5	1	485	276	387	0	4	0	4	0	2	4	6	2	2
LOC126546106	NW_026085829.1	86350133	86409601	+	59469	1096	1288	2276	1758	2768	5662	3103	3088	10273	3792	11997	926	908	1198	2784	986	3306	442	3741	796	1693	851	5190	223	1780	2405	1334	2030	3421	4442	2505	1061	795	627	1205	1535	2316	1834	2416	1172	3934	6689	3010	2241
LOC126546088	NW_026085829.1	3356940	3510212	-	153273	261	122	5	3	2	8	3	17	60	22	46	17	23	26	33	63	69	73	87	61	48	20	116	54	36	1	76	5	5	10	3	2	231	66	14	37	21	13	24	83	14	50	22	8
LOC126546065	NW_026085740.1	18520113	18520920	-	808	0	0	0	0	0	0	0	0	0	0	0	0	0	0	0	0	0	0	0	0	0	0	0	0	0	0	0	0	0	0	0	0	0	0	0	0	0	0	0	0	0	0	0	0
LOC126546059	NW_026085829.1	31208474	31304607	-	96134	617	117	14	5	2	14	44	45	14	4	4	18	81	79	79	194	143	109	216	73	112	64	152	124	90	2	185	9	3	34	5	12	459	120	21	109	38	56	33	66	36	94	13	12
LOC126546038	NW_026085829.1	83964519	84034347	-	69829	1248	1475	1133	843	1589	4319	2650	2414	7797	3222	9370	1349	1329	2175	2996	2171	3789	894	4081	1017	1702	1131	3284	649	2027	1203	875	1077	2407	3680	2004	979	1042	1217	1701	2269	2541	1556	2223	944	2177	3513	2005	1943
LOC126546027	NW_026085829.1	83775385	83826937	+	51553	817	437	736	1074	1004	2675	1910	1821	2687	1232	3223	435	419	807	1171	368	1512	378	2895	464	937	569	1804	260	1440	2262	912	1553	3872	4696	3195	739	388	275	573	824	1032	1598	1273	643	1651	2672	1816	1012
LOC126546008	NW_026085829.1	67022129	67023612	+	1484	96	161	167	189	263	544	408	284	285	87	136	223	228	299	473	221	815	50	371	112	261	95	330	35	175	298	119	301	382	595	269	214	186	173	522	419	699	188	173	166	291	510	257	166
LOC126546006	NW_026085829.1	67333099	67400862	+	67764	840	656	362	348	471	1580	1267	1023	1398	485	1628	530	503	740	796	802	972	286	2911	357	852	417	2049	278	1250	922	413	777	882	1796	727	518	663	449	638	744	1485	1439	1338	551	1456	2861	1680	859
LOC126546004	NW_026085829.1	67276882	67306597	+	29716	420	86	8	5	13	343	11	53	474	271	557	26	39	59	435	68	399	73	211	39	109	54	92	61	77	1	55	3	12	4	1	2	206	58	20	99	38	25	13	65	26	104	23	7
LOC126546003	NW_026085829.1	66980996	66985999	-	5004	379	475	1111	1120	1284	5643	2088	1927	3258	1250	3416	188	195	265	935	587	1266	92	1213	325	542	180	1455	87	740	2931	1109	1894	3266	5647	1331	278	398	251	565	689	1202	799	797	480	1349	1925	1299	763
LOC126545970	NW_026085829.1	139471210	139479522	-	8313	12	42	0	1	0	0	7	0	2	0	1	0	0	0	0	3	3	2	49	36	10	6	4	6	10	0	0	1	0	0	0	4	3	0	4	1	0	8	1	29	6	4	4	0
LOC126545969	NW_026085829.1	138860717	138896773	+	36057	82	50	6	1	0	33	25	21	8	0	6	2	13	19	10	27	38	42	120	13	80	39	81	35	86	1	23	3	27	34	13	2	76	44	3	17	11	55	14	67	39	77	28	0
LOC126545958	NW_026085829.1	139723287	139735763	-	12477	150	39	1	0	0	1	1	13	3	3	2	4	19	27	22	56	35	44	40	23	42	17	34	33	21	0	94	0	0	3	0	3	123	37	6	30	19	9	3	23	2	24	4	0
LOC126545938	NW_026085829.1	10354301	10357079	-	2779	66	261	312	267	397	2184	520	557	6354	2325	7739	543	432	652	1716	496	2036	87	656	147	290	154	666	51	226	463	84	543	726	1209	634	402	352	503	1018	1503	1568	284	534	234	533	812	410	651
LOC126545911	NW_026085829.1	134769445	134795303	-	25859	82	220	6	7	13	21	82	24	65	9	75	10	5	12	29	38	22	46	99	23	41	77	65	22	102	6	60	25	9	31	19	5	51	19	17	27	36	84	22	95	57	161	41	52
LOC126545891	NW_026085740.1	16752247	16826470	-	74224	1217	324	224	100	403	104	100	112	82	51	94	470	401	792	847	1453	1129	338	632	325	328	169	491	299	342	48	383	41	82	263	52	81	1209	317	784	2223	1471	183	206	268	153	359	191	199
LOC126545881	NW_026085829.1	134309339	134394080	+	84742	446	1004	19	23	18	527	867	543	479	67	332	38	21	39	79	105	209	76	126	75	106	190	152	70	64	26	108	21	87	335	135	7	216	69	10	91	21	99	13	157	49	172	71	24
LOC126545862	NW_026085829.1	129506711	129551232	-	44522	1155	1749	10718	11252	12908	5845	4260	4051	1344	598	2086	1862	981	1586	2274	2216	3576	601	2999	1014	1249	940	1990	454	1998	8082	3240	11561	4664	7035	3489	1759	980	992	1637	2356	2503	2218	2290	2346	1423	3923	1416	4358
LOC126545860	NW_026085829.1	129650426	129656993	+	6568	7	5	0	0	0	2	11	6	14	3	9	0	4	1	1	6	9	5	34	1	7	5	15	8	13	1	9	0	5	26	3	5	83	9	0	7	1	15	2	2	2	25	7	0
LOC126545845	NW_026085829.1	128726594	128731012	-	4419	3	2	0	0	0	22	1	1	84	54	168	1	0	0	62	1	31	0	9	1	0	0	8	0	192	4	0	0	0	0	0	0	10	0	3	0	0	19	0	3	2	0	1	0
LOC126545844	NW_026085829.1	128908195	128918166	-	9972	8	3	0	0	0	1	25	1	0	6	6	5	0	10	5	12	19	7	16	1	12	4	40	2	7	0	0	0	2	0	1	0	10	16	11	4	6	11	12	2	14	5	81	0
LOC126545843	NW_026085829.1	128685394	128691253	-	5860	27	2	0	0	0	1	0	1	2	1	2	0	1	1	0	4	3	0	6	5	7	0	5	0	10	0	4	0	0	0	0	0	3	0	0	4	3	2	0	1	1	1	1	0
LOC126545828	NW_026085829.1	127692717	127747328	+	54612	408	426	520	438	524	1439	918	732	1049	314	1138	664	596	1085	714	687	1075	177	1432	328	579	228	1344	138	789	770	316	750	1013	1449	1359	543	566	599	856	937	1555	676	741	433	927	1914	837	539
LOC126545825	NW_026085829.1	126345125	126359579	-	14455	160	34	1	2	0	5	0	20	33	11	77	7	10	11	30	30	92	11	36	12	75	36	86	14	16	1	33	0	0	4	0	0	92	8	14	60	11	6	4	20	47	60	62	2
LOC126545823	NW_026085829.1	125375684	125681047	-	305364	3969	2012	309	205	434	1329	710	802	3585	1395	4485	2852	2678	4390	3641	3969	4877	1414	10293	1281	4076	1764	9266	1480	4924	495	915	605	1112	1498	833	1886	2825	1974	2392	3266	5219	4920	3604	1428	6997	12110	7031	2516
LOC126545810	NW_026085829.1	98300633	98318306	+	17674	444	670	687	510	823	2077	1405	1014	4887	2034	5377	711	562	906	700	470	1079	396	6046	483	1545	822	3756	390	2739	981	317	1152	969	1646	805	605	408	434	456	581	825	3024	2025	652	2825	5934	2996	986
LOC126545801	NW_026085829.1	98521601	98537840	+	16240	61	52	7	10	13	44	10	26	131	269	587	39	33	39	64	34	55	53	187	39	49	58	100	37	76	2	37	6	3	11	2	24	20	14	22	24	29	78	65	140	108	94	147	18
LOC126545788	NW_026085829.1	34408331	34430298	+	21968	96	49	7	13	10	15	20	30	105	19	48	16	12	30	25	32	31	16	81	17	38	17	45	23	39	4	23	1	12	16	1	7	22	11	9	29	6	14	21	11	15	38	35	3
LOC126545759	NW_026085829.1	122365195	122416976	+	51782	467	444	25	2	7	21	17	44	14	6	9	34	32	87	60	117	91	105	131	90	87	37	135	64	73	7	151	3	3	6	2	6	291	104	17	94	25	42	12	211	17	63	20	26
LOC126545749	NW_026085829.1	122822258	122964186	+	141929	1794	893	620	539	724	2196	1476	1833	939	324	771	585	690	909	888	874	1274	564	2101	460	1325	486	2043	434	1034	823	692	742	1580	2245	1300	449	1313	797	534	969	1323	956	1156	538	1254	2823	1561	881
LOC126545731	NW_026085829.1	60167942	60175637	-	7696	328	954	1258	1005	1746	3985	2734	2355	7973	2913	8797	1310	1079	1543	2304	1276	2598	259	1381	701	848	522	1530	122	682	1036	397	976	2390	3371	1800	817	291	467	1111	1478	1960	714	1181	531	1506	2704	1397	970
LOC126545730	NW_026085829.1	8898063	9875623	-	977561	2196	569	352	229	308	516	261	498	628	255	488	118	203	355	370	525	742	581	807	373	683	309	835	427	442	246	929	319	217	502	264	123	1521	454	205	416	262	226	267	520	239	544	208	151
LOC126545728	NW_026085829.1	71916034	71927141	-	11108	569	847	1272	742	1799	2308	2498	1813	4069	1673	4249	1223	1200	2017	1717	1391	2369	725	4604	602	2250	1199	3931	410	2291	892	446	978	2243	2874	1703	847	515	701	1920	1771	2122	2007	2167	847	3637	6215	2965	1653
LOC126545715	NW_026085829.1	116309416	116312594	-	3179	1	0	0	1	0	1	0	0	0	0	0	0	0	12	1	0	0	1	3	1	0	0	1	1	0	1	0	0	3	1	0	1	0	2	0	2	1	0	0	0	0	6	0	0
LOC126545714	NW_026085829.1	116279580	116305897	+	26318	908	1586	826	577	1098	7993	7204	5112	20927	8562	23409	1226	1162	1522	8830	4956	8935	1841	2413	1101	3698	1614	6300	581	1342	1655	619	1919	5167	5538	4843	1894	705	877	3755	2875	5397	1054	2960	882	4349	8282	3397	3450
LOC126545709	NW_026085829.1	116992514	117013171	+	20658	199	151	20	18	14	144	48	71	2343	970	2617	97	116	193	558	478	629	379	1378	151	197	90	412	201	638	56	94	23	98	131	52	284	118	136	561	559	585	630	918	248	308	815	418	1094
LOC126545703	NW_026085829.1	116102470	116144946	-	42477	350	175	1069	1867	2250	2775	2315	2517	188	75	219	118	84	138	149	146	221	85	923	72	481	316	783	135	359	1458	716	1317	2456	2817	2357	87	209	126	98	126	159	345	450	130	294	577	331	568
LOC126545695	NW_026085829.1	117049836	117083178	-	33343	846	962	712	626	1004	4811	2651	2572	7224	2896	8001	1053	902	1478	2679	1598	3032	506	3378	711	1878	922	3304	388	1662	1135	625	1222	2669	3369	2435	1284	891	1066	1043	1883	2866	1642	2323	981	2387	4557	2848	2256
LOC126545681	NW_026085829.1	115569746	115605250	+	35505	239	69	6	12	4	10	4	11	49	15	38	55	51	70	44	75	112	43	172	39	41	34	66	47	81	134	141	124	2	20	7	16	217	68	30	71	44	40	60	47	14	29	6	105
LOC126545676	NW_026085829.1	32783075	32815262	-	32188	504	573	652	645	938	1439	1269	849	5216	2297	7509	2015	1717	2691	2602	2132	2424	301	742	428	648	277	860	183	378	893	624	1150	735	987	794	1238	852	1063	1275	1221	1831	404	1519	654	789	1645	752	1254
LOC126545640	NW_026085829.1	63045666	63111153	+	65488	1724	1931	1795	2088	2097	7964	4791	3799	8050	3490	9651	1255	1254	2086	2513	751	2868	1406	18999	1006	6043	2214	15350	1529	8542	4190	1218	3793	4037	5544	3471	2426	850	1171	979	1254	1833	9760	6771	2018	13129	24048	13516	5650
LOC126545638	NW_026085829.1	63379042	63403911	+	24870	189	137	163	163	205	771	407	462	1631	466	1575	91	82	124	249	229	356	76	1042	75	361	125	772	43	404	271	89	193	352	442	262	174	101	112	162	287	318	472	469	127	1013	1526	887	339
LOC126545636	NW_026085829.1	63755106	63864873	+	109768	1391	774	798	658	1088	1763	937	851	5999	2326	7441	753	864	1166	1698	1352	2040	702	5904	530	2069	844	4234	597	2843	963	1040	917	618	1321	796	864	1305	873	877	1259	1353	2462	2363	854	2828	4981	2559	1872
LOC126545635	NW_026085829.1	72780198	72914436	-	134239	1294	306	272	276	284	496	632	883	94	47	74	51	83	140	83	234	212	275	1030	159	552	267	984	248	487	344	655	321	597	553	859	12	663	177	63	221	84	401	388	185	406	1078	450	345
LOC126545622	NW_026085829.1	113036464	113090092	-	53629	551	201	992	532	838	377	142	145	243	107	331	78	110	229	103	145	164	98	197	120	147	70	205	116	95	654	309	592	263	256	81	43	362	120	63	113	105	55	183	105	70	104	55	105
LOC126545610	NW_026085829.1	113268387	113440946	+	172560	1193	316	26	18	9	74	27	79	208	95	182	195	284	471	1472	1997	2299	486	617	128	434	339	615	384	244	8	306	9	4	13	1	257	1188	719	890	1805	1774	193	86	160	129	320	180	38
LOC126545591	NW_026085829.1	112683716	112737343	+	53628	376	132	8	1	6	12	2	24	63	19	98	46	34	91	140	217	516	73	133	95	51	62	94	53	41	0	134	4	2	5	1	43	284	115	386	373	287	27	31	77	20	75	10	29
LOC126545578	NW_026085829.1	109863100	109875158	+	12059	109	39	2	0	1	124	1	9	1223	582	1443	9	3	22	134	33	63	35	148	28	123	76	212	31	45	0	22	3	0	2	0	0	82	12	8	8	3	49	11	14	354	214	86	0
LOC126545564	NW_026085829.1	108577231	108578064	+	834	61	107	114	96	167	349	187	103	3633	1394	4487	356	273	322	777	154	1101	72	460	49	138	86	338	31	165	73	45	88	60	136	45	340	101	166	321	252	547	255	351	112	377	705	258	401
LOC126545559	NW_026085829.1	108323798	108365116	-	41319	517	479	289	200	457	945	777	646	3730	1315	3803	531	634	1126	1084	1093	1362	196	815	182	356	229	754	152	396	438	334	569	572	1221	290	569	893	1097	790	1038	1093	425	661	357	363	660	454	743
LOC126545550	NW_026085829.1	164766283	164776466	-	10184	40	19	2	4	0	8	5	13	19	43	50	44	25	24	21	19	19	157	859	10	203	140	257	161	634	53	40	54	16	35	14	84	59	48	57	83	145	517	271	40	404	570	375	188
LOC126545521	NW_026085829.1	57037464	57039613	+	2150	305	434	465	384	556	2893	758	818	12887	5266	15414	624	473	741	2574	822	2524	159	1271	240	647	281	1406	95	635	699	269	640	876	1204	793	575	298	510	779	1196	1387	553	635	310	716	1489	799	802
LOC126545518	NW_026085829.1	57407766	57409444	-	1679	29	82	73	56	74	1170	312	192	7348	2662	7482	207	109	174	1378	212	1787	29	587	44	165	102	376	39	187	108	51	84	236	257	117	127	148	169	443	348	732	238	168	40	290	561	272	167
LOC126545515	NW_026085829.1	56963973	57037398	-	73426	2341	2218	2319	2090	2781	9532	5322	4863	10551	4191	12698	2253	1920	3168	5378	3481	6424	1355	8606	1309	3096	1269	6887	1292	4107	3480	1917	3344	4464	7206	4579	2414	1984	2488	2483	3227	4853	4188	4476	2239	4181	8286	4890	3299
LOC126545507	NW_026085829.1	56456616	56485778	-	29163	465	621	539	396	596	1577	1005	1107	855	304	792	460	488	719	1111	861	1248	190	1766	468	927	399	1886	133	1050	650	316	495	857	1140	757	330	248	288	891	910	1298	725	667	343	1181	2355	1273	553
LOC126545486	NW_026085829.1	28418139	28419331	-	1193	202	369	487	325	885	348	354	142	2698	1029	2782	899	938	1586	1288	787	1644	252	1019	234	357	193	740	104	473	143	202	244	204	384	148	610	606	972	993	1377	791	370	796	335	477	689	389	936
LOC126545483	NW_026085829.1	28375677	28389314	-	13638	110	264	370	261	479	517	416	219	6346	1840	5872	997	794	1283	834	355	956	256	3032	280	688	413	1527	169	1381	328	178	328	253	643	210	672	419	506	556	809	588	1692	1456	429	1571	2552	1560	1376
LOC126545470	NW_026085829.1	28174840	28374899	+	200060	1199	403	28	8	13	121	29	83	382	163	452	90	147	242	332	413	524	332	477	248	518	260	607	273	237	36	274	41	49	100	25	119	948	252	88	297	166	153	224	290	160	511	142	165
LOC126545465	NW_026085829.1	103669740	103698990	+	29251	850	929	3334	2434	4130	8415	5125	3707	63795	28368	99249	3770	2418	4415	16147	5707	13574	1844	3565	492	1811	1000	3262	371	1708	2910	1294	3164	3712	3873	3282	3067	1574	2516	4073	4273	5325	1596	5363	826	1949	4235	2223	6990
LOC126545450	NW_026085829.1	20455319	20578380	+	123062	268	80	8	0	1	178	12	23	356	132	334	19	30	28	231	77	287	93	153	58	197	118	285	94	66	2	60	1	0	6	6	13	161	26	43	63	40	50	42	31	95	290	85	17
LOC126545393	NW_026085829.1	102251795	102364054	+	112260	475	157	48	22	54	83	36	98	19	16	17	22	52	73	56	130	128	320	336	117	551	282	339	305	177	24	189	27	51	59	45	8	302	46	19	81	31	93	18	54	41	133	86	45
LOC126545384	NW_026085829.1	101861354	102045239	+	183886	1314	270	247	234	290	302	240	538	193	56	153	70	105	139	151	282	268	263	750	117	472	247	757	274	384	459	690	545	360	927	327	23	688	159	46	226	95	303	103	133	248	586	304	217
LOC126545379	NW_026085829.1	53974396	54031862	-	57467	279	134	43	45	59	105	70	179	171	44	95	76	60	61	131	145	109	149	340	32	176	156	223	83	153	79	116	80	116	181	214	97	266	65	126	155	48	119	104	54	54	68	46	763
LOC126545341	NW_026085829.1	57420066	57436284	+	16219	137	378	22	15	22	386	135	124	515	241	659	31	39	44	301	68	492	115	248	100	257	106	364	88	179	53	121	73	80	200	42	65	121	44	38	68	98	188	105	85	179	404	185	92
LOC126545336	NW_026085829.1	73307335	73312742	+	5408	12	4	0	0	0	0	0	3	38	9	18	0	0	2	3	2	10	12	31	0	13	7	23	3	34	0	0	0	0	0	0	0	3	0	0	1	2	15	18	4	6	16	9	3
LOC126545320	NW_026085829.1	43576423	43577784	-	1362	2	2	0	0	0	0	0	0	2	1	3	0	0	0	1	1	0	8	123	0	39	24	126	11	28	0	0	0	0	0	0	1	0	0	0	0	0	29	22	10	69	137	90	2
LOC126545319	NW_026085829.1	42778274	42816943	+	38670	286	75	2	3	1	8	0	19	8	2	6	24	41	56	47	148	82	83	60	29	67	12	64	56	33	0	69	0	0	2	2	7	390	61	15	72	19	13	13	36	11	23	9	3
LOC126545310	NW_026085829.1	42898832	42901369	+	2538	73	103	52	68	57	1597	430	436	2120	982	2897	45	44	49	955	152	735	103	410	37	214	76	423	57	211	176	79	186	403	854	429	134	86	50	107	212	265	210	320	80	232	449	280	391
LOC126545307	NW_026085829.1	139602729	139606981	-	4253	74	47	1	0	0	0	0	3	2	2	3	6	8	7	12	34	43	23	29	14	23	1	24	12	6	14	42	0	0	0	0	0	71	22	3	10	7	7	2	10	3	12	1	0
LOC126545298	NW_026085740.1	12482695	12671384	-	188690	1860	422	623	561	464	3431	1439	1684	10469	4469	13756	489	415	800	1640	435	2696	688	1232	394	652	422	1103	551	513	858	1064	1110	1424	1988	1929	648	1298	377	366	705	411	382	1425	494	388	850	553	872
LOC126545284	NW_026085740.1	11301199	11324781	-	23583	34	25	34	68	187	108	99	69	32	28	50	10	7	5	35	20	57	13	43	28	21	10	64	18	14	93	30	174	21	32	84	2	20	8	15	40	34	11	7	25	17	85	49	100
LOC126545280	NW_026085829.1	35898135	35914766	+	16632	266	232	134	106	138	1151	306	308	13004	4373	13146	367	239	324	1529	449	2204	220	692	200	334	105	661	79	324	255	128	305	471	663	347	630	269	186	578	631	959	481	842	218	1096	2093	1000	1336
LOC126545268	NW_026085829.1	35696554	35897992	-	201439	1921	1001	357	306	301	738	458	436	2831	787	2642	183	252	431	551	566	839	975	3955	565	1474	738	3264	776	1804	670	839	599	378	1654	276	397	1179	415	351	894	474	1829	1687	564	2222	4373	5044	1247
LOC126545266	NW_026085829.1	36003785	36009591	+	5807	105	344	321	268	376	3450	848	757	10186	4072	12737	831	651	915	2197	364	2054	161	1502	197	320	164	1243	65	712	501	193	368	897	1858	677	631	315	480	272	492	1164	754	1099	246	975	1447	1353	1977
LOC126545263	NW_026085829.1	38233651	38235938	+	2288	0	0	0	0	0	0	0	0	0	0	0	0	0	0	0	0	0	0	0	0	0	0	0	0	0	0	0	0	0	0	0	0	0	0	0	0	0	0	0	0	0	0	0	0
LOC126545262	NW_026085829.1	38919558	38922079	-	2522	105	209	119	104	204	1201	372	314	5059	1645	5700	212	136	263	989	275	1408	86	810	99	203	133	432	69	226	264	101	190	509	651	300	302	91	102	472	518	647	296	469	205	516	669	536	522
LOC126545260	NW_026085829.1	38015075	38180884	+	165810	3227	1928	2348	1859	3362	3667	2385	2392	7299	3225	8873	11718	8775	15993	20972	21982	34360	1293	7066	1302	3837	1585	5729	1179	3125	2539	1945	2051	2800	4217	2993	4283	8039	7457	19802	33835	34648	3146	11028	1354	5451	12239	5660	5880
LOC126545247	NW_026085829.1	139563902	139567804	-	3903	15	3	0	0	0	3	0	1	58	19	55	0	2	2	7	7	3	1	0	0	9	0	2	1	0	0	7	0	0	0	0	1	10	0	0	0	0	0	2	2	0	6	1	0
LOC126545223	NW_026085829.1	24679196	25114103	+	434908	2452	877	38	28	22	183	73	186	869	286	703	166	318	407	469	607	787	1009	4324	607	2595	1505	4667	923	2289	29	596	30	76	72	41	267	1615	547	258	644	304	1788	1041	797	1905	3553	2225	234
LOC126545221	NW_026085829.1	56195263	56202671	+	7409	103	177	417	215	415	14	12	8	31	25	48	3	3	18	16	26	24	12	24	65	15	16	27	7	5	44	216	526	32	309	18	3	47	2	11	14	1	4	4	58	1	14	1	3
LOC126545220	NW_026085829.1	55876720	55916866	-	40147	208	96	11	4	4	232	18	39	486	165	1276	49	64	178	131	113	266	42	97	63	71	57	90	40	44	94	49	5	6	15	5	84	130	174	70	158	27	14	10	88	7	38	15	18
LOC126545206	NW_026085829.1	252252592	252445185	+	192594	334	96	2110	1760	2313	4435	5015	6316	408	215	662	48	56	74	71	100	115	128	108	46	97	60	124	127	41	4152	1665	5797	6208	5968	6491	51	407	143	37	120	56	35	244	106	86	156	65	169
LOC126545204	NW_026085829.1	251850672	251855082	+	4411	0	0	0	0	0	0	0	0	0	0	0	0	0	0	0	0	0	0	0	0	0	0	0	0	0	0	0	0	0	0	0	0	0	0	0	0	0	0	0	0	0	0	0	0
LOC126545203	NW_026085829.1	252786844	252964543	+	177700	954	478	1384	1174	1743	2133	1079	967	5513	2500	8025	1167	1188	1807	2407	1041	2570	493	2416	395	810	467	1843	368	1232	1797	844	1491	1385	1915	942	801	1035	913	902	1432	1193	1063	1858	669	785	1566	953	1761
LOC126545202	NW_026085829.1	252984452	252995234	-	10783	189	136	8	24	11	10	12	32	171	57	135	59	37	78	68	195	160	89	56	102	81	17	61	35	51	7	73	7	6	19	1	197	236	119	149	121	308	34	837	109	66	204	49	1063
LOC126545183	NW_026085829.1	249393505	249677984	-	284480	3000	954	97	109	76	362	245	365	2111	1009	2774	365	431	722	871	1178	1219	2254	8300	856	4648	1817	7212	1924	4106	205	1091	142	134	269	81	461	1729	642	483	1238	904	3921	2007	883	5155	9339	5736	1243
LOC126545163	NW_026085829.1	248249992	248278785	-	28794	242	585	550	453	527	1663	960	989	3382	1346	3764	1590	1385	2115	1807	1542	2113	229	3762	460	518	260	2114	159	1845	1374	360	1003	876	2199	712	1053	825	1217	1499	2054	1982	1798	2873	901	1391	2610	1520	1685
LOC126545149	NW_026085829.1	248283442	248286768	-	3327	220	333	2790	2882	3760	12054	11998	11682	10328	4432	13377	1097	532	1185	4037	1409	4416	337	296	277	270	105	215	67	104	14525	4927	8033	13779	21110	12828	1379	463	748	1644	2292	2333	125	761	934	58	160	108	1484
LOC126545139	NW_026085829.1	246927431	246935431	+	8001	1	23	0	0	3	1	0	0	6	5	20	4	0	10	6	4	19	5	7	5	5	0	1	0	50	0	0	0	0	0	0	8	9	1	5	14	5	16	16	35	3	12	3	19
LOC126545133	NW_026085829.1	247141780	247155863	+	14084	429	503	523	581	701	2509	1233	1305	2186	884	3018	308	267	510	1161	553	1438	373	2354	308	772	266	1667	281	1261	867	366	822	1552	2460	1368	589	337	314	616	789	933	1168	1574	428	1299	2309	1423	1529
LOC126545129	NW_026085829.1	246822731	246864433	-	41703	504	902	2497	3320	3699	8963	3698	4390	7953	3376	10720	1600	1743	2577	5282	4088	4945	416	1772	508	829	368	1703	131	918	4933	1505	5102	4791	7482	4896	3527	1156	2327	2759	4186	6011	1119	3147	998	1352	3082	1837	3913
LOC126545123	NW_026085829.1	246543128	246575039	+	31912	562	644	1735	1458	2007	7727	3549	3409	6048	2552	8488	872	695	1235	5333	3420	6378	868	2390	414	1421	776	3092	348	1224	1815	1239	2109	3371	4580	3652	1494	940	986	1677	2118	3029	1167	2776	531	1225	2898	1644	3001
LOC126545113	NW_026085829.1	246325552	246327340	-	1789	117	236	178	177	306	760	446	355	3322	1205	3864	585	645	938	919	527	1150	148	1151	174	327	207	642	121	467	320	137	267	430	771	348	331	503	567	402	525	753	388	609	238	419	749	408	645
LOC126545109	NW_026085829.1	246124563	246125926	-	1364	184	702	880	711	1359	1840	1175	963	6631	2564	7536	805	547	960	2208	1166	2730	447	1642	218	990	425	1414	225	734	1104	396	1153	1037	2105	812	1078	382	545	921	1062	1723	715	1520	613	963	1925	1042	1414
LOC126545105	NW_026085829.1	246075527	246086603	-	11077	226	192	158	101	156	507	340	372	1720	806	2070	404	314	614	987	564	1128	268	1888	185	639	181	1480	134	940	222	87	202	396	640	335	487	205	282	587	894	1299	704	1054	181	1048	2150	999	1213
LOC126545104	NW_026085829.1	246187079	246191969	+	4891	129	154	152	200	337	1528	540	573	2819	1254	4050	192	196	339	1247	615	1134	249	436	64	197	108	433	64	196	323	170	438	847	1322	612	587	292	415	416	525	1072	230	904	251	250	396	337	1456
LOC126545101	NW_026085829.1	246393867	246403201	-	9335	640	1868	6109	6576	7547	15444	13432	15046	4172	1930	6209	3717	2367	4317	9219	12231	14087	512	1795	1046	955	498	1628	239	1005	8800	3923	8555	16009	21263	17152	4761	2087	4697	7603	12533	15741	980	4585	1994	973	2051	1238	4962
LOC126545099	NW_026085829.1	246275166	246292601	+	17436	705	1088	2828	1969	3510	7596	3576	3462	13246	5893	18154	2001	1639	3740	7640	4678	8688	705	3712	618	1877	1059	3406	310	1573	2504	1614	2777	3618	3936	3217	2629	2439	3196	3017	4480	5917	1453	3114	823	1890	3688	2128	2427
LOC126545096	NW_026085829.1	246327498	246376795	+	49298	802	842	1049	1090	1348	6746	2832	3216	4879	2103	6235	526	534	831	1913	1198	2162	522	4054	493	1875	727	4000	520	2049	2189	1019	2321	3697	5430	3519	1217	856	826	816	1282	2013	2160	2496	761	2621	4747	3184	2465
LOC126545081	NW_026085829.1	245005045	245039057	+	34013	765	993	2334	2101	3364	7230	4784	5153	5974	2723	8659	2427	2541	3763	5081	4109	6302	552	1720	636	1000	495	1621	280	916	3330	1800	3440	5229	6516	4969	3055	1720	2795	2473	3869	4684	857	3498	1214	1347	2397	1283	2622
LOC126545078	NW_026085829.1	244356266	244455242	-	98977	1287	1142	12	4	6	50	1	60	202	84	332	38	42	78	92	169	183	428	751	907	370	233	613	359	350	13	375	14	6	11	3	25	725	193	54	292	84	285	141	1193	372	620	379	56
LOC126545076	NW_026085829.1	244954852	244957917	+	3066	108	187	90	108	181	883	380	351	1259	475	1438	106	88	183	331	186	439	66	521	92	281	168	688	33	259	180	82	209	555	850	287	167	75	137	176	190	487	250	252	67	419	764	485	163
LOC126545069	NW_026085740.1	10914829	10943574	-	28746	290	408	717	300	1138	253	129	140	631	366	731	1041	786	1189	427	404	442	254	1541	195	487	413	1560	198	1007	2798	758	2721	321	180	247	285	330	152	605	460	523	1119	776	587	676	1311	442	264
LOC126545047	NW_026085829.1	242513541	242521889	+	8349	3339	6421	13381	9568	13742	15737	16802	14572	28217	11040	35235	22775	17587	25999	56349	46641	65206	3206	21208	2351	9397	4075	19417	1659	8682	11850	4624	13570	16377	16975	12416	14343	8936	14191	37446	29222	49560	9719	14802	5359	11996	29656	13233	14222
LOC126545019	NW_026085829.1	241696239	241752639	-	56401	647	424	638	409	967	1125	886	712	2204	793	2375	789	916	1612	1569	1110	1983	436	2493	392	962	442	2257	154	1157	622	325	521	848	1192	691	689	710	864	958	1034	1558	857	1825	409	1403	2912	1275	1420
LOC126544992	NW_026085829.1	240183210	240188082	-	4873	431	218	245	355	450	1607	367	280	13622	6043	15800	335	281	487	1104	208	1151	410	615	151	224	103	448	176	239	323	247	463	328	703	345	552	359	326	250	316	487	219	1037	219	331	594	337	1343
LOC126544979	NW_026085829.1	239685488	239688211	+	2724	3	1	1	1	10	0	0	0	0	0	1	3	0	2	2	1	0	2	4	1	0	0	0	1	0	0	0	8	5	0	0	2	1	7	5	1	4	0	11	2	15	1	0	1
LOC126544934	NW_026085829.1	237661190	237674513	+	13324	22	11	1	2	0	5	9	0	36	28	70	17	34	37	59	23	48	17	1	18	0	0	6	7	4	2	23	0	4	9	6	45	27	14	130	185	251	3	24	25	6	15	6	53
LOC126544933	NW_026085829.1	237809936	237819449	+	9514	88	22	0	4	5	11	0	8	151	53	213	2	4	6	23	22	22	30	8	21	3	1	13	27	10	0	60	9	0	0	0	2	71	19	5	17	10	5	14	11	4	23	12	2
LOC126544926	NW_026085829.1	236818588	236847591	-	29004	328	617	1001	975	1318	3894	2545	2368	4202	1439	4721	909	1011	1733	2431	1922	2890	199	3071	392	1774	717	3620	204	1702	1578	552	1450	3309	5484	2361	775	746	906	1618	1962	3050	1507	1075	514	2671	4194	2965	643
LOC126544921	NW_026085829.1	236056883	236064803	-	7921	11	22	9	7	25	12	23	17	8	5	6	14	19	77	73	17	74	20	146	12	4	13	3	7	23	2	6	5	67	77	11	7	13	43	121	103	32	8	53	1	101	37	41	4
LOC126544914	NW_026085829.1	235440777	235444767	+	3991	7	0	0	0	0	0	0	0	12	7	16	5	2	0	2	1	7	0	0	1	5	0	0	0	0	1	0	0	0	3	0	2	2	0	2	2	0	0	1	3	0	2	0	5
LOC126544910	NW_026085740.1	8429456	8484989	+	55534	475	325	119	83	132	1108	575	505	3263	1292	3491	196	205	309	475	230	619	302	1589	311	512	243	1343	207	698	232	309	274	509	1188	443	345	355	285	205	311	650	619	905	236	903	1232	917	685
LOC126544909	NW_026085829.1	235026720	235037932	-	11213	109	79	736	571	945	1567	1355	1105	4535	1588	4969	342	247	324	501	392	816	235	233	78	64	66	223	49	178	2329	392	1712	1890	1797	1382	243	131	126	294	444	482	116	287	162	78	124	118	618
LOC126544908	NW_026085829.1	235088243	235098528	-	10286	58	10	8	3	7	6	0	2	204	138	305	3	2	11	6	7	9	8	14	47	2	0	8	9	8	0	5	0	0	1	0	10	21	6	4	3	7	0	5	5	2	4	3	1
LOC126544906	NW_026085829.1	235130803	235185064	+	54262	622	327	1442	1524	1969	3827	1980	2278	3373	1591	4592	149	87	155	657	244	645	596	1126	283	570	252	902	247	464	2657	903	2874	3418	10141	3286	448	386	289	230	427	479	426	642	365	423	869	598	1322
LOC126544905	NW_026085829.1	235102680	235128442	+	25763	87	21	2	0	3	4	0	2	30	8	51	4	4	13	12	16	23	26	42	9	13	4	24	18	12	1	29	1	0	0	0	3	146	25	17	21	3	11	15	10	4	10	2	5
LOC126544901	NW_026085829.1	234542471	234561697	-	19227	259	296	455	488	512	589	568	408	4918	1671	4716	643	470	659	822	556	1419	290	1055	143	540	219	986	141	550	474	226	383	369	876	437	415	145	207	322	355	505	665	849	271	990	2045	1118	956
LOC126544888	NW_026085829.1	99270679	99295809	+	25131	1242	1265	72	123	137	1914	1593	1025	448	174	344	717	626	1867	2752	3960	5058	757	6217	788	2833	1204	5994	880	2932	509	417	158	595	778	611	852	1640	3105	1810	5783	9552	3247	667	1188	3543	8110	5093	376
LOC126544869	NW_026085829.1	151047864	151048681	+	818	164	182	129	122	208	975	290	228	5189	2234	6570	325	197	370	2004	1217	2264	244	664	67	307	128	461	67	306	149	36	176	268	216	148	358	152	211	720	508	884	348	759	141	397	903	337	1066
LOC126544861	NW_026085829.1	151852041	151888895	+	36855	1427	1657	1624	1153	2213	2047	1371	1043	3563	1419	4019	2194	2075	3106	4096	3146	4923	702	7580	911	2477	1274	5081	525	3495	1657	700	1299	1405	2157	1137	1627	1287	1484	2545	3320	3585	3407	4515	1714	4750	9023	3937	3670
LOC126544851	NW_026085829.1	150246380	150260040	-	13661	147	387	251	247	340	1248	628	605	4994	1743	5890	710	548	756	1254	767	1462	263	1278	271	604	252	1218	111	563	405	161	506	597	862	526	690	227	364	975	744	1226	580	917	264	1092	1959	890	1203
LOC126544849	NW_026085829.1	151572559	151637677	-	65119	783	714	677	498	905	2415	1931	1744	6956	2710	8562	1078	808	1182	2863	2256	3622	553	1868	587	805	390	2136	213	895	611	402	538	1488	2097	1391	863	435	431	1733	1797	2043	1038	1747	486	1851	3227	1561	1945
LOC126544842	NW_026085829.1	149852774	150246238	+	393465	2894	1119	1676	1349	2424	3227	2100	2008	9856	4076	11067	1081	1214	2139	1430	1313	1765	1200	4118	860	1735	894	3250	1016	2053	1684	1852	2204	1911	4984	1642	713	2377	1506	1047	1441	1440	2022	1984	1131	1331	2588	1506	2076
LOC126544836	NW_026085829.1	151961855	152059554	-	97700	408	123	105	96	85	2273	151	201	18000	6729	22744	304	110	220	1909	271	2092	350	436	197	224	86	372	161	191	533	333	554	633	597	555	386	320	139	322	357	354	188	952	346	410	732	330	742
LOC126544827	NW_026085829.1	231383959	231443807	-	59849	258	83	9	0	0	6	9	14	214	85	259	15	17	18	31	72	37	102	206	106	66	35	89	54	106	1	78	1	0	8	0	18	203	35	19	80	33	102	42	105	28	109	41	100
LOC126544815	NW_026085740.1	7353546	7357886	-	4341	33	6	8	0	1	0	0	0	2	2	0	2	3	3	2	4	4	8	7	10	6	1	4	9	0	11	9	4	3	10	0	1	74	27	9	7	2	0	0	1	3	10	1	1
LOC126544814	NW_026085829.1	230893018	230902347	+	9330	301	52	3	8	1	58	60	38	70	30	70	16	16	39	27	54	22	256	1651	24	344	246	858	252	927	16	72	7	9	24	3	21	260	41	33	39	41	972	179	38	656	1103	771	49
LOC126544811	NW_026085829.1	230091801	230114523	-	22723	259	239	360	499	724	1082	396	239	7802	2869	8848	447	1138	687	1178	291	1072	269	808	154	362	192	712	73	375	655	268	581	358	764	257	410	306	279	342	581	557	333	859	158	493	1082	719	866
LOC126544808	NW_026085829.1	229876472	229894926	-	18455	413	472	826	435	853	1941	1165	836	3306	1415	5888	1470	1035	2058	2923	1920	3511	539	1724	279	876	403	1260	281	631	689	405	670	1006	1440	709	859	501	722	1298	1432	2157	771	1678	374	878	1891	986	1457
LOC126544801	NW_026085740.1	7176212	7184923	-	8712	5	162	342	527	332	630	221	357	382	184	475	27	5	21	190	16	368	10	38	33	50	39	22	4	19	1594	452	3360	328	622	321	32	7	6	4	2	3	15	18	99	12	29	13	48
LOC126544771	NW_026085829.1	228192592	228198801	-	6210	7	16	907	821	1430	504	397	294	718	367	637	2	0	10	32	1	13	11	17	6	26	7	28	7	11	611	317	645	365	1151	402	4	4	5	5	1	4	10	17	5	1	12	7	5
LOC126544734	NW_026085829.1	96295337	96296471	-	1135	5	2	0	4	7	280	0	6	4589	1401	4656	20	1	9	272	7	470	0	6	0	2	0	6	0	2	1	0	0	0	8	5	2	2	2	0	1	0	0	0	0	2	3	6	1
LOC126544727	NW_026085829.1	96096876	96203301	-	106426	751	168	45	24	70	304	45	64	6091	2554	6788	152	112	289	556	296	612	241	675	95	382	223	691	149	320	36	199	12	110	46	24	70	476	219	123	206	154	205	127	95	200	584	344	20
LOC126544705	NW_026085740.1	7916364	7956194	-	39831	276	111	56	178	118	474	641	650	1925	674	1864	15	10	22	37	27	55	64	103	85	57	55	85	55	41	26	84	26	533	81	163	25	223	66	12	41	36	23	29	81	38	172	56	24
LOC126544607	NW_026085829.1	221363855	221406734	-	42880	126	83	5	1	2	344	3	4	6303	1707	5411	35	8	15	351	21	283	55	27	35	43	9	40	36	17	3	74	3	0	0	1	8	103	55	8	94	21	4	16	17	7	25	10	12
LOC126544592	NW_026085829.1	219420933	219422537	-	1605	28	43	4	26	14	58	28	50	57	11	68	770	609	879	393	327	326	14	373	38	68	23	110	39	184	37	12	19	65	129	46	326	345	488	532	580	306	202	138	58	134	347	131	352
LOC126544585	NW_026085829.1	219591257	219648616	+	57360	561	917	2119	1918	2445	2906	3172	4063	1099	365	1193	1564	1386	2100	3792	4136	4560	382	2078	661	862	360	1525	191	931	2494	1094	1668	3034	6800	2785	1079	1107	1213	3219	3452	4059	1134	2376	995	1236	2694	1411	1928
LOC126544563	NW_026085740.1	6997959	7004164	+	6206	75	62	119	101	124	492	245	244	4899	2190	6765	152	106	186	716	113	533	157	425	37	184	80	263	32	199	262	92	319	270	418	152	201	141	79	163	143	245	192	505	59	262	400	166	556
LOC126544546	NW_026085829.1	215954111	215976893	+	22783	114	165	190	144	140	610	291	267	3544	1381	4454	253	282	477	660	388	913	164	1025	103	290	138	413	70	369	203	75	233	302	657	204	287	91	130	191	238	463	441	664	218	404	632	446	639
LOC126544514	NW_026085829.1	94653641	94657376	-	3736	12	8	2	0	3	4	2	3	0	1	0	0	1	9	9	11	5	2	4	1	2	1	13	3	1	1	2	0	1	1	0	0	18	2	4	7	0	0	5	3	0	3	0	1
LOC126544502	NW_026085829.1	95078941	95107044	-	28104	225	349	561	474	703	2152	1134	832	7572	3184	10086	763	794	1243	2893	1068	2534	188	1269	190	472	251	1004	77	550	543	224	521	915	1058	852	755	493	628	755	1038	1131	602	1336	373	754	1319	795	1414
LOC126544499	NW_026085829.1	95107562	95341912	+	234351	2166	608	1110	1509	1582	2129	1768	1369	3823	1572	4710	418	528	650	981	915	1160	1074	3043	414	1531	943	2210	782	1496	1367	1630	1389	1999	2657	1545	497	1386	472	283	629	342	1305	2132	771	1106	2367	1333	2314
LOC126544477	NW_026085829.1	57939309	57983564	-	44256	610	927	808	763	1035	3856	1712	1429	16062	6321	20007	873	846	1172	2668	615	2924	403	2826	592	949	424	2158	263	1345	1499	542	1637	2230	3415	1728	1166	584	644	805	998	1869	1393	1921	705	1756	3421	1997	2467
LOC126544476	NW_026085829.1	57493747	57521090	-	27344	507	716	395	343	519	3227	1140	972	8521	3571	11567	1094	906	1483	3117	1315	3414	321	4401	524	1258	589	3599	338	2164	841	331	798	1289	1705	934	934	783	929	1085	1071	1906	1966	1603	553	2285	3959	2539	1430
LOC126544470	NW_026085829.1	212822839	212876383	+	53545	439	112	24	15	38	455	96	100	3054	1330	3903	56	70	107	330	139	252	175	296	62	110	45	235	100	149	103	191	109	93	187	104	214	424	163	49	145	167	105	328	177	111	234	85	748
LOC126544447	NW_026085829.1	212672961	212686027	+	13067	3936	10407	8749	9450	11441	20263	19361	13018	17427	8359	23884	10715	9865	14710	11726	8082	13259	4095	20559	7266	9458	6706	21474	2781	10976	10294	5246	9113	12025	12702	10486	7724	3631	5617	6912	7892	14337	10412	15055	5668	11588	23089	10376	9912
LOC126544444	NW_026085829.1	211579128	211586275	-	7148	72	92	43	59	47	545	123	97	3776	1364	4320	114	106	208	669	237	735	39	399	52	100	67	327	64	179	89	31	66	132	165	80	149	156	100	153	228	309	130	230	34	254	404	237	246
LOC126544428	NW_026085829.1	210853628	210900966	-	47339	363	96	15	23	18	487	75	234	6935	2720	9335	78	68	124	433	187	296	176	167	78	104	47	122	100	106	69	171	123	67	826	363	119	321	133	49	162	105	88	214	105	64	472	224	292
LOC126544423	NW_026085829.1	210913509	210933410	+	19902	354	423	606	558	591	1314	962	898	3740	1364	4353	1522	1108	1678	1621	972	2084	276	1412	274	401	201	1041	107	611	752	258	651	1192	2014	911	959	320	547	1118	1163	1977	715	1754	480	1465	2430	1016	1667
LOC126544421	NW_026085829.1	210618677	210630635	-	11959	165	646	2	1	0	20	2	6	66	18	80	177	112	211	217	213	330	82	197	293	227	129	411	101	173	1	53	8	4	8	1	74	174	45	399	249	552	125	143	466	341	516	295	180
LOC126544414	NW_026085740.1	6738174	6741912	+	3739	12	5	7	3	28	4	0	12	33	44	90	24	12	58	5	4	10	9	114	1	18	15	118	10	16	2	1	1	0	5	0	3	21	2	0	6	7	18	14	1	35	55	36	5
LOC126544393	NW_026085829.1	207277281	207334530	+	57250	0	0	0	0	0	0	0	0	0	0	0	0	0	0	0	0	0	0	0	0	0	0	0	0	0	0	0	0	0	0	0	0	0	0	0	0	0	0	0	0	0	0	0	0
LOC126544361	NW_026085829.1	139981023	139983878	-	2856	0	0	0	0	0	2	29	0	0	0	0	1	4	15	18	21	31	0	6	0	24	2	7	0	12	0	3	0	0	0	18	12	14	8	15	17	11	4	0	1	2	2	4	0
LOC126544360	NW_026085829.1	139917932	139918716	-	785	0	0	0	0	0	0	0	0	0	0	0	0	0	0	0	0	0	0	0	0	0	0	0	0	0	0	0	0	0	0	0	0	0	0	2	0	0	0	0	0	0	0	0	0
LOC126544358	NW_026085829.1	140044517	140047188	-	2672	10	0	0	2	2	1	69	0	0	0	1	43	38	72	104	93	185	1	2	2	0	0	3	0	0	0	2	0	0	1	48	10	54	28	103	104	96	1	8	0	0	1	0	25
LOC126544355	NW_026085829.1	140304524	140305983	+	1460	0	0	0	0	0	0	0	0	0	0	0	0	0	0	0	0	0	0	0	0	0	0	0	0	0	0	0	0	0	0	0	0	0	0	0	0	0	0	0	0	0	0	0	0
LOC126544354	NW_026085829.1	141250317	141283972	-	33656	112	8	4	9	4	3	3	14	39	23	66	4	4	12	19	12	29	13	58	14	31	25	34	27	15	6	13	1	1	1	7	10	39	22	3	15	10	4	10	7	3	27	10	17
LOC126544351	NW_026085829.1	140981598	141062959	-	81362	642	166	11	5	12	23	28	52	86	28	42	51	86	141	75	189	164	128	174	84	141	77	206	112	77	17	189	38	54	45	25	12	489	143	23	116	91	37	35	132	13	95	29	17
LOC126544346	NW_026085829.1	142157392	142198442	-	41051	78	30	13	17	17	172	85	69	7	1	4	4	10	15	4	28	18	36	27	7	26	1	32	17	23	12	15	2	25	136	31	1	41	10	3	13	1	5	6	16	1	15	0	57
LOC126544311	NW_026085829.1	91918475	92058244	-	139770	1803	1411	4047	4167	5558	11573	8582	8168	681	285	800	5613	5014	9308	12990	16504	20791	308	747	838	498	295	580	230	247	5964	3954	7292	9810	22640	10451	5143	6135	6564	11318	22827	22724	117	4112	1512	84	557	103	3525
LOC126544305	NW_026085829.1	91754494	91793798	+	39305	1039	2348	2902	2696	3610	6100	6192	4470	17673	6423	19982	2152	1859	2500	4746	2937	5442	820	7621	1547	2930	1724	7331	480	3543	5243	1862	4846	5803	8072	4453	2703	1025	1107	3020	2513	4623	3806	4312	2411	6447	12497	6287	5037
LOC126544289	NW_026085829.1	203645523	203646485	+	963	0	1	5	11	2	6	22	20	13	10	27	0	0	0	2	2	9	0	0	0	0	0	0	0	0	109	9	103	19	25	12	2	0	0	0	0	0	0	0	0	0	0	0	1
LOC126544284	NW_026085829.1	203547449	203618140	+	70692	652	921	6524	5813	7846	17976	15927	16463	4333	2031	5546	2852	2296	4120	4719	3948	5902	595	2551	510	1418	796	2039	349	971	5310	2826	6409	14121	23366	19223	2364	2325	3295	3069	4296	4996	1002	3962	1342	1106	2489	1442	3244
LOC126544267	NW_026085829.1	134857503	134919117	-	61615	1507	2096	1918	1767	2381	4039	2223	1938	13430	4997	14167	3116	2597	4270	2834	1324	3246	647	17095	1777	4272	1984	13929	633	7947	3904	1094	3485	1765	3751	1476	2913	2452	2451	2051	1965	2312	8706	7911	2474	10556	17715	9567	3692
LOC126544201	NW_026085829.1	198902600	198977492	-	74893	297	146	654	907	870	2166	1429	1218	3382	1241	3899	158	143	214	327	120	397	145	560	87	172	102	374	59	320	2569	578	2220	1401	2197	1115	228	240	129	164	170	270	291	392	221	460	790	408	539
LOC126544168	NW_026085829.1	132657173	132663038	+	5866	119	80	100	75	111	490	220	166	2641	995	2771	97	70	158	267	83	334	90	406	49	103	54	310	45	186	224	69	190	269	498	171	110	58	74	166	244	290	174	315	65	224	504	261	392
LOC126544166	NW_026085829.1	132607201	132657070	-	49870	355	665	296	261	340	1998	1089	1050	8834	2891	9077	686	590	856	1344	680	1761	175	1715	645	711	316	1756	152	892	517	208	524	973	1608	905	595	222	310	817	824	1459	861	1144	436	1750	3353	1572	1038
LOC126544158	NW_026085829.1	130169458	130188123	+	18666	171	55	28	15	15	20	5	19	110	30	93	25	42	65	34	86	80	37	65	40	29	22	71	31	29	25	57	12	0	15	0	19	251	48	33	52	75	11	292	27	16	112	8	398
LOC126544136	NW_026085829.1	193972288	193985612	-	13325	106	15	0	0	0	1	0	8	17	4	52	4	6	4	10	18	14	23	7	10	22	8	25	13	7	0	23	0	2	0	0	2	78	17	1	19	12	9	8	12	1	17	7	10
LOC126544126	NW_026085829.1	90954402	91027040	-	72639	1183	880	1395	1237	1613	2921	2135	2122	4469	1603	5257	907	904	1325	1594	1195	1916	416	3206	631	1092	610	2712	388	1416	1643	807	1484	2451	4922	2601	692	1006	843	1017	1552	1444	1385	1758	877	1972	3702	1729	1131
LOC126544123	NW_026085829.1	193689542	193955877	-	266336	2497	606	46	31	26	319	71	190	1626	531	1647	151	120	178	512	585	585	1255	1880	590	1031	632	2195	868	842	46	1055	49	45	145	45	304	1742	465	461	1011	567	1874	2210	656	1410	3159	1986	1121
LOC126544110	NW_026085829.1	64765692	64832886	-	67195	1476	330	768	681	942	643	491	493	580	319	856	3688	2861	5109	5468	7587	10305	392	2531	112	1010	548	1840	397	1313	820	719	647	303	502	268	1700	1334	2028	1423	2586	2766	1176	805	297	718	2155	934	492
LOC126544106	NW_026085829.1	71972326	72024150	+	51825	1063	624	1585	1175	1425	6340	1911	2247	2011	495	1625	560	490	1018	1890	1190	2423	377	3478	595	1084	651	2709	305	1606	3466	1188	2402	3642	6402	2406	665	585	435	1183	1517	1632	1557	1299	594	2163	3941	2474	791
LOC126544089	NW_026085829.1	89858094	89946404	+	88311	1094	753	570	471	755	4624	2414	2337	2924	780	2358	902	1073	1608	1643	1728	2093	801	5561	635	2433	1138	5290	877	3015	1124	499	1084	2016	3326	2386	486	828	614	849	1242	1768	2489	1501	635	3220	4759	2813	663
LOC126544083	NW_026085829.1	191572827	191587791	-	14965	280	382	394	407	662	1620	874	1049	454	135	518	162	185	320	304	222	352	236	817	243	658	297	1000	160	462	359	236	614	855	1254	1002	324	318	233	214	241	799	416	747	385	613	1446	712	537
LOC126544068	NW_026085829.1	79377512	79439580	-	62069	608	1000	2195	1504	2618	3678	4569	3754	8366	2602	7876	2765	2590	3916	5846	5697	6902	536	2598	757	1394	820	2738	299	1220	2865	1144	2545	3084	3326	3349	1814	1831	2017	6776	5266	6399	1291	2028	1215	1998	4353	2099	2181
LOC126544067	NW_026085829.1	80719470	80758815	+	39346	124	121	3	3	7	8	4	16	8	5	31	9	32	25	28	57	50	50	58	53	44	15	33	33	29	1	66	4	5	5	3	157	154	35	4	25	18	19	128	112	8	47	24	140
LOC126544064	NW_026085829.1	79637221	79703672	-	66452	396	50	3	1	2	2	26	176	40	3	6	4	33	24	32	90	53	66	82	26	226	43	125	47	146	3	157	2	1	4	0	2	134	26	3	46	20	28	13	24	9	22	13	7
LOC126544061	NW_026085829.1	80323157	80326695	-	3539	72	6	2	3	3	8	2	4	7	1	0	9	4	17	2	10	16	9	36	6	17	3	27	7	14	1	10	0	5	8	4	1	29	3	1	16	6	14	21	4	10	18	13	3
LOC126544057	NW_026085829.1	79265463	79328499	+	63037	180	68	4	13	6	716	882	656	377	130	299	28	24	53	51	63	113	40	56	29	47	32	73	27	23	12	74	34	166	566	135	9	299	40	18	43	21	40	23	19	29	67	43	21
LOC126544049	NW_026085829.1	80511108	80537139	-	26032	577	498	423	571	522	2775	1868	1803	3287	1301	3889	963	807	1217	2712	1895	3364	280	2116	323	758	327	1679	140	1043	810	267	661	1953	2539	1621	970	582	783	1662	2120	3188	1180	1535	431	1416	2473	1362	1760
LOC126544038	NW_026085829.1	123905251	123906127	-	877	89	143	56	47	79	356	299	194	2160	771	2245	137	115	129	458	131	400	250	344	66	289	135	378	53	147	107	75	103	151	281	110	280	82	88	297	224	513	141	397	142	404	593	237	919
LOC126544032	NW_026085829.1	124279039	124280851	-	1813	0	0	0	0	0	0	0	0	0	0	0	0	0	0	0	0	0	0	0	0	0	0	0	0	0	0	0	0	0	0	0	0	0	0	0	0	0	0	0	0	0	0	0	0
LOC126544027	NW_026085829.1	124014417	124083330	-	68914	745	187	21	13	9	53	21	82	75	26	75	54	59	114	113	178	215	143	221	93	207	95	257	96	120	7	223	23	13	24	10	97	445	115	35	172	78	49	71	116	30	106	19	70
LOC126544026	NW_026085829.1	124266504	124305333	+	38830	559	336	1000	829	882	1464	1419	1035	2903	1021	3191	935	950	1566	957	612	902	191	2077	364	518	222	1185	181	1261	2791	692	2112	1295	2324	833	1060	697	1032	794	1081	1422	1147	1875	596	1392	1995	1499	1611
LOC126544024	NW_026085740.1	806119	954122	+	148004	1743	1026	32	24	15	313	229	262	226	91	180	110	137	191	234	346	353	1051	3644	942	993	603	968	630	1247	168	853	245	150	403	255	292	1005	309	155	492	160	683	1184	1094	664	1070	485	859
LOC126544011	NW_026085829.1	184594423	184613963	-	19541	167	59	1	0	1	178	17	18	141	122	217	20	7	10	284	77	175	89	95	41	229	111	218	43	77	3	44	4	2	1	3	33	164	63	42	54	56	66	225	39	191	301	112	159
LOC126544005	NW_026085829.1	13275982	13321739	+	45758	124	35	1	3	1	9	3	11	169	75	307	9	14	14	23	54	31	22	43	7	51	19	48	22	15	1	57	7	1	4	2	3	108	20	0	16	21	13	5	9	4	46	13	5
LOC126543976	NW_026085829.1	182349809	182413344	-	63536	395	222	325	268	573	690	282	385	993	364	984	62	80	122	148	78	215	164	919	185	158	100	450	118	386	350	300	341	706	1453	517	160	173	100	78	160	206	363	439	247	250	625	440	342
LOC126543957	NW_026085829.1	49820531	49824681	-	4151	78	174	67	37	48	382	179	109	6707	2444	7835	240	200	287	742	273	839	43	393	116	95	69	336	16	136	81	46	92	174	239	141	244	81	128	282	336	534	120	379	142	351	737	291	432
LOC126543903	NW_026085829.1	120347307	120477015	+	129709	760	251	106	86	144	325	195	164	550	289	696	237	181	377	435	233	601	274	842	148	444	234	730	213	379	145	393	90	102	109	72	272	512	306	375	386	574	355	289	283	349	832	440	394
LOC126543900	NW_026085829.1	118831345	118836183	+	4839	282	1070	718	549	886	3315	2435	2213	2659	913	3039	863	764	1282	2159	1444	2729	209	1487	575	823	387	2128	163	804	1344	360	1358	2015	3801	1500	784	590	811	1028	1703	1954	767	1360	915	1270	1986	1143	1032
LOC126543898	NW_026085829.1	119064519	119089836	-	25318	130	22	2	2	3	3	3	5	18	9	2	12	9	18	16	38	25	23	21	18	23	3	29	14	16	2	33	4	0	3	1	2	58	17	11	24	6	4	18	11	6	17	4	5
LOC126543890	NW_026085829.1	120340524	120347325	-	6802	63	16	60	97	183	242	365	78	28	16	63	31	26	28	7	21	22	5	177	7	14	17	27	16	43	152	28	47	48	22	9	18	20	8	27	35	19	33	27	10	16	18	9	41
LOC126543886	NW_026085829.1	120476976	120564250	-	87275	554	352	234	146	231	839	313	310	2438	1143	2977	261	266	495	895	330	852	299	1208	274	561	340	1028	229	598	263	269	344	309	516	291	362	476	398	326	329	569	475	562	280	552	1007	552	563
LOC126543845	NW_026085829.1	176255145	176268333	-	13189	11842	12483	9328	8831	14393	52797	35755	33492	12780	5992	14420	10044	12972	18438	41140	47638	57277	10848	84014	7307	43628	18602	99791	6718	41380	15074	6731	16862	32378	36730	29098	14585	10043	13204	26188	33753	55690	38772	31473	11921	59188	111158	56623	22170
LOC126543832	NW_026085829.1	31160168	31185320	-	25153	55	26	3	5	4	6	0	7	28	5	32	0	11	17	14	14	35	39	23	6	14	10	28	21	10	33	23	2	21	0	0	22	71	3	13	8	19	4	23	28	23	9	11	113
LOC126543818	NW_026085740.1	24120691	24177882	-	57192	341	158	16	12	3	113	52	36	83	34	101	22	29	64	97	77	149	107	108	48	76	34	111	57	81	45	156	18	16	175	25	50	366	69	35	81	55	43	60	37	34	98	31	65
LOC126543808	NW_026085829.1	59742479	59748221	+	5743	18	19	84	82	105	129	66	107	167	80	87	51	17	15	14	2	12	5	142	3	48	35	87	8	31	81	26	55	13	26	55	12	6	13	49	11	28	62	17	25	83	139	36	8
LOC126543798	NW_026085829.1	59640503	59643050	+	2548	13	280	10	16	6	6	1	5	16	5	27	3	0	0	9	0	2	4	21	19	13	91	34	0	35	3	6	9	2	8	22	0	0	2	0	28	0	183	4	114	6	92	7	3
LOC126543761	NW_026085829.1	68223022	68269277	+	46256	0	0	0	0	0	0	0	0	0	0	0	0	0	0	0	0	0	0	0	0	0	0	0	0	0	0	0	0	0	0	0	0	0	0	0	0	0	0	0	0	0	0	0	0
LOC126543707	NW_026085829.1	244677854	244678282	-	429	9	62	81	48	84	284	145	67	2696	854	2484	139	98	125	539	187	633	113	227	32	107	70	208	26	112	76	10	88	94	155	81	175	37	79	240	271	463	128	257	36	176	385	137	351
LOC126543672	NW_026085829.1	165940621	165995130	+	54510	263	127	88	94	95	951	283	275	5623	2021	6862	209	123	169	887	168	1088	141	314	114	161	70	383	80	168	262	189	203	320	804	262	247	230	139	268	269	534	156	384	129	281	623	305	457
LOC126543671	NW_026085829.1	165926583	165940393	-	13811	706	4007	2810	3538	2687	15294	3570	4775	25391	12833	45627	1125	1009	1081	6151	2052	6200	3680	13835	3051	10015	4057	13586	2232	7762	11001	2981	20235	7724	15381	6577	4554	1050	792	3233	2758	5491	6482	11420	5005	9998	18738	9895	8865
LOC126543669	NW_026085829.1	235063105	235075500	-	12396	52	4	0	0	4	0	0	1	33	24	52	3	0	4	7	6	5	12	8	6	8	9	14	8	2	3	9	0	0	0	0	2	62	9	5	20	0	4	0	6	3	12	4	6
LOC126543664	NW_026085829.1	233673900	233680748	+	6849	2	4	0	0	0	0	0	0	1	0	3	0	0	0	15	1	4	0	0	0	0	0	0	1	0	0	0	0	0	0	0	1	0	3	16	2	0	0	7	0	0	0	0	0
LOC126543653	NW_026085829.1	229898461	229911813	+	13353	61	49	27	31	50	426	181	126	841	758	2060	60	64	90	375	56	274	57	79	43	36	16	101	16	17	58	76	123	153	328	174	62	122	90	90	61	170	31	138	49	74	102	38	123
LOC126543598	NW_026085829.1	221331706	221345538	-	13833	15	9	1	0	0	4	0	1	19	5	25	0	2	2	2	9	6	14	14	8	0	3	3	8	4	0	20	0	0	0	0	0	51	8	0	4	5	4	2	1	0	10	0	1
LOC126543597	NW_026085829.1	221316007	221330343	+	14337	179	59	4	2	0	5	1	8	49	15	49	10	2	7	10	11	12	37	41	10	11	5	17	42	8	0	45	1	0	0	0	26	92	14	11	38	5	9	179	105	3	22	13	505
LOC126543587	NW_026085829.1	216032683	216054603	+	21921	0	0	0	0	0	0	0	0	0	0	0	0	0	0	0	0	0	0	0	0	0	0	0	0	0	0	0	0	0	0	0	0	0	0	0	0	0	0	0	0	0	0	0	0
LOC126543572	NW_026085829.1	212275836	212340092	-	64257	927	371	244	183	361	875	504	610	1393	652	1576	72	54	131	301	174	394	752	550	195	351	146	671	291	335	232	667	170	477	495	365	240	558	181	120	291	99	312	1115	300	362	679	462	746
LOC126543562	NW_026085740.1	18000615	18248014	+	247400	4233	1009	53	24	34	78	45	188	143	65	113	104	213	340	425	488	478	2510	3295	1071	2748	1788	3737	2347	1665	22	1178	37	38	90	44	106	2660	598	191	765	316	1276	561	1263	1547	3162	2272	72
LOC126543555	NW_026085829.1	209136581	209140034	+	3454	1	3	0	0	0	0	0	0	0	1	4	0	0	2	1	3	3	11	0	0	0	0	2	2	0	0	10	0	0	0	0	1	7	1	5	8	1	1	1	4	0	0	0	2
LOC126543554	NW_026085829.1	209082686	209084710	+	2025	0	0	3	1	0	1	0	0	2	0	9	0	0	0	0	0	0	2	0	1	0	0	11	1	0	7	18	21	0	5	0	0	0	2	2	0	1	5	15	4	0	0	1	13
LOC126543552	NW_026085740.1	17969540	17987907	+	18368	659	276	3	1	3	6	8	35	175	21	88	13	15	42	22	71	60	129	250	140	151	60	227	116	191	4	150	3	0	6	0	23	327	62	17	121	22	73	135	90	85	130	89	202
LOC126543546	NW_026085829.1	207162011	207167676	+	5666	39	18	459	539	773	319	120	191	0	2	4	4	0	1	1	8	3	9	9	8	10	15	25	21	23	204	195	503	167	473	241	2	13	9	1	5	3	6	5	8	6	42	9	2
LOC126543443	NW_026085829.1	171440252	171459912	-	19661	107	20	12	21	39	757	769	604	253	61	241	8	4	1	52	18	147	128	259	18	195	125	166	58	324	350	60	439	439	1116	303	8	49	16	55	19	17	726	255	14	608	1630	622	129
LOC126543385	NW_026085829.1	157294587	157297207	+	2621	4	0	0	0	0	1	0	2	31	11	50	0	0	0	2	0	1	1	1	0	1	1	2	0	4	0	5	0	0	0	0	0	3	0	0	0	0	2	2	1	0	0	0	0
LOC126543384	NW_026085829.1	157162167	157165028	+	2862	1	1	0	0	0	0	0	0	0	0	0	0	0	0	0	0	0	0	6	0	0	0	0	0	0	0	0	0	0	2	0	0	0	0	0	0	0	0	0	2	1	0	2	0
LOC126543383	NW_026085829.1	157000514	157003947	+	3434	0	1	0	0	0	0	0	1	3	2	6	56	106	99	7	8	5	2	1	0	0	0	0	0	5	0	15	0	1	0	0	15	8	3	0	2	1	0	1	1	0	0	0	0
LOC126543382	NW_026085829.1	156808180	156809904	+	1725	12	0	2	0	0	7	0	0	1	3	4	0	0	2	7	5	16	2	3	0	3	1	2	2	2	0	5	5	0	0	0	4	3	0	0	5	0	1	1	5	0	0	0	0
LOC126543380	NW_026085829.1	156719619	156723099	-	3481	4	1	6	9	5	5	31	4	3	2	3	0	0	0	2	0	0	0	5	2	0	0	5	1	9	7	0	2	10	13	17	0	3	0	0	0	0	2	3	49	0	0	0	0
LOC126543364	NW_026085829.1	139995452	140016295	-	20844	39	10	0	0	0	0	35	9	3	1	2	13	17	19	8	21	18	12	11	3	17	8	18	3	5	0	17	1	0	0	20	0	19	24	2	10	16	2	0	0	0	8	11	0
LOC126543362	NW_026085829.1	139936990	139939323	-	2334	0	7	0	0	0	0	0	0	0	0	0	0	0	0	0	0	0	0	1	3	2	0	1	0	0	0	0	0	0	0	0	0	0	0	0	0	0	0	0	0	0	0	0	0
LOC126543361	NW_026085829.1	139838875	139843079	-	4205	2	0	0	0	0	0	0	0	1	0	0	0	0	0	3	1	0	0	0	0	9	1	5	2	2	0	5	0	0	0	0	0	1	0	0	0	0	1	0	0	3	4	0	0
LOC126543360	NW_026085829.1	139795291	139801530	-	6240	7	0	0	0	0	0	0	0	1	0	0	0	0	0	6	1	0	3	2	3	0	1	8	0	0	0	0	0	0	0	0	0	2	0	0	1	0	1	0	0	2	2	0	0
LOC126543357	NW_026085829.1	139676084	139692888	-	16805	87	26	0	0	0	5	3	1	52	10	15	1	0	4	5	4	20	13	45	17	31	5	38	13	19	5	28	0	0	2	0	1	6	3	2	21	5	18	5	18	20	31	3	2
LOC126543356	NW_026085829.1	139396308	139402316	-	6009	11	1	0	0	0	2	0	1	2	7	13	0	0	0	2	2	2	0	0	3	2	0	0	1	0	1	10	0	2	0	0	0	1	0	0	3	3	0	0	0	0	0	0	0
LOC126543355	NW_026085829.1	139346059	139356731	-	10673	12	13	4	1	2	4	0	1	14	20	39	0	0	0	1	5	10	10	6	0	3	4	3	2	4	8	13	4	9	2	0	0	25	0	0	3	0	9	2	3	0	1	1	2
LOC126543352	NW_026085829.1	138998514	139002318	-	3805	0	0	0	0	0	0	0	1	3	2	8	0	0	0	1	0	0	4	9	3	0	0	2	0	3	0	0	0	0	0	0	0	0	0	0	0	0	5	2	0	7	7	4	1
LOC126543351	NW_026085829.1	138962806	138964576	-	1771	0	0	0	0	0	0	0	0	2	0	2	0	0	0	0	0	0	0	1	0	0	0	0	0	0	0	0	0	0	0	0	0	0	0	0	0	0	2	0	0	0	3	0	0
LOC126543348	NW_026085829.1	137522718	137529347	+	6630	25	45	1	0	0	2	0	0	3	0	0	0	0	4	4	5	4	5	9	1	3	3	20	13	5	0	24	0	0	0	0	0	7	2	1	1	2	5	2	9	6	7	6	0
LOC126543306	NW_026085829.1	112519938	112548590	+	28653	42	2	1	1	1	8	0	1	79	27	109	4	1	5	8	13	13	3	18	7	11	4	12	7	4	1	9	0	2	0	1	3	8	6	16	6	3	3	11	6	9	7	2	2
LOC126543281	NW_026085740.1	6898216	6915353	+	17138	141	86	12	59	163	284	9	13	2229	987	3074	99	59	135	260	88	201	80	98	65	28	14	168	44	63	40	52	30	82	43	6	48	111	61	159	74	350	40	87	43	50	70	35	215
LOC126543206	NW_026085829.1	57413236	57420062	+	6827	66	344	7	3	0	51	120	59	10	3	10	1	1	9	28	13	71	14	35	20	12	29	41	14	50	5	22	5	19	66	16	0	10	1	1	27	6	101	13	44	60	183	34	4
LOC126543177	NW_026085829.1	42653627	42722110	+	68484	1331	45320	146	331	159	5098	8919	4388	1034	221	1150	197	119	134	288	275	419	581	3190	2616	3479	4826	4481	330	3808	193	671	305	1676	4799	1754	145	689	219	313	2216	89	6568	1115	7204	3570	18679	3154	1233
LOC126543158	NW_026085829.1	87646894	87840341	-	193448	1794	2322	274	211	320	1906	1406	1585	3595	1549	4259	407	409	480	762	727	1309	1003	5748	1870	2600	1349	3974	857	2802	582	697	362	1148	1582	1215	434	955	616	854	852	989	2541	2675	1230	2949	5555	3009	1282
LOC126543148	NW_026085829.1	163342146	163359660	-	17515	136	21	13	15	17	596	290	376	80	50	90	36	21	20	34	23	20	73	88	30	12	14	29	42	30	809	146	143	497	967	363	6	104	53	57	70	61	12	121	32	27	47	33	562
LOC126543093	NW_026085829.1	73520880	73852749	+	331870	4029	2384	3063	2613	3421	9328	7808	6458	7619	3030	8971	3057	3465	5274	8341	9474	10454	1376	14428	2004	7507	3763	15492	1486	7047	4266	2677	3977	8654	11966	8767	2880	4515	4531	8290	10718	13834	6275	5101	1817	11622	21098	12605	2168
LOC126543063	NW_026085827.1	14468398	14621446	-	153049	708	640	639	602	841	2124	1291	1211	3873	1684	5215	618	728	1238	1647	1364	1991	335	1248	392	402	223	1240	262	576	800	619	686	1376	1720	1268	787	1138	1005	841	1257	1444	507	892	586	524	1166	568	899
LOC126543008	NW_026085827.1	4311409	4315835	-	4427	345	82	44	44	56	737	87	87	6345	2409	8187	262	162	303	592	278	575	170	2179	45	380	186	1230	157	897	63	93	52	104	113	59	283	163	180	146	355	321	1032	591	77	536	1031	967	483
LOC126542978	NW_026085827.1	2466988	2573989	-	107002	527	76	21	47	15	46	32	43	261	102	396	191	157	126	85	232	155	239	206	105	242	123	291	145	78	69	225	13	54	61	9	204	463	227	100	225	125	67	153	93	75	218	108	108
LOC126542971	NW_026085827.1	1506811	1515407	+	8597	275	431	405	255	458	647	530	463	5072	1865	5702	615	394	630	1564	871	1719	627	755	167	358	190	641	57	348	273	145	303	440	973	388	1166	166	297	667	805	808	436	2024	309	803	1509	1068	2437
LOC126542966	NW_026085827.1	1676689	1946186	-	269498	2245	731	2335	2369	2219	3436	1699	2058	5211	2450	7493	740	616	932	1208	706	1119	1571	2940	695	2213	1311	3354	1089	1609	2569	1970	2430	1765	3172	1362	1183	1501	464	517	930	825	1340	3533	731	1817	3439	1712	5408
LOC126542964	NW_026085827.1	1528875	1675032	+	146158	1097	1435	2792	2693	3416	4543	3498	3211	5011	1706	5834	1787	1387	1878	2109	1478	2625	512	1862	1190	1004	472	1809	451	1169	5022	2652	8116	4297	14061	2593	1391	1440	1072	1777	2794	2515	1216	2248	1429	1543	2348	1326	1454
LOC126542957	NW_026085827.1	1430777	1461354	+	30578	344	170	71	85	59	612	259	256	768	289	1215	74	61	78	377	285	342	154	305	137	139	68	304	83	213	96	161	132	327	421	264	264	215	113	229	339	497	179	506	127	221	390	318	731
LOC126542933	NW_026085827.1	244382	416890	+	172509	2311	1780	1532	1654	2006	3987	2403	2811	10033	4172	11737	2042	2421	3365	2888	2288	3338	1498	3298	1622	2377	1012	3383	922	1526	2036	1695	1888	3102	5107	2719	1662	2846	2214	2111	3291	5049	1305	1978	1666	2315	5330	2517	1347
LOC126542875	NW_026085826.1	7726493	7735249	-	8757	180	17	1	5	1	1	3	11	6	1	1	83	24	184	9	37	25	69	42	20	29	27	25	54	16	2	53	9	0	6	0	371	323	129	6	43	15	4	659	431	6	34	5	2375
LOC126542867	NW_026085826.1	6478481	6492435	-	13955	318	464	1201	1036	1833	2464	1828	1902	4534	1978	5565	654	560	996	1827	1931	2074	139	1280	224	459	227	1255	72	666	1454	656	1453	2324	2735	2425	644	336	571	1428	1978	2299	613	1165	458	942	1866	1016	1437
LOC126542864	NW_026085826.1	6431720	6442952	+	11233	170	394	344	269	363	1203	887	764	2202	749	2344	416	500	644	1048	790	988	166	1367	210	620	233	1339	68	682	277	136	539	985	1465	847	444	281	361	667	817	1342	642	786	195	1116	2064	1091	926
LOC126542861	NW_026085826.1	7504315	7506586	-	2272	495	1884	651	1226	610	2500	2502	2891	1466	381	1013	533	413	654	1428	969	1657	75	1201	1700	843	412	1442	106	521	5220	312	3487	3923	2975	7071	831	326	420	520	543	866	627	604	2251	927	1687	1144	670
LOC126542854	NW_026085826.1	6307240	6345954	+	38715	1065	1168	2963	2093	3239	6194	5257	4667	13131	5497	17059	2985	2433	4533	7709	7251	10749	851	3429	792	1630	909	3624	420	1592	2711	1281	2464	5937	7137	5449	1873	1305	2194	6853	8509	8536	1507	3414	840	2341	4282	2393	3148
LOC126542852	NW_026085826.1	7723421	7726141	-	2721	46	20	57	64	30	554	141	80	2618	1031	3273	241	123	290	491	75	599	65	411	26	160	33	307	20	190	127	18	105	165	362	137	160	136	213	154	203	408	224	392	40	303	599	288	322
LOC126542842	NW_026085826.1	8160357	8208328	-	47972	194	92	9	3	1	16	2	14	84	34	84	10	18	21	27	42	42	73	256	71	186	152	711	63	124	0	74	3	4	1	0	22	216	56	18	50	21	138	250	226	77	177	113	202
LOC126542830	NW_026085826.1	2218400	2262857	-	44458	518	216	526	376	473	1312	753	730	1909	683	2174	692	689	958	784	687	934	475	3419	236	730	311	1948	422	1513	649	378	471	614	1423	706	518	409	426	535	759	1036	1472	1753	326	1473	2596	1448	903
LOC126542829	NW_026085826.1	2314103	2317629	+	3527	67	193	120	93	139	1695	759	642	5814	2213	7015	242	233	264	1546	871	1577	560	1020	161	526	237	944	132	493	344	125	363	885	1196	683	710	92	125	1037	915	1563	446	1260	206	968	1667	826	1790
LOC126542827	NW_026085826.1	1187764	1227461	-	39698	431	547	89	92	121	499	285	308	411	423	607	743	787	1445	711	674	1175	351	547	471	402	181	897	129	217	114	175	120	219	311	150	3034	827	1081	903	1144	1022	187	4906	2105	510	919	417	11878
LOC126542815	NW_026085826.1	1088346	1157487	+	69142	1468	1006	1098	896	1366	3642	1632	1614	2191	852	2481	1682	1519	2414	5395	5530	7293	945	5049	721	1754	702	3491	687	2696	1182	718	937	1483	2648	1441	1091	1275	1141	4127	5722	7156	2570	3088	1115	2795	4783	2406	1972
LOC126542797	NW_026085826.1	3887449	3993968	+	106520	991	438	20	24	10	45	25	89	187	36	179	635	403	536	257	415	316	327	410	339	144	101	288	247	180	17	422	13	16	26	24	169	1013	333	173	421	454	121	148	349	75	295	86	57
LOC126542796	NW_026085826.1	4201681	4308224	-	106544	887	144	16	2	3	219	13	52	3354	1118	3284	75	75	155	239	129	210	242	263	125	152	117	229	247	131	3	288	2	21	23	10	82	656	221	50	251	105	72	73	165	105	250	127	77
LOC126542771	NW_026085826.1	6603443	6637088	-	33646	166	21	9	2	3	1	9	16	12	3	1	0	20	29	35	18	25	48	26	41	24	4	35	38	27	5	87	6	2	10	2	13	135	30	22	34	23	3	28	23	8	33	10	40
LOC126542667	NW_026085825.1	20813889	20820868	+	6980	243	177	113	202	149	940	240	237	9180	3471	8561	516	240	412	1123	302	1646	301	3866	185	1186	394	2828	334	1715	216	32	214	379	612	218	386	95	176	354	422	665	1934	1159	133	2873	4882	2653	737
LOC126542663	NW_026085825.1	20709165	20736298	+	27134	478	323	213	201	325	1426	418	408	8179	3390	8629	318	283	360	1299	339	1781	412	1810	218	704	293	1460	249	942	439	338	328	284	733	280	323	688	286	186	311	344	728	898	328	810	1771	937	1016
LOC126542646	NW_026085825.1	20972470	21223007	+	250538	2574	419	167	244	181	584	315	515	168	82	293	121	236	268	405	599	470	977	831	441	679	314	829	818	331	436	1446	461	749	1626	913	438	2092	684	293	1013	691	241	565	591	174	591	297	497
LOC126542638	NW_026085825.1	31686995	31692919	+	5925	43	24	0	0	0	0	0	9	117	39	80	4	4	13	3	14	31	26	32	31	8	2	27	13	12	0	57	0	0	0	0	1	67	17	3	18	21	16	9	41	1	12	4	3
LOC126542575	NW_026085825.1	42210927	42356713	-	145787	853	269	9	7	12	11	11	56	44	27	32	63	106	317	107	148	170	196	278	223	162	87	258	175	77	3	349	8	8	9	11	57	830	196	106	239	160	72	63	349	50	215	76	14
LOC126542569	NW_026085825.1	42039786	42052284	+	12499	340	464	1593	1957	1734	3849	5378	4035	946	278	959	714	627	1414	1357	1296	1803	77	82	54	119	386	138	18	44	3562	1292	4826	6227	6120	4794	883	1115	1171	1013	1251	1591	63	521	188	20	100	17	660
LOC126542554	NW_026085737.1	12138	100863	-	88726	860	105	6	6	2	3	17	42	12	7	19	14	33	58	73	122	132	292	197	107	182	69	180	193	86	2	265	5	2	21	3	13	561	118	43	206	54	34	35	133	31	184	60	13
LOC126542549	NW_026085825.1	40947931	40949486	-	1556	31	163	134	126	216	278	200	113	4259	1631	4335	395	263	341	879	327	1082	143	398	82	221	63	358	47	187	111	41	125	90	183	84	414	135	199	277	318	348	197	674	189	310	592	310	710
LOC126542545	NW_026085825.1	40432961	40440892	+	7932	127	363	323	270	345	1721	946	620	6829	2414	7944	723	748	1036	1624	534	1705	335	1651	321	867	419	1469	73	949	479	136	596	684	1322	585	654	272	495	727	886	1655	894	1464	243	846	1639	712	1496
LOC126542543	NW_026085825.1	41109204	41316989	-	207786	3119	6190	3475	4251	5675	7419	3466	2647	21055	8556	23236	2878	2225	3568	7738	5404	7546	1861	12689	4282	5620	2116	10661	1839	6409	7543	2787	7429	5492	10897	3734	2910	3328	2924	4616	9397	6526	6205	6828	3665	8093	16150	8674	5521
LOC126542542	NW_026085825.1	40440981	40486134	-	45154	465	84	11	12	17	68	34	72	473	144	712	68	47	112	294	137	235	181	635	49	256	147	503	158	369	19	225	10	16	89	34	208	347	124	58	296	129	578	644	91	118	334	153	1045
LOC126542526	NW_026085825.1	40178741	40188896	-	10156	209	180	134	64	151	284	272	112	2416	936	2642	247	233	444	635	216	816	179	364	165	300	173	563	70	154	105	155	94	148	305	117	185	232	206	237	327	581	109	338	98	445	877	357	433
LOC126542519	NW_026085825.1	39869286	39924178	-	54893	983	779	847	710	1027	2594	1059	832	3988	1770	5969	3123	1980	3466	3835	2978	4398	1087	9666	577	2670	1256	6121	937	4325	1501	764	1138	1008	1819	787	2104	1466	2144	2593	2672	3337	4526	3651	958	4372	8371	4018	2935
LOC126542509	NW_026085825.1	38966370	38989401	+	23032	545	713	758	614	1006	1383	1228	910	5118	2215	6435	947	740	1237	2333	1505	4076	499	3440	483	1529	666	2758	208	1349	798	456	675	929	1374	721	844	866	774	953	1287	1448	1595	1844	518	3045	5087	3093	1417
LOC126542505	NW_026085825.1	38529937	38626386	+	96450	1139	360	130	175	148	462	231	412	401	149	420	213	191	361	439	550	662	1089	1516	298	1030	544	1004	625	764	488	1303	450	237	529	244	250	1094	518	373	1060	958	492	434	342	504	713	576	343
LOC126542503	NW_026085825.1	39231163	39263377	-	32215	2429	3613	3026	2903	3940	15175	11487	8706	6685	3256	9269	3156	4656	6039	10318	8818	13385	3053	9184	2853	5036	2423	11529	728	4513	5232	3160	6388	7896	11881	6902	5277	3289	4283	6213	6856	13414	4329	8269	2725	5752	10241	6418	9567
LOC126542502	NW_026085825.1	38747956	38775308	-	27353	425	1610	1371	1427	1673	9898	4521	4111	13070	5129	16945	1195	1096	1467	5791	4284	6025	639	5857	1103	2216	1022	7731	291	2723	3912	1168	5177	3823	6763	3412	2103	720	889	3124	3543	4881	3049	4216	1456	5139	8617	4258	3836
LOC126542482	NW_026085825.1	36513132	36532750	+	19619	223	197	246	223	457	1461	430	378	4918	2002	6016	386	359	516	1400	480	2183	176	1135	161	237	150	700	146	460	305	131	225	305	741	224	268	243	256	294	456	412	347	706	175	412	771	502	673
LOC126542471	NW_026085825.1	31705368	31707823	+	2456	5	4	0	0	0	12	2	0	60	9	17	6	3	0	9	4	3	7	73	2	18	1	10	9	28	0	0	0	0	2	1	0	7	1	1	1	0	25	21	17	8	27	19	0
LOC126542470	NW_026085825.1	31515698	31517380	+	1683	22	0	0	0	0	0	1	1	11	4	11	1	0	2	1	12	4	5	51	0	12	1	16	6	17	1	14	0	0	0	0	0	13	0	2	8	0	10	11	6	21	35	21	7
LOC126542468	NW_026085825.1	31637295	31638911	+	1617	4	4	2	0	6	0	0	0	18	2	7	0	0	0	0	1	0	0	29	7	23	0	10	0	6	1	0	0	0	0	0	1	6	0	0	0	0	2	2	6	8	15	15	4
LOC126542467	NW_026085825.1	31774801	31782755	+	7955	364	228	176	114	198	629	150	104	3930	1659	3982	235	292	402	715	222	950	293	1740	222	466	246	1003	221	961	243	183	175	104	257	120	211	404	244	164	144	144	638	827	317	690	1322	635	624
LOC126542422	NW_026085825.1	27871541	27881289	-	9749	257	587	1543	798	1539	1050	519	408	29465	8684	26347	672	634	825	1245	265	1688	561	1406	429	516	249	1145	85	672	703	391	869	461	761	302	662	159	174	431	597	739	440	1528	311	1199	1757	924	1900
LOC126542405	NW_026085825.1	27254109	27291548	+	37440	127	240	826	449	826	2418	1500	1266	5391	2201	6449	290	137	214	381	119	403	76	393	198	128	95	480	40	230	2620	333	2260	1474	2326	1643	580	76	95	168	134	279	152	239	294	348	533	283	486
LOC126542394	NW_026085825.1	26102687	26173673	+	70987	479	276	256	216	244	736	463	558	180	65	346	237	285	417	603	771	708	114	768	210	506	210	992	118	451	328	273	352	498	623	468	209	467	240	503	738	676	321	481	169	656	962	516	272
LOC126542386	NW_026085825.1	25274979	25286686	-	11708	245	308	978	985	1682	1270	1836	688	5746	2534	7265	3111	1524	3115	3594	2921	6319	515	1193	156	696	271	902	120	504	577	234	639	945	1064	776	1134	452	736	2873	2811	2829	643	3073	328	891	2160	959	2152
LOC126542381	NW_026085825.1	25801012	25821270	-	20259	174	37	1	0	37	41	12	9	176	79	212	17	12	15	79	42	34	527	3421	31	3226	1859	6048	624	1818	1	27	0	6	16	3	11	75	16	48	41	34	2002	863	49	5035	6714	4280	3
LOC126542380	NW_026085825.1	26097002	26102518	-	5517	168	262	574	647	1005	734	643	705	855	376	925	987	797	1522	867	668	864	92	2860	218	661	189	1691	81	1360	1125	481	889	1006	1482	854	805	541	784	647	1155	1019	1573	1354	412	1545	3077	1686	1062
LOC126542377	NW_026085737.1	13612369	13658122	+	45754	386	164	1116	1857	1669	700	422	328	998	329	1050	51	80	113	125	55	269	250	648	165	265	101	597	120	316	2830	959	1762	484	1149	214	91	475	152	63	199	120	213	584	153	248	551	400	340
LOC126542366	NW_026085825.1	22046612	22050278	+	3667	487	430	413	363	593	1561	591	503	9679	3740	11563	1040	791	1182	3180	1668	4071	844	2833	298	1830	753	2184	432	1272	457	445	466	505	678	434	883	340	485	1700	1632	1973	1007	2139	446	2105	4604	1917	1592
LOC126542347	NW_026085825.1	19260853	19298629	+	37777	225	57	6	4	2	28	13	26	165	81	138	82	101	115	160	85	80	191	708	42	238	78	383	82	349	20	115	7	6	14	2	81	232	87	90	191	222	281	271	36	267	682	325	280
LOC126542320	NW_026085825.1	16976599	16981331	+	4733	29	59	29	23	112	5	1	2	0	0	0	1	0	2	1	4	0	12	293	65	105	31	225	29	101	9	0	3	0	1	0	1	1	5	1	3	0	138	2374	98	222	327	196	72
LOC126542317	NW_026085825.1	15765090	15911494	-	146405	3537	1153	145	110	129	269	82	121	323	155	368	106	80	157	252	320	401	3028	8976	1095	6722	3547	11165	2483	4240	115	744	91	39	160	28	140	1198	254	179	389	201	3741	2330	1294	6273	10371	6677	488
LOC126542307	NW_026085825.1	13575213	13591794	+	16582	0	0	0	0	0	0	0	0	0	0	0	0	0	0	0	0	0	0	0	0	0	0	0	0	0	0	0	0	0	0	0	0	0	0	0	0	0	0	0	0	0	0	0	0
LOC126542304	NW_026085825.1	13507874	13524418	+	16545	0	0	0	0	0	0	0	0	0	0	0	0	0	0	0	0	0	0	0	0	0	0	0	0	0	0	0	0	0	0	0	0	0	0	0	0	0	0	0	0	0	0	0	0
LOC126542300	NW_026085825.1	13931294	13941073	-	9780	98	82	215	270	237	1271	570	518	4515	1675	4752	266	227	297	672	188	977	33	476	109	123	59	503	60	278	584	93	543	627	1764	382	317	102	105	161	409	387	294	504	137	318	515	447	409
LOC126542286	NW_026085825.1	12484504	12488698	-	4195	206	144	220	110	207	1318	650	580	2828	1258	4496	309	274	386	1165	485	1280	238	1289	123	481	159	1074	128	477	330	122	241	647	1109	431	413	253	239	477	697	1219	568	772	153	679	1713	899	827
LOC126542277	NW_026085825.1	12193450	12367156	-	173707	3602	1980	1706	2224	2362	3251	3013	3440	2524	999	2770	1023	1045	1710	3049	2920	4451	1794	7908	1552	4489	2134	7955	1613	4356	2010	2184	1761	3163	5799	3691	806	2002	977	1542	3108	3402	4470	2439	2224	5623	11181	7299	1175
LOC126542258	NW_026085825.1	10427844	10567416	-	139573	2922	593	2146	2720	4025	2075	1872	2474	345	191	349	1324	1262	2283	3025	3810	4384	1065	1575	482	1087	528	1148	805	692	1874	2623	3740	3305	8578	3200	1386	3288	1856	2314	3637	4166	441	905	800	627	1377	586	772
LOC126542240	NW_026085737.1	10022083	10040087	-	18005	89	208	282	261	287	980	472	494	8897	3468	11009	238	224	287	554	83	454	185	1688	155	433	139	1109	135	877	477	152	488	508	1281	428	498	204	168	160	216	430	792	821	297	748	1173	958	1361
LOC126542239	NW_026085825.1	8442256	8452303	+	10048	0	0	0	0	0	0	0	0	0	0	0	0	0	0	0	0	0	0	0	0	0	0	0	0	0	0	0	0	0	0	0	0	0	0	0	0	0	0	0	0	0	0	0	0
LOC126542232	NW_026085825.1	7826162	7830899	+	4738	0	2	37	24	43	0	24	10	1	0	0	8	0	0	0	0	0	0	0	0	0	0	0	0	0	31	0	37	30	139	23	1	0	0	0	0	0	0	13	0	0	0	0	12
LOC126542217	NW_026085825.1	5427788	5431267	-	3480	0	0	0	0	0	0	0	0	0	0	0	0	0	0	0	0	0	0	0	0	0	0	0	0	0	0	0	0	0	0	0	0	0	0	0	0	0	0	0	0	0	0	0	0
LOC126542201	NW_026085825.1	3751281	3801862	+	50582	953	781	355	377	393	2059	1300	1176	4312	1838	5014	476	537	686	837	526	1116	331	3110	654	934	414	2689	321	1456	691	538	706	1317	2322	1323	640	803	433	573	738	1424	1221	1393	479	1408	2545	1703	1014
LOC126542190	NW_026085825.1	927732	1091227	+	163496	2127	1794	89	54	90	490	588	544	105	49	108	1135	1113	2216	975	1209	1448	1384	3524	1519	2425	1422	2892	1230	2536	105	948	113	350	652	234	1434	2805	1492	658	1028	854	1688	1442	1700	1952	4503	2357	1070
LOC126542185	NW_026085825.1	581685	612960	-	31276	380	418	28	9	10	12	49	31	341	95	220	157	242	304	152	181	193	151	231	364	111	44	131	137	102	14	118	11	26	31	8	139	789	256	115	309	238	62	85	701	61	108	64	108
LOC126542089	NW_026085824.1	30482772	30487980	-	5209	115	254	264	108	182	559	257	251	7303	1996	9085	547	636	505	1414	378	818	247	1034	155	175	171	596	37	301	192	87	352	159	278	136	667	172	362	423	471	805	337	1232	279	478	1162	417	1043
LOC126542076	NW_026085824.1	29580294	29593161	-	12868	179	304	378	454	416	2095	891	667	10110	3872	12413	414	306	333	1976	212	2332	290	2227	248	921	359	1680	216	1000	924	460	1240	883	1459	796	607	68	105	366	480	754	1325	1486	316	2737	5331	2332	1669
LOC126542042	NW_026085824.1	15217066	15283159	+	66094	815	250	29	29	17	422	399	268	302	84	320	78	49	82	56	106	76	334	1524	164	526	183	1621	300	953	76	368	139	109	277	72	80	607	141	65	191	57	690	442	380	776	1533	1055	277
LOC126542028	NW_026085824.1	15415100	15529858	+	114759	2090	1071	536	962	1009	1434	1423	1396	6289	1832	6783	879	564	1063	749	564	725	1025	34074	847	7422	2055	20052	1300	16386	1149	755	877	1050	2652	772	966	738	346	432	1200	889	21643	9295	1748	18764	34484	20613	1931
LOC126541985	NW_026085824.1	22898674	22947000	+	48327	170	38	4	4	5	19	1	23	39	24	49	16	13	41	23	31	68	50	40	36	35	7	64	66	22	0	115	4	5	11	4	11	147	51	60	77	76	8	102	40	8	77	6	70
LOC126541942	NW_026085824.1	7204163	7220844	-	16682	76	12	2	0	1	5	1	7	7	2	3	3	2	14	4	12	7	27	9	17	8	9	6	6	4	26	23	2	0	1	7	1	38	10	6	16	12	7	11	14	3	4	1	7
LOC126541924	NW_026085824.1	39525365	39622670	-	97306	754	173	20	11	29	30	42	75	18	11	18	18	59	73	49	125	94	235	166	210	111	46	145	126	80	216	307	236	31	17	10	21	657	147	62	193	138	41	47	251	23	128	36	31
LOC126541920	NW_026085824.1	39027795	39084520	-	56726	544	118	4	4	5	17	18	23	25	10	5	30	48	59	83	84	114	131	391	53	181	64	299	173	146	2	181	7	3	29	4	34	624	173	34	84	85	198	90	102	114	288	306	87
LOC126541919	NW_026085824.1	38921942	38972553	-	50612	1052	133	736	574	769	6205	1667	2623	1235	481	1045	19	41	105	102	130	227	327	567	113	421	173	531	317	268	1651	1600	1569	3101	6591	3283	62	809	222	45	226	90	187	602	182	287	478	488	379
LOC126541917	NW_026085824.1	38767142	38773738	+	6597	1131	2475	2499	2260	2628	3740	2070	2066	7927	3104	9661	3429	2575	3583	5826	3080	7821	868	6146	1900	2756	1142	5006	730	3133	2749	775	1949	2418	3106	2116	2069	1123	1339	3819	2988	5077	3025	3730	2351	5273	12182	3976	3923
LOC126541896	NW_026085824.1	38020662	38022894	+	2233	111	125	50	28	71	458	63	40	4946	2026	5913	39	27	41	524	37	688	45	218	66	83	45	272	28	141	42	63	64	58	48	33	61	77	31	17	52	34	110	147	59	137	267	126	173
LOC126541889	NW_026085824.1	37977140	37994023	-	16884	375	92	84	63	51	230	179	212	214	105	119	197	120	160	136	98	172	297	1190	67	316	217	448	228	599	106	184	103	377	475	135	94	320	150	130	259	145	560	174	121	354	629	511	85
LOC126541869	NW_026085824.1	36500540	36547520	+	46981	491	67	88	45	84	31	8	33	269	191	406	75	80	120	214	196	235	169	232	79	118	72	182	129	134	22	217	20	5	47	3	85	454	201	192	283	275	94	88	122	107	200	90	45
LOC126541847	NW_026085824.1	33847400	33886295	+	38896	223	399	19	3	3	47	78	85	1483	471	1091	18	3	18	32	18	44	159	1889	297	1210	637	2103	287	1127	13	35	23	77	83	51	10	61	19	17	40	20	870	506	444	1369	2410	1411	167
LOC126541845	NW_026085824.1	34026471	34093993	+	67523	693	348	184	147	281	1553	744	335	10252	3952	11672	456	317	538	1771	443	2194	420	1310	405	478	294	1241	216	648	386	292	277	441	935	652	492	526	413	413	426	813	602	1077	335	876	2457	1045	1461
LOC126541823	NW_026085824.1	32347432	32379582	-	32151	624	507	875	617	865	2025	1288	1256	6716	2672	8305	461	504	710	1532	634	2160	661	6309	495	1383	692	3462	411	2961	1234	429	832	1354	2485	1188	847	280	346	772	707	1543	3001	2968	686	3702	6887	3628	2552
LOC126541795	NW_026085824.1	30937715	30958364	-	20650	171	82	23	29	38	214	241	91	410	169	405	121	97	191	142	97	207	100	334	81	148	20	157	58	191	33	133	54	75	140	53	199	188	94	48	98	185	204	373	66	114	286	211	596
LOC126541765	NW_026085824.1	24808598	24847744	+	39147	358	102	14	19	6	40	38	35	289	142	485	601	198	158	142	111	194	299	1213	100	103	89	114	149	290	63	225	66	23	77	13	442	486	234	218	430	237	419	158	301	90	109	41	69
LOC126541747	NW_026085737.1	4760391	4798860	-	38470	142	13	0	0	1	5	2	3	17	8	13	4	2	8	13	9	19	44	26	14	20	16	19	28	8	0	7	1	0	3	0	6	110	20	1	16	10	5	10	16	0	17	2	0
LOC126541745	NW_026085824.1	23985556	23986913	+	1358	144	232	124	122	161	1376	379	303	11405	4435	13160	490	288	465	1697	603	1991	429	1009	121	553	199	799	119	417	224	105	195	416	569	279	500	194	324	476	581	656	519	1036	180	666	1330	601	1417
LOC126541729	NW_026085824.1	23592213	23647636	+	55424	412	125	19	26	26	592	346	476	185	101	292	52	71	58	226	109	148	311	903	110	370	286	347	210	730	44	285	55	268	578	287	82	238	79	181	216	234	444	260	77	696	1625	516	136
LOC126541723	NW_026085737.1	6401309	6408414	-	7106	65	13	0	0	0	5	0	6	12	0	7	2	4	1	1	10	9	15	16	5	15	4	10	20	7	1	61	0	0	1	0	2	73	19	3	8	3	6	2	4	1	1	3	0
LOC126541699	NW_026085824.1	22057709	22088481	-	30773	846	395	93	61	91	259	76	153	264	99	336	445	384	641	286	306	393	272	274	186	181	83	228	181	93	83	349	116	107	202	132	421	692	305	201	489	638	65	392	366	80	252	86	473
LOC126541691	NW_026085824.1	20698158	20744214	+	46057	833	674	3176	1517	5860	11090	10181	12046	2448	1166	3005	985	1034	1634	1324	867	1258	391	2111	518	1293	414	2089	345	1330	6325	2529	5241	10720	11408	12006	661	537	524	1076	1231	1455	899	1120	839	976	1706	1045	442
LOC126541684	NW_026085824.1	20531524	20569309	+	37786	499	314	169	147	185	1408	457	423	2747	1125	3698	655	866	1338	1066	931	1266	211	795	165	327	230	1039	167	376	259	273	207	278	711	214	980	1281	1367	410	637	1467	334	586	219	412	866	631	660
LOC126541679	NW_026085824.1	20402373	20433690	+	31318	663	534	1196	1163	1497	2771	1676	1458	8174	3040	9473	1613	1495	2407	2533	2319	3281	333	1724	372	690	370	1825	156	779	1166	770	1168	1370	2180	1300	949	929	1222	1401	1980	2038	658	1743	579	1303	1800	1072	1449
LOC126541640	NW_026085824.1	17932637	17993834	+	61198	1417	1523	1222	1214	1507	5820	3453	2868	7952	3364	10522	1942	1937	2552	2678	1615	3160	1055	7996	1061	2595	1052	5781	752	3462	2373	1033	2321	4137	5758	2930	2178	1695	1821	1165	1746	2886	3732	4566	1429	5070	9746	4815	4819
LOC126541609	NW_026085824.1	13148626	13177676	-	29051	0	0	0	0	0	0	0	0	0	0	0	0	0	0	0	0	0	0	0	0	0	0	0	0	0	0	0	0	0	0	0	0	0	0	0	0	0	0	0	0	0	0	0	0
LOC126541567	NW_026085824.1	8726869	8757717	-	30849	557	706	637	540	694	2914	1564	1723	14301	5351	17595	855	758	1169	1399	784	1835	238	4018	583	873	429	3109	156	1981	1350	407	1040	2013	3683	1547	895	534	534	787	1076	1462	1913	1826	545	2152	4120	2403	1870
LOC126541555	NW_026085824.1	8637188	8662794	-	25607	56	5	4	21	8	9	3	3	1	0	1	1	5	7	7	2	5	23	15	3	12	13	15	23	8	31	65	84	5	19	4	4	59	15	3	18	4	9	14	11	2	10	2	62
LOC126541545	NW_026085824.1	8248737	8283113	-	34377	101	31	2	1	0	1	1	3	677	167	405	3	8	24	6	18	22	62	12	24	22	18	14	9	8	0	37	0	2	3	0	2	123	40	6	30	14	4	9	28	6	23	6	7
LOC126541517	NW_026085824.1	4969142	4986334	+	17193	946	1830	6481	4281	7814	6931	5076	5070	10391	3920	12148	1747	2169	3676	1102	472	1118	488	5654	972	1441	692	4849	384	2431	5231	2079	4616	4060	5573	3379	2004	1552	1885	730	951	2108	2160	5154	1379	2542	3832	3284	3363
LOC126541512	NW_026085824.1	4622933	4810707	-	187775	2288	1643	694	501	952	1785	1294	1453	3102	1267	2895	3085	2730	3565	4824	5526	5663	1060	1686	1354	898	597	989	642	890	819	1466	867	2262	5979	1733	732	1865	1036	2458	3364	3459	721	1834	1258	821	1907	645	1202
LOC126541502	NW_026085824.1	3390762	3502226	-	111465	876	373	402	299	398	1015	629	735	2246	964	2594	355	335	576	590	479	713	500	1692	326	516	282	1604	239	826	417	460	380	793	1293	926	366	684	400	323	696	764	903	1099	333	1296	2218	1310	939
LOC126541486	NW_026085824.1	2824490	2890366	+	65877	3238	4073	2869	2362	4424	8216	5500	5049	11037	4917	15666	2754	3411	5115	9027	7425	11680	2860	7174	3455	5490	2786	8167	1272	3773	3809	2317	4510	4744	8263	3795	3432	2818	2789	4917	5381	7693	2614	6095	2651	5380	9475	5139	6295
LOC126541468	NW_026085824.1	792132	797781	-	5650	0	0	0	0	0	0	0	0	0	0	0	0	0	0	0	0	0	0	0	0	0	0	0	0	0	0	0	0	0	0	0	0	0	0	0	0	0	0	0	0	0	0	0	0
LOC126541452	NW_026085824.1	20394602	20402145	-	7544	84	10	10	1	1	8	0	11	898	294	814	3	3	3	9	13	37	15	34	15	7	3	27	17	19	6	29	3	2	1	4	6	46	19	6	22	4	5	12	6	1	23	3	33
LOC126541399	NW_026085821.1	17666008	17669575	+	3568	100	76	35	12	37	778	6	10	29486	10976	31910	198	48	51	2605	54	1762	313	147	153	56	30	86	17	44	2	45	40	10	6	5	400	39	46	48	67	67	21	722	143	70	106	51	1571
LOC126541398	NW_026085821.1	17659639	17662620	+	2982	57	77	93	18	48	341	53	10	11292	4252	13912	84	67	19	646	6	601	616	206	71	77	41	604	16	138	28	238	49	29	84	14	575	20	21	35	15	41	137	1369	151	110	196	82	2435
LOC126541395	NW_026085821.1	17651995	17658495	-	6501	111	137	70	68	82	409	240	235	524	177	632	72	44	127	140	125	135	100	799	91	121	72	434	48	255	134	81	148	255	386	198	84	121	65	124	85	137	268	293	100	347	480	226	275
LOC126541368	NW_026085821.1	14669779	14683513	+	13735	92	25	0	25	5	1	8	6	0	0	0	2	6	7	15	25	22	30	25	7	7	18	24	18	8	45	25	7	0	2	1	1	76	23	12	32	15	7	0	12	1	17	9	0
LOC126541362	NW_026085821.1	14549386	14574958	+	25573	39	69	28	49	41	838	1608	797	294	190	618	328	134	78	190	98	190	173	734	9	287	143	156	27	201	730	398	753	1107	1493	873	502	34	74	820	433	502	326	320	125	212	224	45	284
LOC126541353	NW_026085821.1	10750512	10753006	-	2495	7	5	2	1	0	1	0	0	17	1	15	35	0	1	2	0	0	5	26	3	0	0	4	9	22	20	0	3	0	0	0	5	20	3	0	0	0	7	4	4	13	9	6	13
LOC126541345	NW_026085821.1	10578999	10587663	-	8665	49	12	0	0	1	0	0	1	12	3	6	7	0	4	3	10	38	14	19	7	6	5	18	8	5	1	25	0	0	1	0	0	58	6	3	6	9	5	74	8	3	6	3	1
LOC126541343	NW_026085821.1	10568114	10573037	-	4924	9	177	0	0	0	0	0	0	1	0	0	0	0	2	0	1	2	2	4	85	1	1	5	4	3	0	0	0	0	0	0	1	16	2	6	1	4	1	0	13	1	4	4	3
LOC126541342	NW_026085821.1	10497106	10512081	-	14976	63	32	2	0	1	0	2	4	26	5	15	2	9	15	5	23	36	13	108	13	36	2	63	8	39	0	40	0	0	0	0	22	122	55	4	8	7	55	19	26	28	51	36	1
LOC126541333	NW_026085821.1	9034961	9259648	+	224688	3072	1548	2699	2291	3109	2966	2505	2163	10168	3875	11285	1669	1608	2981	3164	3502	4238	1493	1647	623	926	1005	1226	946	888	2264	2521	3491	1873	3837	1836	820	2872	1431	1684	3702	2853	749	1459	1149	706	1725	516	1271
LOC126541330	NW_026085821.1	9895024	10071796	-	176773	2368	592	62	47	63	148	122	165	123	54	87	48	163	220	208	322	394	1252	12772	376	3058	1154	7687	1487	6622	56	714	50	42	114	30	128	1567	357	131	488	219	5819	2451	404	5225	9013	5669	623
LOC126541303	NW_026085821.1	8028647	8109180	-	80534	516	150	72	75	25	13	7	20	97	45	105	15	35	64	74	84	119	192	148	106	98	39	144	164	48	23	238	16	5	24	3	27	440	116	39	155	48	58	64	158	39	115	64	76
LOC126541301	NW_026085821.1	7936925	8006137	+	69213	500	438	3	1	2	10	12	40	93	85	71	9	17	55	53	87	78	209	131	304	86	46	89	152	59	1	199	5	2	10	4	4	346	69	40	140	35	10	18	96	19	98	28	1
LOC126541297	NW_026085821.1	7182493	7331765	+	149273	1459	237	80	60	126	28	31	64	164	58	116	272	298	524	1987	2161	3163	443	384	252	276	150	322	327	159	14	618	16	1	29	1	187	1699	1267	1481	3259	1764	66	113	345	66	290	85	248
LOC126541288	NW_026085821.1	3800159	3815957	+	15799	34	7	4	0	0	0	0	1	4	0	0	0	8	7	6	2	5	6	14	9	8	14	9	5	4	0	18	0	0	1	2	1	43	7	2	14	5	5	1	10	0	2	0	0
LOC126541270	NW_026085821.1	10684896	10688014	-	3119	17	2	1	0	1	5	0	2	21	5	16	0	3	2	0	7	5	16	5	3	2	5	7	9	5	0	31	0	0	0	0	0	16	6	2	5	0	1	0	12	0	0	0	0
LOC126541256	NW_026085821.1	16545549	16571333	-	25785	159	233	4	56	1	316	196	296	153	27	85	24	12	16	37	55	76	98	78	35	60	158	152	47	79	20	60	64	85	76	42	59	128	33	19	70	9	176	176	242	64	252	60	192
LOC126541206	NW_026085737.1	6339326	6374184	-	34859	52	16	1	1	0	1	0	6	1	2	5	1	2	3	11	20	7	9	16	4	5	5	22	11	30	5	13	1	1	0	0	2	24	8	7	8	4	2	4	15	1	9	3	4
LOC126541203	NW_026085821.1	10905035	10966085	+	61051	209	83	2	2	0	3	0	7	80	19	47	1	3	14	25	16	31	98	43	50	36	17	50	39	11	1	107	5	1	2	2	39	182	55	14	45	11	4	65	117	9	64	6	262
LOC126541201	NW_026085821.1	10461918	10486617	+	24700	77	23	4	6	8	1	5	18	1	3	15	3	1	8	19	7	20	37	23	11	15	12	15	22	6	10	42	12	24	17	5	1	46	8	7	18	5	4	10	23	3	26	0	9
LOC126541162	NW_026085821.1	2337012	2348435	+	11424	0	0	0	0	0	0	0	0	0	0	0	0	0	0	0	0	0	0	0	0	0	0	0	0	0	0	0	0	0	0	0	0	0	0	0	0	0	0	0	0	0	0	0	0
LOC126541053	NW_026085737.1	5236050	5242400	+	6351	9	2	0	0	0	0	0	0	2	1	8	2	0	3	1	3	5	0	257	0	2	6	3	5	15	0	10	2	0	0	0	377	48	296	1	0	2	3	2	3	0	0	0	1
LOC126540992	NW_026085820.1	77438877	77442238	-	3362	7	1	0	0	0	0	0	0	82	13	52	0	0	0	1	1	1	5	7	1	0	0	1	2	0	0	0	0	0	0	0	1	1	1	1	8	0	0	2	3	2	0	0	5
LOC126540936	NW_026085820.1	62029779	62057253	+	27475	159	36	0	1	6	6	4	13	38	9	37	8	14	23	42	27	75	25	13	48	28	21	29	23	8	0	49	5	9	1	0	32	47	23	54	75	101	0	16	21	18	49	10	5
LOC126540916	NW_026085820.1	56009346	56030541	+	21196	261	43	1	3	1	4	4	5	3	2	8	3	18	22	40	39	45	81	63	35	56	25	51	63	36	2	71	2	3	3	0	15	300	66	15	51	26	19	19	46	4	37	17	15
LOC126540840	NW_026085820.1	30168981	30304960	+	135980	1550	267	23	9	11	27	61	137	428	96	296	29	90	123	114	290	288	547	310	208	332	188	335	427	174	14	816	9	4	45	8	17	1448	337	102	390	157	84	101	273	73	319	63	22
LOC126540768	NW_026085820.1	18182851	18186166	-	3316	4	0	0	0	1	0	0	1	1	0	3	0	0	0	1	2	2	0	0	1	2	0	1	7	0	0	0	0	0	0	0	2	6	0	0	0	0	2	1	1	2	2	0	0
LOC126540739	NW_026085820.1	82400415	82440907	+	40493	284	212	2	3	5	5	10	19	36	58	445	37	37	72	28	48	48	81	75	159	50	21	84	42	63	5	86	5	9	36	9	26	243	34	23	87	39	19	436	261	26	83	22	57
LOC126540708	NW_026085820.1	80338465	80339337	+	873	120	208	189	203	342	731	180	87	7363	2608	8501	321	186	322	1404	186	1982	263	917	70	703	352	861	152	429	104	108	185	87	172	110	409	131	150	191	350	247	468	689	251	969	2044	840	1032
LOC126540707	NW_026085820.1	80160681	80181210	+	20530	267	27	1	0	1	22	16	12	6	6	15	6	5	12	19	50	45	133	78	20	32	31	35	78	20	1	129	0	1	6	3	18	144	44	17	55	26	24	25	44	21	50	25	78
LOC126540661	NW_026085820.1	73401029	73403337	-	2309	0	0	0	0	0	0	0	0	0	0	0	0	0	0	0	0	0	0	0	0	0	0	0	0	0	0	0	0	0	0	0	0	0	0	0	0	0	0	0	0	0	0	0	0
LOC126540622	NW_026085820.1	67614229	67637981	+	23753	18	13	10	1	10	1	0	2	18	7	17	7	6	2	6	8	9	16	17	14	4	0	5	4	5	7	12	14	9	10	0	592	31	24	1	15	1	5	1796	59	9	4	1	1127
LOC126540617	NW_026085820.1	67002815	67021116	+	18302	62	25	0	1	0	3	3	6	7	4	8	11	7	28	9	7	7	37	25	19	3	0	21	16	7	0	51	3	1	3	1	7	38	10	11	18	7	1	15	34	3	26	0	13
LOC126540604	NW_026085820.1	63609534	63641275	+	31742	43	22	0	0	1	1	0	1	7	1	37	2	0	4	3	2	8	2	6	19	4	2	9	14	1	0	12	0	1	2	0	3	7	1	3	4	1	2	5	13	3	6	1	1
LOC126540602	NW_026085820.1	63507860	63530455	-	22596	9	0	1	2	3	38	104	34	212	72	119	10	2	0	5	7	36	9	16	0	2	2	12	6	14	15	10	8	14	30	3	10	1	0	3	0	1	7	19	3	28	15	16	60
LOC126540595	NW_026085820.1	62295150	62311930	+	16781	168	45	1	1	0	3	0	12	18	1	14	6	14	11	17	41	35	51	30	54	29	15	18	61	13	0	73	1	0	0	0	1	141	14	24	61	40	2	13	47	5	18	16	12
LOC126540587	NW_026085820.1	61448813	61454327	-	5515	69	6	3	1	16	60	6	2	24945	12437	40461	19	7	39	328	18	59	39	90	2	11	6	15	21	21	0	16	1	0	0	0	0	60	10	8	9	4	4	6	13	0	11	0	12
LOC126540578	NW_026085820.1	61013774	61015366	+	1593	7795	26870	24492	18862	28197	78943	61495	58964	48867	20255	56859	22816	22933	39506	51218	63591	76674	4529	39294	13340	35652	19852	70123	2571	20923	26424	11634	34100	58013	80779	52875	18139	15421	21954	28436	39140	66540	17213	23920	14577	34554	70689	33675	20038
LOC126540549	NW_026085820.1	56118656	56129861	+	11206	6	10	1	0	0	2	2	5	27	10	27	18	4	10	2	4	7	5	170	10	7	5	53	3	39	7	15	11	1	1	2	18	11	0	2	3	0	39	63	19	137	244	359	11
LOC126540523	NW_026085820.1	53497377	53652258	-	154882	2115	455	200	173	176	729	358	514	694	182	579	238	229	276	459	588	618	979	4719	421	2225	959	4412	873	2386	511	955	330	482	714	339	261	1341	470	299	795	341	2297	1604	453	3901	6596	3855	623
LOC126540446	NW_026085820.1	43498510	43500419	+	1910	0	0	0	0	0	0	0	0	1	1	0	0	2	0	0	0	3	1	0	0	0	0	0	0	0	0	0	0	1	0	0	0	0	0	0	0	0	0	0	0	1	1	0	0
LOC126540445	NW_026085820.1	43455912	43457782	-	1871	0	0	0	0	0	0	0	0	1	0	0	0	0	0	0	0	0	1	0	1	0	0	0	0	0	0	0	0	0	0	0	0	0	0	0	0	0	0	0	0	2	0	0	0
LOC126540431	NW_026085820.1	40890375	40925694	+	35320	209	44	2	1	4	1	0	16	5	0	2	0	11	15	31	54	45	97	47	41	29	30	49	44	18	0	128	1	6	3	3	1	140	72	9	43	27	16	21	42	14	37	9	4
LOC126540416	NW_026085820.1	38535622	38539039	+	3418	23	6	4	0	0	0	0	6	3	3	1	0	0	3	1	4	2	6	9	9	8	0	6	3	9	0	25	1	0	2	0	11	19	12	0	3	0	5	16	12	1	7	4	5
LOC126540379	NW_026085820.1	35420673	35447685	+	27013	28	13	2	1	6	19	2	4	34	12	48	3	0	7	3	9	10	16	24	3	13	0	26	23	4	2	4	1	4	7	3	6	33	9	3	12	1	5	49	4	11	22	6	58
LOC126540372	NW_026085820.1	35597937	35638894	-	40958	680	1126	5494	4643	5361	6209	5149	4837	4861	2080	5153	2604	2139	3360	5409	4793	5265	448	5680	567	1930	803	5974	451	2501	6966	3141	6686	6527	9444	5679	2532	1881	2377	4093	7778	6333	3630	5627	1046	4492	7700	4705	4089
LOC126540346	NW_026085820.1	30542959	30623312	+	80354	2423	4149	7287	4394	9567	10197	9800	11128	11254	4353	12182	5359	6548	10679	6118	7314	7489	1954	15459	2074	5600	2385	11243	1587	7407	5110	4052	5513	7492	12411	7890	2923	6112	5232	3087	4602	5327	6081	7350	2705	7436	13908	6870	4928
LOC126540329	NW_026085820.1	27003014	27075081	-	72068	1481	666	1805	1415	3336	3932	1013	1693	1247	538	1415	1027	1241	1971	1722	2952	2969	1183	5935	552	2601	1086	4581	931	2939	2547	2682	2459	1902	5128	3192	1222	2613	2302	1011	2821	1520	2194	1985	1338	2905	5989	3748	786
LOC126540322	NW_026085820.1	25542444	25838620	+	296177	2282	475	44	7	6	124	48	147	274	131	293	77	116	181	187	442	420	829	581	464	459	261	558	606	276	70	1028	66	22	49	42	120	1447	417	133	494	196	149	301	480	119	518	165	556
LOC126540321	NW_026085820.1	25010599	25207118	-	196520	666	185	9	6	5	8	4	46	66	30	52	17	31	43	46	105	121	284	152	183	128	84	245	214	80	2	209	5	5	10	4	26	387	129	28	174	47	49	67	165	32	177	60	52
LOC126540278	NW_026085820.1	19863291	19865021	-	1731	225	500	398	329	464	1228	728	768	766	284	1080	581	481	903	1559	1723	1774	226	1726	217	749	502	1631	150	794	459	174	516	1194	1746	690	738	534	866	1072	1499	1778	711	1138	317	861	1784	938	1026
LOC126540263	NW_026085820.1	18602029	18604290	+	2262	4	58	0	0	0	2	0	0	67	37	119	1	0	1	15	0	14	4	0	34	4	0	1	0	2	0	0	0	0	0	0	0	0	0	0	0	0	0	1	4	0	0	0	6
LOC126540241	NW_026085820.1	13603668	13753215	-	149548	255	85	9	7	3	26	13	10	65	30	103	14	7	28	32	49	57	83	87	32	45	26	73	88	10	3	86	3	10	16	2	6	160	62	18	52	16	20	83	41	19	78	24	126
LOC126540191	NW_026085735.1	21414898	21506946	+	92049	682	80	41	25	30	358	519	342	84	29	49	20	13	47	64	98	99	284	149	69	71	61	149	186	82	309	614	153	191	597	410	11	389	97	37	138	58	65	77	89	34	154	39	73
LOC126540181	NW_026085820.1	5825503	5866098	-	40596	237	67	11	0	4	15	1	35	165	18	106	13	7	12	33	35	28	38	38	36	20	21	68	67	27	19	85	130	6	10	31	72	157	33	18	50	13	11	22	55	12	79	18	10
LOC126540117	NW_026085735.1	21044566	21066494	+	21929	257	438	230	119	415	649	417	352	1996	891	2971	1005	848	1547	681	393	826	195	3354	266	592	350	1985	243	1473	550	292	332	245	434	188	542	438	386	425	567	527	1486	1140	376	1033	2299	1269	705
LOC126540110	NW_026085820.1	2179952	2793543	-	613592	5496	1026	101	53	72	377	181	354	939	381	1167	197	258	486	550	790	1156	4366	5996	900	4252	2551	5019	3187	2555	61	2155	46	61	156	91	274	3759	1015	319	1064	478	2010	2631	939	1554	3490	2299	2134
LOC126540074	NW_026085820.1	18814292	18822134	+	7843	0	0	0	0	0	1	0	0	0	0	4	0	0	0	0	1	0	1	10	0	2	6	10	0	5	0	0	0	0	0	0	2	0	0	0	2	0	2	0	0	2	23	5	7
LOC126540063	NW_026085820.1	6587749	6601944	-	14196	112	475	146	62	221	1232	506	630	1037	366	1090	160	218	376	342	154	368	92	1843	330	529	334	2408	161	793	447	152	1046	714	2323	737	418	192	156	210	567	1123	1073	810	402	1046	2465	2229	542
LOC126540052	NW_026085820.1	76278078	76364860	-	86783	711	211	15	10	15	106	99	141	315	111	268	33	103	107	65	195	123	526	612	107	298	176	484	205	309	219	448	2535	49	71	18	444	556	147	62	212	84	307	1243	159	226	561	335	1525
LOC126540035	NW_026085820.1	77179794	77223608	-	43815	277	157	37	16	7	20	7	19	98	29	146	53	14	33	32	60	99	99	186	111	182	77	477	76	83	17	70	1	11	3	6	31	225	77	29	73	20	128	447	153	95	256	139	182
LOC126539995	NW_026085735.1	20657128	20687164	-	30037	239	608	28	22	25	12	19	33	27	8	23	34	17	48	23	28	43	87	295	200	46	19	82	52	54	34	91	41	12	1	1	13	169	32	25	65	36	83	32	404	20	54	21	97
LOC126539941	NW_026085817.1	22727310	22979824	+	252515	1426	914	2034	1923	2675	8858	5422	8667	2247	1126	3740	742	898	1514	1796	1983	2523	751	2920	743	1456	670	2431	493	1371	3495	2456	3381	6475	9184	8457	1478	1533	1367	1000	1610	2054	1330	2030	1194	1714	2921	1785	2304
LOC126539902	NW_026085817.1	17422390	17538470	-	116081	1001	580	935	826	1143	2013	1152	1179	3337	1465	3937	290	413	543	1027	318	1125	534	1952	428	721	347	1449	275	1399	822	689	811	1033	1705	1033	300	657	448	236	456	516	850	983	482	1588	1914	1271	742
LOC126539891	NW_026085735.1	20328826	20331508	-	2683	63	117	52	40	95	379	172	211	1683	725	1903	156	120	221	452	328	539	231	565	125	488	182	621	170	294	118	24	102	191	424	146	113	86	105	281	279	371	206	348	105	458	717	352	187
LOC126539886	NW_026085817.1	15567942	15577080	+	9139	0	0	0	0	0	0	0	0	0	0	0	0	0	0	0	0	0	0	0	0	0	0	0	0	0	0	0	0	0	0	0	0	0	0	0	0	0	0	0	0	0	0	0	0
LOC126539840	NW_026085817.1	5246891	5365507	+	118617	355	83	6	6	3	13	4	25	38	14	21	10	7	16	20	29	31	94	53	97	51	10	87	113	25	0	151	5	5	10	0	10	183	43	9	25	12	27	13	74	11	65	11	18
LOC126539767	NW_026085817.1	32069940	32071804	-	1865	125	417	429	429	584	2250	928	827	6232	2576	8705	457	331	479	1971	1123	2158	341	1286	230	670	263	1271	164	667	689	146	681	1237	1828	839	479	176	263	917	1204	1830	622	1044	400	893	1702	914	1065
LOC126539654	NW_026085735.1	17689023	17886880	+	197858	2041	771	601	587	1133	1177	388	343	4800	1671	5429	171	208	245	1156	399	1111	828	1472	780	960	536	1434	620	655	425	972	328	324	1150	289	154	1287	385	155	603	270	419	654	801	749	1610	647	594
LOC126539647	NW_026085814.1	19594195	19834233	+	240039	1642	616	491	314	489	1179	722	806	1756	706	2021	245	275	481	757	471	849	877	1782	571	1565	647	1671	498	1670	409	1194	379	626	1441	568	374	1411	607	381	602	624	732	1009	636	881	1624	1016	782
LOC126539626	NW_026085814.1	7785149	7817449	+	32301	213	25	6	1	2	1	4	15	8	1	3	8	18	26	18	39	23	60	72	27	29	20	60	46	25	2	79	5	6	4	7	11	203	43	25	69	15	18	44	36	28	44	16	56
LOC126539621	NW_026085814.1	6428577	6438058	-	9482	20	0	6	1	5	27	9	8	0	0	2	0	0	0	3	0	1	1	0	1	0	6	2	0	0	3	0	12	40	121	23	0	1	1	0	0	0	0	0	0	0	0	0	1
LOC126539611	NW_026085814.1	3590138	3626631	-	36494	12	14	12544	5227	39205	9765	1738	7472	2	2	25	0	2	0	7	2	3	13	0	2	245	11	58	90	1	39853	14292	189342	11393	35392	98802	49	31	21	2	4	0	1	41	105	0	5	0	33
LOC126539603	NW_026085814.1	2280325	2318160	+	37836	1139	928	1956	2030	2172	5389	2758	3178	4203	1709	4610	690	733	1197	2379	1867	2630	536	2942	491	1339	566	2770	275	1569	2087	976	1985	2747	4823	3153	1223	794	817	1348	1908	2616	1505	2547	741	1962	3725	2362	2425
LOC126539586	NW_026085814.1	19855016	19895017	-	40002	444	929	3188	2942	4388	6493	5257	4628	3411	719	2987	1687	1551	2517	3885	3295	4336	541	3417	628	1413	820	5232	405	1590	4863	1624	4574	7011	6829	5435	1477	1106	1487	3383	3928	4877	1658	2176	1409	2525	4364	2815	1485
LOC126539575	NW_026085814.1	10231057	10307301	+	76245	657	602	3371	2574	4137	7526	6899	5618	672	170	325	682	598	1126	800	853	1356	380	1887	461	1368	695	2430	390	1220	4749	2432	8552	8042	13969	5974	1520	737	436	560	1116	1276	726	3630	714	1256	1761	1856	2060
LOC126539565	NW_026085814.1	9504435	9631645	+	127211	656	84	5	4	11	42	82	96	73	25	53	17	43	47	59	72	106	256	247	74	190	133	225	205	125	3	215	7	10	46	21	12	574	134	24	184	64	110	51	102	67	304	169	167
LOC126539557	NW_026085814.1	9434728	9436789	-	2062	5	272	9	14	16	243	44	42	584	191	310	4	1	3	155	4	66	2	8	114	33	21	183	7	20	71	20	117	84	143	69	20	2	0	0	1	6	4	69	724	120	151	77	50
LOC126539544	NW_026085814.1	8624391	8640833	-	16443	116	36	0	0	1	5	2	12	20	3	16	2	6	19	10	9	23	38	21	12	6	8	38	19	11	3	67	4	0	4	0	273	159	68	6	31	17	3	600	407	3	19	1	2114
LOC126539541	NW_026085814.1	8802883	8962124	+	159242	1848	439	22	16	33	123	38	93	865	302	1089	787	820	1357	1388	1456	1801	549	506	428	421	227	547	457	230	14	649	46	5	46	20	1846	2997	2203	1570	2792	4520	155	218	535	186	684	225	1210
LOC126539540	NW_026085814.1	8520445	8555411	+	34967	313	75	33	6	10	226	105	95	2410	841	2565	32	35	137	167	80	230	179	243	47	271	41	228	100	125	41	116	62	171	225	72	153	185	80	90	170	177	96	332	44	597	245	284	426
LOC126539538	NW_026085814.1	8347222	8456053	-	108832	1229	1341	1328	889	1443	1813	1803	1856	565	302	703	2022	1677	2908	2870	3159	4552	635	1860	1068	722	494	1388	513	825	1039	918	982	1162	1743	1291	902	1981	1961	1976	3409	3588	915	3990	2176	1114	2305	1220	1798
LOC126539521	NW_026085814.1	7473611	7510294	+	36684	234	38	12	8	8	32	15	34	67	55	136	10	14	15	24	63	51	87	75	44	92	25	47	64	36	19	97	32	36	29	27	132	172	62	16	58	25	23	888	32	14	42	13	269
LOC126539492	NW_026085814.1	5031719	5073937	+	42219	1200	1300	639	543	780	2143	1624	1351	779	222	801	874	757	1046	565	505	767	552	4866	894	1685	724	4386	434	2410	1217	734	1231	924	1995	1106	777	431	370	615	765	862	2644	2137	1612	2868	5787	4505	892
LOC126539483	NW_026085814.1	4678099	4795245	-	117147	1177	778	1682	665	1962	1280	933	1052	2182	681	1547	1031	1465	2279	2840	3570	3682	843	5411	565	2139	879	4244	877	2719	3059	1192	1652	1031	1942	1900	1577	1844	1955	2256	4053	4598	2537	1377	931	2567	4836	3069	645
LOC126539478	NW_026085814.1	4407879	4555448	+	147570	166	349	4	2	5	31	25	55	259	122	356	109	172	214	64	77	74	63	496	65	147	69	425	117	232	21	31	9	6	36	22	76	122	44	85	96	71	214	76	106	234	446	266	66
LOC126539458	NW_026085814.1	3543299	3582404	-	39106	190	45	1	8	16	17	38	27	92	52	69	118	67	91	22	46	40	64	368	33	37	26	53	49	90	39	92	79	26	13	22	223	175	116	60	82	94	104	84	160	8	41	6	54
LOC126539453	NW_026085814.1	2877705	2907510	+	29806	253	37	88	30	93	309	74	122	285	78	425	13	32	58	84	92	108	93	307	25	112	62	111	69	99	39	104	11	15	25	0	49	244	57	18	106	51	78	192	39	7	51	12	74
LOC126539449	NW_026085814.1	3298020	3348041	-	50022	32	8	0	1	0	8	12	9	26	8	24	46	9	8	28	16	47	94	71	2	18	14	9	47	6	38	44	68	1	0	1	355	106	37	6	12	3	16	98	231	2	10	2	369
LOC126539447	NW_026085814.1	3482900	3507618	-	24719	81	39	47	77	16	12	27	14	248	128	453	1491	1361	682	11	29	28	743	7642	9	30	7	29	268	1346	461	345	740	22	85	13	3841	595	756	11	53	23	1291	985	1951	4	23	3	404
LOC126539423	NW_026085814.1	1544018	1548077	-	4060	5	12	15	47	22	236	72	128	43	19	26	11	6	4	44	49	34	4	43	3	7	8	54	0	28	137	14	100	225	340	163	44	5	2	60	120	104	62	59	9	57	129	95	71
LOC126539422	NW_026085814.1	1548611	1590817	+	42207	437	270	96	58	73	503	216	158	5912	1779	5069	136	119	162	225	125	254	159	3517	224	743	381	2564	180	1605	370	243	275	151	535	135	260	313	127	124	182	217	1491	941	238	1572	2446	1851	563
LOC126539405	NW_026085814.1	282045	789780	+	507736	7269	1345	162	71	76	356	169	550	2012	1057	2727	427	554	878	1087	1475	1733	4936	6840	1155	6111	3046	6763	3718	3466	73	2643	85	94	181	50	462	4820	1180	683	1879	1003	2823	1356	1233	2861	5677	3453	499
LOC126539365	NW_026085814.1	15330537	15350658	-	20122	1502	3907	3538	2756	5211	10362	10471	6661	15946	6678	20755	9272	8390	13404	16456	13083	18553	2731	8363	2175	6490	3551	10980	678	3537	4049	2504	5377	6770	9314	5726	6125	4153	5793	12442	11742	18745	3883	8743	2295	8404	16226	7080	8497
LOC126539359	NW_026085814.1	16562844	16602279	+	39436	1431	3162	8399	8325	11300	16299	14614	14333	32587	12555	36008	7100	7278	11275	14519	14195	18209	1003	16569	1916	4298	1850	11270	911	7198	11826	3771	12863	16131	17058	12851	6324	6657	8113	14173	17129	20394	8068	10208	3683	7301	15482	8438	7871
LOC126539331	NW_026085814.1	15225776	15248588	-	22813	449	322	186	216	240	1370	650	629	4497	1709	5395	235	189	282	713	268	762	458	1126	277	547	270	1357	204	469	389	256	457	715	999	474	484	270	173	356	451	743	524	729	196	978	1613	912	879
LOC126539327	NW_026085814.1	16951804	17131597	+	179794	659	501	2626	2550	2953	13251	6911	7973	1416	637	2072	592	740	1166	732	589	910	284	1252	392	567	321	1346	188	658	9066	3059	6654	11758	13486	10266	759	779	628	585	835	1075	563	1369	440	1007	1519	990	1206
LOC126539325	NW_026085814.1	15913495	16091511	+	178017	1167	909	980	973	1049	7183	3784	3724	9010	3548	11780	1520	1528	2399	3757	1944	3899	823	6543	774	2032	975	6123	490	3107	2592	1173	2598	3595	6362	2855	2444	1506	1525	1620	2274	3020	3094	4202	1167	2357	4809	3043	6579
LOC126539323	NW_026085814.1	14615430	14618668	+	3239	224	447	486	487	566	3266	1430	1347	13351	5311	16533	750	597	919	2534	1037	2392	280	1953	323	743	414	1581	185	871	1116	324	993	2077	2750	1499	862	384	514	1349	1508	2695	993	1515	420	1503	2646	1400	1446
LOC126539320	NW_026085814.1	16124180	16353201	+	229022	1069	718	476	422	654	3599	1672	1543	3560	1349	4287	514	567	852	1889	970	2097	853	1705	636	1260	689	2659	540	759	1187	1049	1013	1539	2393	1132	955	1238	644	652	906	1425	844	1618	548	1718	2987	2554	2194
LOC126539263	NW_026085813.1	14732129	14734701	+	2573	207	422	607	491	802	2172	1321	719	5066	2275	7069	803	882	1286	1558	1197	2032	299	2687	283	1024	340	2904	185	1258	958	198	885	1302	1989	1446	855	664	817	845	960	1276	1275	1881	423	2062	3764	2207	1187
LOC126539262	NW_026085813.1	15226966	15228975	+	2010	249	5337	15	8	14	154	58	52	3871	1533	4940	280	175	403	143	154	384	121	356	1373	231	98	277	28	166	19	26	18	61	142	67	367	39	77	115	126	217	143	629	4938	146	400	205	843
LOC126539258	NW_026085813.1	14802563	14868350	+	65788	830	271	20	39	39	181	95	181	875	339	989	17	31	64	197	130	219	226	1592	176	503	241	1267	236	709	54	255	27	45	131	39	33	459	77	91	172	109	757	241	406	744	1234	910	338
LOC126539251	NW_026085813.1	14610562	14655573	-	45012	294	72	194	20	31	76	12	18	75	27	85	14	18	63	68	48	61	130	58	22	42	12	67	59	31	7	73	5	162	31	16	249	257	46	35	63	70	22	125	77	157	59	14	647
LOC126539233	NW_026085813.1	13757477	13767185	+	9709	50	48	82	70	94	492	117	107	4274	1599	6084	84	113	90	518	57	402	135	482	53	76	19	184	30	176	94	92	90	127	214	97	142	65	59	37	65	138	137	336	66	78	154	78	382
LOC126539232	NW_026085813.1	14207979	14227554	-	19576	114	204	205	112	271	535	328	186	2063	843	2416	428	462	868	504	259	644	163	1111	139	405	300	774	124	462	258	90	274	261	522	229	244	358	453	256	235	397	366	611	234	430	728	426	314
LOC126539215	NW_026085813.1	13239782	13298596	+	58815	1906	1295	940	834	1330	4719	1966	2152	8268	3543	9747	696	837	1336	1203	440	1390	1444	7224	1144	3285	1474	6747	833	3810	1399	932	1179	1863	4044	1926	1630	906	748	405	751	1197	3316	4229	1065	4229	7295	5128	4688
LOC126539195	NW_026085813.1	12206374	12228326	-	21953	341	132	15878	18530	17429	35169	36118	33954	10361	3920	11703	1414	879	1536	1023	502	1368	456	2811	65	857	402	1018	172	1166	23010	9063	16774	37673	31680	37257	1252	298	355	574	986	850	1363	2227	200	702	1314	883	3151
LOC126539156	NW_026085813.1	9627799	9644366	-	16568	170	55	4	3	12	162	134	111	159	102	225	41	37	73	95	94	100	129	94	29	89	51	171	72	32	28	103	48	58	100	60	31	157	68	44	99	129	57	66	41	89	158	55	69
LOC126539148	NW_026085813.1	9208278	9374351	-	166074	0	0	0	0	0	0	0	0	0	0	0	0	0	0	0	0	0	0	0	0	0	0	0	0	0	0	0	0	0	0	0	0	0	0	0	0	0	0	0	0	0	0	0	0
LOC126539141	NW_026085813.1	8490729	8587337	-	96609	124	6	0	0	3	12	2	4	32	18	14	5	13	9	18	12	33	31	30	9	14	18	18	20	4	1	20	0	3	3	0	1	66	25	3	14	1	6	2	8	8	15	6	5
LOC126539139	NW_026085813.1	8059121	8308877	-	249757	4136	473	34	7	22	116	91	200	272	60	244	91	175	236	206	471	534	3279	19766	378	7885	4209	17381	2969	8538	44	1072	35	24	87	20	93	2371	627	126	689	238	11269	3648	498	11512	21361	14783	161
LOC126539137	NW_026085813.1	7455368	7730530	-	275163	3486	488	52	14	21	80	47	224	347	142	310	161	230	748	558	1905	619	1674	4767	434	2686	1232	5028	1395	2196	28	1356	82	13	48	3	250	2650	758	749	1064	837	2332	842	592	1999	4314	3313	228
LOC126539133	NW_026085813.1	7076866	7107214	-	30349	151	197	334	209	472	1154	741	455	17571	6504	18744	755	468	918	2027	598	2353	257	1039	124	263	148	885	97	469	404	134	547	456	653	456	650	301	348	859	875	1142	465	953	160	688	1459	634	1163
LOC126539126	NW_026085813.1	6516523	6541332	-	24810	355	623	578	638	980	1519	987	835	3269	1339	3479	674	629	1088	1252	1050	1474	600	1797	422	742	426	1612	120	707	795	401	949	821	2238	666	1142	537	554	576	885	1220	801	2614	524	1194	2224	1361	2671
LOC126539120	NW_026085813.1	6305494	6306437	+	944	93	71	508	443	589	1711	140	245	31185	12032	35257	167	127	194	910	169	747	1210	680	51	337	114	362	109	263	678	239	1519	339	1554	287	3170	140	78	70	326	162	311	1306	158	426	805	468	3369
LOC126539119	NW_026085813.1	6296796	6297706	-	911	32	21	5249	4048	3551	4585	1183	2075	11900	3916	8800	86	35	256	110	16	240	39	77	23	97	42	80	28	28	5470	983	4155	2404	7556	3056	143	184	92	16	37	28	13	60	69	11	15	15	168
LOC126539118	NW_026085813.1	6313405	6314220	+	816	39	153	105	101	130	828	147	135	17984	7551	21878	258	224	236	1637	782	954	2191	806	89	449	201	618	66	227	273	209	664	231	360	119	2892	187	238	408	369	615	388	3346	216	601	1294	750	6066
LOC126539116	NW_026085813.1	6298695	6300187	+	1493	10	46	12	14	13	810	66	45	7984	2543	8439	373	379	744	1187	907	1017	554	111	24	65	23	198	14	41	45	39	82	106	200	89	536	374	390	425	787	769	18	563	33	83	93	59	1587
LOC126539098	NW_026085813.1	5315207	5397355	+	82149	1121	587	23	6	21	22	23	61	322	113	170	43	109	120	91	192	157	385	279	273	204	124	264	264	146	13	519	13	9	20	7	55	1159	241	69	228	148	96	252	424	54	255	90	177
LOC126539097	NW_026085813.1	5132788	5144707	-	11920	257	135	7	2	1	81	78	80	371	90	219	63	71	152	32	27	100	137	3592	62	837	561	1402	246	1456	10	41	3	30	149	39	24	39	23	85	69	108	1406	422	78	632	1828	1042	21
LOC126539062	NW_026085813.1	3246806	3318135	+	71330	1431	425	253	216	242	1751	626	794	1299	630	1760	184	215	436	449	501	767	692	3001	382	1131	583	2556	531	1310	541	661	445	778	1627	726	428	1293	532	255	668	676	1556	1203	404	1247	2666	1689	1005
LOC126539042	NW_026085813.1	1484622	1764912	+	280291	4469	1672	69	21	28	412	90	257	891	381	1082	157	243	317	565	736	1219	2969	6167	1144	3660	2072	5485	2174	2900	60	1675	27	32	87	13	109	3147	715	214	1035	394	2632	1286	1387	3065	6153	4000	376
LOC126539038	NW_026085813.1	924009	929401	+	5393	193	779	1348	1191	1482	3008	1757	1527	6942	2473	7676	1329	1018	1588	2628	1584	2581	236	2087	630	763	436	1866	158	856	1793	587	1685	1967	4847	1641	1137	404	554	1572	2029	2192	894	1400	907	1410	2350	1207	1276
LOC126538977	NW_026085813.1	8322398	8395067	-	72670	676	170	5	5	4	10	13	35	42	14	19	16	50	85	64	142	139	219	279	136	184	107	235	194	111	3	314	4	9	20	4	20	767	185	42	174	77	83	91	170	81	263	80	50
LOC126538976	NW_026085813.1	7107716	7223820	-	116105	1066	154	10	4	1	24	6	34	579	104	927	25	63	110	107	167	160	365	212	128	185	109	194	267	98	6	482	6	6	14	2	13	1010	231	41	260	67	69	61	148	27	141	38	49
LOC126538886	NW_026085807.1	8625455	8637554	+	12100	706	2652	4112	2933	5137	10056	6452	6557	19308	8335	26436	1902	1941	2701	7110	4405	9462	1166	4562	1346	4152	1849	5648	452	2046	5625	2704	5744	8700	9821	6124	3426	1439	2383	3632	3714	5291	2494	4407	2841	4306	9030	4629	5012
LOC126538849	NW_026085807.1	3789368	3790438	+	1071	3826	2761	10768	7096	11256	29567	3813	3381	97549	42218	144413	10013	9785	12198	24768	6348	24404	11751	24649	1261	4893	1834	8216	4573	11627	9640	3071	6161	4257	22359	3770	9356	3838	7173	1489	3553	6143	11552	34218	4704	6563	17709	7384	22339
LOC126538847	NW_026085807.1	3137346	3242854	-	105509	1440	402	290	260	308	653	349	505	356	181	372	300	368	624	507	448	666	681	644	233	416	198	742	455	319	210	788	308	444	626	411	258	1403	567	397	718	771	191	369	341	318	649	292	535
LOC126538843	NW_026085807.1	3243518	3250385	+	6868	0	0	0	0	0	0	0	0	0	0	0	0	0	0	0	0	0	0	0	0	0	0	0	0	0	0	0	0	0	0	0	0	0	0	0	0	0	0	0	0	0	0	0	0
LOC126538836	NW_026085807.1	1466745	1586592	-	119848	1067	214	670	530	689	1802	1250	1102	76	24	58	53	75	116	129	191	192	443	316	97	236	186	423	298	157	803	777	545	655	1685	857	83	738	322	92	335	172	96	137	202	79	383	99	69
LOC126538824	NW_026085735.1	6470719	6506519	+	35801	963	1814	4770	4527	5907	7628	4944	5481	5354	2705	9312	2309	1485	2734	5528	4498	5986	1021	8915	1010	1931	1137	6393	884	4078	4803	2029	4938	6534	8871	6177	3118	1466	2522	3378	4740	5562	4600	5550	2553	3695	8095	5241	4479
LOC126538766	NW_026085807.1	9788867	9829285	-	40419	140	51	78	42	125	157	105	143	345	134	456	84	98	146	184	199	232	68	248	26	104	66	160	73	101	90	86	66	120	258	171	68	137	114	178	235	274	89	122	56	138	289	168	136
LOC126538765	NW_026085807.1	10612464	10681552	-	69089	140	159	236	177	256	493	465	289	1255	340	1106	297	252	472	506	323	560	94	601	108	301	88	463	91	319	357	176	264	357	431	288	209	142	218	371	394	535	322	526	182	353	694	364	337
LOC126538748	NW_026085805.1	7553242	7770771	+	217530	2632	586	22	14	12	37	22	138	156	49	157	62	153	222	187	397	348	984	1031	433	825	331	827	678	466	11	760	10	4	17	0	53	2272	493	134	593	227	331	175	511	292	920	366	156
LOC126538746	NW_026085805.1	6268147	6296053	+	27907	117	28	0	1	1	8	7	17	39	25	39	12	14	42	8	30	27	55	60	15	53	15	42	37	27	0	23	0	0	0	0	4	84	13	31	37	31	22	32	139	7	40	5	11
LOC126538721	NW_026085805.1	4649731	4687247	+	37517	209	665	6	25	5	222	287	143	146	123	1062	141	19	89	374	31	102	156	106	44	80	222	160	25	80	29	87	60	59	143	57	84	139	82	30	155	31	248	378	180	65	293	29	319
LOC126538703	NW_026085735.1	4615130	4651825	+	36696	459	755	480	452	573	3463	1585	1668	2359	742	2112	490	490	581	1319	948	1418	873	4864	420	2858	952	5367	709	2629	585	405	890	1351	1142	1256	969	317	365	703	463	644	1921	2631	657	2962	5379	1852	2008
LOC126538526	NW_026085804.1	28532134	28671245	+	139112	961	1472	1878	1546	2248	3418	3380	2758	3238	1233	3344	840	870	1235	662	801	934	542	1519	537	750	549	1639	286	760	2477	1194	2780	2070	3901	2061	1421	1203	787	736	1025	1434	924	2665	1000	1147	2104	1095	2547
LOC126538470	NW_026085804.1	16784109	16787571	+	3463	691	28103	182	423	201	4346	8613	3789	1005	303	1319	1310	1244	2160	952	870	1883	985	6928	4272	1903	4126	4048	594	6722	421	662	613	1458	3528	1136	1505	541	916	656	3198	558	17537	8558	18221	4366	12426	3313	4210
LOC126538394	NW_026085804.1	6978131	7046779	-	68649	415	642	938	814	1772	1251	912	582	5634	2306	6705	618	679	1022	1208	535	1560	355	1202	277	715	330	1132	178	562	598	509	841	771	986	563	616	430	476	649	612	954	519	927	569	810	1667	792	1071
LOC126538304	NW_026085803.1	2568272	2569135	+	864	0	0	0	0	0	0	0	0	0	0	0	0	0	0	0	0	0	0	0	0	0	0	0	0	0	0	0	0	0	0	0	0	0	0	0	0	0	0	0	0	0	0	0	0
LOC126538301	NW_026085735.1	11217558	11220236	+	2679	4	5	0	2	0	2	0	0	9	4	7	2	5	10	23	0	8	5	16	3	4	2	14	5	4	0	2	1	0	0	0	1	4	3	0	2	1	6	0	2	7	14	8	2
LOC126538254	NW_026085802.1	1777500	1804437	-	26938	59	10	0	0	0	7	0	2	5	4	47	4	11	12	15	19	87	19	138	19	14	23	40	43	24	4	12	0	0	0	0	0	25	8	1	7	5	60	72	62	29	42	48	29
LOC126537990	NW_026085801.1	30462722	30566073	-	103352	208	35	30	4	32	126	23	15	3068	1170	4514	23	18	35	169	38	114	55	142	25	38	24	81	46	51	38	81	11	22	37	5	29	219	52	24	68	55	41	49	71	127	71	53	94
LOC126537927	NW_026085801.1	21608456	21609414	+	959	0	0	2	0	0	0	7	0	34	29	84	0	0	0	0	0	0	0	0	0	0	0	0	0	0	2	0	0	7	5	0	0	0	0	0	0	0	0	0	0	3	0	0	0
LOC126537902	NW_026085801.1	19471201	19503499	-	32299	326	40	8	5	2	358	7	18	2979	1161	3477	25	18	29	354	29	350	471	182	36	88	68	182	98	57	41	120	9	0	17	3	424	193	57	15	115	11	78	917	65	94	152	104	1725
LOC126537867	NW_026085801.1	15113664	15135059	+	21396	211	22	0	1	1	4	5	14	14	12	31	10	4	26	21	12	23	153	133	49	62	29	75	53	75	7	82	0	1	7	0	69	102	29	13	40	12	61	57	35	30	88	50	178
LOC126537866	NW_026085801.1	14741349	14744165	+	2817	22	341	1	0	1	5	4	0	9	8	17	0	2	9	1	5	2	15	4	7	13	1	14	9	11	20	65	4	11	967	8	3	25	0	1	5	6	1	64	183	0	2	5	7
LOC126537858	NW_026085801.1	12719782	13053774	-	333993	3060	1787	49	20	21	144	37	177	1110	293	795	125	123	211	261	457	476	1033	668	1185	651	297	617	674	260	225	1245	130	9	37	12	123	2231	513	112	685	213	160	180	1351	153	562	148	141
LOC126537735	NW_026085734.1	1629043	1661128	+	32086	296	355	349	270	430	2081	1766	953	317	416	1007	116	96	381	848	280	1358	172	1815	275	536	453	2302	79	699	681	246	604	1130	1752	1271	687	155	165	329	725	1183	947	1093	281	2001	3949	3114	1874
LOC126537730	NW_026085801.1	14108964	14255503	-	146540	1218	196	20	11	17	25	14	63	110	43	105	47	73	122	116	273	194	414	293	161	216	105	220	291	140	11	450	15	10	19	3	23	1045	219	66	346	78	55	672	163	54	221	71	226
LOC126537615	NW_026085800.1	18065377	18148142	+	82766	429	59	13	3	1	26	16	15	172	46	191	20	33	43	73	64	93	158	88	51	70	30	87	96	57	3	161	5	5	14	1	8	463	144	28	121	62	32	594	63	37	88	45	366
LOC126537592	NW_026085800.1	16183207	16186255	+	3049	848	5400	523	590	824	18968	7363	6533	19905	9665	35225	1767	1447	1952	14985	11190	17421	4769	13511	3061	6435	3803	14420	1468	7235	3221	930	4619	4925	7333	3512	5794	1304	1774	6841	7347	15351	6127	9734	3618	6320	12784	7665	9564
LOC126537591	NW_026085734.1	608660	641979	+	33320	138	92	332	179	352	573	451	398	160	70	206	114	134	262	301	305	291	130	370	106	107	76	315	49	133	281	249	183	372	612	471	129	301	232	195	308	274	128	289	91	207	494	267	394
LOC126537588	NW_026085800.1	16161500	16181845	-	20346	483	681	4012	3043	4419	10384	8735	8943	13410	5202	16447	3209	2498	3671	4531	3032	5238	603	2495	491	773	590	2106	358	1012	5748	2035	4604	13702	13068	12468	2089	1376	1752	2705	2852	3939	1331	2011	752	1169	2526	1419	1821
LOC126537578	NW_026085800.1	16611615	16621282	+	9668	0	1	1	0	0	5	1	0	4	1	2	1	0	0	0	0	0	0	3	0	0	0	4	0	0	0	0	0	3	2	0	0	0	0	1	0	0	2	1	1	4	16	6	0
LOC126537557	NW_026085800.1	12912931	12928999	+	16069	316	54	16	8	2	11	3	9	58	7	20	10	24	47	28	72	49	70	51	46	55	27	83	61	26	1	107	8	4	17	6	4	399	83	19	56	32	19	14	74	11	37	17	8
LOC126537556	NW_026085800.1	13027613	13048217	+	20605	1439	3584	3939	3408	5740	7416	5182	3013	112770	42851	117325	5364	3577	5938	10718	4404	10953	2373	30054	1840	7608	3282	13813	1827	13070	4601	2257	4549	2766	5655	2681	5220	3013	3352	4740	4246	6709	13142	14805	4204	13431	24666	12251	10151
LOC126537555	NW_026085800.1	13214706	13241597	-	26892	57	64	36	29	39	220	76	58	2896	874	2634	120	87	130	486	268	473	140	82	57	118	31	161	15	78	27	34	46	46	107	83	132	39	45	178	94	152	79	179	49	62	514	102	402
LOC126537552	NW_026085800.1	13090893	13211335	+	120443	1198	1268	40	39	32	1033	835	560	3646	1349	4475	1666	1471	2307	2567	1694	3054	900	5830	871	2745	1145	3784	831	2704	74	382	110	257	406	165	998	1643	1536	1710	2040	2010	2416	2501	1120	3240	5848	2965	2099
LOC126537534	NW_026085800.1	10982743	11023100	+	40358	146	73	96	70	155	409	368	377	24	12	77	327	101	44	43	50	46	98	665	88	88	41	42	100	125	134	166	170	318	291	280	396	174	87	155	171	248	110	95	145	25	72	24	127
LOC126537522	NW_026085800.1	7329140	7369051	-	39912	25	11	23	36	30	196	87	92	24	7	26	50	52	84	48	67	38	21	66	8	10	1	44	11	14	131	102	116	103	139	91	47	43	27	15	58	34	51	61	22	26	83	87	98
LOC126537496	NW_026085800.1	6183290	6190005	+	6716	12	202	0	1	0	60	45	90	1720	757	2173	14	7	3	24	9	37	6	90	27	93	20	121	22	40	0	0	3	7	14	15	7	4	0	5	2	12	31	23	29	43	125	62	14
LOC126537494	NW_026085800.1	6015885	6075640	+	59756	404	133	1019	1151	955	6658	4059	4962	900	241	553	45	30	94	86	83	95	142	578	141	300	112	332	110	262	2852	1814	2039	7781	7279	6842	28	246	69	30	81	63	197	170	71	240	472	276	204
LOC126537488	NW_026085800.1	4218671	4225442	+	6772	0	0	0	0	0	0	0	0	0	0	0	0	0	0	0	0	0	0	0	0	0	0	0	0	0	0	0	0	0	0	0	0	0	0	0	0	0	0	0	0	0	0	0	0
LOC126537449	NW_026085800.1	6554757	6566116	-	11360	12	22	8	6	2	99	47	18	608	131	441	11	10	5	69	11	88	35	82	10	36	26	102	16	47	9	6	9	23	53	7	28	3	5	10	9	30	47	58	13	45	74	85	59
LOC126537201	NW_026085799.1	30328150	30396575	-	68426	2303	560	796	554	1167	1334	1146	1149	1167	492	1294	2297	2671	4104	4668	7701	6590	1865	6930	469	3349	1133	6270	1294	3565	940	1097	1160	865	1393	1090	3329	1867	1730	2717	3645	3339	3106	6844	1388	3686	8257	4052	7009
LOC126537171	NW_026085733.1	1055358	1259112	+	203755	417	304	325	245	408	785	451	634	152	59	192	250	189	371	282	240	380	274	424	262	358	160	549	180	186	575	574	680	633	1031	509	179	583	173	237	285	309	199	365	386	293	505	208	208
LOC126537164	NW_026085799.1	27767819	27842836	+	75018	1551	228	158	67	332	882	114	167	9750	3725	8923	341	447	743	1065	863	1664	1003	4866	188	3006	1199	4152	974	2536	114	404	123	88	169	107	309	1364	736	464	651	389	1550	1667	256	2870	5455	2202	692
LOC126537156	NW_026085799.1	26246839	26333227	-	86389	970	261	4486	4687	3861	5225	8169	7844	128	58	147	66	100	87	68	96	125	242	392	155	260	246	227	203	178	7136	8105	8079	6600	13882	7108	94	536	176	104	269	191	121	161	650	100	444	78	43
LOC126537146	NW_026085799.1	25382038	25404565	-	22528	280	217	421	332	466	188	225	239	1162	825	1159	376	278	382	426	212	388	143	1299	171	566	147	732	161	788	523	270	363	218	481	317	282	176	192	180	331	265	572	577	333	727	1691	831	511
LOC126537141	NW_026085799.1	25404702	25526002	+	121301	2527	828	632	562	814	1561	1005	1213	3377	1153	3082	513	543	867	1866	1453	2037	1024	2492	642	1080	471	2158	730	1253	821	1221	774	1607	2002	1507	566	1781	749	1666	2387	1920	1326	1082	577	2029	3588	2005	1201
LOC126537128	NW_026085799.1	24804436	24868747	+	64312	893	176	23	22	9	108	112	80	948	308	765	223	246	469	315	310	421	306	3090	113	657	351	2611	355	1532	26	300	15	32	79	38	543	719	547	305	532	450	1571	720	94	1157	2056	1563	292
LOC126537109	NW_026085799.1	23987479	24009458	+	21980	93	17	309	288	243	131	113	140	13	3	16	4	5	10	5	20	12	31	18	13	16	13	16	23	5	611	234	677	131	209	262	13	137	18	8	30	13	4	4	34	5	12	10	22
LOC126537102	NW_026085799.1	23751245	23769619	-	18375	116	171	214	181	343	521	331	168	4047	1184	3047	752	577	843	629	343	737	189	812	146	258	162	544	72	307	344	128	333	221	320	194	530	299	368	570	561	709	380	725	380	531	924	461	869
LOC126537097	NW_026085799.1	23719135	23722755	+	3621	57	107	66	58	83	783	271	194	9822	3050	10018	345	300	605	1163	372	1160	111	331	93	68	76	249	13	139	145	55	126	127	157	107	287	132	143	599	390	408	153	364	139	92	285	89	304
LOC126537079	NW_026085799.1	21458709	21643358	+	184650	2211	2015	289	480	269	2429	2299	1983	659	353	828	1099	963	1654	2021	2552	3252	697	1131	1856	495	330	920	552	411	689	1764	453	3121	3495	2028	804	3113	2099	1829	2699	2899	479	1032	1729	458	1163	520	516
LOC126537064	NW_026085799.1	21319409	21331446	+	12038	228	90	31	21	20	2312	77	96	45595	18043	54967	317	114	154	2503	141	1356	144	514	51	168	69	336	87	245	115	107	146	89	137	49	376	279	99	163	142	236	163	647	136	276	537	225	1599
LOC126537037	NW_026085799.1	19817491	19835170	+	17680	228	282	405	364	334	1741	565	706	9330	2784	11432	675	482	669	1960	553	1758	144	1063	268	390	136	973	73	488	423	180	362	600	1356	697	359	178	278	443	428	1140	516	578	205	864	1961	864	651
LOC126537012	NW_026085799.1	16428869	16568758	-	139890	1514	1238	1126	1127	1718	2176	3048	3396	342	100	363	1003	966	1588	2090	2552	3002	654	1276	941	910	608	1424	574	764	1371	1253	1457	4249	6724	4242	1333	2037	1450	2722	5343	5724	625	1031	947	789	1776	861	1012
LOC126537011	NW_026085799.1	16568762	16636388	+	67627	418	292	205	109	305	81	62	92	513	45	151	230	277	408	251	385	352	175	391	215	178	83	330	177	166	456	232	377	99	231	89	232	774	406	301	356	396	129	147	259	128	275	204	87
LOC126536966	NW_026085799.1	14961254	15257067	-	295814	4104	1098	273	261	349	518	330	444	1221	385	1065	491	554	825	1513	1706	1593	2303	7469	723	3525	1717	5324	1932	4088	544	1687	1325	113	277	90	899	3159	1020	635	1564	1514	3253	1844	1843	2809	5968	3101	1051
LOC126536964	NW_026085799.1	13941526	14175588	+	234063	2721	656	26	17	17	146	110	237	241	87	158	109	161	262	282	391	459	2391	6888	580	3540	2224	5201	2257	3442	13	985	18	23	100	29	137	1789	426	178	619	288	2494	1117	544	2373	4864	3103	195
LOC126536901	NW_026085799.1	7917897	7923026	-	5130	2	0	1	0	0	4	0	0	79	27	68	0	0	2	3	0	2	1	0	0	0	0	5	0	0	0	3	1	0	0	0	0	1	0	0	0	8	0	0	1	0	1	2	8
LOC126536898	NW_026085799.1	7586991	7628019	+	41029	298	162	22	5	146	131	44	35	909	315	1217	85	106	261	326	85	357	150	373	86	82	83	324	69	108	19	174	29	24	40	21	221	281	170	278	287	284	64	230	176	53	133	78	296
LOC126536883	NW_026085799.1	6967249	6970654	+	3406	10188	10345	4844	4682	5262	25955	21837	14062	12674	5364	15923	3896	4644	4955	11028	6526	12420	8572	41156	6601	42013	20290	69476	4610	22917	9793	3358	10887	13978	13332	10667	7828	2082	3077	5746	5997	12888	18848	21338	7055	40988	78365	35569	16327
LOC126536881	NW_026085799.1	6952604	6959039	+	6436	410	554	1664	1255	2422	2354	2907	1802	9161	3952	10467	1603	1331	1959	3577	2971	4758	700	1545	300	804	438	1389	146	635	1146	668	1235	2769	3435	1911	1546	687	1160	2216	3053	3453	810	2389	527	1048	2132	1380	2590
LOC126536878	NW_026085799.1	7130182	7140495	-	10314	51	68	80	19	28	171	63	67	4248	1280	4081	57	38	40	204	59	174	91	424	93	160	46	219	31	274	134	74	77	86	270	91	149	30	14	51	51	117	180	387	86	163	382	216	627
LOC126536857	NW_026085799.1	5252263	5269990	-	17728	237	90	45	26	65	172	53	80	239	65	193	67	85	138	90	104	135	113	135	108	37	32	186	36	91	24	124	20	42	242	53	33	110	111	43	115	77	77	82	50	55	124	109	139
LOC126536799	NW_026085799.1	57371679	57396273	+	24595	277	38	1	0	11	9	5	14	16	7	8	14	38	49	65	87	96	50	57	38	59	17	48	56	29	3	84	0	1	12	6	22	361	121	34	176	56	18	28	37	14	42	20	77
LOC126536795	NW_026085799.1	55100495	55125482	+	24988	250	285	0	2	20	78	6	10	1554	880	1838	97	147	165	196	68	242	204	1755	124	1090	417	2082	238	940	8	87	10	11	5	4	699	178	141	76	127	81	835	786	81	1288	2697	1955	796
LOC126536791	NW_026085799.1	51986761	52018061	-	31301	174	28	2	2	3	6	6	15	28	9	23	6	14	18	13	29	19	50	16	19	14	5	34	44	20	5	67	3	0	2	0	2	121	25	11	53	11	18	17	33	8	44	6	4
LOC126536735	NW_026085799.1	41230076	41241084	-	11009	30	84	0	0	0	1	0	2	9	2	6	0	0	0	0	2	0	1	7	48	4	0	2	2	0	0	7	0	0	0	0	0	10	0	1	6	0	0	0	121	0	1	5	0
LOC126536732	NW_026085799.1	41160303	41162137	+	1835	1	9	3	0	0	0	0	0	51	13	59	0	0	0	1	1	0	1	19	13	6	0	13	0	2	2	2	0	0	0	0	1	1	0	1	1	0	5	19	19	2	2	7	3
LOC126536720	NW_026085799.1	23823738	23830003	-	6266	85	15	0	0	0	1	5	0	0	0	0	1	0	13	9	22	23	18	12	11	13	2	9	11	2	48	27	0	3	2	0	0	77	9	4	29	10	1	5	28	9	17	6	188
LOC126536695	NW_026085799.1	35088157	35144642	+	56486	516	337	896	622	1394	1448	623	633	3500	1665	4766	78	66	88	358	90	293	168	324	373	221	114	359	143	143	92	224	172	419	807	151	294	610	348	36	145	73	127	242	484	144	292	174	100
LOC126536676	NW_026085799.1	27854924	27888488	-	33565	210	26	1	1	2	55	1	11	105	44	71	10	11	32	21	37	31	89	43	43	33	19	56	44	16	0	84	9	0	9	2	6	168	17	8	67	25	18	16	31	12	67	18	10
LOC126536665	NW_026085799.1	23905600	23931882	+	26283	247	115	0	2	11	3	7	23	6	6	8	10	13	14	31	61	94	62	26	131	20	25	64	46	14	10	95	10	3	7	0	8	152	42	77	54	81	12	116	91	28	80	9	256
LOC126536651	NW_026085799.1	20017607	20054804	+	37198	558	125	13	0	4	15	6	35	79	37	133	24	39	44	42	100	104	228	261	75	206	107	466	149	90	2	239	5	6	11	4	9	518	108	41	145	68	94	61	75	139	276	114	5
LOC126536650	NW_026085799.1	19724079	19728031	-	3953	9	0	2	0	0	1	0	0	4	1	3	0	1	0	2	0	4	28	3	0	2	2	7	11	1	0	4	0	1	0	0	5	14	0	0	1	2	1	46	6	0	7	2	109
LOC126536608	NW_026085799.1	3227690	3237419	+	9730	202	315	110	61	86	502	287	261	1422	460	1808	77	103	124	239	71	217	78	3123	222	1573	657	5287	114	2028	152	33	171	428	443	243	85	23	14	177	253	178	1738	1029	184	4232	6685	4354	226
LOC126536598	NW_026085799.1	1848666	1977042	+	128377	1330	617	687	726	692	2881	1623	1305	6080	2633	7310	1182	932	1673	1857	1114	2299	909	2172	489	1134	567	1948	420	1023	1033	904	1054	1235	2433	1107	1215	1593	1279	575	803	1476	918	2939	649	999	1855	1266	2452
LOC126536582	NW_026085799.1	81596388	81603210	+	6823	140	105	229	340	270	1439	948	714	660	210	586	114	101	131	128	51	185	157	1282	83	412	133	921	77	629	375	145	365	931	2487	1061	330	163	89	83	205	333	603	516	93	700	1285	1093	578
LOC126536559	NW_026085799.1	80377737	80402588	-	24852	200	961	685	728	733	3767	2123	1553	5329	2490	6486	1282	1104	1741	2309	1306	2722	472	1539	604	363	206	956	148	744	1180	425	1106	1900	3220	1615	1478	873	1218	1097	1500	2599	763	2224	973	798	1479	814	2460
LOC126536557	NW_026085799.1	80121016	80145248	-	24233	237	354	2	1	0	5	4	20	1	5	10	6	10	19	27	18	27	165	1777	390	565	322	1811	173	754	3	57	6	1	10	0	13	79	18	11	34	25	904	521	466	977	1721	1401	78
LOC126536542	NW_026085799.1	74323991	74794467	+	470477	5230	1849	70	40	30	96	99	319	938	306	625	213	371	549	447	905	856	2179	5192	1644	2368	1280	3200	1804	2132	43	2035	49	24	72	11	110	4256	1127	318	1219	535	1809	860	1763	1945	4421	2145	1857
LOC126536536	NW_026085799.1	73709475	73745722	+	36248	662	556	442	533	647	2141	929	914	3401	1404	4213	1009	1003	1978	1768	1767	2107	687	3067	339	1214	482	3155	383	1630	822	322	634	1173	1731	941	1351	784	1173	856	1395	1791	1649	2414	589	2198	3511	2268	1981
LOC126536530	NW_026085799.1	73415196	73549117	-	133922	996	429	231	119	191	120	75	95	425	242	528	72	82	120	146	164	274	685	4123	523	677	430	975	587	1797	87	348	62	67	138	119	78	592	163	87	310	103	1846	586	417	799	1430	724	806
LOC126536526	NW_026085799.1	71670995	71731311	+	60317	294	321	427	391	424	1453	504	441	2931	1012	2622	651	504	785	500	316	823	415	1475	193	544	214	1381	127	796	655	324	569	377	1067	345	506	386	396	188	349	459	750	1504	351	840	1428	919	1202
LOC126536516	NW_026085799.1	69673878	69695892	-	22015	288	347	240	205	288	1043	683	779	2031	842	2720	192	334	345	409	276	581	175	2294	354	501	239	1556	130	1229	382	282	333	847	1576	605	205	181	187	240	333	619	995	1470	250	1123	1923	1282	622
LOC126536499	NW_026085799.1	68615167	68654173	-	39007	383	188	947	1639	1548	747	284	193	529	276	1032	84	43	59	134	63	116	124	194	95	86	48	72	109	52	2118	898	2216	694	907	674	59	355	144	14	105	53	45	103	139	14	65	69	6
LOC126536486	NW_026085799.1	66488631	66512425	+	23795	1108	42716	142	277	115	3678	8880	3130	1885	320	1988	84	26	16	267	53	592	663	6724	3320	3631	5319	4642	531	7858	318	453	472	1778	5685	2068	164	156	56	251	2907	46	10616	1299	11756	5340	28279	5323	1321
LOC126536484	NW_026085799.1	66554234	66587788	+	33555	1170	69051	118	385	91	5164	9894	5176	1373	182	1636	75	29	44	242	59	647	643	3927	3585	2560	5353	3926	279	5660	382	1379	766	2108	6212	2187	189	171	58	221	2815	71	10145	762	7020	4027	23450	3666	1140
LOC126536481	NW_026085799.1	67812084	67851949	-	39866	859	677	1854	1615	2170	3267	2681	2226	3339	1319	3576	1669	1570	2397	1640	1284	1800	335	1787	509	739	291	1902	349	978	3266	1013	2472	3286	6444	2835	1196	1370	1320	1055	1395	2274	956	1338	970	1165	2117	1404	1211
LOC126536476	NW_026085799.1	66230107	66262436	+	32330	110	197	7	0	1	2	0	2	50	32	112	1	3	7	16	21	16	20	117	152	28	20	82	24	63	0	7	1	0	4	2	12	56	4	6	39	30	85	58	191	29	84	63	72
LOC126536466	NW_026085799.1	65986525	66110751	-	124227	1227	197	20	7	15	30	21	66	182	78	142	47	81	131	115	220	249	328	269	210	214	142	243	280	112	13	547	8	1	3	0	20	1108	234	83	315	226	77	72	236	44	248	72	172
LOC126536460	NW_026085799.1	65397514	65413371	+	15858	360	186	139	91	168	614	278	219	1775	686	2286	229	254	386	351	245	500	134	987	200	297	74	888	163	443	236	176	206	309	793	289	176	429	173	237	331	486	385	448	198	499	927	525	481
LOC126536453	NW_026085732.1	21406407	21761827	+	355421	2044	581	159	77	126	479	313	267	480	218	547	210	228	429	604	691	758	1104	6928	454	1915	966	4816	734	3368	180	882	165	106	300	120	218	1809	633	443	792	590	3714	1487	527	3272	4880	2949	244
LOC126536451	NW_026085799.1	65379178	65397187	-	18010	184	311	244	223	325	1462	578	358	3630	1540	4897	294	253	389	632	352	757	194	1615	275	393	171	1268	139	616	413	119	396	652	1135	476	434	172	214	344	418	641	570	803	294	732	1462	986	830
LOC126536446	NW_026085799.1	64586473	64618118	-	31646	511	438	738	517	856	1553	478	526	3609	1782	5010	664	740	1395	793	270	1066	379	3763	349	982	372	3370	331	1685	1069	463	991	378	1035	310	446	516	343	214	318	370	1673	1820	713	1853	3959	1653	758
LOC126536429	NW_026085799.1	59172081	59332657	+	160577	2022	902	1014	1068	1592	3175	1419	1867	4844	1974	6036	1131	2160	2772	2311	1635	3998	1051	3825	791	1657	912	3345	706	1783	1580	1339	1575	1408	4015	1192	1410	3105	2501	804	1944	1962	1708	2171	828	1871	3991	2562	1266
LOC126536427	NW_026085799.1	58998387	59156012	+	157626	1279	435	342	235	363	948	531	685	1723	800	3010	527	427	725	933	1068	1225	692	2359	269	823	423	1462	522	1167	576	869	544	731	1400	940	624	1204	652	449	934	1146	1203	1062	509	727	1840	928	1048
LOC126536426	NW_026085732.1	17632953	17724376	-	91424	616	657	11	23	24	29	12	38	676	409	777	396	124	200	111	235	235	150	288	293	150	111	175	160	186	51	186	10	11	24	12	53	795	243	111	241	114	225	150	677	57	177	72	49
LOC126536409	NW_026085799.1	57611973	57625559	+	13587	217	368	679	658	775	1972	1806	1568	3718	1683	5410	664	549	868	1441	733	1571	114	1030	132	303	188	705	108	488	743	377	821	1594	1794	1196	519	432	504	761	887	1054	487	813	366	441	1100	533	1020
LOC126536400	NW_026085799.1	57402922	57419198	-	16277	312	135	3	7	2	32	37	83	13	5	5	126	84	42	185	360	359	95	224	77	63	12	101	42	82	10	110	29	13	58	14	52	254	45	71	159	195	27	40	205	40	65	33	36
LOC126536375	NW_026085799.1	56085534	56167330	-	81797	1196	324	11	9	6	74	32	61	386	123	372	23	59	82	106	107	138	935	8817	377	3508	1524	7488	1335	4365	15	258	6	43	82	22	19	578	98	64	271	102	3459	1436	314	4845	8068	5048	114
LOC126536372	NW_026085799.1	54825198	54851413	+	26216	67	312	30	44	51	550	217	164	1820	914	2986	52	39	83	398	69	243	64	175	124	109	33	187	37	83	97	27	163	214	294	152	151	79	49	47	60	116	92	301	113	122	260	102	366
LOC126536339	NW_026085799.1	52577477	52610330	+	32854	85	29	10	10	14	120	207	136	11	7	11	4	7	14	9	20	18	160	282	13	182	130	266	127	126	19	87	31	17	147	23	40	89	18	12	14	17	225	70	39	172	255	319	133
LOC126536328	NW_026085799.1	51632650	51677995	-	45346	215	86	75	46	88	906	263	292	20166	6816	25085	159	113	182	1128	415	1564	133	303	82	116	47	125	61	119	178	116	173	294	455	412	303	207	81	191	434	326	107	572	129	235	385	107	867
LOC126536303	NW_026085799.1	46325686	46360951	+	35266	290	97	43	17	77	206	214	58	15470	6614	18873	51	27	58	123	51	296	113	154	58	84	37	106	69	64	40	133	52	48	80	47	48	231	86	21	119	71	62	165	90	62	140	62	196
LOC126536300	NW_026085799.1	46221178	46242416	-	21239	203	41	3	1	4	3	4	12	14	16	6	10	12	27	16	27	48	59	48	34	22	20	39	41	31	1	95	2	15	9	3	1	248	67	15	58	32	10	17	47	4	22	7	4
LOC126536292	NW_026085799.1	46377005	46432148	+	55144	345	648	12	11	12	272	295	251	133	51	139	25	19	40	101	70	77	79	108	68	83	223	83	47	82	30	154	24	52	116	52	13	290	73	26	115	34	81	81	188	36	186	41	168
LOC126536289	NW_026085799.1	45292187	45294420	-	2234	4	10	2	1	1	102	1	0	50	15	87	3	1	2	153	9	58	2	16	1	1	3	27	4	15	0	12	0	4	3	0	2	1	7	4	6	8	4	7	9	2	9	5	13
LOC126536288	NW_026085799.1	45197645	45257726	-	60082	840	303	10	5	6	359	13	27	1047	398	1258	26	48	75	338	133	446	278	189	204	140	93	157	229	85	11	381	8	9	20	0	19	597	136	51	262	64	63	55	255	25	208	48	40
LOC126536276	NW_026085799.1	44611086	44901763	+	290678	4787	1445	33	20	25	102	92	242	553	217	478	1158	1248	2112	1093	1978	1757	3453	5787	1827	3550	2038	4455	2516	2801	35	1640	39	22	85	39	1028	3499	1029	580	1444	784	2383	2673	1655	2356	4670	2505	1576
LOC126536258	NW_026085799.1	44167001	44206701	+	39701	414	307	274	214	245	834	509	687	1969	681	1932	76	107	142	260	149	317	223	1074	185	820	294	2096	108	562	324	229	517	737	2316	845	173	377	153	103	193	183	523	481	371	2085	3190	2115	1506
LOC126536244	NW_026085799.1	42031893	42090559	+	58667	308	432	396	515	611	902	758	555	4082	1415	5036	544	348	622	313	126	478	168	2214	244	342	235	1239	155	765	852	346	645	770	1258	580	406	182	221	215	246	466	1025	1279	387	1086	1711	1141	915
LOC126536233	NW_026085799.1	41074409	41076498	+	2090	52	155	1	0	0	0	0	2	1	0	2	1	7	17	3	4	10	23	28	138	10	8	18	14	8	0	29	0	0	0	0	1	59	18	1	18	7	2	4	397	2	34	1	23
LOC126536201	NW_026085799.1	35975349	36068961	-	93613	1103	1244	16	25	20	306	411	268	252	119	336	4199	2963	5778	3234	1807	3768	452	6072	428	1116	525	3923	439	2603	73	318	62	86	348	75	3052	2036	1898	2454	3047	2985	3762	1642	966	3229	5852	4206	284
LOC126536181	NW_026085799.1	35637317	35682194	+	44878	3861	7791	27319	24574	33607	50388	43720	49936	38875	17819	56942	18309	14877	25014	66860	79022	100261	2349	16435	3369	8385	3851	17276	1426	8142	18037	7311	20022	48266	50948	54251	18611	12648	17131	73711	92848	133763	8032	22747	6340	10021	21340	11347	24605
LOC126536174	NW_026085799.1	34854426	34855433	+	1008	15	3	0	1	2	0	1	13	1	0	4	1	0	0	6	3	0	1	3	11	0	4	1	2	1	0	2	0	0	0	0	2	12	0	1	2	1	0	5	4	2	2	1	6
LOC126536155	NW_026085799.1	33244406	33272117	+	27712	437	403	638	897	537	1905	1035	1277	3005	1180	3489	484	439	559	813	469	1021	191	1482	294	253	122	1173	122	745	2000	483	1423	1755	2627	1447	763	414	256	735	1089	1361	1053	1751	469	1511	2758	1538	1846
LOC126536145	NW_026085799.1	33327034	33357692	-	30659	394	130	19	13	15	49	176	35	577	188	813	75	94	106	155	161	241	346	2642	126	1179	614	2436	401	1042	14	192	29	44	139	32	141	271	116	202	333	304	1094	697	187	1097	1985	1082	142
LOC126536137	NW_026085799.1	32130774	32132768	-	1995	0	0	0	0	0	0	0	0	0	0	0	0	0	0	0	0	0	0	0	0	0	0	0	0	0	0	0	0	0	0	0	0	0	0	0	0	0	0	0	0	0	0	0	0
LOC126536117	NW_026085799.1	31249167	31258236	-	9070	204	134	6	1	9	280	25	510	5	7	0	3	76	175	10	249	39	149	284	44	308	111	520	91	189	9	128	11	4	18	1	4	185	69	1	39	9	109	63	25	123	242	275	36
LOC126536061	NW_026085798.1	18941598	18954373	+	12776	34	35	1	4	0	16	2	4	25	15	34	12	1	7	19	20	28	17	7	22	17	0	16	10	3	0	15	6	5	1	0	4	13	12	18	19	2	6	2	15	4	18	0	10
LOC126536012	NW_026085798.1	22104070	22153110	+	49041	425	486	905	635	949	1711	1064	974	5904	2379	6461	353	298	405	843	254	920	376	2732	334	823	277	2221	152	1241	942	603	522	925	1451	854	445	260	219	171	326	440	1159	1484	365	838	1805	1528	1133
LOC126536002	NW_026085798.1	21195358	21290698	+	95341	1073	15104	5421	3847	6939	8282	6943	8529	6878	2220	6611	1363	1536	2385	2506	2539	2965	744	14515	12570	5529	2469	11774	1282	7047	5725	2543	5313	5782	7796	4684	966	1199	1196	2188	2634	3098	6517	4090	12722	9007	15955	8319	1526
LOC126535985	NW_026085798.1	12872426	12902868	-	30443	225	447	1082	770	1146	1832	1312	1085	7440	2926	8804	1451	1132	1892	2903	2213	3339	163	1322	294	749	368	1559	53	547	1404	633	1349	1303	1879	1057	1172	413	912	1977	2281	2606	729	1840	638	1274	2834	1243	1848
LOC126535980	NW_026085798.1	12330261	12341877	-	11617	127	381	2462	2241	2938	3144	2206	1885	5297	2059	6776	326	303	428	686	201	732	188	1962	278	311	148	1796	46	762	2266	771	1904	2369	2932	1650	584	111	173	204	354	574	1121	889	516	1400	2498	1440	1191
LOC126535973	NW_026085798.1	13256053	13300254	-	44202	845	590	897	523	1041	850	788	746	2105	761	2013	515	747	1025	769	638	770	377	1721	473	919	304	1424	329	1015	607	500	582	562	1044	479	320	605	455	399	662	654	497	797	442	942	1662	769	414
LOC126535971	NW_026085798.1	12420915	12717303	+	296389	1571	1226	34	20	18	95	27	76	5271	1302	2353	259	171	462	465	451	1186	941	6898	932	2449	1208	5664	770	3096	598	754	438	49	85	30	739	1478	500	243	498	332	3324	2184	1227	3441	6510	4254	1050
LOC126535966	NW_026085798.1	13834373	13896784	+	62412	150	57	185	47	57	569	92	195	5143	1850	6670	40	22	36	359	85	184	64	112	27	25	8	97	34	42	30	40	48	78	144	83	50	79	43	56	87	87	46	84	46	35	96	36	134
LOC126535961	NW_026085798.1	13431271	13578086	-	146816	1411	922	1733	2009	2436	5042	2465	2409	6974	2885	9815	1613	1184	2554	3656	3047	3995	1077	5500	623	1770	1073	4130	914	2551	5195	2124	3572	1819	3428	2059	2142	1383	1402	1592	2834	2694	2952	3100	919	2165	4523	3065	2896
LOC126535940	NW_026085798.1	8045221	8240749	-	195529	1154	917	58	57	60	213	109	159	471	244	610	146	148	314	329	280	343	1039	1703	684	1232	713	3044	651	819	42	520	64	73	171	62	499	889	385	117	364	274	1017	1683	1562	837	1585	1049	2122
LOC126535907	NW_026085798.1	1758925	1959448	+	200524	679	132	42	24	57	83	52	69	485	188	505	50	58	105	94	175	190	233	1484	113	536	222	1206	352	872	21	251	21	91	110	61	55	459	153	96	165	141	1243	297	142	603	1722	1471	172
LOC126535903	NW_026085798.1	1411271	1437219	+	25949	0	0	0	0	0	0	0	0	0	0	0	0	0	0	0	0	0	0	0	0	0	0	0	0	0	0	0	0	0	0	0	0	0	0	0	0	0	0	0	0	0	0	0	0
LOC126535875	NW_026085798.1	24153864	24178649	+	24786	0	0	0	0	0	0	0	0	0	0	0	0	0	0	0	0	0	0	0	0	0	0	0	0	0	0	0	0	0	0	0	0	0	0	0	0	0	0	0	0	0	0	0	0
LOC126535869	NW_026085798.1	23137977	23184474	+	46498	844	268	78	63	49	556	138	113	6076	2686	8029	605	649	645	2461	2227	2815	331	767	161	408	172	540	217	296	53	350	69	53	120	103	451	920	475	1924	2194	2156	288	836	241	478	933	388	940
LOC126535863	NW_026085798.1	23605344	23617780	+	12437	0	0	0	0	0	0	0	0	0	0	0	0	0	0	0	0	0	0	0	0	0	0	0	0	0	0	0	0	0	0	0	0	0	0	0	0	0	0	0	0	0	0	0	0
LOC126535857	NW_026085798.1	23109106	23123566	+	14461	206	26	16	1	1	1	14	12	2	4	8	5	9	11	11	24	36	90	88	52	39	16	55	40	26	4	143	2	0	4	0	5	161	31	16	83	42	15	29	38	13	27	27	8
LOC126535850	NW_026085798.1	22531554	22648774	+	117221	1265	313	25	8	12	99	15	62	284	166	468	62	88	165	159	259	276	557	435	236	248	235	410	273	214	12	373	9	1	26	11	213	1138	256	110	317	133	100	488	341	136	363	115	636
LOC126535838	NW_026085798.1	18875746	18886753	-	11008	73	245	187	216	203	464	251	247	1898	694	2791	325	210	238	595	328	446	67	315	198	97	30	292	21	168	508	105	376	352	545	398	569	82	129	418	743	748	207	1058	370	297	608	320	1473
LOC126535820	NW_026085798.1	19601466	19604910	+	3445	286	510	684	588	897	2095	981	962	4319	1561	5397	774	678	1056	1332	828	1373	734	2340	379	760	307	1571	259	953	1047	442	1014	1194	2506	863	987	592	542	589	723	1529	993	2412	464	1220	2217	1093	2703
LOC126535797	NW_026085798.1	17758243	17800007	+	41765	240	156	14	4	11	61	16	20	433	170	412	15	27	28	47	46	131	157	93	275	106	26	172	58	58	11	114	24	21	28	15	156	212	40	29	78	56	33	400	257	93	155	105	2812
LOC126535795	NW_026085798.1	17662737	17747662	+	84926	834	485	9997	12809	11315	26768	15743	19786	3909	1535	4985	245	182	312	224	162	244	585	4518	318	3648	1983	12039	1004	1822	14987	6181	15679	23102	33416	26921	196	844	288	119	197	170	2833	1677	416	3982	7284	3688	368
LOC126535794	NW_026085798.1	16898141	16933229	-	35089	368	398	290	216	384	1116	926	802	1751	699	2356	241	273	424	479	350	485	160	313	256	176	76	459	73	169	534	394	407	672	1522	534	239	252	247	261	388	351	172	710	262	377	639	327	958
LOC126535785	NW_026085798.1	16720163	16770501	-	50339	757	646	400	254	450	1988	593	534	3857	1834	6097	205	259	357	1168	334	1058	511	1358	365	519	330	1497	187	674	634	608	656	501	1320	551	682	708	315	203	321	356	608	1483	511	663	1633	928	2006
LOC126535764	NW_026085798.1	11869408	11890583	+	21176	260	142	586	418	770	632	367	478	1255	395	1342	151	219	284	341	290	392	164	1232	71	379	83	671	94	655	408	303	421	535	706	428	258	209	70	198	264	334	581	625	97	427	988	492	617
LOC126535747	NW_026085798.1	4094337	4096899	-	2563	74	4	255	335	325	5001	3321	2619	1978	797	2256	12	3	0	40	1	28	30	100	3	273	139	274	33	31	6325	1382	3006	1861	3563	2548	4	0	4	0	2	0	73	69	14	183	353	203	9
LOC126535593	NW_026085793.1	16612676	16955841	+	343166	725	341	37	39	58	50	91	84	271	101	206	39	47	154	82	133	121	263	345	184	246	176	284	226	169	40	473	37	54	75	28	44	538	139	70	133	113	118	188	237	77	263	83	91
LOC126535559	NW_026085793.1	10851877	11048701	-	196825	1489	705	689	666	782	3241	1527	1682	3166	1425	4462	576	531	797	2301	1034	2856	746	1881	536	1336	723	2318	447	920	912	1067	1096	1681	2179	1276	671	1329	850	733	1009	1336	913	1145	535	1506	3037	1483	1207
LOC126535549	NW_026085793.1	9054131	9057303	+	3173	0	0	0	0	0	0	0	0	0	0	0	0	0	0	0	0	0	0	0	0	0	0	0	0	0	0	0	0	0	0	0	0	0	0	0	0	0	0	0	0	0	0	0	0
LOC126535548	NW_026085793.1	8470145	8571808	-	101664	139	265	5	2	0	47	59	15	474	121	286	59	35	147	78	66	74	58	224	86	77	39	138	37	95	0	56	11	30	19	15	148	148	27	36	67	61	81	195	202	41	122	52	135
LOC126535534	NW_026085793.1	6988102	7184169	+	196068	624	454	717	629	921	2582	1652	1884	2310	1161	3564	510	323	642	1835	1694	2560	670	1059	351	584	362	1029	328	558	1130	902	1314	1740	2283	1823	983	866	1011	791	1581	2075	533	1053	395	464	909	628	1529
LOC126535524	NW_026085793.1	1502489	1618994	+	116506	840	297	299	272	445	1321	578	633	1991	904	2648	540	384	784	1658	1640	2387	435	1001	257	531	246	898	310	492	592	592	489	668	850	529	586	880	629	1010	1223	1752	459	1248	358	483	1297	613	1125
LOC126535348	NW_026085792.1	20316493	20369103	-	52611	161	42	3	2	2	3	3	7	33	17	37	14	21	29	14	57	30	58	22	32	24	15	38	38	19	0	121	0	1	1	0	6	164	68	19	34	30	12	20	38	6	35	4	34
LOC126535346	NW_026085792.1	19342685	19396802	+	54118	511	426	344	299	616	1462	1003	652	1212	380	855	315	527	844	588	588	601	232	2397	371	856	362	3200	151	1082	1319	646	1331	1098	1668	636	703	384	460	534	826	730	1109	1693	298	1468	2481	1693	1406
LOC126535312	NW_026085792.1	9505597	9535602	-	30006	38	10	0	0	0	0	0	2	16	14	16	2	0	5	3	9	7	17	9	15	5	2	10	8	3	1	4	2	0	0	0	2	15	11	5	14	1	57	17	12	3	490	0	6
LOC126535297	NW_026085792.1	7087834	7113260	+	25427	92	15	0	2	0	4	0	2	2	1	3	3	0	2	6	11	15	30	9	10	11	8	15	10	9	0	35	2	1	2	0	0	30	20	3	6	2	6	1	14	6	20	1	1
LOC126535295	NW_026085792.1	7403867	7436245	+	32379	101	19	4	1	9	1	2	7	9	2	10	4	4	3	8	23	10	35	6	10	0	8	16	36	10	0	28	1	6	9	2	4	75	15	5	7	17	7	6	24	0	15	3	7
LOC126534925	NW_026085787.1	39264389	39310873	+	46485	16	1	1	0	0	4	0	4	48	40	80	4	15	2	15	9	9	22	1	0	10	0	1	4	1	0	24	0	0	0	0	20	18	3	3	4	7	1	21	0	1	1	2	9
LOC126534911	NW_026085787.1	19643124	19659116	-	15993	15	1	17	12	7	28	16	14	50	30	50	5	3	8	6	3	9	3	21	0	2	7	2	1	11	23	15	17	29	31	8	0	15	3	4	4	6	15	10	3	2	17	0	5
LOC126534895	NW_026085787.1	2219176	2225391	-	6216	43	10	2	0	1	5	0	5	51	17	43	0	2	0	8	26	9	24	55	6	24	3	82	10	17	1	20	1	0	3	0	16	54	23	4	45	14	22	31	12	27	39	21	34
LOC126534822	NW_026085787.1	79229568	79244463	-	14896	0	0	0	0	0	0	0	0	16	11	15	0	1	5	2	4	2	1	0	0	0	0	0	1	0	0	0	0	0	0	0	5	0	2	0	0	7	0	16	0	0	0	0	6
LOC126534815	NW_026085787.1	77240521	77241321	+	801	6	23	18	19	26	460	73	67	2068	712	2461	48	18	22	316	27	427	10	73	16	18	19	96	9	45	61	2	66	107	192	61	44	11	7	34	80	160	51	79	17	99	207	106	166
LOC126534804	NW_026085787.1	72066681	72101022	+	34342	387	44	6	4	13	31	7	13	1361	358	1205	9	12	18	36	39	31	96	89	47	39	18	55	103	30	8	116	7	4	3	4	11	213	31	24	87	27	11	8	44	18	53	10	8
LOC126534771	NW_026085787.1	58415841	58418611	+	2771	3	1	0	0	2	3	0	0	1	0	0	1	5	0	12	0	0	0	1	0	0	0	2	0	0	1	6	3	0	0	4	0	0	2	1	0	3	0	0	7	0	8	1	2
LOC126534605	NW_026085787.1	17118366	17162908	-	44543	162	213	6	10	4	20	7	13	7	4	15	2	18	19	15	22	37	61	18	65	26	20	47	34	21	10	45	11	3	48	3	5	128	26	5	43	15	15	13	70	7	38	16	5
LOC126534581	NW_026085787.1	18255747	18260120	-	4374	4	9	3	1	10	103	58	16	5	0	1	0	0	0	2	0	0	0	0	5	1	2	2	0	0	4	0	7	18	16	11	4	4	1	2	1	0	0	0	0	0	0	0	0
LOC126534580	NW_026085787.1	18002944	18053933	-	50990	0	0	0	0	0	0	0	0	0	0	0	0	0	0	0	0	0	0	0	0	0	0	0	0	0	0	0	0	0	0	0	0	0	0	0	0	0	0	0	0	0	0	0	0
LOC126534579	NW_026085787.1	18187766	18193608	-	5843	1	5	21	6	13	22	7	12	814	271	758	0	0	0	1	0	2	4	7	4	3	0	0	0	0	73	15	39	3	22	17	0	0	0	0	0	0	0	3	10	0	0	2	1
LOC126534559	NW_026085787.1	15880873	15917335	+	36463	213	301	658	673	893	1105	647	602	2467	988	2653	504	518	915	475	333	540	197	895	218	262	132	803	96	480	1165	474	1056	345	924	465	625	360	446	277	451	604	496	1227	396	594	858	641	1291
LOC126534540	NW_026085787.1	25182701	25352544	+	169844	2338	412	1134	568	2031	7634	3421	2443	3329	1150	4434	521	320	446	385	430	706	1426	3445	335	1256	661	2053	873	1203	3478	1876	3496	8284	2149	3781	574	1515	571	514	748	583	1339	1563	509	1528	2622	1635	2044
LOC126534539	NW_026085787.1	25175338	25181586	-	6249	82	30	29	29	48	402	123	114	3071	1273	3218	51	44	38	217	27	237	33	207	23	63	35	379	14	112	90	42	146	96	408	115	106	77	36	61	118	206	93	174	70	257	458	256	188
LOC126534509	NW_026085787.1	17811783	17872065	+	60283	308	47	21	13	21	40	25	16	43	21	100	16	33	17	32	57	41	86	87	34	53	10	94	70	33	68	143	12	19	137	3	6	257	66	15	94	31	25	43	62	24	128	53	12
LOC126534508	NW_026085787.1	16174286	16184497	+	10212	5	11	0	0	0	16	0	0	40	9	35	1	1	0	6	8	1	0	8	13	0	0	8	2	4	0	0	0	0	0	0	0	9	5	1	1	1	4	0	9	2	1	3	12
LOC126534485	NW_026085787.1	6315922	6812669	-	496748	3273	525	248	233	360	1307	728	1050	2324	805	2859	183	219	409	572	585	783	2013	8645	662	4241	1805	7613	1616	3881	609	1629	433	753	2625	780	447	2395	686	212	888	472	3698	2144	524	5627	8958	6706	942
LOC126534435	NW_026085787.1	97431549	97444806	-	13258	52	5	1408	1821	2136	2371	1213	1105	2	1	2	0	1	0	1	1	2	22	4	8	106	14	7	5	2	4688	1669	9008	3046	5108	2220	3	20	9	0	0	4	0	5	24	0	3	0	0
LOC126534308	NW_026085787.1	77252767	77281433	-	28667	115	99	54	30	76	167	71	62	2071	1183	2726	48	165	104	140	68	145	97	477	89	159	113	314	74	294	71	95	83	78	185	50	48	83	50	53	33	76	162	214	100	149	300	122	103
LOC126534271	NW_026085787.1	73064722	73074135	+	9414	120	117	495	291	458	339	245	335	1199	531	1918	98	190	184	249	238	381	88	2042	95	317	193	1014	82	1063	344	156	246	194	374	155	132	71	109	61	134	69	545	287	164	486	1156	554	294
LOC126534225	NW_026085787.1	69887101	69906311	-	19211	93	23	1651	1442	1778	1182	769	1105	504	542	745	66	27	30	285	56	183	28	145	10	53	20	33	22	44	2647	1291	3332	685	2037	530	83	69	25	30	95	32	37	163	23	13	15	127	37
LOC126534222	NW_026085787.1	69614043	69641545	+	27503	736	664	7	5	1	27	55	56	46	200	231	108	173	450	895	1605	1509	309	276	229	381	139	489	140	208	4	117	48	17	40	10	748	481	390	787	918	620	250	878	400	191	384	290	260
LOC126534208	NW_026085787.1	68383205	68400187	-	16983	0	0	0	0	0	0	0	0	0	0	0	0	0	0	0	0	0	0	0	0	0	0	0	0	0	0	0	0	0	0	0	0	0	0	0	0	0	0	0	0	0	0	0	0
LOC126534156	NW_026085787.1	65161589	65169487	+	7899	14	5	6	2	10	3	1	0	0	0	1	0	0	0	0	0	2	6	0	13	5	0	3	6	0	8	41	4	0	0	0	0	4	0	0	0	0	0	1	8	0	4	0	0
LOC126534138	NW_026085787.1	60923701	61091510	-	167810	2284	474	18	9	11	55	14	142	155	53	77	58	163	247	181	464	396	631	492	362	346	243	520	594	208	47	866	37	16	58	1	45	1994	525	158	605	213	122	737	393	85	556	113	934
LOC126534125	NW_026085787.1	59582730	59702662	+	119933	2410	1503	2304	1497	2546	4092	2932	2233	8594	4881	14478	4469	4052	7650	4995	5037	6387	1247	7202	1314	2635	1079	5776	1015	3149	3534	2051	1974	3789	6801	4513	3691	6489	6371	4403	6805	7531	4300	6359	1460	4764	10812	5887	4810
LOC126534105	NW_026085787.1	58421377	58463940	-	42564	236	312	259	169	296	906	498	558	1088	400	1397	304	283	560	568	247	633	137	826	294	307	139	607	79	306	597	254	483	574	766	404	451	295	325	342	308	720	378	823	536	452	853	474	689
LOC126534064	NW_026085787.1	55637023	55652846	-	15824	5	25	1	0	4	0	0	1	2	1	5	16	1	4	4	9	43	4	22	19	4	1	8	7	4	4	6	0	0	2	0	2	7	0	21	7	7	4	10	41	1	16	4	5
LOC126534045	NW_026085787.1	55525895	55563711	+	37817	120	267	2	2	4	1	1	8	19	6	11	375	104	206	104	80	112	27	217	140	30	25	51	25	33	0	20	0	4	7	1	62	97	26	55	174	88	11	36	216	2	22	28	19
LOC126534023	NW_026085787.1	50797991	50911473	+	113483	567	94	7	1	1	15	8	48	14	12	9	40	210	351	96	108	128	143	94	67	63	43	81	126	43	5	182	3	0	15	1	20	497	175	23	99	41	6	38	79	10	62	15	28
LOC126534005	NW_026085787.1	49072721	49079299	-	6579	132	276	1	2	1	2	1	0	16	4	12	19	20	35	40	42	60	21	32	135	20	23	28	32	13	4	23	1	0	1	0	14	179	36	50	56	32	7	19	126	5	14	7	19
LOC126533970	NW_026085787.1	40120700	40123143	-	2444	153	307	285	192	304	1269	732	685	3085	1302	4173	283	302	512	1139	590	1349	158	901	217	580	286	1049	91	427	329	88	279	786	2363	773	249	239	256	536	1182	1056	311	458	168	547	1234	722	390
LOC126533968	NW_026085787.1	40166752	40182560	-	15809	299	624	316	235	382	1458	610	677	8420	3028	10004	294	275	400	1004	213	1034	142	2122	451	1385	606	2068	147	890	538	153	642	680	851	528	268	199	190	206	180	388	835	769	461	1428	2662	1483	410
LOC126533921	NW_026085787.1	31012189	31017076	-	4888	221	284	1244	1246	1515	2651	1840	1704	4583	1806	5566	610	424	673	1097	848	1438	148	2748	136	450	147	1826	89	1200	2127	950	1893	2112	2635	1542	635	260	422	825	1044	1195	1507	1329	439	1381	3258	2057	1141
LOC126533919	NW_026085787.1	30497937	30525350	-	27414	867	1310	2336	1841	2787	5454	3544	2157	17397	6977	21156	2103	1760	3063	4060	1699	5321	2954	10592	710	2483	1256	6655	1092	4820	3097	1295	2456	1999	3077	1685	2705	1807	1916	1270	1318	2083	4805	7676	1174	3845	7252	4285	7454
LOC126533908	NW_026085787.1	30926371	30936509	+	10139	0	0	0	0	0	0	0	0	0	0	0	0	0	0	0	0	0	0	0	0	0	0	0	0	0	0	0	0	0	0	0	0	0	0	0	0	0	0	0	0	0	0	0	0
LOC126533905	NW_026085787.1	30956977	30998746	+	41770	903	545	577	387	701	2318	1526	1362	1943	650	1741	1181	1511	1888	1781	1607	2663	1189	2070	513	1065	407	2939	270	994	965	1136	1037	1199	2630	1300	1496	891	903	987	1590	2117	947	3969	580	1678	2877	1700	3904
LOC126533900	NW_026085787.1	30383433	30489982	-	106550	2556	4097	1507	1078	2071	2920	2033	1926	3556	1626	4849	3664	4136	7501	2524	2694	3618	1928	5842	1412	2760	1839	5269	1020	3160	2305	2116	1815	1526	3488	1274	1760	2738	2294	1594	2551	2125	4114	3914	2516	3158	7535	3257	3956
LOC126533874	NW_026085787.1	29261342	29421473	-	160132	2085	409	27	5	10	58	81	169	1589	762	1836	67	166	195	169	394	390	985	787	377	628	322	586	497	521	13	1133	15	33	111	26	74	1431	475	135	613	224	349	221	367	325	736	424	151
LOC126533873	NW_026085787.1	28081584	28108046	+	26463	657	772	1017	884	1164	3950	2413	1931	8816	3858	12493	1116	1099	1850	2288	1291	2844	1053	4957	566	2135	1164	5449	418	2381	1803	616	1879	2515	4081	1767	1934	1206	1270	1166	1357	2093	2130	3601	953	3929	7453	3455	4539
LOC126533847	NW_026085787.1	25057649	25175582	+	117934	1502	545	590	492	873	1625	878	906	3629	1518	4322	891	1347	1521	2560	969	1265	722	2630	549	1105	500	2052	448	1189	1055	906	1025	805	1947	641	1597	2790	1905	1627	1494	2127	1227	3186	913	1755	3351	2195	2622
LOC126533814	NW_026085787.1	22077580	22084892	+	7313	74	723	152	214	98	113	145	42	514	345	941	6850	2497	1417	166	140	203	2253	20257	603	759	725	920	933	3854	461	322	663	127	143	78	5450	577	1309	1338	538	1389	4919	2211	2444	1014	1406	686	3271
LOC126533809	NW_026085787.1	21802376	21812127	-	9752	116	15	0	1	1	93	0	5	16443	5600	16702	31	4	18	142	14	105	15	61	10	13	9	15	18	9	1	41	0	1	1	0	1	84	5	6	12	4	1	13	14	0	16	1	9
LOC126533742	NW_026085787.1	12908150	12942552	+	34403	106	10	13	10	15	37	9	28	43	41	91	5	17	39	19	26	23	40	23	19	8	12	40	19	11	19	30	4	0	11	8	11	54	57	16	23	21	11	2	11	15	34	49	8
LOC126533733	NW_026085787.1	12429305	12430917	-	1613	0	0	0	0	0	0	0	0	0	0	0	0	0	0	0	0	0	0	0	0	0	0	0	0	0	0	0	0	0	0	0	0	0	0	0	0	0	0	0	0	0	0	0	0
LOC126533724	NW_026085787.1	11273553	11349966	-	76414	679	143	13	6	4	17	5	37	42	17	21	30	34	54	67	124	97	248	139	115	93	49	131	166	55	3	148	7	1	14	0	27	433	86	29	168	60	46	94	154	28	128	26	142
LOC126533723	NW_026085787.1	11196631	11209889	-	13259	84	13	2	0	0	5	0	7	23	10	33	3	1	11	6	27	16	32	13	14	19	4	6	23	9	0	34	0	0	0	0	28	62	13	8	16	13	8	91	16	3	8	3	149
LOC126533704	NW_026085787.1	9720208	9830758	+	110551	1503	560	7546	4514	10006	3360	1194	1504	570	173	592	93	108	160	263	214	304	603	1242	401	780	446	1581	493	631	1229	1429	1772	2980	7516	1739	140	966	256	126	490	252	507	571	600	929	1702	1127	482
LOC126533692	NW_026085787.1	8295952	8329458	+	33507	1239	1038	4820	5235	6286	5682	3372	3026	686	238	742	784	1059	1358	1390	1719	1642	363	4138	641	1494	797	5077	647	2432	5464	3261	4496	3309	9823	4385	1774	1702	1367	615	1697	1700	2648	1790	1457	1939	4300	3098	934
LOC126533678	NW_026085787.1	7745344	7799059	+	53716	1158	851	820	846	1380	3109	1524	1705	3237	1316	4396	1204	989	1834	3038	3446	3639	696	4750	618	2671	1073	4770	665	2267	1106	612	1289	1428	5164	1508	1455	863	1118	2251	4662	3874	2367	2260	908	2702	5553	3008	2191
LOC126533669	NW_026085787.1	6930096	6939432	-	9337	88	63	410	338	528	428	409	171	147	53	119	394	235	149	116	78	127	223	1342	26	233	118	162	90	381	643	394	1272	324	681	284	756	78	131	676	404	693	525	909	166	352	126	124	1080
LOC126533643	NW_026085787.1	4618516	4641410	-	22895	157	64	27	17	66	767	201	289	3156	1013	2586	542	310	459	532	445	901	379	320	40	382	225	794	48	189	32	72	15	165	168	151	677	105	145	797	952	786	169	1285	46	385	889	454	959
LOC126533593	NW_026085787.1	2902426	2974430	-	72005	906	210	13	15	5	71	59	113	89	48	95	256	200	189	640	840	736	506	1543	126	586	323	812	244	675	7	156	153	9	88	18	260	759	220	816	1247	1197	501	502	149	588	915	604	148
LOC126533569	NW_026085787.1	1536252	1561242	-	24991	204	81	32	46	124	296	108	178	247	89	157	73	44	126	215	87	178	55	66	38	68	230	67	68	80	199	99	61	188	127	117	20	172	31	34	102	25	50	25	31	36	305	42	51
LOC126533568	NW_026085787.1	1324147	1533384	-	209238	3418	1123	7913	7309	9393	20997	15718	17853	2863	1198	3423	1132	962	1578	1424	1312	1854	1628	4317	1084	1668	1193	2338	912	2123	16444	7110	14967	18073	42058	20695	1411	2016	1046	664	1494	1340	1844	1607	1562	1522	3501	1741	2078
LOC126533502	NW_026085786.1	2771933	2828718	+	56786	0	0	0	0	0	0	0	0	0	0	0	0	0	0	0	0	0	0	0	0	0	0	0	0	0	0	0	0	0	0	0	0	0	0	0	0	0	0	0	0	0	0	0	0
LOC126533477	NW_026085786.1	1704121	1958434	+	254314	2525	590	536	515	578	2519	1744	2366	4063	1545	4532	424	383	827	1195	690	1676	1579	2775	539	1661	801	2111	1072	1312	557	1453	792	2194	2801	2459	473	1613	593	457	1036	1015	1014	1431	698	1700	3027	1531	1019
LOC126533466	NW_026085786.1	1493452	1528679	-	35228	358	106	8	6	5	6	3	35	99	39	91	24	34	37	25	47	71	191	158	40	134	85	225	91	79	1	211	5	3	9	0	4	306	98	24	74	44	88	182	91	47	184	102	27
LOC126533321	NW_026085785.1	18839714	18845049	-	5336	35	9	1	4	0	2	0	0	6	8	21	5	33	5	6	20	8	16	13	1	7	1	13	2	13	1	16	1	0	0	0	0	50	19	3	1	2	3	0	6	15	16	3	0
LOC126533285	NW_026085785.1	3838411	3950758	+	112348	354	73	10	9	3	28	3	40	355	175	259	36	58	54	55	125	88	148	358	69	87	33	65	98	22	4	224	10	1	21	2	41	465	129	32	117	50	22	92	82	20	71	8	89
LOC126533283	NW_026085785.1	2953037	3131026	-	177990	820	404	740	735	750	1753	931	1376	663	188	614	2318	2172	3603	1931	1815	1871	342	1327	294	516	434	1159	259	663	1536	934	1262	1966	2410	1877	1095	1006	711	1474	1602	1722	695	2300	443	1000	1233	822	3515
LOC126533280	NW_026085785.1	2277683	2308801	-	31119	119	39	7	4	20	6	3	5	105	25	66	25	47	57	21	35	57	54	125	42	31	18	44	43	80	18	115	20	11	12	10	36	171	46	26	40	38	32	107	181	47	82	41	111
LOC126533279	NW_026085785.1	2205410	2268273	+	62864	490	110	18	8	35	23	18	24	49	16	24	103	75	66	76	95	138	160	232	69	58	54	126	112	143	4	256	14	9	18	6	146	328	158	48	120	64	117	439	105	36	138	47	209
LOC126533226	NW_026085785.1	13913157	14019228	+	106072	330	152	71	23	47	697	87	76	6032	2261	6425	125	74	101	831	83	822	151	486	100	307	170	420	106	270	74	143	80	89	203	88	179	255	84	50	118	199	200	377	116	287	429	311	614
LOC126533219	NW_026083774.1	1882	16395	-	14514	228	180	157	99	228	527	311	273	1285	451	1153	88	126	158	232	178	324	78	423	82	303	85	555	53	259	123	87	126	197	364	161	70	235	110	51	120	108	142	198	72	314	491	295	106
LOC126533168	NW_026085785.1	18776753	18801889	+	25137	489	268	754	523	857	1169	1067	965	1257	554	1651	268	221	457	445	326	628	371	454	243	164	90	443	123	271	898	483	775	870	1730	995	733	315	235	380	598	540	228	1513	482	254	508	282	1957
LOC126533166	NW_026085785.1	18351351	18381056	+	29706	385	156	2	2	3	14	6	16	39	7	9	72	26	36	51	55	60	128	162	108	67	29	181	91	58	1	161	2	3	9	1	31	364	64	26	142	50	56	75	144	88	165	149	27
LOC126533159	NW_026085785.1	17765093	17771016	+	5924	878	3767	1284	997	1799	22891	9230	10623	21085	10422	38233	1364	1621	2289	11044	7379	14779	2151	3550	1896	3149	1300	6856	499	1966	2495	1389	5219	10391	15193	9929	3444	1594	1753	4765	5878	10330	1541	5942	2076	3172	7302	4518	7797
LOC126533133	NW_026085785.1	17468546	17590734	+	122189	1081	189	34	17	12	49	33	96	103	69	168	35	49	92	98	156	172	432	348	133	200	128	318	291	125	18	387	24	33	42	5	32	836	196	59	265	113	96	142	159	105	276	69	146
LOC126533115	NW_026085785.1	16485081	16513842	-	28762	575	276	1000	785	1109	1684	1046	1231	3358	1354	4601	1306	978	1744	3206	4022	4386	549	2386	249	659	245	1539	188	1462	914	448	838	1261	2160	1166	841	552	754	2994	4108	3394	980	2078	384	1394	2396	1054	2277
LOC126533091	NW_026085785.1	12328746	12329418	-	673	1862	4440	2113	1474	3787	9469	3321	1472	194365	74844	219511	4434	2785	4066	20938	2698	27310	2653	20666	3280	9726	4609	13403	3060	8514	1507	1004	2676	1483	2707	1250	3209	1956	2425	5127	4397	8600	8167	8593	4763	13592	25702	9503	4982
LOC126533089	NW_026085785.1	12330664	12331469	-	806	1037	1541	1551	1284	1890	5077	1291	1589	55040	18343	61554	2188	1699	2165	7687	3013	9281	1407	11285	1082	4973	1895	7190	1541	4927	1729	688	1992	1086	1934	1019	2081	1066	1857	2077	2215	2747	4817	6066	2150	8264	17203	6288	4026
LOC126533087	NW_026085785.1	12331949	12332657	+	709	858	1979	1807	1261	2362	11497	4973	5822	101175	42703	114396	2509	2374	3090	13079	2789	17475	2553	6633	1312	8050	3223	8625	1277	3407	2371	667	3912	7433	8102	4685	4298	3003	2027	2974	1972	13314	2776	7692	2409	11494	21263	8109	6083
LOC126533058	NW_026085785.1	11224527	11253221	+	28695	265	31	1877	1689	2985	799	440	560	775	407	1185	35	26	22	195	46	332	72	42	48	45	22	93	69	37	921	629	795	849	2002	520	24	208	49	15	47	25	24	34	46	13	62	8	71
LOC126533054	NW_026085785.1	11489623	11509194	-	19572	1101	1964	130	137	187	1695	1266	706	6207	2269	9044	2069	1639	2987	2665	1873	3403	414	12471	1428	2845	1185	9135	509	5342	322	229	273	742	763	541	1374	540	617	2122	3371	3019	5826	4131	1309	7996	15134	8509	1546
LOC126533050	NW_026085785.1	11296569	11304377	-	7809	26	2	0	1	0	4	1	5	16	7	16	12	3	7	7	0	9	27	52	2	6	1	9	11	4	1	13	3	4	11	0	3	19	3	15	9	12	19	22	8	17	15	4	43
LOC126533042	NW_026085785.1	11664796	11672815	+	8020	55	297	5	8	4	71	26	29	2240	878	1797	18	4	13	262	26	253	103	67	116	30	20	46	30	12	4	36	3	16	97	4	76	24	14	13	30	13	16	137	294	11	23	101	266
LOC126533019	NW_026085785.1	8687975	8832652	+	144678	3313	2298	732	664	961	1814	1779	1828	1584	420	1231	451	579	666	1078	1380	1794	1591	7955	1909	3593	1806	5153	1482	3954	680	1370	811	1184	3387	2170	836	2237	678	852	1887	1945	3476	2027	1443	3107	6699	3911	1343
LOC126533008	NW_026085785.1	6292611	6757436	-	464826	4958	943	44	18	38	265	52	290	2964	854	1982	198	303	513	653	943	1040	1715	3150	771	1764	891	3246	1465	1472	23	1943	37	38	70	11	160	4467	1121	364	1182	704	1202	778	957	1153	2893	1702	406
LOC126532998	NW_026085785.1	4044219	4099691	+	55473	512	559	286	188	446	1301	390	313	14290	4924	15371	1181	959	1786	2137	547	2130	481	2125	462	1063	588	2235	266	1096	244	251	345	353	506	307	562	666	640	551	656	1033	886	1555	425	1468	3560	1685	981
LOC126532996	NW_026085785.1	4251756	4903498	-	651743	5142	2122	1817	1471	1979	4932	3333	3907	1739	779	2042	2963	2562	4409	6439	7466	9282	3185	3366	1804	2533	1610	3753	2151	1692	2144	3624	1934	3407	7687	3668	2674	4950	2904	4763	9376	9202	1304	4589	2086	1186	3608	1570	5670
LOC126532451	NW_026085784.1	168604401	168613653	+	9253	30	42	2	0	0	3	0	0	235	56	358	0	0	1	5	1	4	7	19	73	19	24	22	6	3	2	4	0	2	0	0	0	5	2	1	9	2	2	35	15	26	42	24	0
LOC126532444	NW_026085784.1	162943324	162945724	-	2401	58	12	0	0	0	0	0	10	2	1	3	0	1	2	5	9	18	30	12	8	17	4	4	30	4	0	32	3	0	0	0	0	36	11	2	8	8	6	0	20	0	8	2	0
LOC126532366	NW_026085784.1	181890902	181900656	+	9755	141	253	2	2	0	2	10	22	17	12	25	122	69	120	101	169	207	45	49	98	50	15	35	15	17	1	53	1	7	6	4	53	125	57	82	111	141	7	97	129	4	43	29	132
LOC126532362	NW_026085784.1	180446234	180521557	+	75324	635	142	43	44	40	207	167	139	776	355	970	63	34	73	184	109	225	309	205	137	277	165	200	256	94	131	325	87	149	232	77	66	473	125	72	241	118	60	142	132	74	216	113	110
LOC126532358	NW_026085784.1	179903815	179911020	-	7206	4	0	0	0	0	0	0	0	0	0	8	5	0	0	0	3	1	4	32	0	2	2	87	5	2	0	5	0	0	0	0	2	5	0	1	1	1	12	6	1	2	0	1	1
LOC126532355	NW_026085784.1	179942734	179944858	-	2125	0	0	1	0	0	0	0	1	1	3	2	0	0	0	1	3	2	1	19	1	3	6	20	0	0	0	4	0	0	1	0	1	1	1	0	0	0	6	11	6	2	1	2	5
LOC126532345	NW_026085784.1	179091191	179239576	-	148386	320	167	2245	2367	3190	4912	3416	4204	95	51	95	904	672	1415	1041	905	1414	171	502	67	180	183	398	115	186	4704	1942	7026	4710	4998	5698	1203	649	649	960	1089	996	207	211	174	173	422	199	213
LOC126532332	NW_026085784.1	170769494	170794313	+	24820	321	120	33	21	46	323	113	177	3823	1621	4463	44	59	110	262	121	213	201	240	110	583	108	189	120	195	81	174	85	78	169	62	69	372	111	60	99	75	57	179	88	95	238	89	240
LOC126532321	NW_026085784.1	169821953	169893209	+	71257	966	215	21	8	34	636	11	65	9250	3486	13536	50	75	127	560	253	374	392	331	160	166	125	242	217	133	53	392	86	13	38	0	87	1027	260	44	232	96	75	216	194	47	201	82	342
LOC126532316	NW_026085784.1	169078486	169104194	+	25709	212	1576	7	0	2	1	6	6	47	25	33	2	18	31	12	24	38	35	39	783	16	20	41	65	4	1	56	0	0	4	0	1	234	38	3	35	18	13	5	740	3	16	9	9
LOC126532285	NW_026085784.1	90886468	90921753	+	35286	1553	2040	1105	912	1545	4137	2974	2478	6702	2764	8549	1490	1853	2416	3138	3493	3718	848	6986	1630	4538	1933	8280	963	4330	2086	744	2034	2701	3886	2087	1610	964	1593	2090	2404	3209	3274	4239	1372	5801	11499	5440	1894
LOC126532283	NW_026085784.1	91711209	91743018	-	31810	451	504	250	231	336	1496	378	426	1598	774	2178	153	151	196	645	143	702	266	1169	287	312	222	677	229	562	450	419	367	339	434	282	335	456	199	93	187	185	501	795	517	264	470	366	524
LOC126532277	NW_026085784.1	91468807	91617757	-	148951	1501	1746	24	18	14	446	347	424	576	232	827	326	308	349	436	472	558	856	3292	1572	2273	1071	6611	793	1894	45	661	63	67	301	93	464	1151	358	296	750	415	2322	1340	2064	2167	4873	2658	599
LOC126532267	NW_026085784.1	181955422	181967734	+	12313	139	7	0	0	0	1	3	7	27	8	24	13	4	17	114	112	84	46	37	6	11	6	24	50	11	0	47	0	3	4	0	3	84	14	69	86	49	8	7	14	0	11	7	19
LOC126532265	NW_026085784.1	181753818	181811627	-	57810	101	20	3	7	7	8	1	6	53	8	37	1	16	23	25	43	35	73	37	24	28	7	28	38	20	5	79	12	5	10	5	4	95	30	18	37	24	16	52	38	7	28	8	1876
LOC126532259	NW_026085784.1	180171661	180215962	+	44302	185	44	5	3	0	43	2	12	629	231	714	3	9	21	67	23	49	247	30	56	35	17	61	37	13	4	139	4	5	4	1	125	116	39	8	48	21	14	696	152	13	23	3	759
LOC126532195	NW_026085784.1	154930654	154983252	+	52599	337	94	93	45	156	234	307	573	27	13	33	9	23	34	41	39	107	54	100	35	61	21	96	88	53	704	268	1606	522	913	667	8	214	59	18	68	35	17	39	82	31	120	39	32
LOC126532179	NW_026085784.1	146665358	146720100	-	54743	906	243	44	7	19	860	36	94	6320	2406	8771	481	226	555	1332	483	2645	631	852	154	250	75	405	286	257	65	339	22	30	46	21	945	1802	505	322	591	328	318	2134	305	156	458	218	3098
LOC126532125	NW_026085784.1	125856825	125909082	+	52258	162	58	2	4	1	3	3	14	11	4	7	5	14	20	11	28	34	67	38	23	30	16	26	40	44	1	99	2	0	2	1	4	117	40	15	57	11	10	13	36	4	41	11	7
LOC126532124	NW_026085784.1	125834099	125854399	-	20301	144	34	8	5	2	1	3	5	109	27	61	13	14	22	5	28	34	37	23	24	21	24	40	38	17	5	83	2	9	5	0	1	180	51	11	34	26	11	3	46	3	35	26	18
LOC126532089	NW_026085784.1	111338416	111346605	-	8190	50	4	0	0	2	3	0	3	20	11	47	2	9	0	2	4	0	15	1	12	19	0	10	5	1	0	25	2	0	4	0	2	12	4	1	6	4	0	23	0	0	5	2	0
LOC126532043	NW_026085784.1	91777136	91851775	-	74640	1357	1263	1129	990	1230	5839	2544	2453	6362	2578	8560	1552	1614	2626	4580	2823	5571	1715	6902	1054	3050	1763	6772	1029	3641	2114	1189	2142	2519	4069	2375	1878	1611	1645	2349	2914	4804	3776	4223	1293	5329	9374	4998	3393
LOC126532027	NW_026085784.1	78887337	78933510	+	46174	521	47	8	1	9	44	10	35	341	211	598	10	10	51	46	94	100	125	90	90	48	45	101	98	44	4	179	2	2	5	0	34	342	95	29	100	43	14	167	73	25	83	24	225
LOC126532011	NW_026085784.1	72604678	72673172	+	68495	352	150	117	69	230	394	94	205	3628	1361	3565	296	272	423	944	845	428	353	1067	87	204	88	495	135	518	184	192	218	208	326	172	360	320	200	593	693	975	348	1053	122	324	821	314	711
LOC126531977	NW_026085784.1	53216019	53381308	-	165290	1580	279	23	33	15	297	22	77	1331	416	943	152	141	246	461	318	482	1340	2637	253	1552	870	2405	944	1461	37	494	85	22	63	23	232	1029	354	256	530	643	1124	831	271	1210	2328	1649	457
LOC126531857	NW_026085784.1	185089018	185157951	-	68934	87	32	22	10	15	235	7	41	2179	1169	2924	92	37	91	837	183	737	2269	47	15	15	6	22	10	35	30	81	18	49	11	10	2172	100	49	170	171	95	16	5966	62	19	37	60	11428
LOC126531838	NW_026085784.1	178543446	178548089	-	4644	166	230	200	122	202	494	388	322	957	525	1546	231	225	400	666	435	818	157	1150	161	321	183	703	140	533	201	132	237	412	555	318	226	214	203	379	368	718	404	560	178	564	849	658	550
LOC126531812	NW_026085784.1	174784632	174805058	-	20427	109	12	2	1	1	8	2	8	14	5	17	0	4	14	11	7	7	10	79	16	15	13	47	9	25	3	76	1	2	6	0	6	73	16	3	19	4	5	11	11	13	42	32	10
LOC126531811	NW_026085784.1	174887618	174903286	+	15669	308	644	743	564	790	3447	1452	1167	14303	5337	15692	767	553	939	1822	378	1832	248	2168	411	857	490	2732	199	1012	939	449	795	1506	2350	991	510	362	485	433	697	1130	1168	1189	346	1926	3152	1774	877
LOC126531790	NW_026085784.1	173935096	174027242	-	92147	975	246	12	7	5	7	15	42	41	24	18	34	44	92	51	158	133	348	689	200	358	207	717	316	352	1	229	7	5	9	2	12	803	191	50	250	75	240	140	202	314	648	441	58
LOC126531747	NW_026085784.1	168341286	168347980	-	6695	276	272	204	166	247	420	407	180	7994	2907	7739	408	338	409	979	304	1068	411	616	237	234	124	311	113	232	205	152	235	130	479	185	411	302	186	248	391	447	233	1605	388	290	629	346	1170
LOC126531710	NW_026085784.1	162922539	162925769	-	3231	4	7	0	0	0	1	0	0	4	0	3	0	0	5	0	5	3	0	4	0	0	0	6	4	2	0	0	0	0	0	0	0	8	2	0	2	1	5	0	0	0	4	4	6
LOC126531708	NW_026085618.1	49898	55871	+	5974	11	5	4	1	0	19	0	0	373	193	433	64	4	4	17	21	4	95	3435	9	34	38	32	9	1971	0	4	0	0	16	3	7	6	0	9	3	3	1498	400	3	114	167	64	263
LOC126531702	NW_026085784.1	161983102	162032468	+	49367	374	477	735	570	847	2794	1249	1111	8886	3375	9673	838	788	983	2729	772	3456	427	1587	359	651	294	1223	244	692	933	449	753	1005	1726	1136	1024	379	474	757	725	1480	842	1800	433	1252	2457	1190	1874
LOC126531689	NW_026085784.1	160625074	160676457	-	51384	651	512	4	4	27	50	28	56	114	59	135	740	400	1570	259	253	246	280	3689	350	1339	684	4261	350	1422	7	257	27	1	17	18	432	586	364	211	346	208	2043	1072	363	2442	3904	2340	305
LOC126531683	NW_026085784.1	159598525	159643760	-	45236	381	135	1683	1860	1937	1054	721	732	108	58	119	191	19	105	97	57	97	185	4011	110	1625	732	4936	285	1775	1744	471	2721	449	1504	423	54	105	28	33	49	41	2428	1183	191	2987	4908	4630	620
LOC126531670	NW_026085784.1	158663085	158682471	+	19387	228	69	278	586	176	142	93	71	11665	4380	12422	211	138	180	333	243	1130	96	436	55	44	40	145	115	77	186	147	286	56	98	78	122	174	40	119	300	921	73	88	79	35	123	24	807
LOC126531661	NW_026085784.1	157308784	157462707	+	153924	1778	1158	19	5	15	97	163	58	111	53	87	3275	4109	6370	10883	13394	19308	1613	1029	1558	2327	1607	1839	1538	465	10	411	20	18	32	10	3031	8373	7547	12311	15046	18550	513	2696	1053	485	1728	942	3116
LOC126531654	NW_026085784.1	156998586	157036942	+	38357	483	144	8	6	7	5	14	26	146	70	205	15	36	32	42	73	83	189	89	84	128	112	101	126	49	2	145	6	4	6	7	34	362	58	13	112	47	19	194	60	41	91	35	209
LOC126531618	NW_026085784.1	151115675	151343535	+	227861	2656	2909	44	28	18	2295	326	319	13398	5079	14149	3809	1480	1920	3948	2481	4920	1870	34461	2134	10844	4703	30292	2454	15944	95	640	137	114	328	136	781	1922	683	2053	3230	2469	17694	6838	2589	18805	32593	21468	260
LOC126531616	NW_026085784.1	150988139	151047561	-	59423	650	588	49	8	7	61	13	27	287	70	350	46	58	96	131	105	220	136	160	391	86	45	110	136	73	43	200	10	3	25	3	23	615	144	38	152	990	29	43	745	32	106	43	37
LOC126531600	NW_026085784.1	146724090	147012745	-	288656	4454	1616	2387	2664	3917	6045	6792	6196	2136	897	2641	2240	2070	4141	1668	1406	2544	2223	15375	1576	5598	2616	12349	1927	7392	4059	3468	4009	4962	8067	6195	1154	3620	1730	879	1915	1278	7605	5330	1655	8786	17005	8852	2311
LOC126531573	NW_026085784.1	144729063	144762339	-	33277	199	102	73	45	117	139	132	106	3236	1007	2815	179	187	140	247	115	170	194	1325	50	564	306	1191	153	761	81	108	129	125	178	52	175	165	104	85	168	136	626	666	87	697	1806	373	402
LOC126531566	NW_026085784.1	144347376	144388196	+	40821	414	71	4	4	7	17	11	44	27	26	44	15	40	46	22	51	69	120	56	50	69	31	95	117	31	34	133	21	22	40	11	26	356	128	19	107	40	22	43	80	10	66	20	19
LOC126531561	NW_026085784.1	144099523	144121684	+	22162	262	422	261	234	325	1284	619	518	14406	4665	15393	523	384	520	1661	483	2678	526	1839	307	652	206	1412	129	806	386	211	327	473	998	435	663	184	230	594	782	1227	852	1782	241	1693	3643	1566	2181
LOC126531560	NW_026085784.1	144091335	144099407	-	8073	100	219	281	354	319	286	175	184	267	116	299	318	217	351	301	235	229	42	307	82	88	30	180	32	154	371	71	190	228	453	133	210	82	143	301	370	317	159	225	88	151	202	192	262
LOC126531559	NW_026085784.1	144039664	144088634	+	48971	139	48	404	119	450	126	146	152	422	132	500	343	508	851	336	322	427	56	138	29	42	16	99	44	57	235	141	170	102	167	114	132	394	377	192	383	226	32	129	90	54	127	58	92
LOC126531557	NW_026085784.1	143891034	144063402	-	172369	932	171	36	35	36	65	24	50	1001	417	965	57	95	131	153	218	233	362	325	119	143	92	234	280	137	16	341	10	12	19	6	34	871	228	69	217	128	65	90	181	64	170	79	27
LOC126531512	NW_026085784.1	140897148	140937154	+	40007	548	522	583	303	540	1001	700	633	2902	954	3127	528	639	714	585	576	854	432	1149	302	392	180	1011	281	512	690	455	554	405	829	432	498	633	443	256	543	475	478	1219	646	477	1027	587	1285
LOC126531490	NW_026085784.1	139590225	139597962	-	7738	132	33	3	0	11	11	6	0	377	94	247	5	7	13	29	23	36	32	39	9	37	10	44	18	26	2	37	15	5	3	1	6	95	58	8	22	10	15	23	30	30	28	13	1
LOC126531489	NW_026085784.1	139575258	139581980	-	6723	15	6	3	0	20	0	0	2	4	2	4	0	1	23	2	9	1	7	13	6	13	0	14	12	1	1	2	0	0	9	0	0	43	9	1	7	1	2	12	2	2	3	0	0
LOC126531478	NW_026085784.1	138548642	138558868	+	10227	317	487	376	325	582	2152	1128	991	9463	3680	10083	203	151	290	613	199	682	567	2428	344	831	341	2104	352	1121	879	286	796	1153	2061	1029	593	201	118	248	455	482	993	1539	469	1497	2240	1552	1701
LOC126531466	NW_026085784.1	138006337	138018837	+	12501	164	93	2	2	20	27	16	16	80	40	44	132	221	372	218	158	331	73	58	73	37	24	56	62	45	12	117	10	4	13	10	284	470	387	147	402	166	17	127	145	27	101	31	280
LOC126531447	NW_026085784.1	137514033	137770306	-	256274	2425	860	911	769	777	2040	1215	1464	5990	2126	7353	555	619	854	2215	1565	2677	1106	5958	637	2453	1316	4154	1057	2778	1366	1192	721	1205	2247	1368	1057	1759	988	1215	2323	3362	3185	1777	1497	2763	5791	3842	834
LOC126531412	NW_026085784.1	133221600	133232586	-	10987	93	18	1	0	0	0	0	10	2	0	5	4	11	16	8	8	23	19	18	16	19	2	8	22	7	1	67	2	0	0	0	4	175	25	5	19	7	4	8	19	0	17	4	7
LOC126531401	NW_026085784.1	131622050	131729695	+	107646	937	493	5	7	5	21	9	49	71	12	35	79	36	68	75	138	122	464	283	378	147	88	240	308	114	271	450	137	4	6	3	477	774	195	42	205	66	48	679	582	50	186	64	1084
LOC126531357	NW_026085784.1	125013276	125018653	-	5378	111	22	10	7	3	10	12	8	26	15	18	199	43	31	10	17	21	71	94	23	27	15	33	35	17	31	48	14	13	5	1	127	135	50	19	38	4	80	23	43	7	24	3	8
LOC126531355	NW_026085784.1	125062041	125066410	+	4370	44	7	3	0	0	4	1	3	3	0	4	1	9	17	17	8	20	18	19	12	4	9	3	28	8	5	5	1	0	5	1	2	130	33	4	8	4	1	6	14	0	12	3	6
LOC126531350	NW_026085784.1	125111968	125122498	+	10531	34	24	0	0	0	14	13	9	5	1	5	0	1	6	5	3	22	17	0	22	2	0	6	7	4	0	22	0	17	16	8	0	26	5	6	9	2	7	0	22	1	6	5	0
LOC126531332	NW_026085784.1	124099179	124109287	-	10109	265	59	1462	2792	809	5911	6875	5949	29	6	11	10	16	40	28	35	33	101	71	52	327	260	526	103	47	9040	9935	19809	8361	20558	8307	26	184	40	15	63	11	43	70	40	370	392	516	24
LOC126531310	NW_026085784.1	124207093	124250428	+	43336	389	257	329	278	411	1114	596	515	2121	872	2711	640	550	887	786	485	862	594	2278	258	648	296	1527	263	995	541	327	436	615	1248	616	734	495	518	338	484	838	902	1253	257	1100	1879	1215	1363
LOC126531309	NW_026085784.1	123611831	123777110	-	165280	1294	637	2183	1672	1957	5261	3620	4375	2199	791	2774	211	178	342	1001	306	1055	752	1055	526	750	479	1553	451	544	1774	1671	1092	2977	5384	3627	443	990	296	247	557	366	494	1301	936	741	1414	890	1346
LOC126531304	NW_026085784.1	122188932	122193980	+	5049	78	344	130	116	138	699	316	241	3700	1217	3993	229	193	312	397	81	482	57	783	255	258	149	828	83	422	315	73	257	423	515	273	313	65	94	217	321	465	457	558	349	554	1041	609	682
LOC126531277	NW_026085784.1	121050347	121058317	+	7971	1	54	10	1	0	8	0	1	12	11	31	0	0	0	19	0	26	0	4	25	0	2	10	0	1	1	0	0	0	0	1	1	0	0	0	0	1	10	0	13	6	2	2	8
LOC126531273	NW_026085784.1	120966449	121005519	-	39071	897	694	357	356	472	1407	783	885	2934	1175	3241	1481	1365	2418	2845	3228	3702	350	5375	581	1627	696	4913	287	2670	642	363	640	960	1732	684	1299	1095	1548	2229	2677	2835	3111	2961	808	3713	6933	3812	2317
LOC126531270	NW_026085784.1	120850145	120853015	-	2871	68	65	90	52	90	298	156	69	4602	1689	4886	295	176	388	762	231	1009	124	464	43	107	58	213	40	171	98	76	99	49	71	47	180	67	96	211	226	200	166	460	87	158	348	149	651
LOC126531232	NW_026085784.1	117429216	117454633	+	25418	487	546	848	706	1086	3195	1284	1046	23232	8388	25829	685	521	851	3037	465	3995	348	1491	423	575	257	1290	231	747	1102	558	884	996	1925	899	612	732	459	500	593	932	701	1233	401	964	1771	847	1508
LOC126531152	NW_026085784.1	109019243	109163188	+	143946	853	216	92	59	79	912	290	300	1826	867	2818	75	100	150	498	197	406	382	651	153	364	133	546	201	267	200	484	226	205	410	214	116	572	180	117	247	288	231	323	193	248	505	295	184
LOC126531151	NW_026085784.1	109040441	109089892	-	49452	0	0	0	0	0	0	0	0	0	0	0	0	0	0	0	0	0	0	0	0	0	0	0	0	0	0	0	0	0	0	0	0	0	0	0	0	0	0	0	0	0	0	0	0
LOC126531145	NW_026085784.1	109454784	109522861	+	68078	484	143	259	123	49	198	62	142	76	36	152	6	28	30	22	64	68	156	115	80	71	34	113	129	68	110	251	22	245	330	114	83	359	45	18	69	48	37	146	113	9	78	26	294
LOC126531130	NW_026085784.1	108262546	108268807	+	6262	86	304	144	106	179	750	449	268	14029	4502	14112	1135	682	1179	2571	726	2913	323	1351	266	610	220	1039	124	561	143	156	189	317	598	228	602	138	229	1023	1269	1597	887	978	350	1344	2443	1153	1223
LOC126531126	NW_026085784.1	107711339	107906621	-	195283	2556	651	570	481	662	1395	641	533	3016	1315	4055	217	275	482	1133	606	1312	1463	2429	553	1038	710	1747	851	939	578	1625	464	361	477	212	463	1938	738	284	704	429	972	1413	716	1011	2378	1354	1221
LOC126531091	NW_026085784.1	104846148	104874900	-	28753	179	56	3	0	1	144	10	12	86	34	112	19	11	36	47	64	93	68	114	33	112	30	100	45	77	3	54	0	1	4	2	5	155	43	19	51	30	33	34	73	71	182	49	19
LOC126531081	NW_026085784.1	101614921	101679058	-	64138	1305	1154	2013	1741	2432	6765	4029	3789	6421	2709	6854	2290	2114	3560	6142	6411	7369	739	5827	763	1711	1074	4858	246	2844	2340	1324	2255	3482	6874	3213	1527	1751	1962	4121	5121	6169	2743	4061	1005	3462	5999	3305	3004
LOC126531080	NW_026085784.1	101199466	101529017	+	329552	3397	544	47	24	29	143	167	254	81	34	49	101	196	325	220	515	577	1057	815	478	803	501	958	813	371	20	1242	35	21	92	13	79	2914	708	151	850	318	306	315	626	252	865	480	298
LOC126531049	NW_026085784.1	90560988	90569770	-	8783	110	138	129	63	126	472	209	142	2091	850	2688	71	80	114	374	53	417	44	614	91	221	64	438	53	300	116	56	107	174	283	160	78	35	58	97	140	324	272	316	80	350	642	378	217
LOC126531042	NW_026085784.1	90430094	90444613	+	14520	402	918	14	20	26	67	248	200	1841	78	327	16	367	40	59	557	124	103	203	178	209	146	160	70	279	7	118	10	23	35	17	8	316	124	16	93	31	289	58	266	82	320	86	32
LOC126531038	NW_026085784.1	89083544	89129838	+	46295	293	99	63	95	90	364	128	121	1068	394	1549	162	96	137	251	94	330	76	186	52	68	48	132	66	76	133	123	100	140	293	138	150	353	99	56	123	155	71	218	120	111	195	178	348
LOC126531029	NW_026085784.1	90445946	90456865	-	10920	87	193	184	134	185	914	442	339	4964	1895	5652	157	114	180	481	83	566	67	710	144	307	117	794	66	382	241	121	177	337	688	361	224	57	99	147	156	528	365	428	167	619	1129	654	542
LOC126531011	NW_026085784.1	86979508	86997031	+	17524	0	0	0	0	0	0	0	0	0	0	1	0	0	0	0	0	0	0	0	0	0	0	0	0	0	0	0	0	0	0	0	0	0	0	0	0	0	1	0	0	0	0	0	0
LOC126530999	NW_026085784.1	84416877	84435285	-	18409	0	0	0	0	0	0	0	0	0	0	0	0	0	0	0	0	0	0	0	0	0	0	0	0	0	0	0	0	0	0	0	0	0	0	0	0	0	0	0	0	0	0	0	0
LOC126530988	NW_026085784.1	82840727	82853136	-	12410	349	135	2	1	0	36	105	14	157	30	112	98	34	15	70	48	133	853	11044	61	6995	4016	15745	1386	4606	10	22	8	12	35	16	74	263	201	61	80	81	7734	3627	143	6488	12391	9536	33
LOC126530953	NW_026085784.1	80107718	80413006	+	305289	3544	672	279	104	235	595	280	399	1108	471	1059	294	485	763	479	686	737	2001	6215	513	3085	1547	4389	1740	3208	194	1371	138	70	217	78	194	2549	807	349	854	445	2608	1198	627	2925	4670	2903	445
LOC126530944	NW_026085784.1	79059202	79260860	-	201659	389	94	2	4	2	1	3	19	40	26	33	93	108	113	260	299	429	163	84	60	48	36	54	120	38	2	136	5	0	4	4	409	720	386	253	514	325	18	221	118	19	241	16	330
LOC126530918	NW_026085784.1	75761250	75777078	-	15829	1142	48117	119	436	146	4135	8493	4169	835	202	993	178	60	71	189	65	427	1974	16129	4648	4779	5673	7011	1776	10776	314	378	466	2262	4049	2156	352	156	46	214	2756	69	18244	2497	9632	8435	27866	6036	1446
LOC126530885	NW_026085784.1	73537918	73539145	+	1228	0	0	0	0	0	0	0	0	0	0	0	0	0	0	0	0	0	0	0	0	0	0	0	0	0	0	0	0	0	0	0	0	0	0	0	0	0	0	0	0	0	0	0	0
LOC126530884	NW_026085784.1	73306329	73310403	-	4075	7993	28718	12483	11287	17109	71527	67334	51875	67870	33629	110380	6322	7894	11071	62307	42839	81768	8237	15018	13796	33312	15749	57384	973	7855	19413	9263	27927	65073	67157	49299	17536	6768	10995	28754	20710	63343	6946	19181	10918	30278	61467	33863	28869
LOC126530882	NW_026085784.1	73294481	73305348	+	10868	125	207	91	72	123	291	175	145	956	393	1126	246	182	317	419	251	645	61	800	106	311	188	562	53	376	84	59	85	178	274	82	172	177	123	176	279	325	442	313	137	527	1038	609	256
LOC126530869	NW_026085784.1	72872899	72904371	-	31473	99	99	0	0	2	180	8	3	2433	1017	2994	25	40	67	101	11	127	24	26	53	22	16	9	40	7	0	30	6	0	0	0	19	133	92	4	9	22	6	4	30	7	19	2	13
LOC126530868	NW_026085784.1	73039409	73062373	+	22965	1355	2148	2055	1862	2858	24160	6093	6090	53997	26176	72018	1385	1636	2065	22811	2468	14550	1651	4648	1485	3347	1941	5435	907	2405	3431	1350	4129	5708	8938	6087	2715	1786	1723	2187	3812	6708	2147	4168	1650	2715	5149	3275	4388
LOC126530851	NW_026085784.1	67470032	67518030	-	47999	1082	1439	1849	2105	2249	5420	3561	2960	8617	3618	12249	2701	2521	3936	3744	1958	3671	982	5355	842	2015	1097	3782	430	2404	3707	1689	3057	4522	6438	3290	2056	1754	2193	1541	2271	2682	2461	4503	1329	2926	5670	3071	3785
LOC126530841	NW_026085784.1	66604362	66612623	+	8262	114	190	225	95	114	790	260	234	7415	2645	8012	298	252	360	801	153	1095	145	846	121	241	85	437	61	214	134	126	99	208	381	164	176	110	130	248	176	592	166	381	101	494	849	319	485
LOC126530827	NW_026085784.1	63773093	63853609	+	80517	249	68	329	316	416	1235	471	837	17	9	30	19	24	41	40	54	88	103	69	63	58	29	66	63	25	1220	534	1038	715	2806	552	54	293	72	32	55	40	4	61	53	16	64	21	17
LOC126530808	NW_026085784.1	59690227	59753118	-	62892	748	1260	996	852	1153	2100	1049	633	7438	3288	10751	1444	1763	2636	3576	3093	4409	447	2498	654	1252	498	3079	275	1294	1192	672	1096	786	1820	662	1638	1535	1583	2555	2954	4506	1227	2090	856	1903	3159	2076	2020
LOC126530798	NW_026085784.1	57283943	57294734	+	10792	63	201	0	1	0	3	11	3	5	1	7	3	1	3	4	4	11	25	28	13	29	18	47	13	7	2	10	2	0	8	2	6	61	11	3	9	2	4	7	247	14	44	9	44
LOC126530788	NW_026085784.1	54527656	54550335	-	22680	392	437	348	297	440	1621	447	458	8787	3331	10961	297	252	370	1230	246	1562	342	1345	375	831	445	1244	227	647	324	234	417	454	963	360	282	243	153	286	257	617	559	847	223	827	1542	780	604
LOC126530787	NW_026085784.1	54872067	54877709	-	5643	69	53	169	143	223	388	295	289	908	345	1201	56	58	102	269	93	284	78	1337	17	200	60	604	68	489	309	105	242	374	543	292	131	59	72	111	173	242	584	446	19	440	968	596	440
LOC126530781	NW_026085784.1	54555086	54580087	-	25002	1409	952	1239	761	1621	1638	1266	985	2958	1169	3114	1196	1187	2121	1309	1540	1693	651	7320	692	3090	1186	6736	713	3020	971	782	881	1059	1643	667	986	1653	1598	1087	1509	1033	2637	4123	964	4626	7713	3918	2360
LOC126530774	NW_026085784.1	51676693	51679036	+	2344	3	49	0	0	0	0	0	0	3	0	3	4	53	3	2	0	0	6	0	105	0	2	0	0	2	0	0	0	0	0	0	0	0	0	0	0	0	0	0	85	0	0	0	4
LOC126530745	NW_026085784.1	47033387	47157881	-	124495	1202	167	10	10	18	37	21	55	3153	732	711	55	63	94	130	218	206	387	279	215	220	107	215	342	125	12	473	11	0	15	1	45	946	185	67	225	87	97	510	230	71	187	51	616
LOC126530743	NW_026085784.1	46961964	47003678	-	41715	446	79	2	1	3	78	12	23	5824	2400	8167	21	24	25	56	95	82	198	137	70	140	53	136	138	38	5	210	5	0	4	1	43	365	81	70	141	99	48	102	86	21	110	38	106
LOC126530742	NW_026085784.1	46830663	46899836	-	69174	545	198	13	3	5	67	47	58	3047	1273	3440	16	59	57	65	164	115	160	161	142	110	36	138	137	67	11	271	8	3	10	3	16	641	139	17	83	50	29	64	175	40	141	35	191
LOC126530741	NW_026085784.1	46605291	46663730	-	58440	495	95	16	5	5	121	3	40	7803	3270	11241	18	32	56	49	88	131	241	172	69	170	45	135	123	110	0	231	12	1	6	7	17	510	81	38	145	42	28	45	93	30	95	32	36
LOC126530737	NW_026085784.1	46355221	46476704	-	121484	1320	239	18	13	8	14	9	70	30	18	17	52	81	158	100	215	208	410	321	196	222	111	288	330	132	11	628	34	9	30	0	23	1380	417	48	332	162	50	70	236	53	232	62	47
LOC126530733	NW_026085784.1	45805007	45846109	+	41103	459	58	3	0	0	23	1	24	138	31	93	7	26	29	34	100	63	166	250	50	136	100	232	109	178	2	151	1	0	6	0	18	284	73	34	97	30	111	74	44	123	357	122	43
LOC126530727	NW_026085784.1	45368971	45433457	+	64487	534	122	26	17	21	778	38	61	6642	3366	10919	70	63	106	855	207	401	258	203	81	150	34	143	205	89	103	294	150	21	68	42	210	538	116	49	134	126	42	309	135	34	196	37	907
LOC126530722	NW_026085784.1	45220257	45226670	-	6414	236	299	133	133	184	918	405	373	2835	1093	3322	288	265	430	1003	727	1210	185	1554	185	732	391	1731	112	796	170	89	131	438	445	295	284	194	211	803	923	1292	813	641	254	1267	2276	1401	712
LOC126530719	NW_026085784.1	43048110	43371285	+	323176	5648	826	71	37	30	276	112	359	697	201	435	88	151	194	303	480	642	5853	5558	869	5395	3851	6407	4041	2282	40	2103	54	51	161	19	168	2355	556	188	700	243	1750	924	887	1943	4104	2732	338
LOC126530707	NW_026085784.1	41782459	42167762	-	385304	5789	863	126	47	65	228	158	436	2185	518	1935	176	261	375	368	729	728	3393	5419	837	3655	1931	5191	2695	2620	42	2365	61	32	105	55	177	3683	1005	281	1142	367	2300	1354	993	3206	6560	3732	436
LOC126530701	NW_026085784.1	41136839	41141440	-	4602	3398	4430	6933	6016	7933	14715	11483	8868	16514	7549	23563	7937	6212	10450	26385	20816	33067	1855	16503	2656	7639	4059	16070	849	7539	9008	3610	9382	8229	11212	6985	5940	3795	4871	16903	13878	21467	7216	12678	4190	11797	22786	10042	9361
LOC126530699	NW_026085784.1	40873705	41131580	+	257876	3175	1129	2447	2539	3141	5390	6997	7411	474	198	497	1741	1624	2579	850	1159	1427	2276	7020	953	2542	1369	3592	1642	3206	5224	4028	3574	8129	6620	7908	1821	2619	1074	608	988	786	3028	4011	2021	1186	2900	1511	4467
LOC126530698	NW_026085784.1	40743894	40873305	-	129412	1732	573	185	131	220	1077	990	689	686	289	935	98	123	190	331	424	481	647	1401	553	796	469	1420	539	646	534	685	634	1127	1413	1887	147	1210	337	136	575	339	591	782	564	1049	1990	1060	652
LOC126530690	NW_026085784.1	38094630	38183902	-	89273	1132	320	291	248	388	2170	1125	972	5267	1880	5489	331	399	537	860	666	1111	804	5881	210	1116	500	2805	630	2610	534	549	459	792	2001	677	933	834	498	346	626	912	2477	2366	398	1694	3239	2208	2286
LOC126530688	NW_026085784.1	37659701	37661013	+	1313	0	0	0	0	0	96	0	0	4605	2586	8709	11	0	1	156	0	109	34	25	0	0	0	1	0	9	0	0	0	0	1	0	23	0	0	0	0	1	0	68	3	0	0	0	141
LOC126530683	NW_026085784.1	37327012	37345851	+	18840	158	182	6	0	0	3	0	6	2	1	4	7	4	20	14	16	32	154	30	28	10	39	28	30	20	11	54	18	0	1	0	631	116	20	8	30	10	27	839	685	1	33	6	3741
LOC126530675	NW_026085784.1	36843189	36844782	-	1594	0	0	0	0	0	1	0	0	0	0	0	0	0	0	0	0	0	3	0	0	0	0	0	0	0	0	0	0	0	0	0	0	0	0	0	0	0	0	0	0	0	0	0	2
LOC126530674	NW_026085784.1	36756800	36761630	-	4831	20	91	0	0	1	0	0	4	1	0	0	1	0	0	3	2	4	1	7	66	5	4	1	6	5	0	16	1	48	0	0	0	36	6	6	2	0	4	2	71	7	3	9	1
LOC126530668	NW_026085784.1	36223718	36285534	+	61817	249	203	107	53	114	853	261	176	4378	1696	5120	111	106	168	661	100	678	201	656	162	232	116	549	100	320	138	165	152	216	385	171	238	281	183	49	109	128	237	709	183	262	348	369	727
LOC126530614	NW_026085784.1	26802407	26891129	-	88723	92	71	25	40	26	184	79	63	235	152	321	50	27	37	152	46	112	97	169	33	31	14	221	30	51	61	93	63	83	131	57	84	90	71	125	99	137	67	112	44	89	166	106	222
LOC126530578	NW_026085784.1	20208106	20274576	+	66471	439	3398	1672	1634	2783	6126	3862	3984	1548	576	1891	2383	1898	3254	3955	3472	4129	625	5308	1269	1440	483	5113	398	2512	3450	1432	4819	6517	8364	4760	2016	1450	2776	3569	5509	5253	3193	2710	2988	3539	7638	3128	3657
LOC126530544	NW_026085784.1	17552230	17557254	+	5025	0	2	0	0	0	1	0	0	2	0	0	0	0	0	0	0	0	0	16	0	0	0	0	0	4	0	0	0	0	0	0	0	0	0	0	0	2	0	26	11	0	0	0	2
LOC126530539	NW_026085784.1	16255627	16267155	+	11529	11	20	0	0	0	4	0	0	173	75	285	10	0	2	20	9	6	1	0	8	2	0	4	4	3	0	1	0	2	0	0	5	4	3	1	3	3	0	4	9	0	2	1	1
LOC126530493	NW_026085784.1	11645890	11796917	-	151028	147	182	108	79	205	724	351	273	2034	637	1890	133	159	286	550	453	622	131	464	99	268	95	418	29	337	225	148	307	200	298	165	311	194	146	264	378	472	198	670	152	218	403	222	607
LOC126530484	NW_026085784.1	11076892	11158460	+	81569	239	54	24	4	3	134	49	18	509	295	590	33	15	39	190	65	209	168	205	29	62	55	87	47	34	51	95	35	21	47	11	60	214	38	40	75	132	41	126	37	33	103	48	282
LOC126530447	NW_026085784.1	4057031	4125372	+	68342	293	3492	1731	799	686	3308	5379	3782	1876	350	1434	1130	1030	1796	2695	3485	3944	241	4477	633	1096	707	2311	249	1936	3045	432	2377	4346	4533	2708	1576	698	492	2530	6478	3114	2023	3406	1373	943	3945	2349	3079
LOC126530427	NW_026085784.1	1103340	1108383	+	5044	0	4	0	0	0	5	0	0	3	0	1	0	0	0	0	0	2	0	6	1	2	0	1	0	3	0	0	0	0	0	0	0	0	0	0	0	0	4	29	6	0	3	0	4
LOC126530395	NW_026085784.1	9172803	9176873	-	4071	0	1	0	0	3	1	6	1	0	0	1	0	0	0	0	0	0	3	4	0	0	0	0	0	4	1	0	0	2	1	1	0	0	0	0	1	2	1	0	0	0	3	0	0
LOC126530341	NW_026085782.1	5570174	5749493	-	179320	802	339	64	9	22	36	32	66	250	80	167	28	51	62	44	108	92	224	222	277	157	67	210	132	210	12	197	26	23	44	10	39	330	86	25	152	63	53	78	972	15	124	24	6870
LOC126530309	NW_026085782.1	9044675	9107975	+	63301	272	85	6	1	1	27	2	11	218	50	190	16	19	19	39	38	50	103	292	65	184	64	219	77	143	8	80	12	1	3	2	94	141	36	25	69	38	83	297	88	85	193	113	385
LOC126530302	NW_026085782.1	8525102	8609201	+	84100	853	873	2452	2301	3057	3658	1985	1653	6526	2532	7696	2557	2215	3593	3152	3285	4078	888	3350	686	796	525	2230	305	1573	2780	1558	2774	1524	2432	1171	1626	1306	1476	1818	2614	2525	1731	2717	888	1387	2668	1592	2696
LOC126530294	NW_026085782.1	7592332	7786933	-	194602	2298	769	101	72	171	299	178	278	393	141	596	197	205	336	346	377	610	1360	3905	831	1884	1114	3038	1066	1807	52	820	90	142	494	124	244	1668	544	237	669	519	1492	996	769	1999	3777	1778	559
LOC126530277	NW_026085782.1	4547769	4627366	+	79598	557	141	9	1	2	467	48	55	2089	613	2484	26	27	51	223	63	159	510	632	114	320	149	613	307	301	9	216	14	17	39	5	202	430	81	32	150	39	247	531	158	207	474	345	626
LOC126530274	NW_026085782.1	4898803	4925260	+	26458	32	2	4	4	3	7	6	5	115	22	87	2	2	7	9	4	9	17	31	1	5	9	26	6	29	7	8	2	1	5	5	13	11	5	9	9	20	13	15	4	15	26	17	26
LOC126530069	NW_026085779.1	27814527	27860669	+	46143	71	9	2	0	2	1	0	2	103	90	286	4	0	10	4	14	12	37	13	5	15	4	9	18	3	2	7	1	2	0	6	18	53	7	5	10	4	8	20	15	6	14	8	27
LOC126530051	NW_026085779.1	37618520	37623066	+	4547	8	2	1	0	0	3	0	0	1	3	3	1	0	0	3	0	0	0	4	2	1	2	0	7	5	0	1	0	0	0	0	0	0	0	0	3	0	0	0	1	0	1	0	0
LOC126530018	NW_026085779.1	32450150	32454569	-	4420	15	3	0	0	0	0	0	0	9	2	4	0	0	1	0	2	3	8	18	4	11	3	10	16	8	1	14	0	0	0	0	0	4	7	0	5	4	4	8	8	6	7	6	1
LOC126530016	NW_026085779.1	32713530	32715217	+	1688	9	67	44	58	75	209	281	146	663	312	703	48	34	57	102	67	195	21	114	8	104	57	56	9	39	92	0	35	50	241	95	35	19	4	16	30	56	42	132	20	27	78	33	129
LOC126530011	NW_026085779.1	33006693	33057275	-	50583	285	217	161	195	251	949	547	523	524	265	612	192	185	410	253	110	333	213	947	156	353	190	774	193	401	372	164	195	643	932	509	212	337	278	164	176	386	578	286	191	634	895	656	395
LOC126530007	NW_026085779.1	30138464	30139081	-	618	82	92	29	17	54	157	42	19	6281	1836	5705	148	105	123	480	57	652	133	303	90	219	75	272	58	94	15	16	22	26	52	15	121	41	40	196	154	410	80	264	98	271	329	145	377
LOC126529981	NW_026085779.1	25847491	25895440	-	47950	148	37	0	0	2	14	10	18	22	20	59	24	3	10	24	21	22	56	57	48	42	21	33	30	27	39	35	8	17	21	10	44	84	18	4	26	9	11	157	24	33	68	15	31
LOC126529968	NW_026085779.1	24065898	24101564	+	35667	277	44	1	2	0	4	1	18	58	23	55	10	14	13	21	59	45	84	22	26	46	23	66	57	28	2	98	3	0	11	0	6	158	46	8	68	21	12	18	37	7	35	9	7
LOC126529965	NW_026085779.1	23896397	23935956	+	39560	102	37	7	1	4	30	0	2	128	84	200	0	7	15	33	13	70	29	51	9	19	7	15	35	20	5	55	12	0	1	0	1	75	10	7	17	16	8	8	27	3	17	7	18
LOC126529943	NW_026085779.1	17280205	17325477	+	45273	332	333	187	222	270	1383	858	942	4548	1804	4706	240	212	305	474	306	606	431	2928	203	659	278	2046	299	1516	334	198	391	808	1585	801	436	383	302	146	218	614	1408	1323	296	1517	2507	1864	804
LOC126529940	NW_026085779.1	18459791	18478450	+	18660	0	0	0	0	0	0	0	0	0	0	0	0	0	0	0	0	0	0	0	0	0	0	0	0	0	0	0	0	0	0	0	0	0	0	0	0	0	0	0	0	0	0	0	0
LOC126529934	NW_026085779.1	17446736	17660202	+	213467	2502	1125	837	777	1114	2625	1912	1817	3343	1345	4121	1973	2016	3791	7313	10263	9562	2479	7370	777	3057	1470	5375	1435	3680	1217	1282	1178	1978	2649	1618	3405	3388	3178	5002	8456	9157	3171	5389	1374	3232	7801	4224	6626
LOC126529929	NW_026085779.1	16173300	16326197	-	152898	2026	287	72	57	153	1086	819	1134	388	193	446	131	136	229	560	393	705	1095	3577	273	1691	926	3030	832	1911	365	705	167	1220	2388	1560	187	1188	382	217	732	435	1982	505	302	2650	4867	3375	137
LOC126529927	NW_026085779.1	15538348	15687069	-	148722	1405	2127	116	167	303	358	2324	159	313	163	304	131	149	286	388	383	451	524	761	1204	253	189	466	297	375	85	604	1071	14	47	11	68	1280	451	249	614	363	201	229	2667	215	459	231	203
LOC126529922	NW_026085779.1	15198190	15199815	-	1626	80	296	154	125	210	746	285	243	2939	1416	4096	202	150	206	888	232	716	162	1203	115	575	201	1011	91	540	293	171	287	331	596	230	327	89	131	256	317	494	707	989	323	1055	2222	1103	920
LOC126529920	NW_026085779.1	14829420	15000105	+	170686	3238	2575	2024	1460	2302	4485	2814	2894	7327	2795	7847	823	733	1289	1978	622	2682	1394	14504	1680	5071	2441	12803	1104	7382	1832	1662	1678	2703	5395	2620	1485	1948	775	550	1093	1280	6517	5733	2170	7724	13289	8683	3037
LOC126529917	NW_026085779.1	8981145	9246924	+	265780	2212	1499	602	536	817	1504	701	677	2478	1199	3790	1047	740	1566	1170	831	1425	1791	3649	1079	1740	836	2754	992	1737	754	1563	815	453	705	486	1408	1910	1193	426	836	668	1381	3539	1492	1134	2268	1153	3208
LOC126529911	NW_026085779.1	4455024	4639319	-	184296	942	288	25	13	11	62	34	75	93	34	83	76	65	122	78	131	135	298	203	310	207	138	260	211	107	32	241	16	29	60	35	49	613	148	77	177	115	47	181	250	48	207	148	127
LOC126529774	NW_026085778.1	24326048	24711769	-	385722	1067	232	61	74	57	119	90	107	233	86	342	94	109	165	215	180	262	819	1249	231	521	321	1067	470	465	65	474	71	47	62	45	115	981	304	131	288	245	556	395	257	244	725	276	181
LOC126529736	NW_026085778.1	13948438	14345145	-	396708	1480	234	29	32	22	43	45	84	98	50	103	697	1013	980	2253	2052	2394	420	266	196	281	141	313	375	144	15	633	12	16	41	20	909	1417	652	1014	1345	1171	88	205	192	52	223	98	42
LOC126529670	NW_026085778.1	12783466	12792088	+	8623	394	625	840	639	857	2678	1471	1593	1047	308	1359	542	430	699	1750	1375	2003	368	2792	536	762	265	2640	84	1303	1183	382	1072	1921	3058	1448	1509	413	559	1266	1989	1771	1432	2567	779	2267	4177	2288	3195
LOC126529667	NW_026085778.1	12995548	13245315	-	249768	2678	681	529	286	452	656	452	394	2487	961	2829	1242	1170	2317	2773	3739	4271	795	979	709	448	263	784	633	403	309	1306	181	296	541	180	569	2707	1775	1978	2725	2690	199	640	647	326	904	348	487
LOC126529411	NW_026085772.1	5274864	5276518	+	1655	51	9	21	13	35	4	11	14	23	15	40	6	6	24	5	23	28	18	42	6	20	0	19	35	9	8	73	18	15	12	5	9	201	53	7	20	16	1	91	12	3	4	3	59
LOC126529359	NW_026085772.1	36350174	36364205	+	14032	3	18	7	2	5	172	15	16	4639	2091	6623	43	9	21	241	21	268	30	139	9	39	12	101	12	75	50	10	49	28	21	12	87	8	10	18	14	46	84	156	39	63	120	61	319
LOC126529287	NW_026085772.1	29232864	29249391	+	16528	429	1545	967	751	1507	3573	1584	1494	3663	1467	5191	1341	1028	2027	3406	2773	4044	692	4803	777	1475	738	3946	316	2385	1458	614	1677	1994	2754	1791	1700	897	1184	1930	3108	3081	2595	2436	1423	2024	4250	2789	1522
LOC126529273	NW_026085772.1	28815939	29016451	-	200513	1310	215	21	15	13	31	30	90	291	111	279	66	160	170	119	308	226	470	436	157	217	120	266	314	131	13	543	26	10	17	4	66	1810	445	86	425	117	79	102	248	70	298	70	156
LOC126529225	NW_026085772.1	20117106	20127775	-	10670	86	135	0	1	2	3	18	10	106	50	61	12	3	27	8	16	25	154	1190	33	234	170	367	99	713	1	60	1	0	9	10	24	94	19	14	26	6	748	193	17	419	732	536	57
LOC126529189	NW_026085772.1	13497526	13522276	+	24751	695	1178	1082	797	1445	3539	3456	2453	17655	6976	20417	3683	2596	4731	5646	4353	7346	1902	2844	754	1256	481	2930	282	1182	1198	893	1014	2840	3355	1758	2922	1540	1852	3722	5067	5240	1677	5804	888	2232	4737	2791	7071
LOC126529182	NW_026085772.1	13730902	13738913	-	8012	43	0	6	3	6	13	3	17	44	24	85	3	3	1	5	2	11	15	16	3	7	15	26	10	6	8	36	5	7	7	3	2	36	6	0	11	0	10	23	4	12	14	22	2
LOC126529180	NW_026085772.1	13444763	13494735	+	49973	581	739	794	656	1007	7660	4681	4733	10230	4225	10354	420	527	710	1584	737	1752	366	688	649	573	347	1477	204	394	1866	793	1885	5046	8439	4564	873	922	563	718	1025	1728	348	1438	593	691	1186	745	2005
LOC126529162	NW_026085772.1	11909814	11974785	+	64972	1456	1100	1008	987	1220	3023	1982	2088	1709	645	1813	519	427	747	567	537	831	577	3006	692	1711	1140	3634	526	1276	1944	1413	2144	2814	5267	2610	1518	902	407	388	629	535	1490	1929	1423	1891	3961	1700	2242
LOC126529112	NW_026085772.1	10100340	10110874	+	10535	74	4	3	0	0	4	0	10	53	12	66	1	2	15	14	16	8	28	22	16	4	0	26	27	9	1	26	0	0	1	0	5	96	12	9	27	12	3	10	15	8	9	20	23
LOC126529107	NW_026085772.1	9659836	9723285	+	63450	479	87	21	14	17	6	23	36	66	18	31	17	32	49	41	105	80	181	133	81	136	56	155	116	90	12	255	14	7	44	11	23	252	61	42	118	52	36	43	83	50	185	68	48
LOC126529099	NW_026085772.1	9509340	9512074	+	2735	32	333	152	190	239	1876	749	705	6683	2621	8026	309	244	367	1204	344	1319	129	934	162	331	161	943	88	402	399	101	441	861	1648	633	391	222	181	351	521	845	506	693	219	646	1546	752	733
LOC126529076	NW_026085772.1	8847460	8954573	+	107114	927	269	17	5	17	130	45	79	138	65	247	90	106	173	214	247	344	434	745	321	573	301	663	335	398	12	402	12	25	30	5	39	924	264	108	259	161	337	238	174	370	700	423	55
LOC126529059	NW_026085772.1	7782844	7808767	+	25924	363	386	1398	1472	1948	4228	3656	3600	6871	3041	8599	250	292	444	1778	946	1810	424	933	220	492	263	759	196	417	1822	902	1668	4052	5144	4424	603	447	428	823	1297	1055	419	1169	390	531	1019	592	1629
LOC126529055	NW_026085772.1	7722331	7729245	+	6915	124	11	6	1	0	19	10	27	156	64	177	6	8	18	16	19	10	75	42	12	28	6	19	34	16	7	72	6	18	17	23	2	80	9	9	41	14	4	13	21	3	21	7	23
LOC126529039	NW_026085772.1	6997493	7025063	-	27571	611	902	393	298	372	1557	809	833	3345	1388	4140	1144	1140	1706	1202	1263	1636	554	2823	704	875	382	1817	383	1289	749	488	741	682	1116	707	1389	1068	1198	915	1494	1389	1310	2980	1675	1303	2672	1729	2725
LOC126529034	NW_026085772.1	7253962	7268702	+	14741	127	339	353	343	398	2020	611	566	6571	2553	7935	746	647	896	1689	647	1589	205	1504	227	490	293	1231	84	660	671	145	528	681	1337	577	620	500	595	338	548	923	705	1583	332	821	1705	834	1759
LOC126529010	NW_026085772.1	5991214	6069106	-	77893	660	124	8	2	5	56	11	43	336	80	295	13	46	56	119	118	164	242	203	82	111	67	134	172	65	3	268	11	2	23	0	36	375	116	36	207	68	59	88	105	53	302	74	146
LOC126528988	NW_026085772.1	4150605	4188238	+	37634	631	1342	435	358	514	2502	1393	1220	5970	3016	8506	426	465	609	1197	923	956	303	2387	891	1324	513	3043	333	1110	755	414	2088	1204	2758	1293	855	512	377	466	1263	972	903	1677	986	1809	4170	1479	1223
LOC126528985	NW_026085772.1	4526019	4526787	-	769	43	257	115	131	234	533	269	129	2983	1185	3825	636	477	964	1631	635	1741	288	656	134	332	152	519	91	235	113	62	107	102	261	76	416	191	294	633	678	808	195	698	152	542	943	367	886
LOC126528984	NW_026085772.1	4473130	4484554	-	11425	161	229	133	56	109	834	665	531	836	295	1290	868	775	1205	1620	1533	2115	354	5088	91	1161	389	3022	270	2143	264	120	262	394	587	397	659	482	750	1379	2778	2271	2570	1866	307	2140	4017	2546	1404
LOC126528977	NW_026085772.1	4484554	4516912	+	32359	944	548	335	224	436	2020	874	852	2529	1407	3321	349	402	720	1156	467	1897	852	3768	351	998	398	2864	438	1735	431	518	551	555	1059	626	965	758	363	406	651	647	1652	3402	556	1583	2585	1846	2857
LOC126528973	NW_026085772.1	4579075	4711137	-	132063	938	231	12	8	4	64	16	101	838	433	1281	254	331	541	984	1164	1288	330	334	228	264	95	326	282	141	19	350	15	24	29	24	454	1381	821	636	1401	1112	78	455	347	77	437	84	319
LOC126528944	NW_026085772.1	2681352	2705920	+	24569	136	19	2	5	1	932	5	11	12945	4579	16754	18	8	19	330	9	358	23	70	6	12	5	53	19	18	7	59	3	8	12	0	58	52	12	2	15	13	8	119	45	13	28	26	359
LOC126528942	NW_026085772.1	2668078	2671132	-	3055	0	1	1	6	6	52	1	0	1916	1009	3106	6	0	1	27	0	29	7	4	0	0	2	1	0	4	6	0	12	0	4	0	7	0	0	0	0	0	0	13	0	0	0	0	61
LOC126528940	NW_026085772.1	2798095	2874575	-	76481	871	1357	218	373	554	2001	841	1515	161	103	195	735	770	1683	427	408	519	347	1608	1122	832	403	1517	361	882	2584	1309	5759	1725	6914	2129	1022	692	376	556	1159	927	1319	1603	1381	1096	2270	1330	2146
LOC126528937	NW_026085772.1	2173877	2404276	-	230400	1789	455	17	10	5	203	29	125	621	231	806	106	162	227	499	429	579	746	549	368	693	312	621	549	269	10	597	9	4	23	3	128	1557	368	163	589	337	124	308	338	189	457	196	482
LOC126528899	NW_026085772.1	36051986	36092661	+	40676	475	45	7	10	8	4	7	19	29	6	8	142	104	124	26	63	43	140	60	56	68	37	97	105	39	10	209	4	7	19	11	22	296	218	20	114	21	20	27	56	13	55	16	2
LOC126528540	NW_026085770.1	10405152	10457349	-	52198	485	52	3	4	3	33	14	34	1342	382	1505	83	44	51	54	86	83	259	648	41	160	110	296	137	341	16	146	34	0	25	7	152	228	103	51	148	69	318	215	102	83	168	142	40
LOC126528528	NW_026085770.1	4885850	4985541	+	99692	36	120	1	1	0	6	0	3	23	14	37	2	7	0	23	3	12	11	19	119	4	5	29	4	7	1	15	0	2	1	0	0	32	2	6	9	13	8	5	99	7	18	24	0
LOC126528522	NW_026085770.1	2804209	2810552	-	6344	39	30	4	2	1	12	7	14	9	5	8	10	3	16	13	17	10	29	90	13	33	27	44	18	30	3	28	4	32	18	1	22	40	17	10	16	6	38	49	30	5	25	13	14
LOC126528508	NW_026085770.1	60051800	60058527	+	6728	286	1474	417	369	552	2430	585	568	4292	1432	5766	180	143	211	1201	78	1467	221	1633	884	820	465	1268	259	800	807	385	950	1049	1217	803	467	133	95	85	89	78	645	1228	818	662	1171	702	678
LOC126528500	NW_026085770.1	59071186	59073823	+	2638	6	5	1	0	0	1	2	2	1	0	0	3	1	8	3	2	2	0	6	0	1	0	2	2	3	1	4	0	2	1	0	0	13	7	1	6	2	2	4	0	7	15	8	2
LOC126528490	NW_026085770.1	59095531	59102369	-	6839	39	99	169	92	246	333	234	198	2103	849	2556	92	65	136	268	70	232	102	138	56	82	17	212	9	71	182	98	228	280	412	296	210	53	50	71	129	195	78	465	132	94	251	116	721
LOC126528402	NW_026085770.1	45268912	45273257	+	4346	65	145	180	169	175	1321	456	356	3903	1896	5461	245	218	281	991	178	981	43	1066	87	354	138	1148	30	511	380	84	305	569	1569	468	198	212	250	150	181	531	578	566	141	851	1520	832	343
LOC126528296	NW_026085770.1	34022917	34119208	+	96292	511	261	7	6	5	48	37	51	69	39	73	23	29	67	62	92	96	191	321	216	179	109	271	310	128	13	207	6	14	12	18	28	392	103	20	138	54	110	65	210	103	332	123	101
LOC126528292	NW_026085770.1	33153969	33156603	-	2635	57	182	12	3	22	71	57	48	0	1	2	2	7	9	23	17	32	71	750	129	1062	681	2237	172	452	4	31	6	55	87	48	16	30	3	33	57	77	416	395	86	1599	3542	1241	283
LOC126528291	NW_026085770.1	33094836	33097229	-	2394	72	39	42	11	11	86	35	44	8	6	12	2	15	16	10	9	63	40	391	25	495	412	1060	86	210	38	45	45	101	136	34	21	87	24	23	63	28	217	252	28	598	1734	654	124
LOC126528266	NW_026085770.1	29272109	29409672	+	137564	0	0	0	0	0	0	0	0	0	0	0	0	0	0	0	0	0	0	0	0	0	0	0	0	0	0	0	0	0	0	0	0	0	0	0	0	0	0	0	0	0	0	0	0
LOC126528234	NW_026085770.1	25333441	25345461	+	12021	176	1828	1	10	6	197	339	206	121	38	139	11	10	6	60	10	212	86	923	359	535	2959	682	48	979	13	35	38	205	303	126	10	59	24	47	499	11	2102	166	1198	1016	3269	793	216
LOC126528198	NW_026085770.1	22448639	22452880	-	4242	8	7	0	0	0	0	0	0	52	14	47	1	0	0	0	1	8	4	3	0	0	5	2	2	0	0	6	0	0	0	0	3	14	0	0	2	3	1	7	0	0	0	0	27
LOC126528176	NW_026085770.1	20816904	20876672	+	59769	795	623	1714	1246	1783	3624	1882	1991	10090	3910	10475	911	855	1306	1566	866	1816	828	3767	506	1604	748	3286	412	1845	2050	926	1571	1389	2653	1373	1279	820	768	454	765	1040	1758	2983	940	2152	4327	2483	3342
LOC126528171	NW_026085770.1	20480886	20490357	+	9472	58	52	23	25	37	367	49	52	5068	1573	5773	53	39	55	447	68	410	48	303	47	74	35	117	20	186	54	28	59	114	135	31	76	78	28	93	58	53	110	322	48	202	266	255	214
LOC126528153	NW_026085770.1	19648659	19699251	-	50593	2396	4445	1466	1144	1896	8334	4788	5033	8544	3947	10685	1881	2338	4159	4423	3480	4720	1235	14596	2523	12202	6487	25607	909	6922	2318	1336	2566	4117	9437	4047	2031	2695	2694	2087	3108	4596	6300	6053	2620	12561	22183	13730	3117
LOC126528146	NW_026085770.1	19579653	19594688	-	15036	2029	1730	1646	1314	2011	11315	7117	6801	4521	1883	5780	1051	1256	1646	5191	4254	6109	3530	11154	894	4620	1868	9281	1427	5638	2078	1532	2154	5561	9637	4473	3354	1466	1394	2534	4019	6045	4826	8576	1621	5528	10786	5669	7935
LOC126528140	NW_026085770.1	18988956	18994759	+	5804	19	25	2	1	0	159	66	42	566	160	611	12	2	2	121	0	141	28	25	0	8	3	17	0	27	5	22	8	11	24	14	52	9	8	1	4	0	16	182	21	9	28	8	176
LOC126528137	NW_026085770.1	18686253	18688096	+	1844	99	87	155	173	180	1052	364	270	3884	2060	6825	114	61	98	551	139	558	105	356	55	145	100	280	50	168	468	148	697	535	947	401	271	110	68	165	280	304	234	437	153	224	461	293	476
LOC126528132	NW_026085770.1	19161588	19541415	-	379828	3362	946	33	15	31	681	257	355	4291	1872	4985	370	288	672	739	669	880	1356	3881	854	1507	953	2533	1102	1865	29	1108	55	111	248	93	222	2393	669	407	1078	505	1328	563	682	1413	2632	1665	354
LOC126528103	NW_026085770.1	15932672	15933319	-	648	91	186	89	81	145	429	308	144	3949	1605	4850	397	238	314	1138	607	1466	400	478	128	426	212	633	65	209	73	87	130	140	348	72	314	119	186	615	469	975	207	613	114	610	916	494	660
LOC126528102	NW_026085770.1	15795638	15850397	+	54760	365	173	3	2	1	45	2	15	96	25	136	8	17	46	59	47	62	106	58	106	48	37	95	71	25	5	145	4	0	7	0	7	302	70	16	101	39	18	32	126	8	89	38	48
LOC126528089	NW_026085770.1	15261708	15349285	+	87578	377	187	5	5	10	14	13	16	32	6	28	4594	2907	6387	2885	1758	5700	140	155	194	96	93	117	132	97	3	142	16	8	14	6	2185	1390	2143	2526	1531	3275	111	57	354	139	73	40	37
LOC126528049	NW_026085770.1	10140553	10217440	-	76888	645	304	57	45	80	378	228	323	1287	572	1866	558	623	939	332	327	431	292	2330	214	967	381	1900	321	1151	85	219	37	125	352	128	303	805	697	157	380	412	1136	855	383	1193	2069	1458	566
LOC126528032	NW_026085770.1	7824207	7923390	+	99184	737	1595	299	71	333	1118	940	498	1698	540	2221	1514	1283	2305	5448	4732	6610	346	1303	863	922	575	1829	275	483	490	297	407	428	481	295	1383	1970	1701	4318	6766	6737	625	1665	899	970	2248	831	3068
LOC126528028	NW_026085770.1	7651229	7682421	+	31193	319	493	4	2	7	21	9	13	30	13	17	11	25	26	28	64	56	136	95	172	37	28	91	71	38	4	109	1	10	10	119	21	200	64	13	77	34	19	87	1164	21	88	47	37
LOC126527997	NW_026085770.1	2209642	2276830	-	67189	595	521	657	679	708	2913	1298	1169	9076	3734	11186	1413	834	1911	2266	2129	2886	516	1331	326	629	316	1211	234	609	1257	950	1542	882	2496	943	1260	678	573	1496	2379	2304	528	2081	533	610	1156	616	2909
LOC126527692	NW_026085769.1	3104197	3115895	+	11699	1152	1752	2621	1376	3986	1615	1303	1437	1276	618	1927	1046	1061	1700	1561	1700	1989	400	4916	1112	1724	557	3606	806	2244	804	1048	994	1333	1652	1376	1355	997	492	881	1186	1534	1823	2281	1471	2541	4430	2252	2907
LOC126527688	NW_026085769.1	1974530	2163557	+	189028	981	190	14	3	6	13	29	46	34	11	32	27	50	144	82	130	143	703	1689	221	682	387	820	501	519	12	343	5	7	11	10	31	556	175	50	226	72	303	161	128	368	952	404	75
LOC126527677	NW_026085769.1	1059512	1202538	-	143027	850	592	11	6	12	54	49	56	37	14	45	56	65	127	73	187	199	274	215	589	169	99	258	205	119	4	323	9	36	25	7	42	770	165	64	191	78	35	97	551	81	180	44	112
LOC126527623	NW_026085769.1	631177	666725	+	35549	1238	413	808	498	1017	889	1358	979	1507	857	1874	227	250	459	423	214	633	553	1594	263	743	389	1080	292	713	1071	892	861	1136	1910	1105	412	418	266	178	219	172	461	1040	332	1281	1805	717	888
LOC126527604	NW_026085768.1	1940255	1974074	-	33820	34	21	228	185	270	945	383	412	1489	313	908	27	24	30	57	43	66	16	35	19	30	11	25	12	10	271	142	435	591	312	283	48	31	9	13	58	37	7	41	22	7	5	6	28
LOC126527591	NW_026085768.1	875154	1014142	+	138989	633	518	4	2	2	66	33	46	26	15	30	29	33	65	55	87	143	190	194	481	134	90	177	132	60	6	242	6	17	24	7	23	455	94	53	131	70	25	65	697	33	102	63	97
LOC126527491	NW_026085767.1	23017190	23034985	-	17796	184	37	6	8	8	6	9	0	44	10	42	3	6	18	21	14	59	38	37	28	9	26	11	33	4	10	67	7	2	7	7	45	109	27	16	44	13	5	9	31	4	13	12	6
LOC126527465	NW_026085767.1	12459469	12504956	-	45488	357	54	28	21	6	24	7	16	9	7	10	7	39	45	34	75	99	72	168	28	41	16	172	64	61	7	152	10	49	38	5	9	313	92	23	87	52	39	43	62	39	104	78	5
LOC126527464	NW_026085767.1	12293227	12295956	-	2730	123	310	390	258	418	1307	799	551	12244	3867	11846	953	743	1159	2181	915	2427	260	2254	175	556	399	1580	167	939	716	146	495	638	893	558	610	327	442	1538	1266	2024	1168	1233	340	1464	2937	1264	1013
LOC126527436	NW_026085767.1	4239340	4242988	+	3649	231	332	292	160	440	222	313	177	643	220	853	1323	1136	1466	1102	885	1540	372	1139	203	620	293	620	122	538	155	146	163	174	378	153	632	518	479	1329	1334	1547	573	1124	445	798	1617	733	680
LOC126527387	NW_026085767.1	30022288	30031389	+	9102	0	0	0	0	0	0	0	0	0	0	0	0	0	0	0	0	0	0	0	0	0	0	0	0	0	0	0	0	0	0	0	0	0	0	0	0	0	0	0	0	0	0	0	0
LOC126527384	NW_026085767.1	30243298	30255515	+	12218	27	77	12	13	9	117	70	39	829	334	995	68	71	111	90	25	114	37	264	45	111	43	246	31	140	8	14	22	73	364	59	75	32	59	12	57	72	133	93	27	111	262	222	97
LOC126527382	NW_026085767.1	30259683	30281204	-	21522	82	50	71	58	74	384	155	266	451	161	615	24	40	56	138	80	162	48	232	24	181	45	233	31	107	147	86	142	354	1764	339	91	154	87	47	57	134	104	109	58	224	353	188	187
LOC126527338	NW_026085767.1	25667473	25693902	+	26430	174	39	9	7	9	422	23	14	4800	1901	5647	29	27	33	328	77	329	366	67	23	45	5	41	33	33	2	40	12	2	5	0	349	171	57	20	28	34	45	702	53	16	68	14	1281
LOC126527333	NW_026085767.1	25555844	25571863	-	16020	695	610	283	259	334	2239	1392	1334	1615	549	1767	421	424	692	551	411	692	667	2796	456	1567	771	2280	484	1388	549	354	690	1196	2623	1057	914	740	479	345	909	1352	1071	1760	364	1246	2457	1637	2092
LOC126527287	NW_026085767.1	23273668	23277404	+	3737	1813	5278	10387	7290	10877	13246	5600	4933	18360	7895	25895	6815	5344	9187	11844	7254	12718	3813	37534	2379	17194	8719	31357	3134	18417	9882	3695	10688	6228	7630	4390	7758	3783	6963	4192	6390	7898	15414	16092	6891	16418	34504	16173	10193
LOC126527274	NW_026085767.1	22682671	22977635	+	294965	4486	963	78	12	112	84	49	193	1926	648	2241	94	180	285	232	593	546	1770	2072	871	2103	1092	3078	1513	1108	25	1302	27	9	59	4	76	2509	633	183	913	308	858	425	1156	717	2578	1699	208
LOC126527255	NW_026085767.1	22206565	22237554	+	30990	1263	1170	3555	4121	4742	4918	3251	1637	15805	6401	19967	5310	4146	7534	4831	4660	6079	2202	21087	840	6830	2376	14428	1624	10434	8803	1859	8964	3847	11865	3257	6386	3218	4201	5513	10338	8253	10109	14895	2058	9104	17504	9124	12664
LOC126527213	NW_026085767.1	20813730	20828632	+	14903	41	82	6	8	7	109	58	74	62	28	48	23	14	20	56	56	56	35	81	76	54	12	176	26	33	10	30	26	71	96	36	71	36	21	34	49	116	57	83	47	90	198	82	122
LOC126527195	NW_026085767.1	20195479	20202092	-	6614	92	136	117	124	195	471	233	127	3855	1400	4108	195	129	239	526	38	767	66	818	106	265	127	494	49	348	165	56	173	173	330	135	174	63	98	104	135	279	327	524	130	585	1188	530	543
LOC126527193	NW_026085767.1	19723214	19735717	-	12504	123	10	0	0	0	3	2	8	1	0	1	2	3	15	3	21	16	8	21	5	16	3	14	17	8	0	46	0	0	5	1	3	80	19	1	28	18	3	6	8	0	26	5	18
LOC126527185	NW_026085767.1	19679460	19714970	-	35511	574	872	453	311	502	2067	1327	932	19081	7175	21670	1292	1044	1807	1396	803	1770	569	4563	435	1540	818	3280	493	2240	552	337	767	904	2273	637	1226	1047	1143	644	917	1369	2353	2698	735	2501	3372	2404	2162
LOC126527168	NW_026085767.1	19127184	19132481	-	5298	624	390	646	312	638	1322	963	517	919	283	826	950	940	1531	1122	1216	1277	322	1159	227	563	228	1220	137	626	292	251	603	499	1050	215	284	636	405	252	548	603	417	982	279	607	1228	882	860
LOC126527145	NW_026085767.1	17649889	17672139	-	22251	666	1230	1109	1195	1415	6414	4590	4399	5192	2445	7071	1168	1032	1663	3884	2816	4580	566	4837	805	2060	884	4266	323	2223	1474	747	1672	4259	6172	4498	1419	814	819	2163	3447	4829	2446	2677	1140	3045	5725	3174	3036
LOC126527139	NW_026085767.1	17694590	17717009	-	22420	794	974	342	292	504	943	722	737	2938	1347	3833	575	436	724	901	453	966	361	901	433	472	273	1124	204	480	653	315	657	922	1415	616	933	754	690	414	647	716	570	1137	713	642	1741	832	934
LOC126527128	NW_026085767.1	17546876	17575034	-	28159	709	3056	497	374	442	1489	555	615	6001	2663	7636	1129	929	1398	1854	971	2050	1405	25752	2023	6374	2489	20918	1412	11985	473	304	443	552	935	378	3232	702	768	900	1750	1698	13457	9111	2951	13497	26309	17273	8177
LOC126527121	NW_026085767.1	17078938	17091281	+	12344	430	285	408	314	505	1831	1093	934	4837	1808	6451	342	351	552	1175	616	1217	196	2290	254	634	245	1886	196	1145	707	340	836	1275	2263	935	446	339	259	606	882	1180	968	1216	221	1499	2006	1643	1043
LOC126527084	NW_026085767.1	15285385	15450367	-	164983	1092	443	23	21	27	337	38	110	473	218	683	22	49	103	530	197	547	427	703	302	171	126	261	255	216	33	473	50	27	81	16	32	703	219	52	289	98	120	84	625	73	214	102	33
LOC126527051	NW_026085767.1	12228029	12247159	+	19131	234	227	44	23	36	350	190	111	1315	482	1496	73	80	150	153	69	226	105	623	97	213	147	334	72	417	45	112	45	122	190	134	73	254	62	62	94	109	440	228	139	277	442	262	174
LOC126527035	NW_026085767.1	12176421	12227078	-	50658	781	486	1096	1120	1507	2669	1667	1494	3704	1593	5024	1012	870	1551	2639	1971	3292	608	1890	344	924	541	1727	325	849	2006	1008	2034	1958	2646	1623	1252	787	878	1418	1870	2646	864	2299	581	1307	2242	1340	2118
LOC126527034	NW_026085767.1	11893565	11948480	+	54916	540	77	7	8	1	54	18	25	5660	2611	9103	51	57	75	79	145	163	241	119	70	73	48	116	116	63	1	145	1	3	8	1	16	500	152	67	161	70	31	58	96	17	91	40	13
LOC126527030	NW_026085767.1	11417705	11524722	+	107018	641	104	12	3	1	218	17	52	667	311	1009	79	40	53	276	133	367	544	1358	89	362	274	827	213	605	10	417	40	18	40	7	1033	477	189	90	146	110	717	2600	166	590	1260	717	2344
LOC126527016	NW_026085767.1	10005204	10032570	-	27367	1	1	4	5	1	39	14	12	150	64	226	1	6	7	35	12	20	4	3	4	0	0	3	3	0	19	14	18	19	31	19	11	2	0	9	55	24	5	11	3	7	15	19	15
LOC126527009	NW_026085767.1	9614531	9627004	+	12474	272	277	296	202	287	541	363	322	1077	406	1265	311	332	511	567	588	736	231	2479	200	858	403	2058	337	1073	262	140	248	413	620	318	217	267	287	444	609	801	1021	728	216	1285	2108	1209	363
LOC126526999	NW_026085767.1	9210818	9220433	+	9616	163	332	472	335	581	1149	1163	1203	769	277	1050	283	282	480	643	420	872	111	819	303	172	116	760	71	311	612	187	632	1287	1617	1119	363	235	306	691	613	994	360	845	267	650	868	579	831
LOC126526988	NW_026085767.1	8941777	9092825	-	151049	1234	984	1855	1916	2627	8099	3750	4002	10712	4236	12742	965	802	1399	4008	2233	3710	739	2349	691	805	414	2391	361	1311	3055	1295	3250	4159	7409	4637	1755	879	790	1840	2440	3398	1209	3934	1344	1443	2652	1504	3700
LOC126526987	NW_026085767.1	8917056	8934101	-	17046	1032	2890	1629	1255	2177	4254	3309	2666	5169	2103	6346	2713	2486	3447	2969	2191	4362	706	4369	1676	1586	793	3274	395	1908	1345	664	1467	2574	4179	1950	2360	1093	1798	2545	2429	4353	1787	3461	1590	2560	5607	2797	3532
LOC126526981	NW_026085767.1	8656308	8657402	-	1095	15	60	74	58	44	250	65	86	764	344	982	26	39	49	107	33	83	43	223	28	126	39	234	31	99	91	35	120	123	275	67	44	33	37	52	72	101	110	100	60	130	285	187	101
LOC126526978	NW_026085767.1	8503215	8543246	-	40032	901	1111	1302	865	1507	3390	2605	2031	6507	2752	8599	1766	1798	2697	3863	2741	5028	1178	4532	859	2045	943	4165	371	2103	1413	820	1347	2320	2233	1788	1777	1135	1146	2317	2700	3097	1920	4355	699	2544	5434	2731	4133
LOC126526972	NW_026085767.1	8013212	8014699	-	1488	17	4	3	0	2	25	0	3	58	28	85	1	0	2	30	1	21	25	286	5	411	188	910	65	136	0	5	0	1	3	0	11	20	10	0	4	2	215	170	1	294	534	407	38
LOC126526970	NW_026085767.1	7938901	7980204	+	41304	64	94	30	14	35	619	317	338	368	117	305	17	20	41	32	58	49	89	177	47	141	88	171	32	189	49	108	88	400	700	485	72	112	49	15	38	79	84	177	82	81	427	125	373
LOC126526966	NW_026085767.1	7721383	7725021	-	3639	2	0	0	1	2	0	1	0	0	0	0	2	0	2	2	0	0	0	1	0	0	0	2	0	0	0	2	0	0	1	2	0	2	1	0	9	0	1	0	1	1	5	2	0
LOC126526961	NW_026085767.1	7186540	7218424	-	31885	255	323	462	396	528	686	488	375	3957	1354	4704	726	547	795	1281	625	1592	385	1102	238	316	134	476	116	471	420	251	508	310	828	304	704	279	359	508	701	828	467	943	380	431	1087	579	1382
LOC126526959	NW_026085767.1	7868266	7882879	+	14614	649	1184	3485	2958	5294	3533	2735	2460	4959	2145	6381	928	1162	1930	1167	921	1347	525	5377	689	2771	1429	4610	422	2569	2604	1224	2958	2727	4406	2387	1157	1728	1539	833	1044	1602	2041	2542	1138	2433	4262	2507	2477
LOC126526942	NW_026085767.1	6946380	6952879	+	6500	298	705	279	223	477	683	526	545	6250	2511	7173	455	543	748	874	553	1131	145	1847	475	1010	477	2042	139	1065	264	183	300	616	693	389	421	235	416	532	574	670	902	683	476	1357	2577	1338	665
LOC126526714	NW_026085765.1	22319235	22471648	-	152414	559	107	9	5	12	25	18	34	114	48	209	23	42	56	50	123	125	147	153	121	106	79	147	140	63	17	271	10	13	12	16	15	672	144	48	103	64	45	68	135	37	132	38	24
LOC126526693	NW_026085765.1	25066859	25523396	-	456538	2760	1537	1761	1449	2434	3432	2948	2843	6121	2689	8151	2045	1785	3051	3424	3286	4123	1663	7682	1214	3194	1442	5093	1319	3778	2041	2120	2265	3163	3669	2562	1967	3037	2659	2485	2685	3225	3071	3813	1778	3019	5869	3349	3547
LOC126526680	NW_026085765.1	19140472	19152327	-	11856	0	3	0	2	0	2	0	0	25	5	26	0	1	0	0	0	2	2	0	0	2	0	2	0	1	0	1	0	0	0	0	0	3	0	0	0	0	0	1	0	1	0	0	1
LOC126526679	NW_026085765.1	18837229	18839525	-	2297	2	25	0	0	0	0	0	0	25	10	17	0	0	0	0	0	2	0	0	23	0	0	1	0	0	0	0	0	0	0	0	5	0	0	0	0	0	0	0	2	0	0	0	0
LOC126526678	NW_026085765.1	18984715	18988809	-	4095	0	5	0	0	0	4	0	0	4	5	5	0	0	0	0	0	1	2	5	0	0	0	4	0	1	0	0	0	0	0	0	0	1	0	0	0	0	6	9	0	2	1	2	0
LOC126526677	NW_026085765.1	18661947	18664855	-	2909	7	0	0	0	0	0	0	0	6	4	2	0	0	0	0	1	0	0	0	1	0	0	6	0	1	0	3	0	0	0	0	3	7	0	0	0	0	0	0	1	0	0	0	6
LOC126526644	NW_026085765.1	10068575	10092036	-	23462	279	1144	13	1	2	610	63	12	3529	1051	5557	5735	10289	14115	21797	15266	39206	49	584	701	60	49	149	38	38	7	92	69	15	5	24	25113	15280	28982	23602	17502	45464	19	320	1386	32	49	23	1882
LOC126526631	NW_026085765.1	5400084	5603913	-	203830	1901	423	40	13	22	292	74	122	507	98	312	213	174	339	612	330	417	939	638	229	533	232	620	573	272	56	832	31	56	146	44	251	1589	425	162	1158	253	187	586	311	179	620	246	702
LOC126526612	NW_026085765.1	2104192	2112807	-	8616	6439	9778	17580	17068	23120	31075	17026	14714	67139	28188	82037	15468	15308	22984	31114	27228	35632	7363	45450	5210	13721	5427	28505	4351	20090	16538	6245	17263	13437	33349	12624	12506	11033	13220	14858	25039	23245	17895	27483	11479	16459	32268	17513	18156
LOC126526609	NW_026085765.1	2055868	2097039	+	41172	470	458	276	240	336	1077	798	722	1824	695	2214	383	369	603	700	461	857	279	2117	351	878	571	2074	240	1077	413	289	490	719	1662	862	460	353	372	345	756	610	1069	1015	399	1471	3029	1498	701
LOC126526489	NW_026085764.1	22849333	22851315	+	1983	0	0	0	0	0	0	0	0	1	0	1	0	0	0	0	0	0	0	1	0	0	0	0	0	1	0	0	0	0	0	0	2	0	0	0	0	0	0	2	4	0	0	0	12
LOC126526403	NW_026085764.1	23718527	23950192	+	231666	2655	1008	1231	1473	1243	2358	2521	3620	710	292	1022	725	753	1043	873	914	1023	1050	5862	813	2825	1197	5685	939	3113	2116	1610	2005	3717	5693	4850	415	1624	784	647	1225	1190	2881	1702	1265	5159	9917	4716	1361
LOC126526401	NW_026085764.1	22909015	22910667	-	1653	1	4	0	0	2	0	0	0	1	4	3	0	0	1	0	0	0	10	3	45	0	0	1	0	4	0	0	0	0	0	0	4	4	0	2	0	0	1	0	34	0	0	0	6
LOC126526372	NW_026085764.1	15560721	15592833	-	32113	61	6	3	1	0	3	1	1	13	1	12	2	2	6	8	12	21	53	17	8	7	9	20	15	17	1	37	1	1	3	1	3	55	5	6	15	7	3	29	23	1	15	3	39
LOC126526369	NW_026085764.1	15500235	15536267	-	36033	189	52	1891	1652	2707	896	769	479	81	28	87	237	129	66	60	26	54	771	4703	6	2980	1664	8212	763	1730	2544	942	4437	1921	1226	621	151	13	59	303	175	267	2337	1463	43	3007	5923	3403	176
LOC126526345	NW_026085764.1	10286106	10318680	+	32575	146	64	46	3	29	10	3	12	14	11	21	0	11	10	24	21	35	35	51	13	24	23	33	46	14	13	41	9	1	6	1	8	95	30	7	15	14	3	29	60	8	40	9	24
LOC126526302	NW_026085764.1	2481518	2484305	-	2788	4	4	0	1	0	2	0	2	0	0	0	4	0	1	5	1	2	0	11	1	2	2	6	1	0	0	1	1	2	1	2	1	3	1	0	1	3	0	0	0	2	9	1	4
LOC126526272	NW_026085764.1	15608564	15647634	+	39071	37	5	1	0	3	1	1	0	13	2	19	2	2	3	5	1	3	2	7	5	5	3	9	8	4	3	10	2	3	2	0	0	22	3	7	6	4	6	5	5	0	1	4	2
LOC126526253	NW_026085764.1	10346332	10367713	+	21382	5	4	1	1	0	0	4	0	14	4	12	0	1	0	1	3	3	2	1	0	0	1	11	2	1	0	3	0	1	0	0	0	5	4	22	1	13	1	3	2	0	0	0	1
LOC126526196	NW_026085763.1	10072326	10131350	+	59025	225	95	196	168	337	556	327	377	599	203	539	138	185	386	356	227	341	120	671	85	218	104	435	124	340	272	203	234	332	383	231	140	209	179	145	187	253	223	587	136	208	395	232	351
LOC126526047	NW_026085760.1	21078668	21082664	-	3997	28	3	0	0	0	0	0	0	7	1	3	0	1	0	1	3	3	1	1	0	0	2	7	9	0	0	14	0	0	0	0	0	35	0	1	5	1	2	0	3	0	1	0	0
LOC126526046	NW_026085760.1	20983462	20985637	-	2176	29	0	0	0	0	0	0	0	0	0	5	0	0	0	1	0	0	0	8	0	4	4	9	0	3	0	9	0	0	0	0	0	6	0	0	0	0	3	3	1	14	8	7	2
LOC126526045	NW_026085760.1	20726084	20730096	-	4013	2	0	0	0	0	0	0	0	0	0	1	0	17	0	0	0	2	1	157	0	4	0	4	1	10	0	0	0	0	0	0	0	0	0	0	0	0	2	1	0	1	5	3	0
LOC126526044	NW_026085760.1	20640337	20642121	-	1785	0	4	0	0	0	0	0	0	2	3	9	0	0	0	0	0	0	0	19	1	0	0	2	1	4	3	3	0	0	0	0	2	2	1	0	0	0	3	4	1	0	0	4	6
LOC126526001	NW_026085760.1	6675939	6749039	-	73101	161	128	60	60	85	209	131	120	302	132	354	97	107	200	143	97	204	47	335	125	130	55	427	38	163	76	100	59	143	293	113	41	104	86	89	129	164	156	200	122	322	516	284	171
LOC126525992	NW_026085760.1	3823788	3843123	-	19336	1	147	0	0	0	0	3	1	48	36	37	0	0	0	4	1	2	1	1	3	10	1	8	0	4	1	2	0	0	1	0	2	1	2	3	2	2	1	11	3	1	4	3	3
LOC126525968	NW_026085760.1	21124594	21128075	-	3482	13	0	0	0	0	0	0	1	0	0	2	0	3	1	1	1	6	3	7	6	3	4	3	2	0	0	17	0	0	0	0	0	14	0	0	2	0	1	1	4	2	0	0	2
LOC126525966	NW_026085760.1	20857177	20861654	-	4478	74	53	1	0	0	0	0	3	11	7	14	2	2	2	5	23	13	14	904	45	5	4	43	11	59	0	19	2	0	3	0	0	87	19	1	18	4	453	5	37	10	19	17	6
LOC126525963	NW_026085760.1	22177375	22186044	-	8670	623	1199	825	717	1125	6543	3103	2899	7988	3373	9979	958	1031	1668	4199	2214	5150	828	3876	801	2126	953	4304	377	1841	1578	646	2017	3261	4779	2818	1490	508	759	1731	2016	3356	1915	2781	733	2862	5143	2968	2541
LOC126525953	NW_026085760.1	21830461	21877785	-	47325	681	364	415	434	817	419	182	224	1104	513	1480	812	620	992	554	495	606	275	779	295	298	181	557	277	318	853	489	1143	277	559	233	755	937	573	327	557	741	250	2727	442	252	554	563	586
LOC126525949	NW_026085760.1	20770560	20777658	-	7099	9	1	4	3	6	194	144	146	1	0	3	0	0	0	1	2	2	7	2	0	6	1	14	3	1	171	47	70	119	178	133	0	7	0	0	3	0	1	5	1	1	6	1	0
LOC126525946	NW_026085760.1	21796894	21824909	-	28016	725	633	957	998	1247	3521	1922	1831	6235	2672	8645	1688	1324	2105	3848	4285	4590	329	2112	412	1082	393	2132	259	1051	1258	773	1596	1875	3757	1570	1466	716	912	3755	5383	5454	1010	2011	811	1662	3179	1513	3210
LOC126525936	NW_026085760.1	22199774	22312764	+	112991	2269	879	896	785	1346	2298	3235	4994	2492	969	2731	391	480	800	836	796	1254	1119	2867	657	1483	604	1987	812	1368	1466	1942	1505	3071	3225	3652	421	1413	665	485	982	745	1128	1566	913	1223	2467	1109	898
LOC126525900	NW_026085760.1	4845542	4879184	+	33643	173	276	496	304	345	1368	691	469	8109	1730	7363	222	387	250	553	357	499	51	777	140	363	154	571	59	472	863	130	344	486	352	584	326	255	138	237	151	583	184	110	250	543	924	356	1627
LOC126525883	NW_026085760.1	25018015	25036264	-	18250	188	33	2	0	0	5	1	6	34	20	49	7	17	20	39	26	30	44	39	25	35	2	21	29	43	2	53	1	0	4	0	9	199	20	24	71	25	7	25	41	10	42	2	23
LOC126525874	NW_026085760.1	24863360	24974016	-	110657	1173	1230	1180	1283	1668	2757	1322	1468	2666	1187	3276	987	803	1765	1660	1218	2277	702	1809	988	1011	623	1401	417	797	1420	750	1642	1328	4588	1461	1545	1101	782	1181	1716	1982	819	2010	1632	786	2297	1158	2516
LOC126525865	NW_026085760.1	23971368	24096600	-	125233	1369	1489	21	11	16	280	158	82	5258	1814	5168	207	267	562	448	625	797	571	395	1064	272	188	404	328	178	55	605	53	25	40	13	506	1457	672	350	1290	1146	94	1160	1335	68	349	130	784
LOC126525861	NW_026085760.1	23614002	23626740	+	12739	32	34	12	2	13	11	2	4	206	55	158	1	2	8	4	17	9	15	429	13	132	50	352	26	194	0	16	8	1	4	0	5	40	8	2	6	11	176	54	10	174	237	180	13
LOC126525836	NW_026085760.1	22750320	22752552	-	2233	8	0	0	0	0	1	0	2	2	1	4	0	0	4	1	1	4	4	4	4	0	0	1	5	2	0	14	0	0	0	0	0	9	0	0	0	0	0	2	3	0	0	0	5
LOC126525803	NW_026085760.1	19922374	19925533	+	3160	3	1	0	8	0	5	0	0	0	0	2	2	2	8	0	0	1	0	1	0	0	0	0	0	0	0	0	0	0	0	0	3	0	1	0	2	0	1	1	0	5	9	1	0
LOC126525795	NW_026085760.1	20604813	20612455	+	7643	64	4	0	0	0	3	0	3	34	18	35	2	2	5	5	5	7	17	6	13	6	3	12	5	8	0	15	0	0	0	0	3	32	8	0	14	9	2	2	17	2	9	2	8
LOC126525794	NW_026085760.1	20354154	20356260	+	2107	5	0	3	0	0	11	0	0	32	9	75	0	0	1	6	0	5	12	5	0	0	0	5	4	0	0	13	0	0	0	0	0	0	0	0	0	4	0	0	1	0	2	1	4
LOC126525793	NW_026085760.1	20429482	20433039	+	3558	12	17	2	0	0	33	0	0	223	131	258	9	0	0	40	5	141	3	333	9	17	14	13	2	6	1	2	0	0	0	0	0	23	0	0	1	2	17	7	0	2	26	15	0
LOC126525789	NW_026085760.1	20417589	20420103	+	2515	10	20	0	0	0	0	0	1	1	0	7	0	0	0	0	4	1	0	20	4	1	0	2	9	6	0	0	1	0	0	0	0	13	0	1	6	1	11	6	3	3	2	2	2
LOC126525787	NW_026085760.1	20561460	20563901	-	2442	0	1	0	0	0	0	0	0	5	4	3	0	7	0	0	0	0	0	8	4	2	1	2	0	0	0	2	0	0	0	0	0	9	0	0	0	0	3	0	0	0	1	0	0
LOC126525716	NW_026085760.1	15763730	15803955	+	40226	1164	1110	13348	14422	19435	9701	7890	6606	615	331	642	731	837	1502	708	598	1098	517	3276	762	2254	815	3574	522	1650	6576	4131	10358	9200	20731	6323	500	1098	1016	402	490	913	1069	1953	523	1755	3397	1516	701
LOC126525688	NW_026085760.1	14248427	14257385	+	8959	14	4	1	0	0	5	2	12	17	15	14	1	0	1	1	1	0	9	2	0	0	1	3	3	3	1	4	5	22	17	3	0	12	1	2	0	0	0	0	1	1	4	0	4
LOC126525653	NW_026085760.1	11945408	11953020	+	7613	6	5	3	0	0	0	0	0	0	1	0	0	0	0	0	0	0	0	0	1	0	2	1	0	0	0	0	0	0	1	0	0	27	0	0	6	0	2	3	1	1	2	0	7
LOC126525616	NW_026085760.1	10803216	10829693	+	26478	43	14	0	2	0	1	1	4	3	0	0	1	3	8	2	6	24	24	4	9	9	1	12	17	3	0	4	0	0	0	0	2	61	8	0	6	6	0	1	12	1	4	1	0
LOC126525607	NW_026085760.1	10671893	10676098	+	4206	0	0	0	0	0	0	0	0	0	0	0	0	0	0	0	0	0	0	0	0	0	0	0	0	0	0	0	0	0	0	0	0	0	0	0	0	0	0	0	0	0	0	0	0
LOC126525592	NW_026085760.1	10707051	10718499	-	11449	80	189	144	96	126	1029	316	308	6889	2557	8475	249	159	184	1452	255	1608	150	1033	158	350	142	944	77	426	193	47	127	350	555	267	256	99	90	501	477	683	411	679	181	717	1542	625	713
LOC126525590	NW_026085760.1	10241390	10256956	+	15567	569	602	970	798	1142	2017	1393	1372	2320	1100	3677	958	1119	1799	1620	962	1804	284	5123	460	813	256	2098	458	2644	1095	586	1230	1473	2255	1424	908	345	650	852	1212	1581	1906	2453	468	1891	3176	1516	1167
LOC126525559	NW_026085760.1	9194883	9279651	+	84769	626	349	13	1	10	20	20	31	83	23	96	331	168	265	195	299	304	205	136	143	76	43	136	106	168	17	221	3	2	3	0	118	440	106	145	399	198	12	134	137	30	92	30	30
LOC126525532	NW_026085760.1	6550992	6671798	-	120807	291	92	13	52	33	207	57	103	74	22	49	22	23	30	53	74	57	66	82	66	48	26	80	37	50	186	113	87	53	185	59	61	195	56	23	85	62	41	73	94	41	124	75	189
LOC126525530	NW_026085760.1	6227783	6234357	+	6575	14	421	5	19	13	348	260	117	4892	1286	4158	33	0	5	156	0	460	10	55	78	102	156	82	4	119	22	11	31	93	159	60	14	2	0	6	46	0	82	43	285	55	239	57	31
LOC126525504	NW_026085760.1	5319881	5341020	-	21140	48	113	116	56	107	566	183	151	6324	2764	8171	234	208	299	672	185	738	431	712	108	240	108	531	77	368	144	75	87	199	298	187	196	77	115	216	188	444	264	1375	136	388	776	386	1428
LOC126525503	NW_026085760.1	5302935	5314906	+	11972	216	315	284	312	463	1268	313	464	1454	2845	3283	801	361	1059	2011	669	789	304	722	206	104	105	844	51	304	700	363	701	305	480	662	850	463	789	591	667	1862	564	1153	332	516	1631	812	1533
LOC126525501	NW_026085760.1	4953142	5145019	+	191878	582	109	15	2	14	9	6	23	122	28	165	19	48	90	67	86	142	220	259	93	135	80	181	181	89	6	269	7	3	11	1	9	595	122	45	111	58	50	29	93	33	173	42	79
LOC126525485	NW_026085760.1	1697584	1886402	-	188819	766	156	44	6	37	7	7	60	98	52	85	47	80	89	72	125	98	179	165	103	115	72	144	178	71	24	289	16	8	36	9	24	773	192	32	208	87	47	89	114	56	159	61	76
LOC126525472	NW_026085760.1	1041651	1051901	-	10251	46	93	77	27	59	188	162	72	985	446	1286	199	95	168	254	136	325	63	223	79	247	110	385	30	107	53	48	65	72	133	60	89	79	71	126	132	167	80	139	61	217	319	190	84
LOC126525464	NW_026085760.1	593007	599324	-	6318	3	170	4	2	0	75	43	32	709	313	1530	2	0	0	162	0	80	1	7	25	13	24	2	1	2	8	16	5	8	22	15	1	3	1	2	1	0	12	12	16	12	34	8	23
LOC126525459	NW_026085760.1	165178	286200	+	121023	284	120	127	99	112	291	120	159	269	162	457	61	59	72	129	69	134	69	242	90	49	41	120	74	57	214	198	214	114	269	86	101	285	83	31	104	78	53	188	193	46	93	92	293
LOC126525456	NW_026085760.1	55321	69610	-	14290	36	119	171	98	150	290	214	200	2654	775	2741	46	70	85	275	51	206	43	332	74	80	18	228	25	117	151	66	196	207	545	145	122	49	44	58	103	137	108	242	60	132	234	203	186
LOC126525277	NW_026085759.1	19735174	19766111	-	30938	173	23	2	0	0	2	4	14	31	13	28	6	7	16	17	20	34	60	26	30	25	25	40	40	14	1	74	2	6	7	1	4	143	32	4	55	28	5	9	28	7	52	15	9
LOC126525234	NW_026085759.1	21611724	21678192	+	66469	172	642	34	30	23	39	31	16	893	266	1069	132	33	37	100	63	106	258	1519	357	1179	666	622	180	515	30	83	105	8	17	10	198	139	53	78	128	48	1094	630	719	579	777	605	263
LOC126525232	NW_026085759.1	20867946	20874408	+	6463	237	29	381	3343	167	18	35	20	16209	5757	22926	26	21	37	9	9	31	137	860	17	283	157	563	202	345	3971	393	1294	176	49	65	20	87	13	8	25	9	403	280	64	518	872	656	7
LOC126525231	NW_026085759.1	20755134	20762295	+	7162	69	223	35422	46936	47274	34493	17691	30597	3115	1017	3237	1321	655	1372	53	46	21	83	114	129	410	171	282	33	52	86392	15251	114858	39524	146370	20766	585	114	318	44	50	63	49	83	650	9	16	14	274
LOC126525228	NW_026085759.1	20568484	20575649	-	7166	21	43	32	33	32	79	126	102	33	2	23	6	20	30	6	0	0	2	151	41	12	4	42	2	25	432	23	269	102	501	141	5	12	2	1	5	5	28	13	902	40	113	58	13
LOC126525175	NW_026085759.1	13021011	13100185	-	79175	778	130	6	2	1	7	13	49	30	15	20	15	37	70	60	102	76	267	371	112	301	111	541	212	199	4	283	4	1	10	0	7	553	109	35	201	74	181	66	86	222	470	218	14
LOC126525163	NW_026085759.1	12274486	12296387	+	21902	186	94	95	96	141	594	135	105	3032	819	1661	450	280	803	484	199	712	179	504	103	80	61	333	91	140	51	75	70	87	291	54	181	406	193	211	299	679	232	426	132	194	456	303	337
LOC126525162	NW_026085759.1	12782655	12790668	+	8014	56	11	0	0	0	2	0	0	15	8	13	0	14	9	7	15	2	14	74	18	24	0	27	14	22	0	22	1	0	0	0	14	124	10	7	45	2	22	17	33	9	31	31	11
LOC126525152	NW_026085759.1	11249743	11361162	-	111420	1548	1428	4438	4367	6255	15123	11364	12885	10935	4765	16567	5727	5685	9356	7739	6104	9163	1078	3528	1005	1905	831	3077	580	1626	5816	3185	6347	13807	27088	14686	5086	5521	6155	4342	5971	13802	1511	4112	1345	1821	3686	2157	3960
LOC126525079	NW_026085759.1	4830504	4866557	-	36054	2065	3245	4129	4063	5391	16564	14233	12914	8335	3735	10859	5272	4979	9408	7023	5377	9015	1332	14625	2140	6728	2512	15896	1273	6295	7284	3641	7100	15735	32606	13579	5928	5785	6535	4701	7127	10262	7316	9423	3362	12581	24003	14130	9818
LOC126525078	NW_026085759.1	4886237	4947013	-	60777	505	167	376	198	310	1061	462	355	10490	4247	12219	112	99	145	615	271	713	266	1462	182	352	123	839	132	761	254	263	329	544	782	421	209	351	85	170	500	270	637	624	149	511	898	872	467
LOC126525052	NW_026085759.1	94542	110780	-	16239	168	199	129	98	131	502	211	169	4466	1545	4432	270	255	350	580	193	766	180	756	108	220	109	566	134	342	157	95	118	153	364	128	257	346	219	304	364	552	275	480	115	437	817	540	691
LOC126524986	NW_026085759.1	4416132	4431989	+	15858	288	160	87	24	68	149	162	100	733	290	473	61	121	297	153	133	202	102	547	104	161	99	714	117	251	53	99	41	66	178	38	39	449	151	67	126	108	118	176	100	172	426	191	129
LOC126524756	NW_026085757.1	18394346	18400856	-	6511	12	0	1	3	0	0	0	2	1	1	14	2	1	2	0	2	0	2	2	0	0	1	9	4	3	0	0	1	0	0	0	0	5	0	3	0	0	5	11	7	1	6	5	11
LOC126524620	NW_026085757.1	67834057	67876696	+	42640	380	187	271	219	290	2145	629	620	7240	3139	9395	306	268	408	1881	563	1796	328	747	176	365	172	851	128	404	956	220	415	805	1402	716	482	362	170	742	970	1098	317	723	213	538	965	732	1788
LOC126524616	NW_026085757.1	67370936	67387696	+	16761	75	92	2	6	2	63	33	11	40	7	15	141	42	17	205	197	241	445	2629	90	5958	1780	7497	342	2426	7	41	9	2	19	2	47	60	21	137	304	165	3224	2146	160	4587	8563	3283	159
LOC126524605	NW_026085757.1	66071355	66082701	-	11347	25	2	1046	599	710	484	202	218	762	339	655	2	3	5	48	1	3	1	12	1	6	13	12	10	4	331	127	588	148	152	207	3	8	1	0	3	3	3	0	1	0	4	3	10
LOC126524595	NW_026085757.1	65014084	65032255	+	18172	1270	2772	9009	7391	9070	16673	15934	14335	10869	3248	10699	7595	8264	9746	11660	11699	10672	773	8823	1356	4693	2135	8065	694	4343	9128	3989	7556	17012	13370	11503	6345	3771	5815	11341	8747	14548	4312	6583	2723	6239	11725	5563	6020
LOC126524571	NW_026085757.1	63166877	63168407	-	1531	34	98	47	28	97	176	49	37	3099	1183	3806	82	66	117	131	61	82	178	1436	49	540	357	1027	191	654	97	20	61	51	215	35	68	78	81	24	80	77	545	433	105	446	795	560	193
LOC126524474	NW_026085757.1	50334276	50340076	+	5801	22	70	0	0	0	19	0	2	31	12	43	4	2	1	27	1	21	17	95	38	46	10	77	10	29	0	0	0	0	2	0	5	3	0	3	2	0	62	45	39	57	67	53	16
LOC126524418	NW_026085757.1	33893702	33895568	-	1867	4	17	23	23	28	115	119	9	4	4	2	37	12	14	1	2	28	4	196	39	13	48	9	22	3	44	0	40	74	241	0	65	32	7	32	113	15	60	4	25	11	60	92	29
LOC126524399	NW_026085757.1	28878874	28881140	-	2267	1	0	0	0	0	2	0	0	58	22	41	1	0	0	5	0	1	2	0	0	0	0	0	0	0	0	1	0	0	0	0	0	0	0	0	0	0	0	0	0	0	0	0	0
LOC126524347	NW_026085757.1	19072856	19457054	-	384199	2904	1612	720	770	801	1960	1503	1615	586	244	624	684	819	1856	1717	1664	2247	1672	4193	815	1703	1133	2571	1192	2433	1338	2134	1562	796	1765	733	713	2624	1372	1075	2357	1553	2403	1504	1372	1540	3361	2038	1005
LOC126524343	NW_026085757.1	18148206	18172976	+	24771	134	45	15	11	17	57	113	71	7	5	3	1	7	14	9	27	37	77	21	24	30	13	44	60	19	17	88	4	16	25	18	10	96	16	11	11	31	8	14	22	10	27	1	15
LOC126524342	NW_026085757.1	18171602	18230993	-	59392	54	26	70	23	64	185	375	286	24	3	14	16	3	20	16	22	48	37	32	11	21	5	30	18	9	166	91	156	298	179	278	15	69	13	9	46	22	8	14	7	1	13	2	18
LOC126524337	NW_026085757.1	15989572	16062916	+	73345	599	476	430	340	591	1753	524	540	9133	3814	11867	558	445	703	2363	1236	2840	1457	2814	305	940	527	2501	372	1313	491	348	400	494	714	503	1492	384	314	851	826	977	1153	2787	513	1697	3098	2149	3886
LOC126524322	NW_026085757.1	11823600	12011913	-	188314	745	209	225	270	218	897	572	725	237	79	209	138	128	172	234	241	260	308	331	176	272	115	360	142	126	622	583	616	753	1293	651	152	572	243	149	335	222	111	189	320	155	421	231	283
LOC126524302	NW_026085757.1	8193455	8282609	+	89155	81	74	7	1	3	11	19	17	24	17	28	2	11	7	3	9	23	33	20	41	23	14	27	28	36	4	56	1	3	5	0	4	86	19	12	30	20	16	8	56	3	35	8	4
LOC126524296	NW_026085757.1	7581259	7689842	-	108584	865	747	571	483	790	1493	905	891	2538	838	2337	728	713	1096	1524	1276	2024	355	1876	490	1192	629	1994	281	915	504	343	507	714	993	576	516	832	598	731	883	1417	769	1150	422	1293	3002	1260	911
LOC126524239	NW_026085757.1	64429775	64478275	+	48501	412	67	1	2	8	9	8	19	2	5	4	11	16	16	14	75	49	114	84	44	89	59	141	100	42	1	129	5	4	6	2	8	254	65	32	89	31	14	35	61	22	77	26	13
LOC126524198	NW_026085757.1	56364916	56372307	+	7392	18	18	352	315	465	146	287	208	0	1	7	0	0	0	0	5	2	2	2	13	0	5	1	4	0	390	55	559	351	160	220	0	9	0	0	3	0	0	0	47	0	1	1	2
LOC126524092	NW_026085757.1	28761117	28762405	-	1289	1	0	0	0	0	0	0	0	73	40	123	0	0	2	6	0	8	0	1	1	0	0	1	3	0	0	0	0	0	0	0	1	0	6	0	0	0	0	0	0	0	4	0	0
LOC126524091	NW_026085757.1	28667257	28669814	-	2558	0	0	0	0	0	0	0	0	3	1	2	0	0	0	3	0	0	3	0	0	0	0	1	0	0	0	0	0	0	0	0	7	1	0	0	0	1	0	4	1	0	0	0	43
LOC126524088	NW_026085757.1	28582778	28585419	-	2642	0	0	0	0	0	4	0	0	209	170	418	0	0	0	3	0	0	0	23	0	1	0	5	0	4	0	0	0	0	0	0	0	0	0	0	0	0	4	4	0	8	10	17	7
LOC126524082	NW_026085757.1	28200823	28204287	+	3465	1	0	0	0	0	5	0	1	423	282	600	4	1	0	16	0	4	12	24	3	15	12	21	5	89	0	0	0	0	0	0	0	0	0	0	0	0	27	28	0	7	30	1	2
LOC126524026	NW_026085756.1	89602	102998	+	13397	16	28	0	1	0	1	0	1	5	5	10	2	1	0	0	1	0	6	9	33	5	4	2	9	4	0	8	0	0	0	0	1	6	3	0	3	1	3	2	4	0	4	0	2
LOC126524007	NW_026085752.1	444251	533130	-	88880	762	690	703	488	987	1086	528	532	3011	1458	3992	1101	917	1802	1785	986	2346	1269	2335	597	928	516	1278	658	1020	388	721	523	551	1162	431	816	1086	972	906	1641	1608	884	1815	592	801	1509	941	1701
LOC126523976	NW_026085750.1	7717551	7880029	+	162479	1078	1080	799	698	1135	2723	1515	1332	4916	2283	7572	1197	997	1716	2581	1218	3038	805	4014	502	1905	983	3161	513	2020	714	688	914	1492	2192	1211	950	780	827	797	1036	2005	1650	2170	733	1855	4053	1889	1896
LOC126523704	NW_026085748.1	2555317	2574017	+	18701	324	61	53	36	35	415	265	284	1705	736	1886	47	63	105	196	104	200	259	2427	61	562	308	1732	319	1014	256	118	155	167	223	141	126	129	72	60	200	145	1328	563	93	1129	1838	1430	392
LOC126523591	NW_026085748.1	44774785	44849380	-	74596	856	138	10	8	8	23	11	67	85	27	38	18	37	64	79	119	118	247	236	117	148	83	236	218	78	6	294	14	4	15	5	20	752	163	53	183	90	50	58	137	42	199	54	718
LOC126523590	NW_026085748.1	44106566	44149389	+	42824	379	572	773	699	918	2830	1725	1608	4089	1492	4696	716	822	1018	1261	706	1618	352	3217	388	1033	588	2886	241	1538	1431	377	1367	2070	3551	1690	752	494	660	577	691	1537	1391	1632	549	2181	3302	2286	1235
LOC126523549	NW_026085748.1	36847138	36855667	-	8530	65	4	0	1	0	8	0	2	17	13	36	0	0	2	13	3	16	32	10	5	10	21	19	19	10	0	26	0	0	0	0	9	23	9	3	10	3	9	36	6	9	18	9	38
LOC126523547	NW_026085748.1	36607735	36647021	+	39287	0	0	0	0	0	0	0	0	0	0	0	0	0	0	0	0	0	0	0	0	0	0	0	0	0	0	0	0	0	0	0	0	0	0	0	0	0	0	0	0	0	0	0	0
LOC126523531	NW_026085748.1	29557310	29594380	-	37071	227	41	1	0	1	8	1	14	5	6	8	12	5	14	18	24	23	59	25	33	18	26	48	92	17	0	46	0	0	6	1	5	109	35	7	33	13	5	10	36	10	71	9	2
LOC126523525	NW_026085748.1	29195695	29243887	-	48193	178	10	3	2	0	7	2	9	45	23	77	2	3	6	13	6	32	65	102	28	42	38	99	34	44	4	29	2	0	3	0	3	104	18	12	17	3	38	28	21	20	88	35	11
LOC126523505	NW_026085748.1	23599673	23635490	-	35818	24	8	50	97	36	140	122	80	2432	562	3639	1	5	5	13	6	22	39	32	2	30	21	94	20	47	178	253	593	97	350	24	16	35	9	1	1	1	45	194	13	48	18	29	59
LOC126523477	NW_026085748.1	17602790	17624789	+	22000	61	4	1	0	0	7	4	1	10	7	13	2	2	8	7	11	16	5	16	14	5	8	13	7	12	3	24	3	0	6	3	1	47	8	0	5	3	16	3	10	4	25	1	5
LOC126523407	NW_026085748.1	1174918	1304095	+	129178	793	288	69	16	60	193	154	128	472	205	940	106	122	180	517	316	479	330	717	217	368	176	418	284	236	80	388	43	29	65	38	100	1302	369	99	248	206	158	178	211	112	303	251	123
LOC126523388	NW_026085748.1	47727652	47742381	+	14730	9	3	1	3	0	0	0	1	0	1	0	0	2	0	0	4	1	10	3	0	1	0	4	1	0	0	3	0	0	0	0	2	4	2	0	3	1	0	9	1	0	3	0	15
LOC126523326	NW_026085748.1	24126408	24203147	-	76740	159	28	149	55	93	20	4	19	26	5	12	0	4	1	10	18	20	52	58	33	38	29	100	43	33	13	94	12	8	17	4	48	67	19	6	43	11	21	156	27	37	74	18	71
LOC126523319	NW_026085748.1	22850272	22966119	-	115848	528	101	44	68	69	402	107	132	783	385	660	85	88	191	314	149	470	209	538	116	174	144	305	131	239	177	270	167	472	268	85	165	488	212	441	237	166	183	194	117	360	720	324	344
LOC126523311	NW_026085748.1	49511910	49546902	+	34993	35	10	4	3	8	3	1	2	14	2	4	2	3	4	12	2	17	9	2	5	2	8	8	15	7	2	13	1	10	2	3	1	24	9	4	14	7	6	7	8	2	13	2	2
LOC126523296	NW_026085748.1	27849176	27879522	+	30347	84	126	3	0	2	5	0	13	32	6	29	6	1	10	12	16	12	44	73	61	75	25	53	18	34	1	52	0	2	3	2	35	51	20	4	10	8	24	123	68	76	85	67	197
LOC126523161	NW_026084318.1	26130	33241	+	7112	5	13	6	6	2	6	19	13	2	1	1	21	29	43	19	10	16	0	32	8	19	7	18	4	7	8	0	5	5	13	15	7	27	13	21	23	28	11	7	0	39	41	20	6
LOC126523076	NW_026085745.1	44039415	44069567	-	30153	666	609	1161	751	1438	5660	3083	3677	19893	7347	24516	1542	1418	1939	7497	5671	9806	2107	4007	469	1843	1252	3556	596	1694	2103	864	1943	3984	3817	3144	2340	834	949	5608	5593	6608	1700	4948	859	2359	4784	2258	5026
LOC126523065	NW_026085745.1	68440255	68474362	-	34108	332	41	58	78	36	70	74	42	657	202	513	18	27	27	51	42	119	93	125	42	52	40	89	79	30	40	133	34	55	29	53	18	314	72	14	127	30	70	58	45	18	55	19	212
LOC126523054	NW_026085745.1	63155753	63163683	+	7931	0	0	0	0	0	0	0	0	0	0	0	0	0	0	0	0	0	0	0	0	0	0	0	0	0	0	0	0	0	0	0	0	0	0	0	0	0	0	0	0	0	0	0	0
LOC126523049	NW_026085745.1	62209158	62225338	-	16181	39	86	7	5	3	0	2	3	0	0	5	1	4	3	12	11	20	34	32	78	28	9	77	16	26	1	19	40	0	9	0	5	80	7	4	17	3	39	24	75	58	80	54	26
LOC126523043	NW_026085745.1	56750953	56754319	+	3367	9	0	0	0	0	0	0	0	0	0	0	2	5	1	0	3	1	6	6	7	4	3	1	1	5	0	4	0	0	0	0	0	4	9	0	11	0	2	1	3	2	1	2	0
LOC126523041	NW_026085745.1	56729684	56741503	+	11820	2	0	0	0	0	0	0	0	1	2	1	0	0	0	2	2	1	7	4	0	3	0	12	9	2	0	0	0	0	0	0	0	12	0	1	0	0	1	3	1	5	6	0	2
LOC126523039	NW_026085745.1	56100758	56256260	+	155503	1531	378	24	12	16	94	29	112	1338	724	2034	54	113	165	312	313	328	562	758	368	489	249	598	459	295	9	692	13	22	7	7	35	1556	424	110	419	179	245	117	464	267	489	277	78
LOC126523025	NW_026085745.1	45709124	45723153	-	14030	31	5	0	0	0	1	0	7	2	0	3	0	2	2	6	7	10	9	5	5	4	5	3	13	5	5	11	1	0	1	0	1	39	17	7	20	1	1	4	3	0	11	2	0
LOC126522934	NW_026085745.1	67534283	67787182	-	252900	3509	1369	4593	4504	6763	15569	10176	11251	2024	897	1946	1912	2364	4585	4916	7753	7473	1707	2444	989	1486	780	1659	1134	1010	8014	5944	9803	12240	27690	12215	2719	5873	5584	4679	7611	9916	762	1566	1645	678	1694	826	1143
LOC126522918	NW_026085745.1	66556119	66639100	-	82982	1491	1293	414	287	582	699	512	483	864	358	782	470	580	789	633	695	1015	789	4671	961	1595	798	2971	666	2530	526	712	402	318	752	312	642	1039	602	476	815	1007	1628	2114	810	1620	3218	1919	1122
LOC126522917	NW_026085745.1	65692916	65701351	-	8436	58	102	147	153	206	907	322	197	7380	3633	10794	610	360	512	1262	347	1748	243	459	72	118	64	388	31	215	235	98	169	330	475	219	523	135	254	315	328	407	292	821	155	305	577	372	1385
LOC126522906	NW_026085745.1	65335418	65363876	-	28459	216	357	249	154	262	935	373	314	6365	2386	7255	169	142	153	637	78	751	174	1069	237	204	127	783	123	417	335	217	343	315	851	316	267	333	168	133	184	228	528	588	299	409	890	684	446
LOC126522886	NW_026085745.1	64164078	64570550	+	406473	3989	634	73	41	44	412	128	489	3792	1289	3076	111	247	361	480	696	726	1782	1740	733	1439	765	1721	1479	896	42	1523	41	220	204	57	159	2523	605	239	1030	438	514	629	614	589	1448	785	363
LOC126522874	NW_026085745.1	63868855	63895664	+	26810	260	57	12	3	9	24	9	26	9	5	18	11	21	18	37	68	79	76	68	83	75	35	46	57	39	5	90	1	9	8	6	14	203	53	18	39	41	8	45	79	18	67	12	86
LOC126522872	NW_026085745.1	63645662	63699410	-	53749	1705	2728	2024	2214	2052	8361	6671	6120	3502	1404	3899	1431	1370	2289	2730	2728	3589	887	10590	1742	5075	2604	11819	1057	5019	2947	1262	2859	5068	9637	5523	2304	1368	1633	1942	3533	4317	6107	6081	2247	8637	16076	10163	3949
LOC126522868	NW_026085745.1	63555877	63624261	-	68385	1069	4564	29	12	29	45	21	65	4055	1616	4928	437	402	1026	553	666	733	317	975	3675	768	327	1101	230	482	21	276	81	15	60	15	345	899	546	405	595	482	360	1192	1990	418	1163	851	270
LOC126522850	NW_026085745.1	62704863	62909660	-	204798	2037	695	16	14	16	234	60	136	263	151	306	47	89	130	237	268	559	1262	3485	244	1718	929	3037	880	1986	38	749	20	10	35	14	684	1349	248	72	433	146	2060	2570	356	1689	3935	2640	2785
LOC126522847	NW_026085745.1	62509149	62679646	+	170498	2334	229	30	11	13	50	38	122	325	149	312	31	113	175	173	335	356	861	1260	221	727	370	1362	841	723	9	936	22	6	40	1	29	1835	359	81	634	190	450	278	245	496	1503	945	35
LOC126522845	NW_026085745.1	62145983	62152396	-	6414	133	63	263	421	246	291	353	428	26	5	29	55	25	85	60	46	64	67	47	47	67	32	62	15	15	125	511	240	256	490	357	59	41	22	29	57	32	15	80	66	24	68	53	61
LOC126522835	NW_026085745.1	61519540	61555296	-	35757	346	432	14	6	10	109	50	28	690	389	692	63	81	85	116	96	149	237	435	328	292	240	421	110	221	11	183	4	5	27	11	110	312	115	78	179	110	249	532	595	200	489	216	440
LOC126522802	NW_026085745.1	60053183	60353009	-	299827	2585	959	42	12	11	56	26	120	231	99	256	56	117	217	202	302	362	915	3215	556	1872	730	2967	901	1490	14	765	15	6	20	2	43	2218	440	86	564	163	1362	403	836	2064	3846	2346	63
LOC126522797	NW_026085745.1	59807055	59854403	+	47349	230	120	22	11	18	539	509	66	2163	970	2183	52	21	43	611	167	762	335	372	36	101	79	230	72	177	162	215	150	238	245	67	530	232	76	118	209	103	223	768	105	232	459	184	1794
LOC126522794	NW_026085745.1	58652504	58662361	+	9858	0	0	0	0	0	0	0	0	0	0	0	0	0	0	0	0	0	0	0	0	0	0	0	0	0	0	0	0	0	0	0	0	0	0	0	0	0	0	0	0	0	0	0	0
LOC126522793	NW_026085745.1	58826455	58916900	-	90446	715	580	7	7	3	64	74	70	72	12	21	64	40	72	54	110	115	255	1063	374	694	401	1105	244	387	25	250	15	46	51	20	25	370	70	45	167	108	567	163	599	1039	1428	823	21
LOC126522792	NW_026085745.1	59041171	59043956	+	2786	432	340	351	297	424	1202	477	677	1635	592	2876	2532	1541	2820	3184	3812	4838	209	1800	160	674	270	1190	281	891	1514	276	1284	1076	1901	775	924	522	1118	945	1009	1381	712	560	324	699	1573	1095	1064
LOC126522786	NW_026085745.1	58721585	58802532	+	80948	659	265	30	11	12	87	52	58	1106	600	1476	33	58	81	74	151	129	248	174	152	133	62	141	174	62	21	302	9	63	120	43	52	826	267	52	153	41	39	73	195	24	99	37	126
LOC126522775	NW_026085745.1	56498467	56529683	-	31217	184	74	1	7	9	11	4	16	480	82	341	10	17	18	68	43	53	35	71	51	28	31	71	50	23	1	51	1	0	0	0	9	209	32	15	39	22	8	1087	55	23	39	21	11
LOC126522773	NW_026085745.1	56705130	56708613	+	3484	22	6	0	1	0	0	0	0	0	0	2	0	4	3	1	1	0	22	3	2	1	3	6	6	1	0	14	0	0	1	0	0	23	1	1	13	0	3	4	1	0	11	7	0
LOC126522772	NW_026085745.1	56643033	56648394	+	5362	7	49	0	0	0	0	0	1	1	3	2	4	0	0	2	1	5	5	8	66	6	1	1	5	1	0	0	0	0	0	0	3	17	2	0	2	0	4	9	59	0	3	3	13
LOC126522769	NW_026085745.1	56686081	56698838	+	12758	14	6	0	1	0	0	0	0	2	1	7	1	2	1	5	7	3	13	54	10	0	2	20	4	8	0	6	0	0	0	0	6	7	0	8	7	2	0	7	8	0	6	0	0
LOC126522765	NW_026085745.1	56889887	57165729	-	275843	3230	716	69	34	37	845	678	624	2560	1051	2818	296	370	580	871	872	1519	1565	2860	490	2066	1125	2448	1470	1388	43	1455	104	200	498	151	236	2991	827	484	1181	802	1237	981	533	1316	2645	1688	503
LOC126522764	NW_026085745.1	56806736	56810644	-	3909	61	13	0	0	0	5	2	0	9	7	19	0	1	6	4	8	25	21	15	13	6	3	8	3	4	0	12	0	0	1	0	2	39	14	3	4	12	1	7	29	5	14	4	2
LOC126522754	NW_026085745.1	54823391	55513871	-	690481	5996	1852	367	390	567	1485	664	838	7826	2867	9837	390	472	797	1588	1430	1979	2197	1778	1576	1470	911	1711	1550	759	331	2832	256	370	886	1010	355	4593	1310	701	2093	1065	495	868	1975	519	1882	807	669
LOC126522736	NW_026085745.1	52907113	52937907	-	30795	205	36	7	3	2	79	9	50	48	32	98	4	16	8	39	25	34	62	176	10	82	36	194	95	80	3	81	1	12	30	29	3	154	37	12	74	11	46	45	32	28	188	115	58
LOC126522725	NW_026085745.1	52456624	52457851	-	1228	0	25	0	0	0	57	0	0	6200	2450	8681	3	0	4	139	0	73	0	13	34	3	0	0	1	12	0	0	0	0	0	0	0	0	0	0	0	0	3	0	32	0	0	0	0
LOC126522699	NW_026085745.1	51792200	51806058	-	13859	169	170	406	312	497	711	404	415	5948	2124	6680	318	233	348	751	437	775	171	923	93	298	169	562	70	391	351	179	330	300	699	296	402	133	176	302	325	432	393	1300	216	557	986	519	1094
LOC126522698	NW_026085745.1	51780825	51782721	+	1897	19	58	56	26	64	957	237	139	3891	1556	4524	145	103	91	983	127	1128	41	242	42	61	23	174	7	81	178	33	135	301	450	139	145	51	41	251	262	393	125	277	57	227	437	210	322
LOC126522685	NW_026085745.1	50433273	50450427	-	17155	411	975	1728	1643	1817	4008	2621	2184	9760	3728	11559	1425	1180	1943	2121	740	2179	321	6472	726	2189	791	6088	338	3043	3730	881	3189	2877	6205	1997	1715	716	996	908	1320	1694	3164	4317	1561	4539	7267	4513	2939
LOC126522684	NW_026085745.1	50312305	50433541	+	121237	1471	237	42	85	30	126	57	115	412	158	776	66	69	131	301	242	358	578	847	227	348	267	714	436	331	32	513	28	61	95	54	33	1234	253	42	366	112	457	170	218	316	841	489	104
LOC126522660	NW_026085745.1	49476670	49501439	+	24770	178	145	2	6	2	49	16	31	54	7	40	3055	1717	1858	2163	2139	3016	106	234	89	456	329	811	64	88	2	91	4	1	6	0	2201	275	387	1940	2556	2392	118	198	109	198	211	173	44
LOC126522650	NW_026085745.1	48977629	48999076	-	21448	395	110	7	7	1	6	8	38	9	4	6	6	21	46	27	49	73	100	112	46	94	36	79	105	29	6	139	4	0	13	1	10	188	53	17	76	30	37	2924	106	49	106	30	425
LOC126522635	NW_026085745.1	47849625	47995130	+	145506	1186	930	11	12	3	148	24	72	2055	590	1450	416	466	645	532	432	712	815	3419	722	2072	1206	2806	752	1682	10	463	8	25	45	17	258	807	308	453	786	850	1577	792	627	1965	2652	1793	368
LOC126522611	NW_026085745.1	43657651	43835110	+	177460	1086	273	13	5	6	28	17	63	90	21	80	46	90	128	148	288	241	343	268	287	193	120	254	231	121	10	463	8	6	29	3	55	744	218	119	279	140	77	118	432	48	221	94	143
LOC126522588	NW_026085745.1	41984951	42019050	+	34100	211	128	134	154	178	870	457	445	4033	1001	3840	146	124	247	473	277	686	207	393	83	112	58	370	44	184	293	183	287	526	978	514	318	267	92	233	366	644	212	680	120	245	509	321	636
LOC126522580	NW_026085745.1	41056424	41058675	-	2252	142	235	315	202	405	1584	924	572	12436	4917	13946	764	552	681	3139	985	4622	553	577	121	436	162	653	62	300	256	187	330	630	921	569	595	209	226	1004	1048	1286	340	1422	173	800	1555	800	1602
LOC126522575	NW_026085745.1	41058836	41116446	+	57611	467	332	894	769	1271	3179	1532	1541	5997	2534	8349	643	657	1088	3138	1762	3179	476	762	231	492	281	816	206	425	1307	802	1239	1384	2061	1626	665	624	644	1017	1465	1644	377	1024	279	598	805	463	1089
LOC126522556	NW_026085745.1	40318367	40321580	+	3214	78	119	130	121	140	1244	405	245	3746	1651	3936	141	100	220	1057	329	1220	113	467	87	274	120	406	63	161	187	53	184	537	749	367	221	150	95	346	539	602	154	599	84	394	596	337	437
LOC126522531	NW_026085745.1	37239802	37255558	+	15757	140	67	36	121	823	0	2	19	160	95	180	11	28	28	22	41	46	38	23	54	20	13	24	50	6	42	139	174	6	16	3	1	254	36	14	40	10	5	15	30	4	24	6	2
LOC126522526	NW_026085745.1	35745404	35763226	-	17823	15	11	0	0	0	1	108	1	2	0	3	2	10	2	11	3	1	0	19	22	1	0	6	52	9	0	6	0	0	3	46	4	4	12	4	7	8	2	48	29	4	8	2	1234
LOC126522523	NW_026085745.1	35811083	35824065	-	12983	47	19	0	0	0	1	0	8	0	2	1	0	1	0	3	10	2	21	11	19	7	1	16	11	6	0	41	0	0	2	0	1	23	39	6	20	3	8	5	24	1	18	1	43
LOC126522515	NW_026085745.1	35387319	35390252	-	2934	25	5	5	3	6	9	3	6	5	3	4	0	2	3	3	9	2	10	26	6	17	8	21	16	29	8	12	5	2	4	1	0	25	2	1	23	0	16	19	4	18	46	24	2
LOC126522489	NW_026085745.1	35250165	35260881	+	10717	125	232	166	112	231	991	329	221	1558	2447	6769	171	56	153	685	103	1013	98	695	118	376	195	843	53	358	195	78	132	233	969	212	334	46	52	218	196	425	304	410	179	707	1220	693	1187
LOC126522463	NW_026085745.1	31451252	31969907	-	518656	1343	339	23	10	9	33	34	74	365	106	315	54	65	122	112	237	219	478	353	250	217	113	273	325	179	14	657	9	29	58	13	38	1144	369	85	295	112	95	66	263	63	328	92	49
LOC126522442	NW_026085745.1	28699754	28702650	+	2897	86	1202	1	2	0	295	47	36	1803	656	2041	246	159	101	304	87	358	245	2328	889	661	476	1029	258	1026	28	24	43	64	102	54	402	51	51	295	357	532	1387	3662	2141	969	1362	757	2128
LOC126522396	NW_026085745.1	25671413	25683753	-	12341	52	71	94	82	93	1063	276	243	9361	2912	11483	128	107	130	636	106	451	189	1128	59	292	88	686	116	443	111	74	169	353	449	230	287	46	56	111	227	211	428	587	87	692	1000	687	830
LOC126522390	NW_026085745.1	25020394	25036769	+	16376	102	123	130	120	100	185	223	135	164	206	369	375	152	383	294	219	336	118	1932	78	416	157	1143	80	697	103	104	149	151	463	120	200	183	343	126	263	175	742	540	138	898	1477	1151	563
LOC126522379	NW_026085745.1	24268070	24359447	+	91378	96	23	4	0	3	9	4	2	297	64	340	5	5	20	19	29	24	37	17	9	14	7	26	13	9	3	34	0	0	2	2	3	104	28	0	31	13	8	13	38	4	20	2	20
LOC126522364	NW_026085745.1	21384350	21465758	-	81409	188	110	56	24	13	569	30	26	6626	2077	7187	44	46	47	204	62	138	185	178	40	56	18	458	56	95	24	54	29	101	93	14	123	56	48	45	107	53	73	526	42	83	86	85	405
LOC126522357	NW_026085745.1	19270631	19291345	-	20715	164	96	89	98	139	750	226	275	4973	1906	5672	83	74	103	581	83	798	137	586	44	222	68	402	87	262	112	107	119	323	454	287	168	184	99	80	107	305	229	386	80	360	843	463	423
LOC126522353	NW_026085745.1	18450537	18501313	+	50777	1840	1819	6385	6493	8659	17438	12661	12114	5958	3018	8600	3916	3230	5737	10481	11796	13697	1259	7566	841	1948	1219	6705	580	3914	8513	4550	8877	9410	12337	11311	5550	4372	5574	5651	12916	12689	4891	6568	2426	3535	7787	4931	7077
LOC126522345	NW_026085745.1	18108544	18121494	-	12951	94	44	140	131	181	425	104	68	1488	701	1977	260	140	231	1097	705	1278	53	1562	25	362	203	1075	66	665	107	9	95	94	220	140	194	97	59	223	339	265	693	731	80	684	1304	666	366
LOC126522332	NW_026085745.1	15409837	15411219	+	1383	5	39	12	0	0	0	1	3	1	3	15	1	0	0	2	2	0	3	12	2	6	6	2	2	2	1	0	0	0	3	0	3	14	3	1	3	1	15	2	18	2	4	3	9
LOC126522324	NW_026085745.1	14279821	14303039	+	23219	79	11	271	450	267	1189	808	557	10711	3469	14096	19	6	7	88	15	55	180	384	7	267	129	337	61	61	2618	944	5013	899	2214	596	283	49	11	5	19	6	145	564	41	182	201	225	498
LOC126522298	NW_026085745.1	11914166	12055148	-	140983	1598	2434	746	643	1251	1031	680	870	1597	621	1951	335	406	678	726	355	772	821	1990	851	1233	474	1475	640	860	769	1094	1106	713	2034	1118	384	1112	578	216	668	434	934	1040	1208	1145	2346	987	1025
LOC126522255	NW_026085745.1	2686067	2727495	-	41429	61	21	81	111	85	871	493	463	1054	363	1379	20	4	3	275	3	278	29	12	8	3	7	20	6	2	690	324	336	385	1628	499	47	19	9	4	21	7	3	57	21	1	9	4	196
LOC126522241	NW_026085745.1	14368126	14404352	-	36227	64	32	21	38	17	43	31	24	173	83	499	12	13	42	17	14	32	27	69	16	28	13	57	23	17	28	52	70	28	27	7	19	28	25	13	21	9	12	75	15	19	60	12	34
LOC126522211	NW_026085745.1	6700078	6779142	+	79065	354	35	377	127	106	14	5	25	48	30	42	5	5	14	17	19	25	116	84	70	58	52	161	99	23	11	109	13	4	23	16	74	219	23	5	27	34	43	66	62	31	186	61	108
LOC126522190	NW_026085745.1	55581990	55590943	+	8954	9	48	0	0	0	0	0	1	26	8	22	4	1	0	0	0	5	3	5	0	16	1	28	1	1	0	3	0	0	0	0	0	2	1	4	5	0	1	0	3	0	13	9	0
LOC126522170	NW_026085745.1	18829415	18896108	-	66694	146	66	37	13	7	38	14	20	110	45	140	5	7	3	24	19	38	60	254	51	150	104	337	30	171	106	60	145	38	88	46	11	55	18	15	45	20	212	137	57	633	813	574	111
LOC126522167	NW_026085745.1	16802392	16805262	-	2871	8	109	0	0	0	0	0	1	0	0	1	0	0	0	0	5	1	0	8	68	2	0	8	0	3	0	0	0	0	0	0	0	1	0	0	1	3	8	4	70	2	2	1	3
LOC126522117	NW_026085742.1	13100650	13141603	+	40954	275	129	2	1	1	22	54	16	1486	366	1050	5	7	14	27	31	30	54	203	120	91	36	298	63	99	16	61	8	0	2	0	13	164	28	8	53	20	84	65	160	151	279	157	33
LOC126522083	NW_026085742.1	3343241	3353502	-	10262	106	18	8	8	13	40	6	8	38139	12872	34989	10	14	15	72	9	29	36	62	5	18	3	20	22	27	4	26	6	2	1	0	8	75	16	1	8	3	2	16	28	11	12	2	34
LOC126522082	NW_026085742.1	2588683	2623105	-	34423	818	143	10	9	34	120	53	132	1268	497	1429	29	59	83	289	196	329	302	284	134	276	126	204	219	108	7	379	15	66	159	31	76	715	160	58	208	128	50	230	100	47	179	92	297
LOC126522072	NW_026085742.1	16229684	16251460	-	21777	163	99	4	1	2	5	4	10	3	2	11	2	15	23	10	34	19	82	60	82	83	27	51	33	28	10	89	5	3	9	0	17	122	65	9	32	20	12	45	204	15	45	9	27
LOC126522043	NW_026085742.1	14828923	15026818	+	197896	3218	563	50	41	62	105	94	274	109	47	77	143	237	287	303	513	548	3073	8930	604	4524	2297	6350	3227	4416	61	1172	39	50	97	68	97	2368	637	200	846	251	3984	1482	559	4437	8830	5460	242
LOC126522035	NW_026085742.1	14009609	14031306	+	21698	177	170	151	86	144	399	239	201	434	167	474	10	11	13	39	17	57	44	79	78	31	33	70	25	33	229	69	90	256	362	244	5	73	14	10	73	6	32	24	100	25	75	39	34
LOC126522034	NW_026085742.1	14286974	14446243	+	159270	1934	334	35	16	24	93	91	186	100	54	108	47	146	170	127	335	248	689	597	244	445	218	480	468	243	26	728	27	105	139	73	48	1496	444	80	474	133	137	2206	383	93	386	140	639
LOC126522024	NW_026085742.1	13447738	13585946	-	138209	1133	1666	11	2	6	114	49	92	418	122	211	39	100	101	135	166	221	410	352	1419	223	110	232	284	171	10	455	16	23	36	12	76	873	204	96	291	158	57	201	1840	65	271	102	201
LOC126522018	NW_026085742.1	13166021	13170178	-	4158	20	10	0	2	0	0	3	1	78	30	42	0	0	0	1	4	1	13	13	0	4	1	6	9	11	0	5	0	0	0	0	6	3	0	4	2	0	4	34	4	0	5	0	14
LOC126521997	NW_026085742.1	10916694	10937214	-	20521	0	0	0	0	0	0	0	0	0	0	0	0	0	0	0	0	0	0	0	0	0	0	0	0	0	0	0	0	0	0	0	0	0	0	0	0	0	0	0	0	0	0	0	0
LOC126521993	NW_026085742.1	10821016	10848714	-	27699	0	0	0	0	0	0	0	0	0	0	0	0	0	0	0	0	0	0	0	0	0	0	0	0	0	0	0	0	0	0	0	0	0	0	0	0	0	0	0	0	0	0	0	0
LOC126521992	NW_026085742.1	10878846	10901875	-	23030	0	0	0	0	0	0	0	0	0	0	0	0	0	0	0	0	0	0	0	0	0	0	0	0	0	0	0	0	0	0	0	0	0	0	0	0	0	0	0	0	0	0	0	0
LOC126521980	NW_026085742.1	10662754	10699562	+	36809	492	277	188	192	283	1251	478	547	3264	1281	3939	419	361	573	1095	616	1448	276	2230	176	544	207	1476	210	894	326	223	331	572	818	501	670	512	421	584	885	1005	942	1427	247	1237	2391	1442	1848
LOC126521975	NW_026085742.1	10358775	10499760	+	140986	2406	899	286	224	483	1321	743	1026	555	194	801	383	469	907	615	683	987	1667	6114	778	3745	1869	6640	1349	3015	632	1034	933	992	1706	1078	436	1415	631	629	1227	948	2891	2164	1079	3600	6940	4434	806
LOC126521949	NW_026085742.1	7462567	7470942	-	8376	119	338	223	140	418	473	437	222	3648	1329	3510	475	487	869	464	282	759	101	1254	188	260	323	973	66	394	342	236	378	273	562	206	430	381	383	467	345	833	401	810	240	649	1253	802	821
LOC126521931	NW_026085742.1	6221272	6335875	+	114604	900	878	10	10	8	46	144	115	70	24	42	18	53	64	82	140	136	230	244	198	192	156	271	223	167	7	412	30	49	164	45	19	785	158	45	207	86	209	71	312	107	335	112	112
LOC126521925	NW_026085742.1	4906018	4927132	+	21115	0	0	0	0	0	0	0	0	0	0	0	0	0	0	0	0	0	0	0	0	0	0	0	0	0	0	0	0	0	0	0	0	0	0	0	0	0	0	0	0	0	0	0	0
LOC126521922	NW_026085742.1	5147876	5162395	+	14520	378	397	577	358	642	553	646	415	10536	3465	11804	882	642	1127	2434	2275	2088	337	1083	300	629	280	813	167	538	294	254	360	546	1335	578	389	384	383	2129	2547	1968	477	1081	263	960	2432	1104	1273
LOC126521920	NW_026085742.1	4959731	4974205	-	14475	4573	8616	8443	7062	11465	30834	30658	23567	31802	14157	42931	14927	15333	24324	41427	38232	54103	7543	24225	6147	16368	7171	36658	2092	12043	14251	4452	14550	29432	30433	25822	13077	8318	11401	30972	29983	42795	11631	22418	6295	24344	47533	24056	20854
LOC126521916	NW_026085742.1	4548941	4586485	-	37545	463	446	218	202	217	2265	826	709	6727	2852	8101	504	457	615	1602	1147	1908	310	2074	356	811	366	1707	188	1037	581	277	517	1235	2162	923	619	312	274	927	1198	1680	1038	1153	297	1610	2734	1538	1172
LOC126521868	NW_026085742.1	2446201	2451468	-	5268	33	39	1	2	6	22	21	20	111	29	90	17	42	46	18	30	43	25	70	12	19	10	12	16	21	11	26	1	2	1	6	5	31	21	4	20	0	3	37	12	4	20	12	19
LOC126521867	NW_026085742.1	2563814	2586795	+	22982	621	408	1513	987	1413	3454	2410	2397	1050	330	1193	375	357	600	970	808	1286	265	3708	301	870	552	4068	199	1661	2402	679	2507	3376	5713	2499	606	264	225	764	1200	1460	1743	1796	380	3308	5979	3302	1332
LOC126521866	NW_026085742.1	2518389	2562346	+	43958	704	1029	4268	2949	4885	4275	2735	2993	12083	5334	14629	1638	1505	2982	2276	1046	2876	434	4684	687	1429	828	5264	243	2471	3628	2292	2846	2439	4120	2426	1593	1334	1381	939	1713	2612	2457	2933	1043	3040	5316	3702	3582
LOC126521862	NW_026085742.1	2066656	2253296	-	186641	1726	565	2046	2317	2037	2484	2818	2437	6182	2233	5813	1414	1352	1843	2795	2415	4109	1634	2814	526	1714	788	2310	682	1271	1743	1459	1629	2764	3267	1997	1580	1822	1256	2073	3412	2479	1273	2909	955	1348	2891	1685	3199
LOC126521834	NW_026085742.1	1271250	1274521	+	3272	211	187	231	223	286	510	408	391	3697	1411	4569	56	48	56	237	63	245	286	6801	184	2624	820	5117	435	3457	593	111	535	598	1098	577	208	51	46	122	199	260	3532	1580	242	4097	6856	4330	550
LOC126521833	NW_026085742.1	1536457	1597883	-	61427	418	193	15	53	4	76	12	29	76	19	82	17	31	39	34	61	75	105	310	90	155	103	416	120	141	101	145	18	5	19	1	65	309	80	11	68	56	104	55	103	145	285	263	78
LOC126521790	NW_026085742.1	16213675	16216597	-	2923	69	7	1	0	1	0	0	7	5	3	3	3	8	8	6	13	14	25	29	7	23	6	24	21	4	0	38	1	0	2	2	12	133	26	3	42	11	4	2	14	0	11	3	8
LOC126521742	NW_026085741.1	25269348	25270131	-	784	15	190	134	100	243	177	91	56	779	335	904	229	184	201	297	98	251	67	437	63	258	106	409	60	153	134	67	171	66	213	48	309	95	133	133	177	170	300	491	242	339	578	337	365
LOC126521730	NW_026085741.1	25306345	25316902	+	10558	303	473	633	434	979	1315	1010	617	6096	2724	8446	1158	1133	1796	2823	1417	3636	1040	1896	277	1257	515	1621	272	950	468	270	500	561	1010	498	1060	595	737	926	1053	1426	790	2911	337	1010	2227	996	2497
LOC126521724	NW_026085741.1	24806350	24813150	+	6801	71	165	1620	1254	1878	1521	1182	1118	2250	518	2448	424	294	520	480	112	431	78	241	93	123	50	112	31	103	1931	693	1927	1453	2320	1270	315	95	113	81	136	115	103	338	328	86	174	91	399
LOC126521720	NW_026085741.1	25042798	25050017	-	7220	183	256	138	160	266	1516	717	494	4726	1997	5838	209	230	364	903	314	844	103	656	167	212	103	636	67	326	382	92	381	662	1352	557	423	275	228	309	450	843	313	659	179	481	854	631	735
LOC126521706	NW_026085741.1	24862802	24865240	-	2439	0	0	0	0	0	0	0	0	0	0	0	0	0	0	0	0	0	0	0	0	0	0	0	0	0	0	0	0	0	0	0	0	0	0	0	0	0	0	0	0	0	0	0	0
LOC126521703	NW_026085741.1	24534884	24536881	-	1998	31	30	4	5	2	92	37	11	20	5	14	25	10	33	32	22	26	42	183	22	48	47	130	33	92	14	19	12	64	75	30	133	8	4	19	18	37	85	349	43	116	120	221	769
LOC126521698	NW_026085741.1	25812072	25895273	+	83202	579	128	7	1	49	44	16	45	54	27	49	33	20	53	280	95	129	200	145	84	109	53	206	149	70	1	245	3	28	21	14	25	396	91	51	160	80	42	110	91	45	117	33	34
LOC126521693	NW_026085741.1	25270258	25276768	+	6511	1305	2115	3148	3007	4165	15533	9214	10619	12616	5485	17975	1405	1269	2008	10320	8085	13954	888	7830	1118	2603	1345	7304	823	3728	3992	1715	4532	11983	15863	12318	2442	1576	2189	7445	9362	12657	3686	3758	1407	3083	7388	4107	4003
LOC126521679	NW_026085741.1	10503865	10521488	-	17624	971	1196	2377	2120	3144	5786	3855	3192	13997	5726	16810	2248	1687	2924	4191	2414	4920	918	5091	729	1657	668	4147	450	2652	3072	1323	2954	4227	5036	2969	2004	1622	1977	1944	2364	2859	2191	3684	1414	2637	5538	2939	4150
LOC126521665	NW_026085741.1	10487837	10491109	+	3273	84	187	313	318	289	1727	742	716	6145	1685	6030	684	356	314	1254	331	1458	113	430	143	173	56	419	47	196	594	198	410	865	1811	897	478	219	331	515	783	952	299	483	264	388	904	584	1289
LOC126521661	NW_026085741.1	9099356	9482546	-	383191	4175	1403	1818	1611	2334	7148	2597	2386	7106	2990	9056	1082	1515	2222	3287	3166	3908	2821	6574	1202	3392	1923	5097	2300	3304	3257	3290	2567	2419	2539	2261	1867	3884	2129	1832	2942	2804	2626	3520	1619	2615	5768	3210	3442
LOC126521656	NW_026085741.1	6248831	6254492	+	5662	307	450	756	606	986	1459	1352	853	7369	2492	7678	1217	932	1350	2014	1589	2451	298	2064	378	665	435	1298	226	853	821	262	999	948	1189	823	745	489	404	2253	2299	2255	1044	1699	582	1188	1836	1024	1396
LOC126521655	NW_026085741.1	7764396	7771487	+	7092	0	0	0	0	0	0	0	0	0	0	0	0	0	0	0	0	0	0	0	0	0	0	0	0	0	0	0	0	0	0	0	0	0	0	0	0	0	0	0	0	0	0	0	0
LOC126521647	NW_026085741.1	6934599	6979637	-	45039	513	517	956	645	1316	1960	810	741	4753	2096	6726	815	782	1234	1875	592	2141	427	1646	296	919	366	1478	180	810	1011	528	1179	859	1531	686	1009	575	721	448	618	667	731	1741	516	981	2234	1182	1807
LOC126521645	NW_026085741.1	6005444	6026454	+	21011	181	130	155	86	123	591	177	130	4533	1392	5800	417	215	334	843	281	698	380	500	70	115	119	402	76	165	189	186	186	110	249	60	424	307	201	302	326	704	251	786	148	275	456	351	1138
LOC126521641	NW_026085741.1	6977125	6979302	+	2178	0	0	0	0	0	0	0	0	0	0	0	0	0	0	0	0	0	0	0	0	0	0	0	0	0	0	0	0	0	0	0	0	0	0	0	0	0	0	0	0	0	0	0	0
LOC126521639	NW_026085741.1	6025931	6081530	-	55600	360	63	505	409	672	2358	387	322	1514	565	1752	171	134	222	1054	278	846	162	639	69	130	47	420	96	360	1772	420	1681	521	1107	531	186	374	141	258	389	426	244	501	66	268	517	364	539
LOC126521636	NW_026085741.1	6526841	6622698	+	95858	1305	1153	2451	2352	2903	7689	5573	4510	13379	5584	18354	2541	1974	3092	8947	6685	10921	1272	5300	774	3154	1490	4976	606	2543	3222	1484	3529	5224	5190	4001	2705	1476	1815	4865	5928	6624	2846	4078	1238	3921	7875	4096	4528
LOC126521633	NW_026085741.1	5447585	5508871	+	61287	853	1300	2780	2843	3338	10097	7772	6910	14766	6525	20257	2950	2033	3737	6312	3662	6403	890	2899	769	1208	636	2695	300	1187	5657	2178	5741	7965	8707	6866	3662	927	1684	2877	3398	5495	2023	5047	1316	2598	5391	2807	6307
LOC126521626	NW_026085741.1	7259323	7298636	+	39314	145	41	1	0	1	7	6	8	167	54	192	3	4	10	13	33	52	27	36	18	21	27	25	37	12	1	65	2	4	6	0	3	147	30	4	45	17	7	27	40	19	49	8	24
LOC126521615	NW_026085741.1	3689247	3692467	-	3221	291	492	785	588	1062	1861	1092	854	8005	2985	9298	1406	1051	1976	2924	2346	3484	266	1812	343	556	225	1634	166	829	756	560	614	1128	1607	617	822	565	656	2697	3191	3640	761	1449	437	1367	2288	1301	1724
LOC126521614	NW_026085741.1	3765401	3772437	-	7037	468	625	2227	1262	1990	2197	2413	1641	5384	2596	7792	2184	2013	3132	5055	2928	5968	613	2122	478	815	396	1703	258	895	1442	618	1328	2567	2814	1885	1396	851	1350	4477	4882	5720	895	2776	533	1910	3528	1757	2752
LOC126521613	NW_026085741.1	3746394	3762286	+	15893	717	445	166	190	264	874	518	493	2859	1169	3748	316	288	436	808	464	1129	376	1149	303	776	364	1106	311	555	288	254	341	674	796	450	463	583	407	578	729	1302	380	905	308	750	1577	773	1011
LOC126521608	NW_026085741.1	4238012	4381871	-	143860	1311	814	1802	1607	2330	2911	1512	1331	8358	3412	11304	1770	1553	2567	2432	1751	2577	707	2361	583	572	347	1706	333	729	2129	1314	2041	1299	2076	951	1826	1793	1416	1261	1878	2212	677	2118	1061	1044	1852	1114	2108
LOC126521596	NW_026085741.1	2530585	2599009	+	68425	786	618	3237	2327	3985	3497	1936	2258	8368	3590	9954	1183	1115	2197	3470	3142	4298	432	2977	348	1334	658	2447	382	1418	1493	1246	1784	1673	2512	1423	933	2010	2025	1439	2112	2501	1166	1393	504	1343	2694	1184	1975
LOC126521594	NW_026085741.1	1808582	1905703	+	97122	1067	1109	95	127	124	861	168	225	501	191	596	932	1146	1969	3454	4259	4062	820	3232	770	1464	787	3150	550	1495	161	448	96	144	418	217	1339	1910	1530	3918	6539	7240	1260	1743	992	1623	3358	2061	1836
LOC126521592	NW_026085741.1	2202936	2517562	-	314627	1374	546	505	332	634	922	382	916	780	329	1698	276	684	668	1040	1030	1144	799	1743	459	1087	403	1063	784	2996	380	773	302	798	357	298	420	1431	674	607	1024	729	683	793	485	480	1406	482	1082
LOC126521585	NW_026085741.1	30539380	30544150	-	4771	16	3	5	4	4	4	1	11	13	5	18	27	44	20	18	26	9	1	23	3	6	4	1	10	0	17	21	11	0	2	3	12	117	14	6	9	21	3	67	4	13	7	0	16
LOC126521581	NW_026085741.1	28776011	28779161	+	3151	1	0	0	0	0	0	0	0	0	1	0	0	0	0	0	0	5	2	0	0	0	0	3	0	0	0	0	0	0	0	0	0	0	2	0	1	0	0	0	2	0	0	0	0
LOC126521571	NW_026085741.1	24750263	24753977	-	3715	134	161	143	138	154	891	322	235	4334	2025	5282	297	267	410	794	291	1025	121	616	139	226	106	611	70	271	205	44	197	335	493	206	231	178	185	454	571	724	262	360	146	484	776	446	407
LOC126521562	NW_026085741.1	22074558	22114963	+	40406	858	7578	76	237	85	3865	6637	3774	640	119	676	99	65	109	177	79	421	425	3502	862	2028	12162	6593	167	6993	253	587	581	1446	4587	1690	131	174	54	204	4183	67	9488	758	2516	4609	27334	4113	735
LOC126521552	NW_026085741.1	19153554	19225290	+	71737	458	71	12	15	12	128	37	44	315	125	548	42	29	57	143	145	220	122	718	67	43	44	297	100	70	132	213	127	14	100	16	198	307	87	58	181	112	170	205	112	99	177	336	801
LOC126521546	NW_026085741.1	17667535	17689529	-	21995	170	126	118	118	151	962	275	307	5601	2374	8099	170	108	174	1010	214	699	150	832	62	324	136	621	98	394	422	186	425	336	298	321	457	99	207	167	228	424	549	606	169	496	931	646	874
LOC126521543	NW_026085741.1	16173821	16188285	-	14465	129	34	3	0	1	0	12	3	2	2	3	5	14	13	11	20	24	78	25	36	38	19	48	39	13	0	62	0	0	4	0	1	83	17	13	38	14	7	3	24	10	47	3	1
LOC126521542	NW_026085741.1	15915522	15951708	-	36187	214	54	1	0	3	9	1	18	3	3	14	104	81	135	18	52	43	48	19	44	22	8	53	56	22	0	88	3	0	2	0	10	120	31	23	53	32	5	10	40	1	20	4	9
LOC126521540	NW_026085741.1	15636153	15644399	+	8247	3	2	0	2	0	0	1	1	127	29	105	0	2	2	2	1	2	6	5	1	0	10	0	2	5	2	1	2	0	0	0	13	3	32	0	0	0	1	15	0	0	2	7	20
LOC126521521	NW_026085741.1	9011558	9014724	+	3167	2	3	0	0	1	9	0	1	8	5	14	0	0	1	2	0	0	0	3	1	0	0	3	6	0	5	0	1	0	1	0	0	13	0	0	5	0	0	8	0	0	1	0	0
LOC126521491	NW_026085741.1	31589487	31600170	-	10684	1750	3509	4568	5255	6633	16194	15169	14913	8445	4109	11155	1199	1232	1394	2704	2127	2488	1519	12096	2026	5428	2869	13449	1106	6400	11189	3578	3991	24250	21248	31235	3054	1235	1794	1349	1382	1541	6088	11389	2519	9789	19792	9311	5487
LOC126521473	NW_026085741.1	30495522	30497513	-	1992	49	14	1	2	0	4	51	6	95	61	152	5	20	3	5	39	3	9	14	7	31	3	5	7	9	131	2	20	10	4	0	1	31	1	14	13	4	10	11	6	0	16	2	0
LOC126521471	NW_026085741.1	30516367	30519803	-	3437	20	15	0	1	1	2	0	5	9	8	4	4	3	6	4	2	4	28	112	8	5	11	32	10	189	0	3	2	0	0	0	1	20	5	2	3	3	16	5	74	0	4	1	3
LOC126521462	NW_026085741.1	30091875	30092793	-	919	24	145	115	89	196	505	179	108	7431	2562	6918	253	223	284	1148	359	1300	139	306	88	155	78	303	43	146	91	51	199	121	194	110	370	101	166	455	359	1020	120	465	132	275	443	245	513
LOC126521454	NW_026085741.1	28785375	28787357	-	1983	31	2	2	0	0	3	3	5	4	0	2	0	1	1	1	0	0	8	11	4	7	3	21	1	10	0	13	0	3	21	0	0	27	6	0	4	0	10	2	5	5	11	3	0
LOC126521449	NW_026085741.1	28607584	28640431	+	32848	372	88	14	0	4	2	1	15	25	12	19	16	30	46	24	67	78	162	54	54	74	25	99	85	47	3	185	3	2	1	0	4	380	99	28	89	53	17	67	56	22	64	12	57
LOC126521440	NW_026085741.1	28100086	28127191	-	27106	392	401	894	466	604	1061	832	768	570	226	522	8535	9149	12304	2979	2569	4406	180	5667	310	409	257	1203	148	859	872	372	908	847	1316	958	2966	2997	3739	2778	4704	2787	882	864	660	881	4096	1234	588
LOC126521400	NW_026085741.1	23633458	23640666	-	7209	0	0	0	0	0	0	0	0	0	0	0	0	0	0	0	0	0	0	0	0	0	0	0	0	0	0	0	0	0	0	0	0	0	0	0	0	0	0	0	0	0	0	0	0
LOC126521397	NW_026085741.1	23678680	23684622	+	5943	266	309	111	109	152	2207	699	652	4796	1955	5924	221	323	365	1319	306	1316	261	881	297	804	423	1326	146	526	421	213	457	1117	1829	683	412	334	306	489	485	1386	534	733	316	1295	2137	1175	682
LOC126521376	NW_026085741.1	22942525	22947376	-	4852	407	654	746	628	1089	1259	1206	867	5716	1875	5437	610	559	1044	2011	1295	2928	277	1340	533	641	326	1320	261	731	686	294	601	893	1188	921	529	284	332	1228	1410	2002	528	1239	320	1265	2275	911	1054
LOC126521342	NW_026085741.1	21688652	21693559	+	4908	131	360	306	374	346	2275	1106	968	2992	1192	4209	510	366	609	1563	900	1698	159	1763	242	699	357	1922	95	791	776	153	700	1443	2209	1247	715	280	341	859	1101	1757	1010	1175	371	1714	3136	1751	1142
LOC126521329	NW_026085741.1	19638936	20132928	+	493993	6298	3512	3538	3886	4064	5805	5599	5823	4143	1457	4458	4026	3470	6514	5386	5219	9069	3255	9257	2897	5034	2966	6566	2718	4154	2308	3756	1842	2888	4767	3179	4220	8146	4482	4963	6956	6829	3819	5736	2786	4475	9130	4812	3823
LOC126521320	NW_026085741.1	19290164	19315531	+	25368	385	390	318	285	401	1341	593	411	7168	2135	7212	367	362	426	870	317	889	398	2456	427	1085	505	1810	307	1331	643	215	736	494	1077	432	481	254	216	311	379	618	1351	1381	395	1750	3142	1593	1239
LOC126521318	NW_026085741.1	19318882	19332420	-	13539	63	170	712	577	768	1400	1133	878	4218	1569	4951	425	407	552	819	538	853	93	579	133	214	75	497	63	268	1136	347	858	1050	1359	764	314	126	219	333	571	502	235	462	256	337	806	436	560
LOC126521315	NW_026085741.1	19228033	19229689	+	1657	0	0	0	0	0	0	0	0	0	0	0	0	0	0	0	0	0	0	0	0	0	0	0	0	0	0	0	0	0	0	0	0	0	0	0	0	0	0	0	0	0	0	0	0
LOC126521286	NW_026085741.1	17712189	17733521	-	21333	970	2341	33	25	85	2117	238	164	26618	10857	28689	983	608	685	3129	1282	3092	533	3432	1291	1212	861	3479	309	1731	227	230	132	48	176	45	1528	347	260	1221	1860	1745	1801	3190	1890	2285	3805	2551	2673
LOC126521276	NW_026085741.1	17467064	17476706	-	9643	2022	4743	13954	10693	16971	33687	29946	34067	19706	8249	27171	9151	9018	15028	34058	34884	45290	3856	8742	1996	6476	3715	12232	876	4007	12261	6118	14420	31948	32441	26882	11657	7033	9906	23386	22118	33216	4580	12140	4620	5896	12992	6849	20318
LOC126521275	NW_026085741.1	17392480	17396099	+	3620	182	260	244	212	290	1907	600	629	9039	3565	10588	370	311	405	1770	870	1820	161	1616	152	649	264	1443	93	754	453	149	366	812	1121	571	382	299	309	671	945	1258	633	761	210	1078	1787	992	588
LOC126521274	NW_026085741.1	17381614	17387273	+	5660	8	33	3	3	1	76	37	39	1192	604	1164	9	6	22	71	21	106	19	45	25	26	25	152	4	23	0	1	3	49	113	23	21	5	1	58	52	84	12	25	27	48	62	50	37
LOC126521272	NW_026085741.1	17374158	17381563	+	7406	198	274	281	317	386	1010	797	764	2105	957	2917	538	510	607	1209	635	1190	343	2808	206	1106	577	1749	311	1131	493	268	496	947	1033	572	594	157	380	526	464	920	1244	1189	273	1451	2869	1457	1032
LOC126521267	NW_026085741.1	16809235	16810046	+	812	0	0	0	0	0	0	0	0	0	0	0	0	0	0	0	0	0	0	0	0	0	0	0	0	0	0	0	0	0	0	0	0	0	0	0	0	0	0	0	0	0	0	0	0
LOC126521266	NW_026085741.1	16778427	16812598	-	34172	340	281	178	116	225	896	453	379	5114	2009	5653	281	238	547	748	325	1378	235	861	190	397	195	783	144	382	232	195	206	492	824	395	299	468	258	378	453	1037	413	705	202	521	1302	662	732
LOC126521260	NW_026085741.1	16776887	16778459	+	1573	62	190	284	227	316	1590	786	688	3008	1283	3816	228	283	310	817	349	937	283	321	94	263	106	502	32	145	441	121	502	667	1378	591	643	90	160	286	408	735	214	1008	173	422	766	590	1239
LOC126521252	NW_026085741.1	16208949	16211784	-	2836	0	21	0	2	0	1	4	0	1	0	3	0	0	0	0	0	0	354	15	13	19	2	13	1	10	0	8	2	0	0	0	330	6	0	0	0	0	15	309	15	60	103	82	613
LOC126521249	NW_026085741.1	15725095	15731867	-	6773	46	17	0	0	1	1	0	4	2	2	1	0	0	6	0	4	8	17	30	1	9	0	40	10	12	0	31	0	0	0	0	1	18	6	1	25	3	21	2	9	14	96	44	13
LOC126521234	NW_026085741.1	12892364	12916317	-	23954	735	640	14	10	10	71	22	44	14240	5843	19348	624	459	834	545	805	563	374	5264	329	1662	690	3859	689	1947	4	109	17	4	59	21	422	414	325	706	1050	439	2047	1146	775	2754	5888	3175	743
LOC126521223	NW_026085741.1	11925042	12051213	+	126172	547	399	563	290	427	1909	869	850	97	34	139	401	306	441	651	516	1046	656	1247	231	313	170	585	269	448	522	313	478	1002	1275	561	632	864	511	846	777	1023	482	3908	657	399	827	470	818
LOC126521219	NW_026085741.1	8561719	8673634	-	111916	506	50	5	4	4	28	7	34	173	39	147	12	19	57	41	115	91	154	111	75	72	47	130	170	25	5	245	2	1	14	3	26	337	107	42	127	76	41	50	101	16	70	24	51
LOC126521205	NW_026085741.1	399943	421454	-	21512	353	485	904	541	1367	1454	1834	1163	8130	2983	8650	939	799	1321	2319	1635	2611	406	1981	419	831	435	1527	230	1010	1127	498	1009	1790	2015	1213	763	532	662	1446	1433	2098	714	1231	563	1250	2295	1165	1194
LOC126521189	NW_026085741.1	28742203	28748675	-	6473	88	29	0	0	1	1	1	3	46	28	122	2	0	6	1	5	6	25	192	7	53	35	167	42	92	4	22	0	0	14	0	10	35	17	5	18	4	72	91	17	109	179	91	63
LOC126521188	NW_026085741.1	28733015	28738745	+	5731	78	11	0	1	0	2	0	5	37	8	68	1	3	7	4	14	15	26	5	3	8	4	11	14	12	0	39	0	0	0	0	0	47	10	5	25	7	3	2	15	3	9	19	0
LOC126520934	NW_026085740.1	73663796	73744961	+	81166	1458	1343	775	711	1021	2781	1588	1424	8849	3407	11006	884	739	1157	4285	3766	5448	570	5971	941	2348	1068	5294	512	2980	836	539	974	1724	2358	1585	1077	1178	1058	2786	4658	5052	2429	2156	1259	2877	5946	3455	1474
LOC126520917	NW_026085740.1	72257954	72278880	-	20927	659	640	724	678	1019	2764	1355	1445	4724	1714	5414	1325	1254	2250	3206	2753	4227	463	2629	459	798	358	1949	241	1262	1277	557	1043	1568	3110	1463	1599	1291	1191	2568	3412	3390	1182	3004	645	1762	2801	1711	3113
LOC126520903	NW_026085740.1	70937308	70967898	-	30591	38	148	6	3	18	14	1	2	104	59	79	28	14	78	36	19	46	8	76	53	24	17	22	12	21	15	6	26	0	1	0	11	19	19	9	8	10	13	52	49	26	36	7	85
LOC126520896	NW_026085740.1	70444840	70496889	+	52050	450	339	145	174	170	1411	889	904	2993	1178	3260	202	262	392	1131	771	1452	250	1301	224	508	300	1489	159	509	529	297	794	1211	1336	940	523	474	287	870	1084	1363	568	714	341	908	1535	1030	753
LOC126520893	NW_026085740.1	69643862	69687776	-	43915	1841	1761	2169	1924	2797	5908	4586	3872	3574	1698	4636	2151	1996	3365	5726	5052	6586	1750	6430	1342	4024	1866	6089	1193	3101	2264	1435	1943	4022	4855	3394	1851	1922	1919	4180	4887	6324	2465	4082	1355	4093	7905	3456	3441
LOC126520888	NW_026085740.1	70772876	70780533	+	7658	240	266	237	185	280	1991	564	600	5540	2159	6755	302	287	474	1201	282	1232	217	823	186	337	151	902	114	394	421	184	443	721	1347	633	436	397	265	379	560	969	365	750	243	738	1285	623	695
LOC126520887	NW_026085740.1	70783445	70845298	-	61854	347	86	19	0	9	173	11	106	2417	1004	3557	16	57	26	197	96	194	166	145	46	266	28	93	83	176	59	111	83	16	65	84	74	288	73	45	80	60	42	101	79	30	458	92	269
LOC126520883	NW_026085740.1	70321215	70456027	-	134813	656	514	628	658	685	2490	1354	1705	5997	2426	6856	508	347	536	1141	506	1585	486	5087	334	1092	592	3597	343	2103	1016	492	872	2057	2616	1561	791	638	339	483	530	964	2455	2020	428	2541	4677	2458	1686
LOC126520875	NW_026085740.1	52992499	53039277	+	46779	650	224	118	73	165	208	167	91	2929	873	2349	261	293	323	412	131	526	274	745	155	489	203	512	214	319	65	279	129	84	158	55	250	393	240	150	223	312	292	563	211	448	953	462	481
LOC126520869	NW_026085740.1	51618392	51630918	-	12527	1	68	50	21	37	541	50	51	8089	2905	9557	38	10	31	535	43	574	104	75	88	42	12	55	4	33	110	5	83	62	121	20	212	3	7	22	27	37	31	353	67	62	108	36	794
LOC126520861	NW_026085740.1	53280562	53307793	+	27232	432	197	14	0	3	10	2	24	1826	423	1080	88	143	113	150	261	381	100	139	118	59	40	107	89	55	1	191	3	2	3	2	167	394	104	127	237	147	28	100	228	19	132	25	80
LOC126520859	NW_026085740.1	52860562	52903887	-	43326	429	138	2374	2342	2587	418	791	2403	95	109	194	101	95	71	73	85	105	202	758	135	194	73	159	101	191	3258	2077	3178	604	880	440	161	284	113	46	77	47	145	132	357	90	198	136	299
LOC126520855	NW_026085740.1	51540689	51611382	-	70694	1146	957	4467	2636	5483	859	528	571	1006	478	1157	1167	1374	2046	593	483	702	542	2359	659	1262	579	2780	446	1319	1604	842	1321	543	1162	365	844	1598	1306	307	610	657	1342	3745	935	1826	3721	2236	1749
LOC126520847	NW_026085740.1	52434965	52607613	-	172649	1166	326	260	222	256	898	893	698	800	357	999	364	389	589	311	369	473	741	3733	267	1068	526	2020	558	1897	556	662	495	414	692	299	314	1152	450	267	569	564	2111	1086	334	1059	1745	1240	532
LOC126520841	NW_026085740.1	53457727	53519012	-	61286	1190	822	402	377	411	1838	747	739	3388	1209	4152	1084	1183	1652	1420	1242	2475	1098	3873	616	1516	742	3534	507	1849	597	475	473	784	1321	623	1402	1223	999	720	1214	1577	1710	2851	745	2260	4045	2901	2859
LOC126520829	NW_026085740.1	30814391	30865774	+	51384	308	383	113	133	113	631	167	281	2382	702	3145	651	1016	1175	1504	2409	2772	145	106	201	87	30	104	69	21	323	293	1251	154	1246	171	2155	1410	1355	1847	3390	3125	28	2396	562	54	134	25	1799
LOC126520826	NW_026085740.1	31702561	31707507	+	4947	240	683	166	180	220	2616	1240	673	30919	9774	29686	1505	986	1260	4720	1328	5506	539	1666	459	1244	496	2255	210	804	340	195	565	632	1303	646	1226	677	681	2726	2332	4414	882	1696	517	2595	4669	2005	2552
LOC126520808	NW_026085740.1	30162982	30193115	-	30134	522	510	1021	647	1249	2476	2140	1861	5439	2430	7381	1064	957	1728	3916	3144	6206	728	1539	457	774	448	1303	244	778	855	571	799	2239	2464	1840	962	331	418	2824	3303	3563	872	2352	420	1335	2772	1192	2272
LOC126520795	NW_026085740.1	29439062	29493699	-	54638	1674	1653	8186	5956	10154	8266	6484	6969	3220	1337	3688	5164	6367	10885	4179	5450	7988	960	3528	1338	1214	465	2533	592	1784	6115	6119	6989	3783	13287	6071	3340	7716	9052	3071	8126	3517	1530	6070	1963	1423	2953	1822	6299
LOC126520739	NW_026085740.1	53978080	54006932	-	28853	31	5	32	7	27	10	1	5	630	179	577	3	1	6	3	6	14	2	302	5	66	52	120	26	139	2	22	3	2	2	0	33	3	1	0	10	7	20	27	12	45	44	31	30
LOC126520737	NW_026085740.1	51987490	51990842	+	3353	2	27	10	9	9	37	37	31	1816	774	1876	43	44	43	123	167	139	8	52	19	34	14	49	11	44	15	20	23	28	36	18	38	21	8	100	84	82	30	68	23	40	95	33	100
LOC126520695	NW_026085740.1	40436028	40441159	+	5132	6	0	0	0	5	1	0	3	1	1	4	1	1	6	1	4	1	10	4	2	0	0	7	1	2	0	4	1	1	4	1	2	1	12	4	0	1	5	3	0	0	0	2	17
LOC126520668	NW_026085740.1	33130530	33157824	+	27295	170	30	2	7	1	0	8	6	32	26	142	8	24	18	20	18	31	69	58	18	28	11	36	48	15	0	85	2	3	1	3	11	169	45	25	55	32	12	58	34	9	35	16	49
LOC126520662	NW_026085740.1	31775654	31836490	-	60837	383	49	1	9	9	48	27	41	51	19	58	11	40	47	38	87	53	379	94	39	94	73	248	127	63	12	162	12	9	31	4	36	340	116	11	87	47	38	309	53	50	113	61	180
LOC126520654	NW_026085740.1	28077277	28083358	-	6082	12	11	1	0	0	0	0	0	7	6	0	0	4	2	0	11	5	11	6	11	5	4	1	8	3	0	6	1	0	1	0	1	3	1	1	2	0	1	0	0	0	1	0	32
LOC126520590	NW_026085740.1	71652267	71712451	+	60185	353	254	5	4	3	11	5	33	23	9	21	14	16	60	26	121	56	599	113	213	111	53	177	83	50	10	170	2	6	7	1	417	347	89	12	72	38	76	859	238	51	260	60	1830
LOC126520583	NW_026085740.1	68493592	68649550	+	155959	1687	493	749	521	922	1762	604	504	3689	1589	5138	1230	1205	1864	1652	1407	1767	1206	7534	360	2041	876	5405	757	3508	734	914	525	371	337	237	1529	1888	1323	831	1371	1317	3236	3829	732	4557	7987	4267	3040
LOC126520555	NW_026085740.1	68718839	68841833	+	122995	2331	534	16	7	23	32	27	49	473	99	259	189	243	274	210	284	368	621	3005	649	1992	881	3475	526	1140	26	313	22	10	20	2	355	877	334	193	323	300	1389	1279	1216	1985	4659	2717	1571
LOC126520423	NW_026085740.1	67457681	67501886	+	44206	1067	1216	3418	3020	4873	12208	8329	9460	18331	7498	23597	2932	2509	4420	9907	8918	10985	806	4070	704	1702	1003	4622	416	1862	4111	1943	3531	10285	13343	10148	2175	1937	2611	6690	8784	10754	2090	3566	1248	2539	4668	3156	4446
LOC126520413	NW_026085740.1	67543880	67606589	+	62710	1361	1496	1979	1768	2866	8111	4259	4677	16581	5999	15582	1917	2016	3176	4067	2341	5028	602	8713	991	3661	1284	8801	541	4402	2616	1566	3300	4627	8892	3310	1799	2117	2008	1891	2717	3314	4526	3755	1256	5889	10402	5798	2205
LOC126520404	NW_026085740.1	67646000	67674710	-	28711	294	44	3	1	9	5	1	20	224	65	143	22	41	42	19	49	40	86	70	30	36	20	80	34	27	1	105	0	1	1	0	7	243	72	8	74	45	36	29	58	63	89	40	17
LOC126520314	NW_026085740.1	67289021	67351578	+	62558	910	822	500	492	620	2104	982	936	4430	1740	5431	1142	794	1371	2826	2367	3441	416	2538	503	1264	583	3250	262	1163	918	423	868	1403	2432	1216	1156	1032	970	2625	3096	4182	1319	1727	399	2072	4155	2677	2098
LOC126520070	NW_026085740.1	67073591	67135214	-	61624	414	105	232	151	261	16	25	24	44	25	68	164	120	129	68	101	129	249	1372	41	159	86	195	185	619	56	240	82	31	58	18	74	492	139	130	227	182	385	152	131	253	483	219	37
LOC126519930	NW_026085740.1	66303482	66306956	+	3475	268	518	655	314	805	284	504	249	2790	1168	3311	3126	3634	4591	3401	2706	4391	587	1139	172	775	293	787	113	392	188	264	257	239	296	156	1585	1725	2065	2242	2126	2494	506	2693	571	722	1589	521	2307
LOC126519799	NW_026085740.1	65255222	65290021	-	34800	331	221	247	279	250	1378	511	372	5692	2231	6581	394	356	439	1017	304	1063	226	777	157	240	126	581	139	325	450	200	417	510	987	419	525	317	209	327	340	788	358	840	231	453	865	587	1106
LOC126519718	NW_026085843.1	6947929	7025166	-	77238	254	175	86	124	138	659	281	210	729	307	1332	81	161	110	512	211	581	99	372	86	186	78	370	73	166	152	164	179	318	463	263	112	258	120	157	230	298	188	364	112	286	583	335	226
LOC126519714	NW_026085843.1	6845221	6917832	+	72612	353	134	210	146	331	783	539	450	394	177	750	163	140	243	308	285	427	202	933	113	178	127	886	128	481	411	281	348	475	724	544	192	303	240	212	293	475	607	506	226	497	1309	884	314
LOC126519690	NW_026085843.1	602780	640854	-	38075	186	59	27	19	34	187	63	59	275	158	227	35	4	7	26	32	37	113	51	61	29	13	48	49	25	35	100	43	39	117	34	63	101	23	27	59	12	16	156	114	20	60	26	400
LOC126519495	NW_026085740.1	64383623	64422064	-	38442	266	56	37	178	36	626	149	621	64	34	89	12	8	8	16	41	19	81	51	85	32	14	50	36	22	122	141	107	242	961	1042	35	140	41	16	51	13	28	75	149	5	49	11	79
LOC126519388	NW_026085740.1	64226139	64228455	-	2317	154	372	4335	3881	4621	6852	5883	4154	573	198	365	702	608	981	438	426	557	205	3405	221	982	397	2644	199	1725	12379	3440	10183	6402	8435	5695	569	376	416	477	523	735	1547	1222	660	1403	2312	1439	541
LOC126519335	NW_026085740.1	63727442	63750818	-	23377	197	251	316	239	366	1467	530	384	8482	3190	9125	439	343	563	977	228	913	467	800	227	351	234	846	109	377	482	216	412	506	927	441	396	227	203	271	335	460	339	1176	250	482	1050	711	1071
LOC126519309	NW_026085841.1	7035564	7043780	-	8217	10	1	0	0	0	0	1	0	3	3	4	0	0	4	0	0	0	3	0	0	1	1	1	1	2	0	3	0	0	0	0	1	11	1	1	0	2	0	10	6	0	3	0	16
LOC126519305	NW_026085841.1	48205	83428	-	35224	352	83	1	4	2	14	8	19	79	27	107	18	38	54	96	178	131	84	43	64	73	37	56	100	33	4	122	1	0	7	0	52	423	58	70	104	142	16	138	104	5	68	9	350
LOC126519301	NW_026085841.1	2573356	2576891	+	3536	4	2	0	0	0	2	2	0	27	18	37	0	1	0	1	1	7	4	3	2	5	0	6	0	0	0	3	0	0	1	0	3	19	0	0	1	0	1	8	0	1	4	1	11
LOC126519297	NW_026085841.1	2507641	2531029	+	23389	58	167	3	0	0	1	0	5	31	9	29	6	34	14	13	11	13	31	25	16	3	14	27	22	57	0	38	1	0	0	0	1	83	17	13	39	20	17	14	94	33	225	37	46
LOC126519264	NW_026085841.1	21716556	21757705	-	41150	606	1584	1561	2218	1670	11524	3771	5737	25621	13945	45613	1004	761	1176	5674	1621	5012	1296	7996	975	4692	1282	7482	691	4279	10141	2286	13821	6282	8430	5859	4017	1136	983	1728	2098	2815	4908	7300	2053	7763	13921	7651	6847
LOC126519262	NW_026085841.1	2486590	2502004	+	15415	105	62	2	4	7	6	22	10	43	19	37	45	83	127	84	155	198	55	137	21	185	177	103	37	2038	0	49	1	1	1	2	31	228	101	139	82	87	250	24	21	376	4010	291	60
LOC126519211	NW_026085841.1	15943996	16008767	+	64772	314	43	5	2	6	5	8	23	14	9	21	12	13	53	34	91	23	70	76	51	72	8	80	75	29	1	104	8	1	2	0	3	280	62	18	90	21	18	27	43	15	44	12	5
LOC126519186	NW_026085841.1	2277832	2281758	-	3927	0	5	0	0	0	0	0	0	10	11	20	0	0	0	0	0	1	0	99	1	1	4	57	8	13	0	0	0	0	0	0	0	0	0	0	0	0	25	8	2	18	33	11	0
LOC126519177	NW_026085841.1	22502547	22649205	+	146659	663	808	640	477	737	2500	1555	1456	3846	2184	6179	800	650	1205	1889	1519	2266	1041	1095	624	834	449	1268	274	537	1228	754	981	1762	2136	1531	1305	962	902	1204	1454	1628	615	2016	569	697	1446	951	2795
LOC126519163	NW_026085841.1	3698092	3762151	+	64060	343	535	333	232	401	1640	1098	844	2528	1099	3626	608	556	953	1372	561	1591	258	1464	389	778	352	1342	209	602	551	335	658	996	1432	706	466	549	649	496	403	1089	585	1105	305	821	1204	780	735
LOC126519160	NW_026085841.1	2621090	2623579	-	2490	40	5	0	0	0	1	0	6	11	4	20	2	0	0	3	11	7	28	198	4	11	17	29	49	154	0	22	0	0	0	0	2	19	20	1	15	3	59	14	10	98	160	149	4
LOC126519158	NW_026085841.1	15857470	15894454	-	36985	82	16	0	1	1	10	2	4	28	22	30	1	7	7	13	19	33	27	19	25	3	11	17	16	6	2	28	0	2	2	1	1	39	14	3	10	8	6	7	53	19	109	5	19
LOC126519157	NW_026085841.1	15688549	15746303	-	57755	49	29	3945	8938	4270	4960	5225	5038	114	126	297	367	149	655	63	10	66	14	50	27	126	56	32	18	5	6473	1313	12830	9802	6907	7721	225	38	17	7	7	19	6	10	45	1	12	8	45
LOC126519137	NW_026085841.1	10773354	10887595	-	114242	197	39	1	0	0	4	5	13	34	5	21	5	23	44	83	124	93	49	22	27	34	9	44	50	14	0	82	1	1	5	0	6	150	51	50	115	84	7	179	46	12	36	9	147
LOC126519134	NW_026085841.1	1128345	1132479	-	4135	0	0	0	0	0	0	0	0	0	0	1	0	0	0	0	0	0	0	0	0	0	0	0	0	0	0	0	0	0	0	0	0	0	0	0	0	0	1	1	0	0	0	1	0
LOC126519128	NW_026085841.1	1218106	1454112	-	236007	170	22	26	9	2	37	29	14	412	174	500	20	11	49	38	37	46	64	50	32	42	38	74	57	22	7	105	8	11	15	10	67	213	63	14	54	61	61	126	27	45	76	20	251
LOC126519126	NW_026085841.1	1089386	1092511	-	3126	11	20	5	0	0	3	0	0	31	6	43	0	7	0	4	1	1	9	82	15	76	12	101	17	33	4	6	0	0	0	0	0	0	3	0	0	0	32	31	62	25	79	55	7
LOC126519111	NW_026085740.1	63273324	63348972	+	75649	1807	835	465	338	544	1107	446	558	3598	1535	5194	1088	1009	1924	2030	1784	2273	827	2721	401	1398	777	2669	584	1043	1037	885	849	366	1229	502	989	1873	1374	1464	2569	3289	1268	1631	586	1572	3249	2156	1421
LOC126519061	NW_026085740.1	62817300	63119745	-	302446	2757	351	42	47	27	2357	2548	1852	699	339	924	174	186	276	704	696	1240	1526	2514	280	2118	1087	3084	1078	1288	96	1136	116	451	1360	452	156	1917	507	242	693	241	980	3482	393	1540	3222	2276	995
LOC126519052	NW_026085841.1	2251682	2256064	-	4383	3	0	0	0	0	0	0	0	24	1	33	0	0	0	8	0	0	1	9	0	0	1	5	3	3	0	3	0	0	0	0	1	1	0	0	0	0	1	3	8	0	2	6	3
LOC126519042	NW_026085740.1	61922263	61932889	-	10627	71	4	1478	1164	1796	558	1062	521	5	0	2	10	0	1	8	24	12	19	11	5	7	17	32	11	11	1167	587	1952	357	767	438	45	24	8	1	17	21	11	4	13	11	3	13	31
LOC126519011	NW_026085740.1	62176215	62220702	+	44488	669	889	1633	1406	2183	3973	2621	2590	5713	1884	5770	627	902	1222	952	727	1342	326	2202	609	546	341	1547	244	1070	2211	1176	2048	2286	4501	2096	822	985	930	775	938	1399	936	1472	935	1450	1920	1227	1467
LOC126518948	NW_026085840.1	19414	35303	-	15890	116	100	44	23	26	619	182	210	3927	1690	5162	122	80	90	543	81	597	494	375	47	130	60	245	80	149	128	86	125	155	280	104	228	36	61	71	79	216	156	465	65	172	373	241	930
LOC126518732	NW_026085837.1	20351481	20359963	-	8483	27	75	1	1	1	82	74	57	67	19	116	2	0	1	21	7	25	57	84	32	19	23	128	18	38	5	41	7	18	42	15	858	136	124	5	6	2	59	1918	69	77	133	113	2009
LOC126518720	NW_026085837.1	5084720	5089112	+	4393	8	15	0	0	0	26	13	0	6	8	22	15	5	14	0	0	1	2	37	0	9	16	39	3	18	0	0	1	0	5	0	8	0	0	1	17	0	151	17	36	59	44	45	15
LOC126518710	NW_026085837.1	36000104	36188371	+	188268	569	534	13	12	6	35	20	71	200	74	177	8	43	24	56	91	61	158	353	275	287	147	321	117	170	8	175	8	12	24	14	3	308	68	14	76	18	151	64	168	150	350	158	5
LOC126518706	NW_026085837.1	25823895	25954958	+	131064	645	114	7	7	3	100	27	33	363	152	372	499	494	940	2235	2725	3214	129	419	62	207	142	365	135	167	3	149	5	3	5	12	291	857	745	1470	2320	2036	157	79	81	195	462	192	237
LOC126518705	NW_026085837.1	8960423	8962103	+	1681	25	1	218	433	317	1974	759	1030	1297	522	2037	22	3	1	85	4	167	8	54	1	88	58	76	7	27	619	237	746	816	1133	664	49	19	4	12	2	10	43	29	10	18	40	14	18
LOC126518698	NW_026085837.1	2385322	2388551	+	3230	73	2317	1	5	1	160	206	142	49	3	65	3	2	0	8	6	33	6	244	240	91	231	181	34	221	15	10	40	55	149	46	7	8	1	7	48	3	256	183	634	238	821	190	1238
LOC126518672	NW_026085837.1	30493493	30522364	+	28872	65	10	0	0	0	3	0	4	37	6	35	0	0	1	3	3	6	7	25	2	11	12	16	10	4	0	26	0	0	0	0	0	1	3	0	7	2	4	5	10	7	3	0	0
LOC126518632	NW_026085837.1	32882571	33218346	-	335776	1481	788	1728	1820	1834	6300	5493	4017	1860	740	2786	362	435	410	443	343	1113	855	6575	291	1579	2599	2017	418	2697	5579	3006	3927	3152	5659	2731	267	764	233	523	419	560	2875	903	730	3695	2651	3285	547
LOC126518618	NW_026085837.1	37276570	37438874	-	162305	912	530	615	522	864	1800	1004	1081	8341	3256	9977	601	600	948	1693	675	1753	470	2044	349	890	388	1473	285	960	867	566	810	1027	1301	724	505	482	402	323	654	621	847	1052	381	1049	1861	971	1388
LOC126518605	NW_026085837.1	11875721	11888810	-	13090	121	95	0	0	0	1	3	10	15	10	39	2	9	11	17	32	35	24	35	90	43	15	63	22	23	0	33	1	0	1	1	2	103	52	7	17	8	12	5	61	7	21	8	5
LOC126518564	NW_026085837.1	1799131	2029020	+	229890	1458	562	2053	1680	2457	1580	1236	1276	944	286	785	368	336	676	919	948	1150	458	508	388	356	285	563	246	237	911	902	1068	1034	2024	963	138	937	388	481	807	651	197	453	452	104	337	123	228
LOC126518550	NW_026085837.1	18450450	18460665	+	10216	18	8	0	0	1	1	0	0	25	8	35	2	6	11	20	13	15	15	80	8	24	3	32	3	25	0	0	1	0	0	0	1	8	2	1	8	4	9	4	6	22	24	17	2
LOC126518541	NW_026085740.1	57368601	57573535	+	204935	3616	762	112	84	75	239	223	455	1593	641	1814	118	184	295	328	613	625	1810	2377	600	1986	1256	2527	1479	1051	154	1560	86	144	699	202	88	2586	836	192	789	442	639	411	630	802	2067	1071	165
LOC126518504	NW_026085740.1	56870982	57093673	+	222692	720	311	847	777	958	2420	1067	1044	5875	2730	8050	494	361	588	1998	935	1726	471	3501	223	1320	604	2524	358	1949	1031	408	720	1233	1754	1258	721	319	311	454	708	958	1675	2060	544	1628	2863	1914	2105
LOC126518373	NW_026085834.1	70494511	70556830	-	62320	1059	640	713	562	1025	1652	1463	1408	1094	337	872	229	312	429	248	249	378	896	3759	518	1243	726	3019	920	2101	584	725	507	1043	1474	789	241	877	344	180	294	283	1829	1209	601	1779	3370	1544	491
LOC126518229	NW_026085834.1	68843993	68869866	+	25874	43	11	5	22	0	30	4	1	7	4	3	9	4	8	1	14	13	2	8	3	5	2	48	29	2	10	10	95	8	6	1	6	30	5	2	14	8	6	10	5	3	23	1	7
LOC126518158	NW_026085834.1	38191794	38216756	+	24963	237	128	119	39	81	592	375	347	411	276	587	421	364	642	640	1004	749	341	708	78	226	112	601	98	273	123	100	112	438	376	255	584	350	393	516	1202	824	319	1037	91	325	519	416	1289
LOC126518063	NW_026085834.1	75610538	75623170	-	12633	91	172	5	8	7	76	81	54	88	16	53	5	6	4	5	11	23	64	258	31	159	150	273	58	100	5	27	2	28	112	34	13	27	5	4	29	18	217	48	53	153	370	342	15
LOC126518035	NW_026085834.1	83910996	84040543	-	129548	2786	1025	1214	881	1338	4571	2300	2865	4325	1721	4265	527	460	850	1165	919	1526	1423	9700	534	4309	1683	7085	1449	4546	1569	1155	2392	2404	6228	2838	905	1630	830	727	1542	1351	4714	3314	1055	5580	11955	6994	2411
LOC126518026	NW_026085834.1	7559216	7608528	-	49313	182	1129	5	14	5	117	46	26	504	227	706	1303	1268	1914	2233	2367	2729	175	647	842	180	111	310	80	274	9	85	51	8	20	25	1707	1067	1233	1949	1852	4271	406	2155	1361	307	667	301	2075
LOC126518021	NW_026085834.1	8767501	8845884	+	78384	726	1056	829	863	1093	3891	1899	1740	6600	3147	10070	899	572	1245	3596	2390	4228	529	1960	595	919	436	1903	306	1017	1245	601	1250	2394	3578	2025	1195	991	1113	1648	2711	3164	1095	1835	843	1315	2430	1548	2592
LOC126518019	NW_026085834.1	8420522	8422323	-	1802	7	4	1	3	2	173	11	12	2184	819	2790	5	0	2	83	11	22	22	12	3	13	9	34	5	15	27	9	25	20	47	24	105	1	11	1	17	21	10	203	175	17	33	38	746
LOC126518005	NW_026085834.1	90907955	90930430	-	22476	334	417	186	149	222	682	181	118	2910	1488	3762	310	260	398	575	168	587	174	1351	277	416	418	1558	109	637	340	239	323	183	387	165	445	201	201	106	206	317	723	1107	585	954	1582	1106	1067
LOC126517986	NW_026085834.1	55740261	55777395	-	37135	460	521	1228	564	1125	3232	2211	2387	2757	1240	3315	1069	1233	2153	2855	2501	3790	368	2613	334	819	530	2735	239	1052	1347	968	1471	1780	3804	1901	668	1197	1193	1559	2752	3327	1159	1552	471	1303	2801	1460	1181
LOC126517972	NW_026085834.1	51309301	51425428	+	116128	1158	626	15	6	6	15	17	77	82	41	138	31	65	107	107	220	161	304	392	474	231	134	261	285	121	3	450	14	15	26	1	18	717	223	49	225	98	64	153	497	27	208	56	61
LOC126517971	NW_026085740.1	50770737	50802659	+	31923	607	362	189	401	615	513	377	424	196	98	290	76	110	146	108	102	158	224	4241	368	1324	686	4261	212	2085	715	423	914	276	3758	805	136	302	85	68	142	103	1999	1044	419	2912	5368	3737	343
LOC126517970	NW_026085834.1	51464532	51626346	-	161815	4962	3186	2259	1381	3140	6873	5307	4818	4660	1849	5280	3402	3452	6166	5419	6111	7913	3259	11147	2600	4597	2004	7782	2161	4645	1292	2880	1535	3302	7660	3422	2042	4898	3874	3198	5579	5300	3559	8758	2633	4699	9597	4912	3687
LOC126517947	NW_026085834.1	87169525	87187154	-	17630	212	209	124	120	156	891	248	205	2889	1230	4242	161	91	239	561	118	383	256	1121	164	287	153	803	89	408	182	114	112	225	335	215	382	150	173	73	149	324	443	855	179	409	861	625	873
LOC126517913	NW_026085834.1	11428235	11434561	-	6327	0	0	0	0	0	0	0	0	0	0	0	0	0	0	0	0	0	0	0	0	0	0	0	0	0	0	0	0	0	0	0	0	0	0	0	0	0	0	0	0	0	0	0	0
LOC126517893	NW_026085834.1	94376605	94386758	-	10154	489	787	861	497	1108	2513	1139	1043	9746	4060	12107	894	830	1431	2722	1044	2989	511	4340	289	1810	1261	3337	332	1863	1062	560	1196	1138	1867	880	1050	503	551	897	1190	1191	1593	2608	795	2072	3959	2175	2772
LOC126517880	NW_026085834.1	94410542	94432875	-	22334	335	114	31	26	46	852	63	47	19137	7363	21264	104	44	128	1139	173	554	153	326	88	90	48	155	98	133	93	163	132	47	74	30	400	487	144	57	152	82	96	1035	197	149	252	151	1670
LOC126517878	NW_026085834.1	93652314	93654650	+	2337	0	0	0	0	0	0	0	0	0	0	0	0	0	0	0	0	0	0	0	0	0	0	0	0	0	0	0	0	0	0	0	0	0	0	0	0	0	0	0	0	0	0	0	0
LOC126517776	NW_026085834.1	90051809	90133342	-	81534	233	627	1	4	3	46	11	23	39	34	42	174	141	123	94	171	1370	101	171	352	91	53	350	64	99	4	99	3	2	4	2	91	165	58	95	125	149	64	124	497	27	58	52	444
LOC126517775	NW_026085834.1	90083020	90405540	+	322521	3495	760	88	41	130	881	101	282	1417	672	1675	121	202	389	668	624	1006	1294	858	738	702	409	911	943	420	31	1468	53	31	106	24	96	2990	712	199	1033	335	229	335	715	155	796	215	2166
LOC126517747	NW_026085834.1	22253270	22304863	-	51594	272	38	20	1	2	16	16	34	105	70	141	7	16	13	24	32	37	50	27	33	40	23	32	50	10	1	93	0	0	2	0	3	235	33	13	49	20	8	5	21	15	53	13	8
LOC126517730	NW_026085834.1	44585685	44596258	-	10574	0	0	0	0	0	0	0	0	0	0	0	0	0	0	0	0	0	0	0	0	0	0	0	0	0	0	0	0	0	0	0	0	0	0	0	0	0	0	0	0	0	0	0	0
LOC126517727	NW_026085740.1	48090662	48127283	-	36622	135	972	2	0	2	26	26	45	25	18	17	10	6	15	42	40	91	54	80	96	50	70	88	33	30	4	53	12	9	27	7	14	54	20	43	81	74	40	15	182	43	136	75	24
LOC126517719	NW_026085834.1	44534862	44600705	+	65844	616	609	736	836	1479	1866	887	733	5606	2899	6941	935	689	1239	1621	628	1348	766	1716	428	697	267	1314	213	845	1274	652	1727	992	1713	1015	1045	500	503	557	678	1267	758	2623	627	879	1756	992	1779
LOC126517689	NW_026085834.1	16283046	16349658	-	66613	154	26	1	2	0	58	4	62	151	72	191	0	0	4	5	6	6	50	56	18	4	15	29	32	6	22	85	9	36	53	60	5	91	10	9	28	13	4	12	22	7	31	12	26
LOC126517634	NW_026085834.1	54660639	54690888	-	30250	71	19	0	0	1	6	19	0	33	12	12	23	22	72	30	3	51	424	487	29	1216	295	964	346	751	1	4	1	13	0	5	87	32	21	25	5	90	601	522	36	912	1354	974	125
LOC126517632	NW_026085834.1	54423191	54436149	-	12959	9	12	0	0	0	27	0	2	24	7	5	4	5	12	2	2	4	96	125	5	19	1	932	16	98	0	5	0	0	0	1	36	9	9	40	14	15	170	37	4	256	480	421	95
LOC126517558	NW_026085834.1	53198946	53482882	-	283937	3679	840	720	626	882	2491	2023	1949	3390	1306	3660	669	766	1207	2045	1855	2262	2026	7577	688	3545	1901	5338	1831	3493	1529	2234	1319	1264	2141	1637	562	2384	1209	926	2119	1721	2649	1514	1014	3379	5901	3456	651
LOC126517549	NW_026085834.1	17817448	17861509	-	44062	106	78	61	67	75	351	100	85	4541	1796	5484	93	102	119	395	34	383	143	657	48	231	78	448	84	274	93	94	106	52	128	26	163	78	29	32	26	53	220	472	68	269	383	241	455
LOC126517548	NW_026085834.1	18018949	18069721	+	50773	112	21	3	1	0	4	0	6	17	9	25	1	5	12	8	30	11	44	245	26	94	53	222	54	106	2	9	1	0	2	0	3	67	13	11	13	4	95	50	49	97	225	110	16
LOC126517505	NW_026085834.1	86290377	86317071	+	26695	767	549	98	61	151	819	326	462	1411	617	1772	151	141	319	601	231	584	413	1671	379	628	291	1608	266	763	232	279	251	306	714	326	385	460	225	180	488	471	845	1079	517	826	1752	1183	950
LOC126517496	NW_026085834.1	66564626	66567994	+	3369	54	74	59	59	104	673	208	134	1791	669	2157	153	130	187	553	248	623	109	401	84	142	98	345	27	148	120	49	134	236	598	194	253	118	124	233	321	474	139	359	95	313	421	300	477
LOC126517492	NW_026085834.1	66176421	66493294	+	316874	2398	369	73	61	71	103	115	178	208	120	216	48	114	152	181	376	413	1369	961	255	1076	689	785	1024	404	74	958	108	96	168	69	41	1605	356	102	593	157	230	206	339	167	648	236	68
LOC126517426	NW_026085834.1	5527945	5961107	+	433163	3422	1248	67	112	72	612	227	699	2341	914	2664	193	225	480	713	521	760	2088	3953	1180	2595	1302	3576	1682	1906	195	1305	312	211	469	126	440	2354	683	312	1052	502	1484	1104	866	1793	3742	2541	1235
LOC126517416	NW_026085834.1	91887346	92259097	+	371752	4441	834	139	77	146	725	614	766	164	78	113	391	552	738	836	1307	1329	2335	1688	677	2080	1105	2252	1707	637	337	1691	371	432	711	328	330	3498	1130	545	1326	949	457	635	792	405	1347	803	238
LOC126517261	NW_026085740.1	43492879	43505206	+	12328	2034	3212	3769	4553	5626	10897	8908	6098	7828	3584	10300	4621	5121	6781	8632	6545	11176	1389	10343	1791	2646	1087	6335	1075	5151	7169	1973	6694	6550	8219	5109	4457	2884	3736	7525	7236	14746	4414	6534	2201	2942	6011	2957	5312
LOC126517205	NW_026085740.1	43480618	43492642	-	12025	544	529	424	343	449	1140	443	418	8593	3079	9533	1048	826	1242	2056	1005	2639	665	2327	453	711	339	1854	435	1228	298	314	202	583	892	347	696	266	350	967	1153	1075	1243	1673	337	1653	2852	1370	1755
LOC126516879	NW_026085833.1	5437603	5485973	-	48371	439	134	13	3	3	4	12	29	73	45	78	16	25	46	31	76	93	129	375	53	151	95	342	123	152	2	111	0	5	2	2	29	274	60	10	68	31	153	82	71	156	283	198	70
LOC126516868	NW_026085833.1	23519984	23526366	-	6383	2	10	329	195	444	26	105	50	139	22	93	47	23	1	57	21	13	4	31	2	41	6	8	1	31	47	28	279	3	95	47	9	5	1	15	8	25	15	16	5	0	8	2	5
LOC126516860	NW_026085833.1	11315302	11391894	-	76593	764	355	18	12	12	255	6	88	162	68	206	73	63	70	190	188	344	168	325	190	176	147	234	168	124	3	257	4	0	6	0	6	286	110	80	162	87	98	46	394	25	114	55	14
LOC126516829	NW_026085740.1	42440249	42470757	+	30509	1175	1650	2930	2387	4074	7083	4480	3210	27131	10904	31730	1252	1315	2176	3437	1524	4335	1773	13135	1185	5819	3309	10784	1894	5770	4807	2688	5075	3170	6503	3045	1370	1313	1314	1047	1474	1817	5684	4643	1716	6846	12916	7517	2825
LOC126516796	NW_026085833.1	35422879	35428877	+	5999	30	0	0	0	0	7	1	1	193	84	220	0	1	2	10	4	8	2	77	0	25	11	26	14	30	0	4	0	0	2	0	0	19	1	1	8	5	4	1	2	17	7	35	1
LOC126516775	NW_026085833.1	35401731	35405114	+	3384	9	3	0	0	1	0	0	1	4	7	16	1	0	5	6	4	6	8	16	1	6	0	11	13	7	0	14	0	0	0	0	0	13	7	3	2	0	6	0	1	4	0	1	1
LOC126516739	NW_026085833.1	28412988	28554423	-	141436	355	75	19	19	4	50	32	68	135	64	138	17	22	31	23	60	51	106	424	35	89	57	227	84	119	48	113	76	51	36	21	12	223	56	21	67	52	141	50	62	37	149	47	98
LOC126516703	NW_026085833.1	239024	324237	+	85214	598	189	6	6	3	3	11	46	248	103	121	170	158	160	106	232	207	208	211	92	216	97	226	120	119	0	192	3	7	9	0	28	349	105	68	153	119	68	53	150	31	74	47	1
LOC126516661	NW_026085740.1	40731452	40798729	-	67278	493	113	41	14	27	498	46	45	6394	2846	10083	54	47	89	627	108	361	162	251	71	150	55	153	105	115	109	171	115	39	47	9	85	358	87	54	100	96	83	247	132	43	124	28	393
LOC126516592	NW_026085740.1	40359380	40367276	-	7897	39	535	19	57	25	1442	2813	1485	191	71	229	166	6	83	54	46	102	1589	171	67	71	151	127	17	245	113	288	165	769	1475	466	1526	11	5	61	119	45	262	4122	331	325	733	144	6093
LOC126516583	NW_026085833.1	30614594	30634390	-	19797	36	5	0	0	1	0	1	2	26	5	24	2	3	3	3	8	10	6	17	1	18	14	14	7	9	0	3	1	0	1	0	0	10	2	0	5	4	6	1	5	0	5	4	2
LOC126516582	NW_026085833.1	30553570	30569344	-	15775	1	1	3	2	21	10	0	0	203	52	171	2	0	1	13	1	25	6	10	0	0	5	3	3	5	2	6	1	0	1	1	0	3	0	0	0	0	13	2	0	0	3	0	1
LOC126516569	NW_026085740.1	40321045	40359410	+	38366	431	367	170	155	168	1223	528	581	4083	1564	4904	249	205	364	685	187	889	206	3616	314	1242	579	3489	308	2003	294	242	327	550	1350	564	418	336	240	309	472	690	2072	1270	387	2618	4263	2998	917
LOC126516559	NW_026085740.1	40376344	40416109	-	39766	422	2997	47	77	38	608	997	590	249	80	268	25	38	36	38	63	102	143	882	542	244	310	454	106	977	115	282	186	334	661	212	33	358	74	25	208	52	1567	189	1597	349	1326	365	374
LOC126516517	NW_026085833.1	27311284	27314034	-	2751	0	0	18	17	41	50	0	0	524	260	633	5	0	0	81	0	79	0	1	0	0	0	2	0	2	0	2	2	2	27	3	1	0	0	0	0	0	0	0	1	2	0	0	0
LOC126516467	NW_026085833.1	17122052	17200210	+	78159	176	35	4	8	1	13	16	27	34	23	29	23	33	46	35	43	44	166	1431	18	352	232	453	110	687	9	38	13	5	23	12	23	62	28	19	62	40	449	44	26	366	392	229	16
LOC126516466	NW_026085833.1	16844569	16846225	-	1657	1	0	101	154	79	47	59	46	0	0	0	1	0	0	0	0	1	1	1	0	7	3	2	0	0	184	61	252	166	301	143	0	0	0	2	2	0	0	0	0	11	9	0	0
LOC126516419	NW_026085833.1	20163932	20174790	-	10859	60	32	1	0	0	0	2	0	2	7	0	1	2	2	4	4	14	16	32	13	39	27	46	12	10	6	35	0	3	3	1	0	37	8	0	18	2	6	21	60	10	15	13	8
LOC126516404	NW_026085833.1	34577177	34598118	+	20942	17	5	4	0	1	4	1	1	76	19	75	1	0	3	4	3	8	6	9	1	18	9	16	5	7	1	0	0	0	0	0	0	6	0	1	0	1	1	7	2	2	15	8	4
LOC126516403	NW_026085833.1	34444920	34469250	+	24331	6	5	5	3	7	0	1	1	398	136	436	1	0	2	1	1	7	1	5	1	0	2	3	1	3	5	3	20	5	7	1	14	61	56	1	2	3	1	0	0	1	6	3	2
LOC126516399	NW_026085833.1	34177228	34401008	+	223781	2146	834	4952	3827	7147	1655	1076	1318	2719	1068	3269	1281	1057	1860	1676	1602	2099	524	1083	568	618	404	940	432	388	2873	1813	2070	1463	3628	916	592	1457	737	973	1886	1628	360	642	643	333	888	331	514
[truncated: 17 more columns]
