# Supplementary material for: Genome sequencing and multi-stage, blood-feeding, and tissue-specific transcriptome atlas of the Rocky Mountain wood tick provide a critical resource for this vector
Source: bioRxiv. 2026 Apr 17:2026.04.15.717773. Preprint. [Version 1] doi: 10.64898/2026.04.15.717773 (PMC13105059; doi:10.64898/2026.04.15.717773)
Supplement: Supplement 5 — Table S3 - Genes with enriched transcript levels in Dermacentor andersoni adults compared to other development stages. Significance determined by stage-specific comparisons with DESeq2 (FDR, P < 0.05). [file media-5.xlsx]

## Sheet: andersoni_featurecounts_all
# Program:featureCounts v2.0.6; Command:"featureCounts" "-t" "gene" "-p" "--countReadPairs" "--tmpDir" "../temp" "-T" "28" "-a" "../Genome/dander.gtf" "-o" "andersoni_featurecounts_all.tsv" "AFHALF1.sorted.bam" "AFHALU1.sorted.bam" "AFMIDF1.sorted.bam" "AFMIDF3.sorted.bam" "AFMIDF4.sorted.bam" "AFMIDU2.sorted.bam" "AFMIDU3.sorted.bam" "AFMIDU4.sorted.bam" "AFOVAF2.sorted.bam" "AFOVAF3.sorted.bam"…
Geneid	Chr	Start	End	Strand	Length	AFHALF1.sorted.bam	AFHALU1.sorted.bam	AFMIDF1.sorted.bam	AFMIDF3.sorted.bam	AFMIDF4.sorted.bam	AFMIDU2.sorted.bam	AFMIDU3.sorted.bam	AFMIDU4.sorted.bam	AFOVAF2.sorted.bam	AFOVAF3.sorted.bam	AFOVAF4.sorted.bam	AFSALF2.sorted.bam	AFSALF3.sorted.bam	AFSALF4.sorted.bam	AFSALU1.sorted.bam	AFSALU3.sorted.bam	AFSALU4.sorted.bam	AFSYNF1.sorted.bam	AFSYNF3.sorted.bam	AFSYNF4.sorted.bam	AFSYNU1.sorted.bam	AFSYNU3.sorted.bam	AFSYNU4.sorted.bam	AMHALF1.sorted.bam	AMHALU1.sorted.bam	AMMIDF1.sorted.bam	AMMIDF2.sorted.bam	AMMIDF3.sorted.bam	AMMIDU1.sorted.bam	AMMIDU2.sorted.bam	AMMIDU4.sorted.bam	AMSALF1.sorted.bam	AMSALF3.sorted.bam	AMSALF4.sorted.bam	AMSALU1.sorted.bam	AMSALU2.sorted.bam	AMSALU4.sorted.bam	AMSYNF2.sorted.bam	AMSYNF3.sorted.bam	AMSYNF4.sorted.bam	AMSYNU1.sorted.bam	AMSYNU3.sorted.bam	AMSYNU4.sorted.bam	AMTESF1.sorted.bam
LOC129388309	NW_026085829.1	179817206	179818985	+	1780	0	0	0	0	0	0	0	0	0	0	0	0	0	0	0	0	0	0	0	0	0	0	2	0	0	0	0	0	0	0	1	0	0	0	0	0	0	0	0	0	0	0	0	0
LOC129388291	NW_026085829.1	174659255	174691362	+	32108	13	0	0	0	0	0	0	2	953	362	839	0	1	4	7	4	4	6	4	1	1	0	0	7	1	0	4	0	0	0	0	4	16	10	2	4	2	1	12	4	0	0	0	80
LOC129388223	NW_026085829.1	122011602	122012871	-	1270	2	0	0	0	2	5	10	7	0	1	1	0	1	0	0	0	2	1	0	5	0	0	0	0	1	6	3	4	11	43	15	0	2	0	0	0	0	0	0	3	0	0	0	0
LOC129388211	NW_026085829.1	97121877	97129433	-	7557	37	22	3	2	3	0	0	2	5	0	1	1	3	2	6	18	15	3	7	1	19	1	9	2	7	3	6	2	0	0	0	2	11	1	1	10	1	1	4	5	1	7	5	13
LOC129388195	NW_026085829.1	67137523	67156938	-	19416	108	17	0	1	2	0	0	8	5	0	4	10	27	14	24	26	29	28	30	8	27	10	30	13	17	0	29	2	0	33	0	13	68	39	27	49	13	10	5	18	1	11	6	6
LOC129388188	NW_026085829.1	53266385	53271420	+	5036	7	1	5	9	9	22	7	5	34	25	28	15	12	24	18	1	12	0	4	1	3	4	23	6	1	7	3	10	25	20	1	12	11	9	9	11	14	3	28	3	28	44	3	4
LOC129388180	NW_026085829.1	33439714	33442689	+	2976	5	10	2	0	2	2	3	1	11	5	9	6	19	45	6	28	14	9	0	4	7	0	3	0	0	1	5	3	2	6	2	10	7	1	4	3	4	11	15	15	1	10	13	11
LOC129388157	NW_026085829.1	8735049	8739412	-	4364	62	20	16	14	18	17	3	10	27	9	43	17	15	24	11	69	18	24	54	41	48	5	41	11	46	21	20	22	11	1	0	1	60	35	13	13	6	36	22	10	59	101	29	5
LOC129388129	NW_026085829.1	248369631	248371505	+	1875	7	2	1	3	3	4	3	1	11	4	2	7	9	4	3	2	7	6	1	2	0	0	5	0	1	3	0	4	1	11	3	7	1	1	1	1	0	7	3	7	8	7	4	3
LOC129388106	NW_026085829.1	242263772	242273598	+	9827	1	0	0	4	0	0	0	1	30	18	20	4	0	8	5	0	1	6	1	0	0	0	1	3	6	2	0	2	0	0	0	6	2	8	0	1	2	0	7	8	0	6	0	5
LOC129388104	NW_026085829.1	241112924	241139014	-	26091	89	13	10	23	18	19	2	6	47	17	61	2	7	6	9	21	9	37	59	12	16	8	22	35	12	22	53	21	2	11	9	16	70	14	5	32	13	12	19	34	13	22	13	34
LOC129388057	NW_026085829.1	211809836	211811575	+	1740	0	1	15	1	6	11	6	7	9	8	14	0	8	6	3	3	10	2	19	1	2	3	9	0	9	8	0	7	5	15	6	7	5	3	2	9	19	8	13	1	8	17	11	47
LOC129388052	NW_026085829.1	240037337	240046331	-	8995	142	24	43	46	53	19	4	35	27	8	40	121	45	38	56	46	45	55	106	12	76	9	54	61	56	31	76	8	3	14	7	46	100	40	27	68	37	46	187	33	8	75	13	120
LOC129388051	NW_026085829.1	205194515	205210416	+	15902	8	5	0	2	1	0	0	0	30	18	39	31	21	68	7	8	20	4	4	0	1	3	2	1	0	1	0	1	1	0	1	26	11	5	6	13	5	5	4	0	0	3	2	18
LOC129388019	NW_026085829.1	174705185	174721479	+	16295	0	0	0	0	0	1	0	0	416	124	157	1	2	13	4	1	4	0	1	0	1	0	0	2	0	0	3	0	0	0	0	1	7	15	0	0	3	0	0	0	0	0	0	4
LOC129388003	NW_026085829.1	148459460	148549764	-	90305	285	83	15	3	4	7	2	25	44	24	45	13	40	55	34	69	92	46	83	37	104	62	105	25	44	6	101	6	7	6	4	5	167	73	19	98	29	14	66	40	22	38	17	9
LOC129387963	NW_026085829.1	228973033	228978882	+	5850	117	64	161	78	125	48	67	50	150	54	84	191	216	385	81	101	226	183	620	68	158	82	430	65	367	77	125	124	61	100	33	228	199	121	70	78	72	216	639	150	160	281	168	203
LOC129387956	NW_026085829.1	227499138	227507657	-	8520	0	0	0	0	0	0	0	0	0	0	0	0	0	0	0	0	0	0	0	0	0	0	0	0	0	0	0	0	0	0	0	0	0	0	0	0	0	0	0	0	0	0	0	0
LOC129387946	NW_026085829.1	225344325	225359420	+	15096	0	0	0	0	0	0	0	0	0	0	0	0	0	0	0	0	0	0	0	0	0	0	0	0	0	0	0	0	0	0	0	0	0	0	0	0	0	0	0	0	0	0	0	0
LOC129387938	NW_026085829.1	221631920	221636919	-	5000	7	31	57	75	77	34	52	21	386	166	388	36	22	25	43	15	59	38	193	15	44	12	101	5	106	80	26	55	53	107	19	31	11	15	26	32	36	72	139	36	79	89	114	122
LOC129387933	NW_026085829.1	219691374	219797652	+	106279	26	8	211	47	308	60	44	73	245	158	310	55	6	116	30	9	63	47	55	9	26	6	18	7	48	13	37	13	24	45	53	30	8	8	6	3	5	13	73	13	9	46	11	101
LOC129387930	NW_026085829.1	218925080	218947287	-	22208	223	70	2916	1372	3080	2034	1859	1644	58	24	75	37	30	16	15	15	13	37	95	30	73	45	32	21	55	1781	1042	2875	1319	3377	2129	52	136	41	14	38	15	8	19	109	5	49	19	7
LOC129387929	NW_026085829.1	218644327	218646020	-	1694	0	0	0	0	0	0	0	0	0	0	0	0	0	0	0	0	0	0	0	0	0	0	0	0	0	0	0	0	0	0	0	0	0	0	0	0	0	0	0	0	0	0	0	0
LOC129387905	NW_026085829.1	210938389	210950306	-	11918	14	4	22	38	40	51	30	15	46	17	63	60	20	26	13	14	123	3	93	5	6	0	37	9	57	30	6	19	25	44	7	22	12	0	10	29	34	72	46	0	35	62	69	37
LOC129387818	NW_026085825.1	18777823	18873162	-	95340	1104	228	23	14	28	29	48	84	49	28	46	41	95	123	87	176	172	446	329	151	301	158	273	350	153	17	429	16	6	91	9	24	1229	285	70	307	107	77	80	163	53	185	89	23
LOC129387758	NW_026085825.1	37366862	37438294	-	71433	81	14	12	9	14	6	8	13	54	47	92	8	18	15	15	30	24	36	31	24	25	14	24	34	17	85	43	106	2	4	34	23	65	12	4	23	14	16	74	62	12	51	10	138
LOC129387757	NW_026085825.1	37333584	37364938	+	31355	241	37	6	3	3	4	8	10	6	4	5	7	15	14	20	48	50	79	35	28	48	21	18	59	33	5	95	8	0	6	2	8	237	51	16	65	30	8	16	62	5	39	11	19
LOC129387714	NW_026085825.1	16762747	16784888	+	22142	5	27	105	60	73	66	57	54	112	67	273	138	63	191	388	653	530	9	95	25	16	1	46	11	37	27	8	26	41	106	21	50	30	58	536	500	712	93	29	20	56	65	41	79
LOC129387553	NW_026085821.1	17469453	17477617	-	8165	1	11	5	10	11	17	26	12	14	3	4	15	10	13	25	23	18	1	25	4	8	4	53	2	4	25	13	11	10	12	10	6	5	4	9	25	35	21	24	6	8	26	14	67
LOC129387469	NW_026085820.1	77546168	77549188	-	3021	1	0	3	0	0	1	0	0	35	25	52	0	1	0	5	1	5	1	10	1	0	2	2	0	1	1	0	1	0	1	0	2	8	7	0	2	5	1	7	0	0	3	0	25
LOC129387466	NW_026085820.1	75922895	75925227	-	2333	3	1	2	0	0	0	0	7	5	3	3	0	3	0	7	5	0	0	32	1	1	0	0	0	5	5	0	1	3	1	4	0	0	1	0	1	0	1	16	2	0	2	1	8
LOC129387432	NW_026085820.1	56230134	56233161	-	3028	1	933	207	5	105	151	0	56	0	258	4307	7	0	25	72	3	0	11	456	416	6	0	100	0	0	97	0	62	71	152	115	94	0	3	12	16	16	2	8	430	29	129	88	48
LOC129387427	NW_026085820.1	50463518	50466344	+	2827	3	0	1	0	0	0	0	4	9	3	5	1	0	2	2	3	0	2	3	0	0	0	1	0	0	0	0	8	1	28	0	4	0	1	2	0	0	0	9	4	0	13	2	10
LOC129387408	NW_026085820.1	37848214	37852384	-	4171	5	0	3	6	22	1	7	2	250	109	124	5	3	3	81	12	90	14	7	1	0	0	4	6	2	2	3	2	5	23	2	12	7	1	4	7	3	4	105	1	9	4	4	64
LOC129387374	NW_026085820.1	15886888	15897290	-	10403	52	9	0	0	0	86	0	31	769	301	633	1	1	3	76	5	127	14	8	2	7	88	6	20	1	3	21	0	0	0	20	0	40	7	3	10	3	1	0	1	0	3	1	3
LOC129387368	NW_026085820.1	12930064	12939361	+	9298	4	6	10	4	17	7	19	8	28	9	30	4	8	11	9	13	10	18	27	3	7	6	5	2	23	6	11	1	8	13	12	16	2	1	7	11	2	8	82	1	12	23	12	47
LOC129387292	NW_026085820.1	63408756	63458354	-	49599	57	17	5	12	37	54	20	12	79	55	116	13	14	6	85	5	133	37	15	17	0	2	23	14	11	109	79	410	9	92	14	31	50	5	2	16	8	10	45	33	5	18	6	43
LOC129387279	NW_026085820.1	56553759	56557155	+	3397	0	0	0	0	0	0	0	0	0	0	0	0	0	0	0	0	0	0	0	0	0	0	0	0	0	0	0	0	0	0	0	0	0	0	0	0	0	0	0	0	0	0	0	0
LOC129387165	NW_026085820.1	10009623	10116690	-	107068	388	55	26	29	72	167	249	45	1521	638	2250	27	28	49	149	99	222	307	77	51	30	32	153	81	39	69	415	96	238	28	86	32	343	117	19	108	41	30	63	61	23	187	25	105
LOC129387128	NW_026085817.1	36278250	36282671	-	4422	9	1	2	3	0	8	0	0	44	33	82	0	1	0	4	0	9	5	0	0	0	0	6	0	2	0	0	1	0	0	0	68	0	0	0	0	0	1	246	8	0	2	0	121
LOC129387094	NW_026085817.1	11770699	11773152	+	2454	10	74	55	15	36	114	265	103	32	4	3	7	179	212	231	95	462	5	312	37	80	32	62	6	57	12	7	20	523	55	55	60	3	51	419	98	518	10	17	21	135	55	90	8
LOC129387092	NW_026085817.1	11418668	11420530	-	1863	0	0	0	0	2	1	1	3	4	2	5	0	0	0	1	0	0	0	3	2	1	4	1	0	2	1	0	1	0	1	1	1	1	2	0	0	0	1	1	0	0	3	3	1
LOC129387063	NW_026085817.1	34371660	34378024	+	6365	7	7	3	0	1	10	8	62	26	5	7	2	2	6	13	26	11	0	28	20	6	5	37	2	2	7	0	37	66	98	16	18	1	2	48	95	5	4	2	0	171	18	31	8
LOC129387051	NW_026085817.1	29128748	29133689	-	4942	0	0	0	0	0	0	0	0	0	0	0	0	0	0	0	0	0	0	0	0	0	0	0	0	0	0	0	0	0	0	0	0	0	0	0	0	0	0	0	0	0	0	0	0
LOC129387044	NW_026085817.1	22018649	22062019	-	43371	295	477	424	478	516	961	601	954	4991	989	3185	538	549	784	1379	1455	935	263	1209	239	653	198	856	103	601	571	264	542	763	904	261	314	355	233	708	514	1036	417	1109	190	523	286	605	554
LOC129387031	NW_026085817.1	14955328	14982201	-	26874	72	7	0	0	0	13	0	8	16	15	20	4	7	13	17	27	16	30	16	15	8	0	11	20	6	1	35	1	1	1	0	2	49	30	6	21	11	4	32	27	1	15	5	49
LOC129386993	NW_026085814.1	7194073	7200366	-	6294	71	25	0	0	0	29	2	5	250	142	286	2	0	1	13	6	38	13	11	18	6	18	8	26	2	0	48	0	0	2	2	1	19	10	2	11	5	5	5	38	0	20	4	0
LOC129386962	NW_026085814.1	14687789	14747456	-	59668	0	0	0	0	0	0	0	0	0	0	0	0	0	0	0	0	0	0	0	0	0	0	0	0	0	0	0	0	0	0	0	0	0	0	0	0	0	0	0	0	0	0	0	0
LOC129386943	NW_026085814.1	7169714	7190594	+	20881	16	54	0	2	0	4	0	1	136	76	190	0	0	0	2	7	2	9	11	47	2	0	7	0	1	0	6	0	0	0	0	2	13	2	1	0	3	2	8	15	3	3	2	20
LOC129386887	NW_026085813.1	13047956	13071741	-	23786	0	0	0	0	0	0	0	0	0	0	0	0	0	0	0	0	0	0	0	0	0	0	0	0	0	0	0	0	0	0	0	0	0	0	0	0	0	0	0	0	0	0	0	0
LOC129386873	NW_026085813.1	6712951	6716618	+	3668	1	0	0	0	0	14	0	31	42	15	37	1	5	2	2	1	0	0	3	0	0	0	2	0	2	0	0	0	47	22	29	0	0	1	1	0	0	0	1	0	0	0	0	1
LOC129386866	NW_026085813.1	5037257	5051173	+	13917	59	9	2	4	3	18	5	1	167	132	390	8	3	27	41	14	51	12	25	15	2	0	8	2	11	6	21	5	0	7	0	11	43	1	2	29	12	6	41	6	2	19	4	60
LOC129386852	NW_026085809.1	1185149	1187110	-	1962	1	0	2	0	0	16	0	15	39	40	56	0	0	2	2	1	0	2	13	0	11	0	42	7	8	11	0	4	4	47	12	5	9	2	0	0	1	4	4	1	3	70	7	2
LOC129386850	NW_026085809.1	418618	448776	-	30159	6	2	0	0	1	5	0	2	0	3	5	6	4	11	2	41	3	1	6	1	0	0	3	0	0	2	0	6	1	3	0	6	5	11	18	8	51	0	4	7	0	1	0	1
LOC129386849	NW_026085809.1	371283	400700	-	29418	92	15	1	6	0	8	2	5	6	1	7	5	18	251	7	12	177	57	10	7	9	4	24	7	151	2	79	7	0	0	0	7	39	107	20	12	8	2	26	6	1	17	3	18
LOC129386848	NW_026085809.1	1889083	1917291	-	28209	17	0	6	1	2	13	2	3	5	2	10	2	2	0	3	4	3	6	25	5	2	2	9	2	8	3	11	4	0	0	1	1	5	0	0	6	3	20	24	6	5	18	18	1
LOC129386844	NW_026085809.1	1434421	1473136	+	38716	35	14	3	15	5	129	32	56	125	73	254	7	1	8	21	10	50	33	27	11	17	7	29	13	11	40	19	25	83	176	93	29	12	26	28	30	50	47	33	23	35	64	49	94
LOC129386809	NW_026085807.1	9983509	10084362	-	100854	93	77	47	51	40	273	102	92	808	229	830	57	51	71	239	42	186	68	285	56	112	42	265	47	180	105	66	99	201	188	145	86	87	66	74	84	130	166	281	67	184	309	149	155
LOC129386808	NW_026085807.1	9691763	9720281	-	28519	54	21	19	20	27	270	58	61	633	205	549	61	31	44	140	51	135	29	85	38	7	12	57	9	36	60	30	101	117	157	61	46	17	22	100	82	136	46	127	21	142	176	55	92
LOC129386806	NW_026085807.1	9527315	9557054	-	29740	110	22	30	29	31	319	100	142	272	106	365	17	25	16	163	39	106	31	86	37	31	17	80	21	54	76	37	66	142	345	176	87	88	41	35	91	190	76	215	44	68	170	141	168
LOC129386804	NW_026085807.1	9266111	9288581	-	22471	0	0	0	0	0	0	0	0	0	0	0	0	0	0	0	0	0	0	0	0	0	0	0	0	0	0	0	0	0	0	0	0	0	0	0	0	0	0	0	0	0	0	0	0
LOC129386800	NW_026085807.1	8723221	8736770	-	13550	77	159	350	356	504	572	589	521	87	43	134	289	319	626	346	406	313	84	841	100	176	90	388	103	516	100	125	403	504	1172	596	144	205	315	228	607	363	388	1106	123	191	875	320	108
LOC129386799	NW_026085807.1	8676722	8720082	+	43361	278	104	92	68	162	498	192	144	1219	356	1184	238	214	420	434	320	583	171	652	68	89	51	325	114	375	116	216	93	261	315	227	207	385	283	166	395	251	331	456	106	164	581	266	414
LOC129386787	NW_026085807.1	1955504	1959301	-	3798	35	39	42	36	48	36	4	45	29	30	61	62	54	121	55	41	32	6	154	30	37	2	47	2	43	14	4	13	17	49	20	22	15	31	49	37	82	77	86	22	54	95	66	46
LOC129386761	NW_026085805.1	3369295	3375309	-	6015	2	0	1	1	1	2	3	0	1	0	2	0	5	3	5	1	6	1	0	1	2	0	2	1	0	2	1	0	1	5	0	6	7	9	2	2	1	1	3	0	5	3	0	2
LOC129386760	NW_026085805.1	3375324	3380698	-	5375	0	2	0	0	0	0	1	1	1	2	2	4	0	1	1	0	4	0	2	0	0	1	3	0	0	1	1	1	1	1	3	2	1	2	1	0	0	5	3	1	3	2	2	1
LOC129386719	NW_026085804.1	28259182	28262076	+	2895	1	20	4	9	11	2	9	7	31	5	21	23	10	34	10	6	6	2	39	19	26	2	13	0	62	6	3	0	15	9	3	15	4	13	28	8	68	24	93	12	114	124	25	53
LOC129386709	NW_026085804.1	11898298	11901935	-	3638	3	1	5	14	10	5	1	6	15	0	22	37	3	6	6	2	10	0	12	3	0	2	5	2	14	2	0	2	15	11	10	1	1	10	9	8	17	16	3	0	22	33	6	17
LOC129386707	NW_026085804.1	8984299	8986278	+	1980	4	1	2	0	0	0	0	0	1	2	2	10	15	13	1	3	7	1	6	3	8	0	5	3	1	0	0	0	0	0	0	0	14	11	9	10	23	1	7	12	0	2	2	19
LOC129386668	NW_026085804.1	13506239	13511068	+	4830	0	0	0	0	0	0	0	0	0	0	0	0	0	0	0	0	0	0	0	0	0	0	0	0	0	0	0	0	0	0	0	0	0	0	0	0	0	0	0	0	0	0	0	0
LOC129386641	NW_026085804.1	16340163	16343098	+	2936	0	0	0	0	0	1	0	0	0	0	3	0	0	0	0	0	0	6	0	0	0	2	0	0	0	0	0	0	0	0	0	1	0	0	0	0	0	0	9	0	0	0	0	7
LOC129386637	NW_026085804.1	9736050	9748700	+	12651	95	5	4	1	0	2	0	11	4	3	1	1	7	5	11	2	11	29	7	16	4	4	13	13	5	3	26	0	3	0	3	0	54	8	2	20	6	4	4	9	6	7	1	1
LOC129386636	NW_026085735.1	7592337	7595736	+	3400	2	2	0	1	0	0	0	0	7	3	0	0	0	2	8	0	0	0	4	0	1	0	4	1	0	0	2	0	0	3	0	0	0	2	0	4	0	1	0	0	0	1	0	1
LOC129386617	NW_026085803.1	2781942	2807435	-	25494	21	3	5	1	11	1	0	1	17	6	35	0	0	4	0	9	6	23	0	10	4	3	12	7	1	0	13	0	6	1	0	4	17	6	2	4	4	1	10	14	3	13	0	51
LOC129386563	NW_026085801.1	29685027	29689189	+	4163	0	3	0	0	0	0	0	1	8	0	6	0	0	0	1	0	1	0	3	1	0	0	3	0	0	0	0	0	1	2	1	1	0	0	1	3	3	1	0	1	1	5	1	1
LOC129386440	NW_026085800.1	2709143	2714819	+	5677	112	30	1	0	0	0	0	0	8	0	12	4	14	16	20	31	41	37	11	13	4	7	16	28	8	0	67	0	0	0	0	51	160	24	5	30	22	5	97	25	2	14	5	255
LOC129386437	NW_026085800.1	2604954	2608433	+	3480	0	1	0	0	0	0	0	0	45	22	144	0	3	0	0	0	0	4	10	1	0	0	3	1	2	0	0	0	0	0	0	33	0	0	0	0	0	4	84	2	0	0	1	197
LOC129386342	NW_026085799.1	25982034	25990307	-	8274	1	0	0	0	0	5	1	0	11	14	16	0	0	0	13	0	20	34	1	0	0	1	0	3	1	0	0	1	0	1	0	67	0	0	0	0	0	4	132	3	0	12	0	378
LOC129386320	NW_026085799.1	64435104	64447729	+	12626	95	25	4	4	0	7	5	8	169	74	135	3	2	8	6	15	7	41	25	13	16	7	14	27	5	0	49	0	0	1	0	2	16	6	9	23	5	6	3	11	4	25	2	2
LOC129386255	NW_026085799.1	58367133	58368254	-	1122	5	0	0	1	0	0	0	7	0	0	1	1	0	3	0	0	0	0	0	1	0	0	0	0	1	1	0	12	3	2	4	0	3	4	2	6	8	0	0	3	0	0	0	0
LOC129386248	NW_026085799.1	57000356	57005273	+	4918	0	0	0	0	0	0	0	0	0	0	0	0	0	0	0	0	0	0	0	0	0	0	0	0	0	0	0	0	0	0	0	0	0	0	0	0	0	0	0	0	0	0	0	0
LOC129386167	NW_026085734.1	2052274	2065502	+	13229	7	23	0	0	3	24	26	2	349	305	1006	132	93	430	39	76	110	9	36	0	7	14	11	0	15	0	4	23	7	10	1	86	62	28	61	51	91	20	14	43	4	5	5	16
LOC129386164	NW_026085799.1	7054956	7058860	+	3905	11	55	37	25	60	87	96	78	307	49	74	48	118	110	71	91	135	14	172	15	106	42	151	23	96	42	24	41	69	63	37	27	35	145	94	27	87	56	184	30	88	193	79	98
LOC129386130	NW_026085798.1	2004021	2010076	-	6056	9	9	7	3	33	9	55	2	9	1	2	2	5	16	3	3	15	0	12	8	8	7	10	8	12	3	1	4	11	25	4	5	3	2	6	21	17	3	10	2	20	36	30	4
LOC129386094	NW_026085798.1	6480471	6496857	+	16387	11	0	63	60	38	200	176	190	7	0	12	3	11	2	21	5	29	2	16	8	7	6	11	1	18	81	45	40	203	841	204	2	8	0	1	4	2	17	7	5	19	8	14	2
LOC129386006	NW_026085793.1	9819504	9852953	-	33450	10	3	3	5	0	23	7	11	7	1	9	3	0	3	16	0	10	2	8	2	1	5	6	1	19	2	0	0	1	9	3	1	4	1	2	4	9	16	5	2	10	5	5	4
LOC129385980	NW_026085793.1	22253161	22255926	+	2766	12	9	4	0	5	9	17	23	5	1	10	0	15	13	5	4	5	9	375	14	64	55	82	27	126	6	18	2	49	15	3	6	39	72	39	14	9	23	60	39	211	108	71	9
LOC129385963	NW_026085793.1	4529447	4531668	-	2222	0	0	2	4	1	1	7	9	10	6	12	14	5	5	8	8	27	0	0	3	11	4	4	2	1	7	0	0	1	8	1	0	0	10	1	9	17	6	0	5	3	7	2	7
LOC129385941	NW_026085792.1	21542190	21552590	-	10401	83	39	19	2	13	39	12	14	20	6	18	16	22	33	25	35	44	159	233	40	90	48	68	63	59	11	48	4	11	30	11	15	97	81	20	22	9	34	60	39	16	15	23	65
LOC129385894	NW_026085792.1	12654352	12661082	+	6731	0	0	0	0	0	0	0	0	122	38	23	0	0	0	0	1	0	1	5	0	0	0	7	2	1	0	0	0	0	0	0	0	1	0	0	1	0	2	15	0	1	4	13	0
LOC129385849	NW_026085787.1	76752135	76763812	+	11678	4	5	0	0	0	0	0	0	4	0	2	0	0	0	1	0	0	0	1	0	0	4	0	0	0	1	1	0	0	0	0	0	1	3	2	0	1	1	0	3	0	2	0	17
LOC129385842	NW_026085732.1	8659894	8669288	+	9395	0	0	0	0	0	0	0	0	0	0	0	0	0	0	0	0	0	0	0	0	0	0	0	0	0	0	0	0	0	0	0	0	0	0	0	0	0	0	0	0	0	0	0	0
LOC129385807	NW_026085787.1	41731563	41741486	+	9924	37	18	0	0	0	0	12	0	2	0	1	4	6	15	1	8	6	31	48	6	8	3	9	6	16	2	23	3	0	0	0	12	27	5	6	8	17	17	3	52	1	13	0	0
LOC129385795	NW_026085787.1	31962282	32058038	+	95757	241	72	7	6	11	16	16	39	143	53	134	86	75	94	35	58	96	114	212	43	81	30	86	39	134	4	110	25	10	137	3	26	153	123	12	134	119	96	156	129	10	57	52	24
LOC129385794	NW_026085787.1	31733563	31866226	+	132664	974	215	29	44	22	148	108	83	104	42	110	132	107	147	272	183	198	365	343	160	228	146	486	226	119	34	468	52	57	134	43	42	941	338	102	277	146	70	124	248	47	205	85	89
LOC129385721	NW_026085787.1	65560903	65576322	+	15420	0	0	0	0	0	0	0	0	0	0	0	0	0	0	0	0	0	0	0	0	0	0	0	0	0	0	0	0	0	0	0	0	0	0	0	0	0	0	0	0	0	0	0	0
LOC129385719	NW_026085787.1	65050177	65052198	+	2022	0	0	9	0	0	2	0	0	0	0	1	0	0	0	0	0	0	0	5	0	0	0	0	0	0	18	0	0	0	0	2	0	0	0	0	0	0	0	10	5	0	0	1	3
LOC129385697	NW_026085787.1	57744322	57771871	+	27550	28	7	4	5	2	28	1	14	180	28	135	6	7	6	189	12	75	98	30	5	121	9	18	21	158	0	8	1	2	13	0	36	18	1	4	32	14	72	247	10	55	45	202	131
LOC129385612	NW_026085787.1	22579954	22591172	+	11219	83	6	0	0	0	1	1	1	6	6	7	1	3	16	4	12	13	25	294	12	65	20	174	26	170	2	34	0	0	0	0	2	56	5	5	16	0	232	54	6	251	400	404	2
LOC129385610	NW_026085732.1	7917635	7925986	+	8352	1	8	2	4	0	0	0	19	26	6	27	7	18	5	0	19	3	4	9	0	16	6	32	8	39	0	3	0	0	0	0	6	6	5	4	1	3	7	23	2	7	25	11	18
LOC129385564	NW_026085787.1	6825815	6872985	-	47171	0	0	0	0	0	0	0	0	0	0	0	0	0	0	0	0	0	0	0	0	0	0	0	0	0	0	0	0	0	0	0	0	0	0	0	0	0	0	0	0	0	0	0	0
LOC129385556	NW_026085787.1	3215840	3219184	+	3345	0	0	0	0	0	0	0	0	0	0	0	0	0	0	0	0	0	0	0	0	0	0	0	0	0	0	0	0	0	0	0	0	0	0	0	0	0	0	0	0	0	0	0	0
LOC129385542	NW_026085787.1	26760973	26801196	-	40224	294	61	0	1	3	2	4	9	52	12	64	19	16	18	26	27	58	71	26	48	29	12	22	148	27	0	107	1	0	4	0	7	348	69	7	31	10	12	26	58	8	44	8	28
LOC129385541	NW_026085787.1	26659872	26685522	-	25651	238	104	1	1	3	5	0	10	15	11	16	17	8	27	46	134	84	126	63	47	43	16	40	69	16	3	123	2	0	0	0	2	298	88	25	31	31	12	11	95	2	31	8	19
LOC129385540	NW_026085787.1	26470286	26471925	-	1640	0	0	0	0	0	0	0	0	1	1	8	0	0	0	0	0	1	0	0	0	0	0	0	0	0	0	0	0	0	2	0	0	0	0	0	0	0	0	0	0	0	0	0	3
LOC129385520	NW_026085787.1	4233974	4234465	-	492	0	4	1	2	2	4	3	1	0	1	22	1	0	3	0	0	0	0	10	1	3	0	8	4	5	5	0	3	5	8	1	1	2	0	0	4	2	4	11	4	9	6	9	6
LOC129385482	NW_026085787.1	80128895	80132679	+	3785	5	0	29	12	75	11	0	0	79	37	64	4	3	2	10	0	1	0	6	0	0	0	0	0	4	2	0	2	1	0	0	2	0	0	0	0	0	2	2	2	0	0	0	2
LOC129385465	NW_026085732.1	4277517	4280676	+	3160	0	1	2	0	3	3	1	9	9	0	1	0	0	0	0	0	0	1	0	0	0	0	0	0	3	2	0	1	2	1	2	0	0	0	0	0	0	1	26	3	2	1	0	5
LOC129385379	NW_026085787.1	26734478	26757722	-	23245	35	9	1	0	1	2	0	3	129	29	156	0	0	2	4	10	8	14	9	8	14	2	6	8	1	0	3	0	0	0	0	5	72	7	0	2	4	0	9	8	2	5	2	72
LOC129385378	NW_026085787.1	26634286	26656601	-	22316	27	0	0	0	0	0	2	1	44	23	91	0	2	0	4	2	1	17	11	2	0	0	4	8	0	0	14	0	1	1	0	1	32	8	0	1	0	4	5	16	3	2	0	40
LOC129385377	NW_026085787.1	26623609	26630633	-	7025	30	10	0	0	0	0	0	0	19	14	9	1	0	1	1	5	1	8	4	4	15	8	7	9	8	0	25	1	0	0	0	2	18	10	2	6	6	1	14	1	0	8	5	20
LOC129385376	NW_026085787.1	26455945	26461110	-	5166	0	0	0	0	0	0	0	0	25	12	27	0	0	0	0	0	0	0	0	0	0	0	0	0	0	0	3	0	0	0	0	2	0	0	0	0	0	3	3	0	0	0	0	13
LOC129385375	NW_026085787.1	26420607	26423432	-	2826	2	7	0	0	0	0	0	0	73	23	28	0	0	2	0	0	0	0	2	0	0	0	5	0	1	0	2	0	0	0	0	13	0	0	0	0	2	1	0	0	0	0	0	5
LOC129385325	NW_026085710.1	69261	76642	-	7382	15	13	28	66	47	437	309	255	121	42	219	4	2	8	68	30	79	1	2	5	9	0	11	1	3	233	57	187	286	637	253	30	8	7	33	61	57	7	20	10	4	16	10	24
LOC129385316	NW_026085786.1	4025595	4061701	-	36107	42	3	5	1	4	0	2	5	34	14	28	1	5	14	6	9	5	26	17	6	6	3	15	6	2	1	25	1	8	3	1	82	42	15	2	7	5	2	67	14	1	4	1	134
LOC129385302	NW_026085696.1	112776	120249	-	7474	10	3	0	0	0	0	0	0	0	0	3	0	0	0	1	0	4	1	2	2	0	2	7	1	1	0	1	0	0	2	0	0	7	1	0	9	1	0	2	0	0	2	4	0
LOC129385299	NW_026085696.1	36840	44500	-	7661	11	0	2	0	0	0	0	0	3	2	3	0	0	2	0	3	2	2	7	0	1	0	7	4	1	0	4	0	0	4	1	0	20	2	4	10	0	6	2	1	5	4	13	4
LOC129385295	NW_026085785.1	15459404	15476247	-	16844	68	179	219	173	306	415	255	137	1524	716	1650	499	379	556	907	675	1343	158	543	154	292	200	586	71	271	251	125	390	247	359	212	507	252	298	701	1001	782	292	792	207	481	1158	555	806
LOC129385266	NW_026085785.1	2485418	2514014	+	28597	108	22	21	14	38	24	39	17	20	10	22	56	80	230	39	58	55	90	566	18	280	67	308	108	354	12	45	7	41	72	43	44	110	47	34	94	66	172	261	39	326	505	303	70
LOC129385261	NW_026085785.1	2004713	2013898	+	9186	288	238	95	78	154	102	121	140	141	45	138	309	361	626	472	486	344	119	1435	190	414	173	1210	107	783	127	148	129	101	163	42	202	527	404	268	386	445	429	1153	254	657	1108	596	468
LOC129385248	NW_026085785.1	2317389	2320343	-	2955	2	1	0	0	0	6	0	0	1	0	1	0	0	3	3	1	3	0	1	1	1	0	2	0	0	0	0	0	0	0	3	0	0	0	0	3	0	0	0	0	0	0	1	4
LOC129385239	NW_026085785.1	14110032	14113682	+	3651	64	0	1	0	0	4	0	6	678	228	1047	2	1	2	3	6	6	12	9	0	12	10	11	12	11	0	19	0	0	0	0	2	5	2	8	0	1	3	3	8	0	1	3	6
LOC129385216	NW_026083777.1	6935	14402	+	7468	2	0	5	0	4	15	6	3	1	2	0	1	4	2	4	0	4	0	17	1	1	0	8	0	3	7	0	0	6	9	3	1	0	0	3	0	4	3	2	3	4	1	6	10
LOC129385208	NW_026085784.1	183881948	183891437	-	9490	1	30	4	1	2	9	0	8	82	15	26	15	31	24	36	43	24	7	37	18	14	8	6	1	29	49	7	6	2	53	2	29	11	1	47	53	126	26	133	27	12	23	28	132
LOC129385198	NW_026085784.1	180942014	180945626	-	3613	1	3	0	2	1	2	6	2	1	0	0	2	0	4	0	3	1	0	14	3	4	0	9	1	3	0	0	2	6	7	15	2	0	2	6	1	0	6	5	3	9	23	18	2
LOC129385178	NW_026085784.1	169686409	169688289	-	1881	0	1	0	0	0	0	0	0	1	0	0	0	1	3	0	3	0	7	9	2	0	0	0	0	1	0	0	0	0	0	0	0	0	0	0	1	0	1	5	2	0	0	0	2
LOC129385177	NW_026085784.1	169661837	169667689	+	5853	29	80	0	0	0	0	0	0	18	2	19	8	1	2	2	3	1	13	25	8	4	2	3	12	4	1	27	6	0	0	0	136	4	4	0	9	7	7	958	48	4	8	2	134
LOC129385093	NW_026085784.1	124132400	124146665	-	14266	82	158	543	995	718	2200	1996	3300	57	24	50	947	413	786	458	367	890	694	418	117	361	317	460	231	245	1296	367	1240	4369	1903	974	7365	140	175	457	675	365	86	15804	1152	65	103	1383	21194
LOC129385068	NW_026085784.1	109831154	109834027	-	2874	0	4	161	148	219	96	40	40	43	19	76	7	2	3	10	4	16	31	19	0	1	3	10	1	16	65	9	59	45	118	25	28	0	0	2	0	2	10	78	0	17	29	2	68
LOC129385045	NW_026085784.1	89126895	89136824	-	9930	3	2	12	3	4	35	17	9	66	30	96	4	10	21	26	5	23	0	15	0	9	0	18	0	14	7	3	6	10	37	18	13	4	17	8	10	14	6	10	6	13	24	16	13
LOC129385033	NW_026085784.1	72990180	72993778	+	3599	0	0	0	0	0	0	0	0	0	0	0	0	0	0	0	0	0	0	0	0	0	0	0	0	0	0	0	0	0	0	0	0	0	0	0	0	0	0	0	0	0	0	0	0
LOC129385012	NW_026085784.1	57223077	57256427	-	33351	173	15	1	3	2	2	6	13	427	162	640	1	13	19	15	31	21	62	63	11	33	30	46	33	23	1	69	0	0	0	0	5	148	24	3	30	18	10	14	33	23	44	10	10
LOC129384995	NW_026085784.1	49643762	49652720	+	8959	8	15	13	2	52	107	36	56	117	21	42	14	83	33	16	53	32	33	44	23	21	2	131	5	161	62	1	10	11	10	4	40	5	7	6	5	7	11	79	7	13	38	17	51
LOC129384955	NW_026085784.1	25178251	25185292	-	7042	12	39	20	62	80	38	122	117	23	8	14	39	36	46	31	132	27	9	117	13	29	24	73	3	72	47	22	39	24	24	40	35	4	35	21	27	71	54	212	55	39	147	64	64
LOC129384938	NW_026085784.1	13097208	13108018	+	10811	53	40	40	30	40	6	102	16	27	16	23	41	31	127	198	19	186	29	237	42	12	103	152	90	61	44	9	47	72	131	211	38	42	27	82	114	36	65	15	26	85	624	122	68
LOC129384930	NW_026085784.1	9720745	9727931	-	7187	14	52	47	13	46	33	101	26	25	3	25	41	40	38	43	13	56	9	224	22	23	50	60	7	63	32	21	49	20	37	45	53	14	58	29	39	64	73	160	67	39	81	82	79
LOC129384875	NW_026085784.1	38666029	38698846	-	32818	25	6	0	0	0	10	1	1	55	23	81	0	1	1	13	4	15	6	3	1	8	2	7	5	1	0	8	0	0	1	0	0	11	0	2	4	0	4	11	5	2	0	1	9
LOC129384850	NW_026085784.1	180023540	180024942	-	1403	0	0	0	0	2	0	0	0	0	0	0	3	0	0	0	1	0	0	1	0	0	0	13	0	0	0	0	0	0	0	0	2	0	2	0	1	0	1	0	2	4	1	0	1
LOC129384810	NW_026085784.1	136260774	136262339	+	1566	0	0	0	0	0	0	0	0	26	7	9	0	0	0	0	0	0	0	0	2	0	0	0	0	0	0	0	0	0	0	0	0	0	0	0	0	0	0	0	0	0	0	0	1
LOC129384713	NW_026085784.1	12954343	12955052	+	710	16	22	58	37	71	148	80	102	156	77	242	59	19	33	248	292	414	7	35	3	18	12	16	8	13	25	27	90	61	118	70	89	20	37	181	315	312	40	117	13	31	75	28	85
LOC129384606	NW_026085779.1	34505266	34510304	+	5039	2	21	9	1	10	62	9	25	8	17	25	1	2	6	4	7	0	1	41	14	4	1	30	0	8	11	0	8	18	41	16	15	6	2	17	44	3	19	13	9	23	45	78	21
LOC129384589	NW_026085779.1	9593319	9596937	-	3619	0	0	0	0	0	0	0	0	0	0	0	0	0	0	0	0	0	0	0	0	0	0	0	0	0	0	0	0	0	0	0	0	0	0	0	0	0	0	0	0	0	0	0	0
LOC129384588	NW_026085779.1	8576591	8586602	+	10012	7	22	15	21	9	18	2	16	75	38	75	46	27	38	130	80	113	2	35	22	11	0	21	3	25	4	2	6	3	11	1	80	24	10	181	214	166	42	215	13	37	76	21	83
LOC129384573	NW_026085779.1	1225921	1228253	+	2333	0	0	0	0	0	0	0	0	0	0	0	0	0	0	0	0	0	0	0	0	0	0	0	0	0	0	0	0	0	0	0	0	0	0	0	0	0	0	0	0	0	0	0	0
LOC129384526	NW_026085779.1	22699795	22707732	+	7938	2	1	1	0	2	5	2	1	42	6	13	1	0	1	0	0	0	0	7	0	1	0	4	0	7	1	5	1	2	3	0	3	2	0	0	0	1	7	4	6	3	8	5	6
LOC129384518	NW_026085779.1	11335858	11337819	-	1962	0	0	0	2	1	0	0	0	1	0	0	0	6	6	7	0	5	0	0	1	0	0	0	0	0	0	0	0	0	0	0	0	0	3	0	0	1	0	0	0	0	0	0	1
LOC129384448	NW_026085778.1	31366652	31371698	-	5047	0	4	7	12	19	50	14	14	56	20	41	8	13	35	23	2	30	0	15	1	1	1	22	1	6	7	11	13	15	35	8	6	4	12	10	8	17	8	41	7	28	66	8	15
LOC129384428	NW_026085778.1	2967802	2973617	-	5816	2	7	6	0	6	18	42	24	30	5	34	1	3	3	5	1	10	1	21	20	1	0	14	0	5	22	0	0	24	48	41	17	2	0	2	29	12	21	6	19	59	111	39	45
LOC129384361	NW_026085772.1	30324433	30327448	-	3016	0	0	0	0	0	0	0	0	0	0	0	0	0	0	0	0	0	0	0	0	0	0	0	0	0	0	0	0	0	0	0	0	0	0	0	0	0	0	0	0	0	0	0	0
LOC129384311	NW_026085772.1	8220736	8225179	+	4444	6	17	19	15	13	27	16	17	216	99	278	67	97	242	113	117	163	24	79	24	38	2	29	8	22	6	0	5	18	37	7	54	52	34	106	112	177	19	142	27	39	101	73	211
LOC129384305	NW_026085772.1	7469028	7481209	+	12182	0	0	0	0	0	0	0	0	0	0	0	0	0	0	0	0	0	0	0	0	0	0	0	0	0	0	0	0	0	0	0	0	0	0	0	0	0	0	0	0	0	0	0	0
LOC129384294	NW_026085772.1	3389530	3473526	+	83997	393	415	647	452	527	969	637	512	993	247	848	299	275	489	416	395	603	222	1214	267	267	138	869	134	466	702	397	843	945	1568	772	276	488	354	292	596	752	392	682	468	627	1092	751	707
LOC129384246	NW_026085772.1	25979448	25987632	-	8185	1	0	0	4	3	0	5	2	162	24	62	0	0	1	0	5	5	1	2	0	3	0	4	0	1	0	0	0	2	0	0	0	0	0	0	1	3	4	1	0	7	0	0	0
LOC129384233	NW_026085772.1	18152080	18167010	+	14931	33	9	0	0	0	2	0	1	295	140	297	2	3	1	6	10	8	15	6	0	9	4	3	8	2	0	17	1	1	1	0	1	29	2	3	6	2	4	5	4	0	0	1	18
LOC129384221	NW_026085772.1	8491249	8493317	-	2069	0	0	0	1	1	262	0	0	2108	602	1324	24	0	1	499	0	951	67	29	8	6	6	17	4	3	0	5	0	11	1	0	41	3	1	8	0	0	6	167	2	60	118	3	171
LOC129384210	NW_026085772.1	1717539	1720568	+	3030	1	0	0	0	0	0	0	0	221	44	194	0	0	0	0	0	0	1	0	0	2	0	0	0	0	0	5	0	0	0	0	0	0	0	1	0	0	0	0	0	0	0	0	1
LOC129384209	NW_026085772.1	1698368	1701680	+	3313	5	3	0	0	0	0	0	0	120	33	227	0	0	0	4	2	3	2	3	0	0	4	3	0	0	0	2	0	0	0	0	0	6	0	0	2	0	0	0	0	0	0	0	1
LOC129384207	NW_026085772.1	1681903	1685050	+	3148	0	0	0	0	0	0	0	0	370	73	249	0	0	1	1	0	1	1	0	0	0	0	0	1	0	0	0	0	0	0	0	0	0	0	0	0	0	0	0	0	0	0	0	2
LOC129384185	NW_026085770.1	23867819	23878238	-	10420	93	50	13	16	44	101	22	13	453	210	566	62	50	176	151	64	249	96	124	46	38	21	89	35	69	19	90	26	24	43	25	83	58	89	27	35	77	51	276	30	62	100	69	177
LOC129384182	NW_026085770.1	20924117	20932864	+	8748	4	6	0	0	2	5	13	1	0	0	1	0	1	1	2	3	2	23	1	7	7	3	2	4	5	9	1	21	19	49	6	81	1	1	5	2	11	2	185	16	0	5	6	245
LOC129384160	NW_026085770.1	54881751	54899770	+	18020	107	9	4	0	2	166	0	8	4059	1430	4044	12	3	7	84	18	35	51	29	9	23	5	17	25	8	0	12	1	0	0	0	21	33	4	3	24	9	1	12	9	3	10	8	202
LOC129384148	NW_026085770.1	48795781	48799963	-	4183	1	2	1	2	0	2	0	4	0	1	0	0	0	0	0	0	2	0	5	1	0	0	5	0	4	2	1	2	1	0	0	0	0	0	0	0	1	2	1	1	1	2	0	1
LOC129384136	NW_026085770.1	43223129	43287683	-	64555	154	85	5	2	0	2	0	8	7	3	7	2	7	2	4	11	33	46	24	23	14	21	27	25	8	0	73	0	2	0	5	24	111	17	6	21	5	4	69	31	6	20	1	71
LOC129384126	NW_026085770.1	37520721	37529714	+	8994	41	4	2	1	0	36	0	7	70	20	145	0	6	13	5	4	8	16	15	5	0	3	10	11	3	0	9	0	0	3	0	2	62	8	1	5	4	16	12	6	7	18	21	21
LOC129384105	NW_026085770.1	31034332	31583045	-	548714	1147	269	164	389	458	422	209	247	540	236	610	51	48	118	134	181	233	472	578	274	243	98	386	226	250	233	651	86	143	501	87	168	816	240	83	274	151	269	408	218	172	457	306	379
LOC129384104	NW_026085770.1	30704206	30736640	+	32435	170	77	2	2	2	5	0	5	28	14	45	30	39	25	12	27	21	69	136	30	31	26	26	50	28	3	61	13	5	1	0	18	149	44	25	11	12	28	58	147	11	29	7	3
LOC129384077	NW_026085770.1	23761247	23763656	-	2410	5	1	0	0	0	3	0	2	23	15	58	0	0	0	2	0	2	3	5	0	2	0	6	4	1	0	0	0	0	0	0	0	0	0	0	1	0	0	1	1	4	5	0	1
LOC129384073	NW_026085770.1	23545545	23588804	-	43260	169	78	187	128	171	584	392	338	1316	529	1683	183	320	406	584	140	436	151	1169	53	217	110	365	104	706	307	177	269	352	712	280	310	137	129	105	148	492	560	693	128	489	996	553	582
LOC129384055	NW_026085770.1	18829088	18832051	-	2964	17	72	0	0	1	16	0	9	49	8	28	15	5	0	47	11	3	7	95	29	15	31	52	8	92	3	0	2	3	3	4	15	4	2	4	12	3	122	91	60	92	224	79	37
LOC129384054	NW_026085770.1	17503230	17519318	+	16089	41	17	7	3	10	97	36	13	313	124	507	3	9	19	89	26	73	34	43	23	20	9	38	33	10	17	31	20	21	61	11	13	47	26	20	32	28	10	40	22	23	36	35	34
LOC129384052	NW_026085770.1	17379686	17400213	-	20528	175	16	0	1	0	30	24	7	179	70	134	19	18	37	42	35	28	33	41	33	19	9	83	40	35	2	60	4	2	26	9	4	138	47	16	49	69	25	21	14	27	82	14	34
LOC129384050	NW_026085770.1	17021421	17026554	+	5134	3	28	0	8	12	59	8	21	235	99	351	2	1	3	43	34	6	39	147	7	32	5	8	0	6	36	4	25	47	86	25	13	0	44	1	8	9	10	20	89	3	28	11	12
LOC129384047	NW_026085770.1	16905577	16917839	-	12263	24	79	98	81	113	387	78	105	752	225	847	45	28	55	171	44	95	39	668	65	37	30	297	13	307	166	52	126	87	382	52	89	13	24	30	62	112	235	257	63	271	383	402	333
LOC129384046	NW_026085770.1	16886185	16893549	-	7365	89	347	180	127	150	872	491	425	1458	586	1801	156	195	270	457	105	512	58	1250	213	252	74	711	33	540	323	103	243	622	1166	607	222	74	100	143	146	405	499	699	174	833	1448	564	544
LOC129384044	NW_026085770.1	16768878	16781169	-	12292	0	0	0	0	0	0	0	0	0	0	0	0	0	0	0	0	0	0	0	0	0	0	0	0	0	0	0	0	0	0	0	0	0	0	0	0	0	0	0	0	0	0	0	0
LOC129384023	NW_026085770.1	1966421	1973847	-	7427	18	149	172	135	194	315	240	258	134	41	119	131	114	232	65	92	94	45	369	110	68	25	333	6	190	132	65	183	259	1084	243	113	64	130	72	128	170	188	308	159	160	306	219	206
LOC129384022	NW_026085770.1	1422538	1485310	+	62773	0	0	0	0	0	0	0	0	0	0	0	0	0	0	0	0	0	0	0	0	0	0	0	0	0	0	0	0	0	0	0	0	0	0	0	0	0	0	0	0	0	0	0	0
LOC129383992	NW_026085770.1	44036763	44038513	-	1751	18	41	67	1	87	16	37	6	13	3	16	10	43	114	106	11	71	24	128	25	4	17	51	52	57	11	34	14	19	0	25	7	74	75	66	2	50	16	19	32	164	103	0	30
LOC129383927	NW_026085770.1	40242765	40304932	-	62168	111	19	3	0	3	5	0	14	2	1	4	1	0	6	0	10	14	27	30	29	28	18	40	31	6	1	39	0	0	0	0	2	61	19	4	10	16	8	30	20	3	14	5	15
LOC129383923	NW_026085770.1	38207293	38214763	+	7471	1	3	3	1	4	0	0	1	276	98	256	20	9	7	44	8	19	1	0	1	1	0	3	0	0	0	0	1	0	0	0	3	0	3	4	7	11	0	2	1	0	6	0	1
LOC129383919	NW_026085770.1	36785577	36797983	+	12407	35	9	0	2	0	0	0	3	2	0	2	0	10	9	8	2	7	29	14	3	4	9	5	21	7	1	33	4	0	4	0	0	61	12	0	11	3	10	1	9	13	9	7	6
LOC129383901	NW_026085769.1	6511043	6514389	-	3347	0	0	0	0	0	0	0	0	0	0	0	0	0	0	0	0	0	0	0	0	0	0	0	0	0	0	0	0	0	0	0	0	0	0	0	0	0	0	0	0	0	0	0	0
LOC129383893	NW_026085769.1	3773994	3789803	-	15810	8	8	3	5	1	13	15	13	11	0	9	26	12	16	12	24	18	0	17	5	11	15	14	0	11	4	3	2	12	11	21	3	12	8	14	75	17	13	14	1	38	60	19	19
LOC129383891	NW_026085769.1	3138330	3174803	-	36474	250	41	9	19	41	23	6	32	164	76	176	13	18	36	37	58	41	68	48	50	20	18	51	47	32	7	71	14	18	17	5	27	111	40	17	73	24	7	12	33	11	13	6	43
LOC129383851	NW_026085767.1	28870351	29008800	+	138450	531	81	81	77	78	121	49	111	254	121	315	220	111	110	110	94	201	190	1676	123	94	45	145	112	358	71	363	171	140	462	101	188	367	156	134	488	141	261	495	148	107	303	207	239
LOC129383829	NW_026085767.1	12848552	12856563	+	8012	0	0	0	0	0	0	0	0	0	0	0	0	0	0	0	0	0	0	1	0	4	0	2	0	2	0	0	0	0	0	0	11	0	0	0	0	1	1	54	3	0	1	2	77
LOC129383826	NW_026085767.1	34056831	34076351	+	19521	5	5	7	8	3	11	6	13	2	0	6	1	7	1	4	2	3	0	9	1	13	2	5	0	8	2	0	7	12	11	17	1	0	3	0	3	7	2	4	0	10	11	2	5
LOC129383820	NW_026085767.1	33432920	33441347	-	8428	7	2	8	10	14	29	4	2	319	136	145	0	0	0	2	0	2	0	7	0	0	1	1	4	6	14	7	9	17	54	14	0	1	0	0	11	0	0	1	4	0	1	2	5
LOC129383800	NW_026085767.1	24501799	24506403	+	4605	84	26	16	25	29	157	36	30	866	526	1213	90	86	45	137	33	37	223	1071	17	680	70	1062	49	750	58	13	34	30	97	26	133	19	12	29	30	35	736	552	18	743	809	806	443
LOC129383796	NW_026085767.1	24492752	24500610	-	7859	126	46	146	107	322	183	19	40	2243	314	1771	24	22	46	159	19	93	136	77	19	61	11	93	54	44	90	134	62	44	139	15	123	100	38	8	44	14	15	205	19	83	54	39	495
LOC129383794	NW_026085767.1	24456763	24462862	-	6100	4	12	15	22	18	125	53	40	1732	748	2445	14	2	7	161	3	117	33	43	13	3	1	35	3	18	25	5	11	22	273	41	94	0	0	10	30	80	22	169	2	28	31	33	265
LOC129383783	NW_026085767.1	20802454	20813648	-	11195	639	214	139	104	94	356	281	254	154	75	127	206	248	312	219	137	359	193	1419	203	261	189	702	221	442	76	287	70	170	251	126	138	603	232	166	372	502	515	394	167	334	925	395	218
LOC129383779	NW_026085767.1	19222110	19225507	+	3398	0	1	1	0	0	0	0	0	0	0	0	0	0	1	1	1	0	0	3	0	0	0	0	0	0	0	0	1	0	0	0	0	1	0	0	1	1	1	0	0	0	0	0	0
LOC129383774	NW_026085767.1	17410699	17430584	+	19886	176	77	115	106	177	91	53	85	114	24	113	159	63	142	96	128	82	53	169	37	163	20	240	64	75	155	97	119	69	134	35	25	134	73	48	94	48	69	102	54	172	332	174	71
LOC129383768	NW_026085767.1	14001446	14068653	+	67208	519	89	10	4	4	6	5	32	48	19	46	22	21	45	42	109	79	268	138	43	250	191	164	278	74	4	199	3	1	21	4	11	470	117	15	84	45	74	38	57	57	202	141	51
LOC129383734	NW_026085767.1	2933458	2939323	-	5866	0	0	0	0	0	0	0	0	0	0	0	0	0	0	0	0	0	0	0	0	0	0	0	0	0	0	0	0	0	0	0	0	0	0	0	0	0	0	0	0	0	0	0	0
LOC129383724	NW_026085767.1	34101518	34104609	+	3092	0	5	18	19	35	32	9	11	89	183	337	1	0	0	22	0	23	1	4	0	0	0	0	0	0	28	8	47	11	10	18	3	0	0	0	0	0	1	0	2	0	0	0	3
LOC129383695	NW_026085767.1	6373421	6377465	+	4045	3	0	2	4	2	6	4	1	2	5	7	0	2	0	43	1	3	2	7	1	0	0	1	1	2	2	0	6	9	12	2	2	1	0	0	3	0	0	8	1	1	12	9	3
LOC129383675	NW_026085765.1	15690200	15704297	-	14098	6	2	27	10	8	41	16	17	24	2	17	1	13	7	5	7	13	0	64	6	4	5	9	2	12	78	14	5	35	45	31	3	6	2	6	28	16	15	22	26	14	32	34	52
LOC129383674	NW_026085765.1	15639329	15643306	-	3978	1	3	0	0	2	2	0	2	11	0	10	1	2	2	14	2	2	2	5	1	0	0	0	0	4	2	2	1	1	0	2	9	0	2	7	1	2	3	19	1	2	2	5	22
LOC129383665	NW_026085765.1	9434431	9440780	+	6350	31	15	6	4	8	11	21	22	21	7	10	41	33	139	17	106	70	35	332	51	100	32	113	47	178	6	5	272	13	363	28	33	24	62	29	210	213	130	61	15	87	585	374	101
LOC129383661	NW_026085765.1	9212113	9226388	-	14276	37	49	72	80	29	105	87	230	79	24	44	73	65	66	121	52	106	24	449	54	67	28	174	37	168	119	53	158	152	415	230	62	45	58	70	187	134	266	168	78	135	383	254	83
LOC129383654	NW_026085765.1	8658395	8664729	+	6335	22	16	15	0	2	17	6	15	7	4	14	8	14	9	15	27	17	5	38	7	10	14	41	2	13	2	9	6	14	17	8	10	2	1	27	50	20	23	16	41	25	35	29	9
LOC129383626	NW_026085765.1	24372847	24377551	-	4705	21	2	279	240	276	97	233	217	59	21	43	5	2	17	12	1	19	7	41	3	10	9	2	1	6	270	95	257	217	260	152	3	4	1	3	4	1	10	20	4	1	20	6	12
LOC129383620	NW_026085765.1	15229075	15234763	-	5689	4	7	19	10	1	2	6	10	17	8	10	4	0	5	1	1	3	7	62	3	2	0	2	1	5	0	0	8	3	32	0	3	1	0	0	5	4	7	2	1	15	4	5	3
LOC129383608	NW_026085765.1	7536788	7538371	-	1584	1	0	4	1	1	0	0	1	0	0	0	0	0	1	0	27	2	1	2	0	1	0	1	1	3	0	3	0	0	0	0	0	9	3	0	0	5	1	1	2	0	1	0	0
LOC129383603	NW_026085765.1	3043810	3046606	+	2797	16	4	0	2	0	0	0	0	32	100	65	1	0	1	0	0	0	7	6	3	4	1	1	14	4	1	0	3	0	0	0	0	5	3	1	6	0	2	12	0	2	0	0	6
LOC129383569	NW_026085764.1	29753545	29792170	+	38626	26	17	18	13	13	49	37	15	51	29	298	36	16	33	48	35	71	15	72	15	17	10	64	14	6	65	13	27	8	65	22	53	94	16	6	102	24	20	5	37	4	41	57	117
LOC129383562	NW_026085764.1	27028050	27052161	-	24112	35	66	8090	4771	2745	14185	7700	9886	772	601	1407	486	86	857	218	276	337	76	406	50	259	115	207	65	91	10337	3919	9262	4278	22784	2667	703	1182	1609	176	213	424	192	122	168	146	104	252	133
LOC129383551	NW_026085764.1	13306402	13313465	-	7064	14	4	8	11	16	17	12	10	784	283	651	64	51	55	56	104	33	98	39	7	37	12	3	7	25	18	33	26	11	34	2	150	29	84	21	61	63	22	332	23	15	28	7	425
LOC129383520	NW_026085764.1	23664339	23718591	+	54253	313	42	5	1	5	8	8	13	11	7	8	14	13	32	45	48	57	92	163	61	107	64	90	106	70	1	122	3	3	7	0	12	272	61	45	79	70	24	145	50	25	63	20	55
LOC129383451	NW_026085763.1	9857230	9952785	-	95556	287	68	49	27	66	29	14	39	166	51	125	14	27	45	34	67	49	131	91	45	89	22	98	84	35	55	248	11	26	17	11	17	268	70	19	90	35	28	67	74	22	59	14	44
LOC129383449	NW_026085763.1	8468474	8473193	+	4720	0	0	0	0	0	0	0	0	0	0	0	0	0	0	0	0	0	0	0	0	0	0	0	0	0	0	0	0	0	0	0	0	0	0	0	0	0	0	0	0	0	0	0	0
LOC129383442	NW_026085763.1	5729001	5733584	-	4584	0	0	0	0	0	7	1	2	1	2	6	1	0	5	3	0	1	0	9	0	0	0	2	0	0	0	0	0	4	2	3	1	0	0	2	12	4	3	0	1	6	8	6	1
LOC129383425	NW_026085763.1	7846904	7912000	+	65097	18	6	3	1	4	12	18	3	41	17	63	0	2	4	3	14	10	23	6	11	11	3	13	1	4	18	29	0	2	3	0	8	31	12	3	4	4	8	14	8	3	12	4	44
LOC129383346	NW_026084753.1	43131	49917	-	6787	0	0	0	0	0	0	0	1	0	0	0	0	0	0	0	0	0	0	0	0	0	0	0	0	0	0	0	0	0	0	0	0	0	0	0	0	0	0	0	0	0	0	0	0
LOC129383333	NW_026085760.1	11123141	11128576	-	5436	0	0	0	0	0	0	0	0	0	0	0	0	0	0	0	0	0	0	0	0	0	0	0	0	0	0	0	0	0	0	0	0	0	0	0	0	0	0	0	0	0	0	0	0
LOC129383188	NW_026084659.1	2049	62313	+	60265	58	9	46	29	43	64	39	18	92	67	200	6	4	5	24	3	43	15	37	15	11	8	18	25	5	60	46	52	44	61	69	0	134	33	1	19	14	2	11	12	2	7	4	2
LOC129383139	NW_026085759.1	6686373	6717466	+	31094	12	33	1	0	3	2	4	0	4	13	95	44	18	17	10	4	1	8	21	7	0	4	4	16	10	10	5	40	0	2	0	38	28	8	0	2	4	11	39	161	0	11	2	19
LOC129383087	NW_026085757.1	55263127	55271743	-	8617	0	0	0	0	0	0	0	0	0	0	0	0	0	0	0	0	0	0	0	0	0	0	0	0	0	0	0	0	0	0	0	0	0	0	0	0	0	0	0	0	0	0	0	0
LOC129382945	NW_026085757.1	35536324	35548841	+	12518	22	16	6	7	21	5	324	6	35	13	10	19	23	6	13	4	3	19	9	11	0	7	4	6	10	5	10	4	96	40	16	4	51	7	8	6	1	8	18	1	11	7	10	14
LOC129382880	NW_026084512.1	63084	69942	+	6859	0	0	0	2	3	1	9	3	0	1	79	2	0	0	1	1	0	1	1	0	0	0	1	0	1	4	0	1	1	4	2	2	0	0	1	1	0	1	1	0	4	1	3	3
LOC129382774	NW_026085748.1	6248168	6438889	-	190722	208	40	31	12	11	68	19	32	71	20	49	20	19	24	58	15	28	49	139	27	59	28	54	57	49	2	100	5	42	30	22	22	84	16	14	47	34	33	39	40	28	69	23	120
LOC129382719	NW_026085748.1	16290624	16291666	-	1043	5	1	3	1	4	7	0	0	4	1	2	5	10	17	7	6	7	2	102	2	1	1	17	2	9	1	5	1	18	5	0	7	7	8	40	10	106	7	29	6	21	14	14	6
LOC129382682	NW_026085748.1	1002916	1043174	+	40259	0	0	0	0	0	0	0	0	0	0	0	0	0	0	0	0	0	0	0	0	0	0	0	0	0	0	0	0	0	0	0	0	0	0	0	0	0	0	0	0	0	0	0	0
LOC129382516	NW_026085745.1	21584961	21593205	+	8245	9	0	0	0	0	0	0	1	8	0	11	1	0	1	1	1	3	2	2	2	0	0	0	0	0	0	4	0	0	0	0	4	13	1	0	0	0	0	12	3	0	0	1	115
LOC129382461	NW_026085745.1	36140915	36153902	+	12988	226	284	520	544	432	1199	835	849	652	212	585	307	286	350	462	230	456	78	3072	194	619	211	1912	96	1473	576	269	478	1005	2405	804	302	126	183	346	470	459	1779	1091	290	1829	3523	2046	846
LOC129382438	NW_026085745.1	19911491	19945792	-	34302	0	0	0	0	0	0	0	0	0	0	0	0	0	0	0	0	0	0	0	0	0	0	0	0	0	0	0	0	0	0	0	0	0	0	0	0	0	0	0	0	0	0	0	0
LOC129382275	NW_026085741.1	26253465	26261824	+	8360	0	0	0	0	0	0	0	0	0	0	0	0	0	0	0	0	0	0	0	0	0	0	0	0	0	0	0	0	0	0	0	0	0	0	0	0	0	0	0	0	0	0	0	0
LOC129382268	NW_026085741.1	24720421	24730723	-	10303	167	178	75	42	118	93	76	96	81	28	64	375	298	597	492	583	869	126	963	161	496	285	875	93	449	105	164	146	119	226	101	269	189	282	533	788	831	298	313	219	413	978	459	162
LOC129382248	NW_026085741.1	19068255	19074493	+	6239	762	2012	5869	6619	6087	10938	6271	6786	3419	1266	3995	2922	2117	3211	4374	3174	4134	459	9670	1283	2732	1015	8037	476	4542	16731	3861	15734	10595	16531	8649	2439	820	1126	3721	5026	4929	5094	5012	3010	8081	14949	6896	2512
LOC129382245	NW_026085741.1	18028356	18030544	-	2189	2	6	8	0	0	0	0	0	6	15	28	0	3	0	3	3	2	9	13	0	0	0	3	0	1	4	0	5	0	0	0	1	3	0	1	2	0	0	23	3	1	2	1	18
LOC129382217	NW_026085741.1	7605961	7624737	-	18777	132	112	199	173	235	297	320	213	236	79	185	340	655	756	497	395	585	81	567	99	387	71	202	36	468	318	132	214	255	708	302	202	197	168	523	714	783	160	317	155	228	1043	283	352
LOC129382178	NW_026085740.1	82564343	82570110	+	5768	0	0	0	0	0	0	0	0	0	0	0	0	0	0	0	0	0	0	0	0	0	0	0	0	0	0	0	0	0	0	0	0	0	0	0	0	0	0	0	0	0	0	0	0
LOC129382104	NW_026086296.1	20702	32214	-	11513	0	14	17	7	3	5	16	18	4	0	9	14	8	11	22	6	5	2	36	1	2	2	10	2	14	8	1	6	19	33	8	4	1	4	10	7	43	12	6	6	19	16	10	10
LOC129382094	NW_026086243.1	35083	36490	+	1408	2	0	1	2	0	0	0	0	2	0	6	1	0	2	3	2	2	0	3	3	0	0	1	0	0	3	0	0	0	3	0	1	0	0	2	1	4	13	3	0	0	3	7	3
LOC129382076	NW_026085850.1	358536	383102	+	24567	125	100	113	53	101	282	127	159	1586	760	2328	113	91	222	121	77	170	49	653	88	140	46	352	24	179	115	59	74	121	303	92	89	146	108	48	88	129	121	228	90	138	227	265	232
LOC129382045	NW_026085843.1	11743383	11747795	-	4413	3	0	12	16	3	14	0	3	6	3	16	4	3	2	5	1	3	4	8	1	2	0	32	0	5	4	2	0	3	0	0	3	0	1	0	1	2	0	8	0	6	0	1	8
LOC129382017	NW_026085843.1	10091595	10093071	+	1477	0	1	5	3	0	16	10	12	10	8	11	0	0	3	18	3	7	2	5	0	8	0	7	0	0	4	0	4	6	11	5	5	4	0	3	8	10	3	40	2	1	11	3	52
LOC129382000	NW_026085841.1	9788053	9798204	+	10152	1	8	1	3	3	5	0	1	77	18	47	1	0	1	62	2	5	1	16	3	3	4	46	0	14	2	6	2	3	5	0	11	0	0	6	8	5	47	26	3	18	35	13	36
LOC129381974	NW_026085841.1	20057877	20076675	-	18799	115	47	5	1	5	4	3	3	10	6	16	21	21	46	25	39	28	25	35	30	62	16	34	49	21	2	65	10	0	2	0	18	129	19	8	17	6	48	27	125	1	40	0	2
LOC129381964	NW_026085841.1	8441685	8444994	+	3310	4	0	2	0	2	1	0	0	1	1	1	0	3	3	2	0	0	2	1	4	0	1	6	4	0	4	0	1	1	11	9	2	2	0	1	4	2	0	1	0	9	17	8	2
LOC129381921	NW_026085841.1	21874860	21886001	-	11142	10	0	2	1	4	0	5	7	0	0	1	1	1	2	1	0	1	1	19	0	0	2	3	2	3	3	0	0	0	1	3	0	1	5	0	0	4	0	0	2	0	3	1	10
LOC129381867	NW_026085841.1	4192571	4198747	-	6177	3	7	0	0	0	0	0	0	1	2	2	0	1	3	0	2	4	8	5	1	2	9	6	2	3	0	5	0	0	0	0	0	8	0	0	3	1	6	1	5	0	1	0	3
LOC129381855	NW_026085839.1	203514	224292	+	20779	36	1	1	0	0	0	2	0	55	25	29	1	6	3	4	4	1	8	4	5	0	5	3	11	3	1	34	0	0	0	0	1	15	4	7	5	0	2	1	7	5	1	1	23
LOC129381776	NW_026085837.1	733758	738041	-	4284	2	2	0	0	0	21	1	0	99	45	150	0	3	0	92	6	31	8	3	0	1	1	0	0	0	4	0	1	0	2	3	0	0	0	0	1	1	1	0	2	0	0	0	4
LOC129381772	NW_026085837.1	30892407	30908590	-	16184	14	5	1	0	0	0	2	0	59	25	39	2	1	4	13	2	8	1	4	11	0	0	5	1	1	1	4	0	5	0	0	6	7	2	3	5	6	2	1	0	2	0	2	0
LOC129381768	NW_026085837.1	35195714	35207104	+	11391	0	0	0	0	0	0	0	0	0	0	0	0	0	0	0	0	0	0	0	0	0	0	0	0	0	0	0	0	0	0	0	0	0	0	0	0	0	0	0	0	0	0	0	0
LOC129381757	NW_026085837.1	28905603	28909978	+	4376	0	0	0	0	0	0	0	0	0	0	0	0	0	0	0	0	0	0	0	0	0	0	0	0	0	0	0	0	0	0	0	0	0	0	0	0	0	0	0	0	0	0	0	0
LOC129381684	NW_026085834.1	59253523	59263855	-	10333	21	42	44	75	47	65	54	18	11	9	15	35	20	82	69	21	218	1	487	50	0	27	151	0	61	70	5	32	140	383	111	36	0	4	107	158	267	171	50	11	69	830	363	110
LOC129381675	NW_026085834.1	304336	306468	-	2133	1	2	3	1	2	5	4	0	1	1	0	6	17	8	1	6	11	7	1	0	0	0	3	0	6	1	0	3	0	1	4	6	4	6	14	3	8	1	13	10	2	1	0	41
LOC129381674	NW_026085740.1	48151099	48156784	+	5686	0	0	0	0	0	0	0	0	0	0	0	0	0	0	0	0	0	0	0	0	0	0	0	0	0	0	0	0	0	0	0	0	0	0	0	0	0	0	0	0	0	0	0	0
LOC129381667	NW_026085834.1	82636949	82648059	-	11111	26	12	0	0	0	2	1	2	13	4	10	3	8	9	8	8	29	7	16	10	1	7	7	14	4	3	24	1	0	3	0	9	50	23	6	27	16	10	2	35	7	8	8	3
LOC129381650	NW_026085834.1	75330114	75370363	-	40250	73	23	7	0	0	5	0	7	2148	954	1557	3	0	4	5	16	10	13	9	19	5	0	11	34	2	2	39	1	0	5	0	1	38	23	7	6	6	4	7	16	0	10	6	1
LOC129381649	NW_026085834.1	75317034	75325431	-	8398	2	0	0	0	0	0	0	0	35	8	27	0	0	0	1	0	1	13	0	0	0	0	1	0	0	0	0	0	0	0	0	0	0	0	0	0	0	0	11	0	1	0	0	5
LOC129381645	NW_026085834.1	74266578	74281201	-	14624	13	20	17	35	68	135	22	40	100	33	28	49	13	56	32	183	316	60	16	5	158	21	238	7	106	20	49	30	54	24	62	114	5	36	66	18	108	61	326	11	22	111	3	362
LOC129381621	NW_026085834.1	52094970	52096017	-	1048	0	8	9	42	13	376	59	92	4	1	19	3	1	1	15	4	7	2	8	13	0	0	7	0	0	95	58	40	252	360	78	34	0	0	6	37	15	0	10	24	3	5	14	38
LOC129381574	NW_026085834.1	89595412	89599681	+	4270	45	35	8	3	11	565	35	33	15	4	12	15	9	10	39	24	23	7	73	16	27	3	326	20	23	8	22	28	42	102	24	10	38	16	10	38	88	29	55	16	37	33	41	30
LOC129381561	NW_026085834.1	82665502	82673534	-	8033	10	3	0	1	0	0	1	1	1	0	0	1	0	0	0	3	1	0	6	2	1	4	2	3	1	2	2	0	0	0	0	2	18	2	2	3	3	0	1	7	0	6	0	0
LOC129381480	NW_026085834.1	11903492	11914735	+	11244	10	2	1	0	1	1	0	1	0	1	0	0	1	3	0	7	3	2	7	1	9	1	8	3	1	0	4	0	0	1	2	1	4	0	0	4	0	1	7	3	2	0	0	3
LOC129381467	NW_026085834.1	11708472	11712854	-	4383	50	13	0	0	9	0	0	1	3	0	4	1	3	5	0	8	4	15	10	3	14	5	20	10	4	0	13	1	0	8	3	2	33	9	2	17	13	6	6	17	0	27	1	0
LOC129381448	NW_026085834.1	24500108	24502550	+	2443	0	0	0	0	0	0	0	0	0	0	0	0	0	0	0	0	0	0	0	0	0	0	0	0	0	0	0	0	0	0	0	0	0	0	0	0	0	0	0	0	0	0	0	0
LOC129381351	NW_026085834.1	34549067	34558278	+	9212	3	6	7	0	12	4	6	35	44	4	13	9	19	3	3	21	8	8	30	3	37	1	4	0	151	1	7	4	4	9	6	8	2	1	2	1	4	12	31	2	8	14	4	17
LOC129381350	NW_026085834.1	24034350	24039033	+	4684	0	0	0	0	0	0	0	0	0	0	0	0	0	0	0	0	0	0	0	0	0	0	0	0	0	0	0	0	0	0	0	0	0	0	0	0	0	0	0	0	0	0	0	0
LOC129381314	NW_026085833.1	23190429	23197005	+	6577	5	31	15	4	9	59	26	92	49	28	47	6	20	4	15	79	8	17	187	54	54	7	78	4	52	46	6	46	29	39	124	20	2	4	14	54	44	48	78	33	93	352	73	97
LOC129381292	NW_026085833.1	42566703	42574778	-	8076	5	3	20	6	33	52	69	15	22	11	24	35	10	77	21	22	84	13	2	13	5	12	1	2	4	52	25	20	33	22	54	20	12	32	33	19	113	8	14	6	28	44	1	21
LOC129381259	NW_026085833.1	20862656	20968129	+	105474	205	376	9	8	1	334	5	24	1233	607	1683	35	14	25	450	58	453	77	393	113	132	81	710	46	73	12	122	40	13	20	4	221	150	29	16	73	45	235	89	88	324	668	153	99
LOC129381239	NW_026085833.1	21268392	21272953	+	4562	5	25	52	95	102	62	141	52	86	45	129	73	32	72	57	15	214	22	43	17	8	19	32	21	38	72	115	63	197	556	142	63	51	72	66	46	93	93	210	30	64	33	45	74
LOC129381196	NW_026085833.1	19956769	20005870	+	49102	194	178	811	450	209	395	334	545	745	135	1103	396	212	415	239	451	513	156	1103	279	232	141	524	306	279	1183	137	812	315	3478	1139	528	624	281	317	3348	944	303	188	470	598	1160	1736	1600
LOC129381179	NW_026085833.1	39155657	39176817	+	21161	22	6	22	5	7	4	52	3	1	2	10	4	2	4	3	4	14	10	40	17	7	8	7	13	1	3	9	10	8	79	24	4	33	10	12	81	85	6	99	9	29	78	13	13
LOC129381135	NW_026085831.1	49133032	49144815	-	11784	502	363	355	386	412	729	589	551	218	66	168	1388	1733	1716	2116	1581	1825	125	2160	234	633	240	1263	171	1432	363	152	276	417	653	300	427	394	632	2161	1642	1785	1245	1043	324	1868	1886	811	704
LOC129381123	NW_026085831.1	46661072	46664090	+	3019	1	2	2	0	1	1	7	2	5	4	3	3	0	10	3	1	0	0	25	1	0	1	7	3	16	0	0	1	1	1	0	1	0	2	7	4	3	3	17	2	2	6	6	4
LOC129381113	NW_026085831.1	8402806	8413948	+	11143	106	35	12	30	12	18	34	14	33	9	30	48	15	91	66	61	101	69	57	69	38	31	18	42	27	30	23	18	130	255	79	19	111	69	67	109	45	69	67	31	40	254	68	76
LOC129381078	NW_026085831.1	4403929	4416269	-	12341	7	1	6	4	7	15	5	25	9	4	8	16	5	10	13	13	18	3	14	3	7	0	26	7	4	6	3	0	8	133	18	3	13	7	5	9	8	15	4	4	4	10	13	9
LOC129381049	NW_026085740.1	31756469	31758705	-	2237	0	6	2	0	0	0	4	0	4	1	3	9	1	3	2	1	2	2	2	0	1	0	3	0	5	3	0	0	0	2	0	0	1	0	2	41	3	2	5	0	0	11	10	3
LOC129381035	NW_026085831.1	49974997	49993634	-	18638	159	62	6	0	0	6	5	7	14	2	9	7	10	12	29	65	44	36	33	40	17	15	82	26	28	6	41	1	0	10	16	4	135	72	5	30	22	13	13	30	16	128	12	16
LOC129381013	NW_026085831.1	20323742	20326628	+	2887	0	0	0	0	0	0	0	0	0	0	0	0	0	0	0	0	0	0	0	0	0	0	0	0	0	0	0	0	0	0	0	0	0	0	0	0	0	0	0	0	0	0	0	0
LOC129380972	NW_026085831.1	83843826	83849595	+	5770	0	0	0	0	0	0	0	0	0	0	0	0	0	0	0	0	0	0	0	0	0	0	0	0	0	0	0	0	0	0	0	0	0	0	0	0	0	0	0	0	0	0	0	0
LOC129380971	NW_026085831.1	14080128	14084306	-	4179	2	0	2	0	0	8	2	1	3	0	1	0	0	1	0	0	1	0	2	1	1	0	10	0	8	4	1	1	3	1	3	3	0	1	0	0	1	2	0	0	1	9	4	1
LOC129380898	NW_026085831.1	52790042	52800605	+	10564	98	23	51	20	34	4	16	10	21	21	34	5	9	28	20	21	49	17	35	23	29	14	56	9	17	17	76	28	12	74	13	3	42	12	12	10	7	5	5	17	6	31	4	14
LOC129380862	NW_026085740.1	24901969	24925636	+	23668	0	0	0	0	0	0	0	0	0	0	0	0	0	0	0	0	0	0	0	0	0	0	0	0	0	0	0	0	0	0	0	0	0	0	0	0	0	0	0	0	0	0	0	0
LOC129380816	NW_026085830.1	26842374	26846414	+	4041	7	49	5	8	10	163	27	32	1035	403	1107	5	8	5	27	8	11	4	38	54	11	4	79	2	27	24	7	33	32	68	12	31	0	4	6	23	43	33	21	5	50	63	76	53
LOC129380793	NW_026085830.1	11783162	11791737	-	8576	0	0	9	1	31	20	0	14	56	4	20	1	2	0	4	2	4	3	63	9	2	1	73	1	7	17	0	2	0	11	0	5	0	1	1	7	7	14	1	2	7	87	41	40
LOC129380777	NW_026085830.1	52109327	52112562	-	3236	9	4	2	0	1	0	7	2	3	2	6	8	3	4	4	1	4	4	7	3	3	3	9	0	3	5	0	3	8	6	5	2	0	1	2	4	1	3	2	2	2	25	5	7
LOC129380741	NW_026085830.1	13519719	13524557	-	4839	8	12	95	35	10	34	40	148	137	15	109	24	66	17	7	40	41	6	19	11	45	4	7	0	156	66	16	265	57	56	6	128	7	4	13	17	35	42	39	40	83	24	8	19
LOC129380736	NW_026085830.1	8143324	8144578	-	1255	2	5	0	2	1	2	3	3	10	0	0	1	2	1	0	0	2	0	1	2	6	0	7	0	2	0	0	1	0	8	7	4	2	0	2	2	5	1	0	1	10	3	10	0
LOC129380722	NW_026085829.1	206374903	206409934	-	35032	129	31	2	1	3	5	1	7	54	33	82	24	26	60	15	34	25	25	44	15	19	7	17	12	30	6	40	5	0	0	0	38	121	22	12	25	17	28	53	130	2	36	8	36
LOC129380721	NW_026085829.1	206252749	206269031	-	16283	153	70	7	4	3	18	10	18	35	24	88	134	222	413	89	102	106	58	128	69	20	41	33	48	30	24	90	73	20	69	21	379	513	403	72	132	658	63	167	549	2	57	41	8
LOC129380720	NW_026085829.1	206224539	206238617	-	14079	6	81	1	5	0	2	22	2	74	38	114	649	1077	1543	268	355	506	11	63	26	18	6	20	13	7	14	17	42	0	0	2	717	1002	1417	263	165	1567	18	65	258	2	5	5	4
LOC129380712	NW_026085829.1	198850256	198890725	-	40470	194	106	175	105	167	383	131	152	800	313	933	126	153	283	251	142	331	176	501	100	99	65	423	90	208	247	212	177	102	377	81	189	144	123	107	164	259	160	442	88	180	317	272	291
LOC129380710	NW_026085829.1	198496449	198600713	-	104265	289	42	7	1	2	6	1	22	14	5	8	66	73	188	182	150	208	72	38	31	46	21	42	67	16	5	105	0	0	7	0	81	204	91	32	113	72	12	23	26	12	38	8	5
LOC129380694	NW_026085829.1	192206904	192209609	-	2706	2	2	11	5	3	1	2	3	22	14	29	4	1	8	3	5	4	11	6	11	9	3	9	6	8	0	5	3	2	3	3	13	29	6	7	2	5	6	33	6	18	77	6	12
LOC129380693	NW_026085829.1	192214903	192219466	-	4564	0	0	0	2	0	0	0	0	0	1	2	0	0	0	0	3	2	0	0	0	0	0	0	1	0	0	0	0	0	1	0	3	0	0	0	2	0	0	3	0	3	2	0	6
LOC129380681	NW_026085829.1	184204531	184216502	+	11972	203	140	105	130	195	227	156	126	843	344	1077	102	81	111	172	168	219	60	537	181	347	111	608	62	312	122	101	121	119	403	119	121	286	134	101	125	192	346	348	136	544	1216	582	311
LOC129380628	NW_026085829.1	160840676	160844862	+	4187	0	0	0	0	0	0	0	0	0	0	0	0	0	0	0	0	0	0	0	0	0	0	0	0	0	0	0	0	0	0	0	0	0	0	0	0	0	0	0	0	0	0	0	0
LOC129380610	NW_026085829.1	149743501	149744661	-	1161	109	259	299	214	417	740	508	278	5304	1928	5531	863	704	994	1255	483	2019	451	580	148	358	179	478	48	345	246	153	285	192	340	220	844	255	390	503	474	772	336	1264	344	689	1412	547	1421
LOC129380602	NW_026085829.1	144194596	144201577	-	6982	0	0	0	0	0	0	0	0	0	0	0	0	0	0	0	0	0	0	0	0	0	0	0	0	0	0	0	0	0	0	0	0	0	0	0	0	0	0	0	0	0	0	0	0
LOC129380592	NW_026085829.1	135735408	135743152	+	7745	0	0	0	0	0	0	0	0	0	0	0	0	0	0	0	0	0	0	0	0	0	0	0	0	0	0	0	0	0	0	0	0	0	0	0	0	0	0	0	0	0	0	0	0
LOC129380565	NW_026085829.1	118796420	118800136	-	3717	20	11	8	8	3	41	20	9	12	9	13	6	1	10	15	3	27	8	62	5	8	9	47	6	38	3	9	9	16	52	29	6	10	6	8	15	10	20	25	8	13	31	25	13
LOC129380495	NW_026085829.1	66716593	66733731	-	17139	242	116	73	91	142	163	129	79	60	68	85	100	99	211	104	52	127	109	1708	50	257	150	914	126	941	144	53	136	154	301	207	66	163	59	42	48	173	1155	184	110	925	1858	776	115
LOC129380457	NW_026085829.1	52648939	52653849	-	4911	17	132	45	14	21	18	21	28	10	7	9	78	69	111	77	100	70	15	364	49	256	59	223	28	170	3	0	13	27	12	26	54	66	21	77	158	0	110	34	40	106	654	8	14
LOC129380453	NW_026085829.1	48540616	48542684	-	2069	1	0	0	0	0	38	3	2	297	104	278	9	4	2	31	1	28	123	2	0	0	1	6	3	1	0	0	0	0	6	0	155	0	0	2	0	12	5	310	16	6	3	12	648
LOC129380449	NW_026085829.1	44799773	44808179	-	8407	0	0	0	0	0	0	0	0	0	0	0	0	0	0	0	0	0	0	0	0	0	0	0	0	0	0	0	0	0	0	0	0	0	0	0	0	0	0	0	0	0	0	0	0
LOC129380443	NW_026085829.1	41701450	41751461	+	50012	99	55	11	4	11	29	12	28	130	81	194	21	35	44	19	43	48	83	152	32	55	21	108	37	25	14	112	10	21	26	1	3	110	44	13	36	23	24	9	24	18	52	40	4
LOC129380411	NW_026085829.1	22753663	22823726	-	70064	424	73	54	3	72	2	3	20	17	7	18	13	28	39	41	89	74	101	202	34	211	133	392	101	95	5	71	42	1	5	0	0	246	37	11	61	11	74	19	39	44	160	59	1
LOC129380379	NW_026085829.1	8660593	8664875	+	4283	0	0	4	2	0	48	0	34	39	17	73	3	0	2	1	1	2	0	2	0	0	0	3	0	0	96	10	0	700	813	567	0	0	0	0	1	2	8	3	0	4	0	0	1
LOC129380372	NW_026085829.1	6814083	6823189	+	9107	175	183	170	151	115	618	266	447	141	36	102	171	206	155	261	478	383	26	916	150	538	130	960	9	723	327	53	269	736	804	859	255	17	102	316	708	842	580	407	178	1470	4410	916	513
LOC129380364	NW_026085829.1	4259465	4263995	+	4531	0	0	0	0	0	0	0	0	0	0	0	0	0	0	0	0	0	0	0	0	0	0	0	0	0	0	0	0	0	0	0	0	0	0	0	0	0	0	0	0	0	0	0	0
LOC129380345	NW_026085829.1	249162327	249163383	-	1057	7	3	1	0	3	9	3	10	0	1	1	4	4	5	3	7	3	0	8	0	0	0	18	0	0	0	0	34	0	3	8	89	0	8	2	5	20	4	3	0	2	5	5	3
LOC129380294	NW_026085829.1	215346401	215353349	-	6949	53	80	258	2414	287	166	315	494	224	207	2149	509	26	87	51	15	323	36	218	15	55	34	39	56	205	365	90	2635	821	709	335	76	72	9	3	25	17	376	138	284	32	102	106	170
LOC129380227	NW_026085765.1	8796220	8857315	+	61096	286	308	309	627	455	530	427	306	452	128	344	452	375	719	228	235	342	194	832	215	268	160	688	183	398	322	283	332	478	576	291	321	349	399	304	285	680	754	828	503	386	515	265	532
LOC129380222	NW_026085787.1	65796530	65803782	-	7253	4	261	0	1	0	8	5	2	3	3	5	46	8	23	6	11	3	14	34	82	29	48	34	1	10	6	2	22	1	0	0	92	14	2	16	13	13	19	92	345	0	6	1	1
LOC129380188	NW_026085829.1	219137053	219176097	+	39045	143	43	3239	1995	4218	3311	2342	2107	1615	572	1825	58	43	43	239	48	226	28	275	37	89	45	64	44	41	3374	1256	4511	2787	3706	2625	80	137	32	31	32	40	57	21	119	3	28	21	33
LOC129380178	NW_026085834.1	11758201	11768938	-	10738	35	4	0	1	1	2	1	3	4	0	1	0	1	6	5	3	2	13	23	8	3	1	16	7	6	0	8	0	0	9	2	5	20	3	8	3	0	1	5	17	7	18	2	0
LOC129380170	NW_026085787.1	65594127	65599470	+	5344	25	23	1	0	0	5	0	2	31	7	20	0	8	10	8	7	11	7	15	19	2	3	4	8	6	3	7	1	0	0	0	16	35	15	0	7	2	4	33	105	0	11	4	1
LOC129380166	NW_026085778.1	27632698	27635618	+	2921	8	4	3	0	1	6	1	4	4	4	0	5	5	27	0	2	0	0	8	4	7	8	2	6	7	2	4	5	0	20	6	8	1	0	7	12	15	2	3	0	7	0	14	2
LOC129380135	NW_026085829.1	70792371	70802572	-	10202	71	65	191	150	187	1090	471	376	9136	3628	10186	229	157	205	731	106	647	206	561	104	260	109	555	55	265	520	251	400	416	671	361	282	112	154	214	368	384	285	548	131	921	1557	735	778
LOC129380122	NW_026085767.1	22362432	22369835	+	7404	41	157	7747	14923	14433	4669	8538	2132	42	15	46	371	339	527	20	12	37	124	549	33	97	217	119	42	229	13902	4235	29877	3381	11797	3497	202	137	273	32	24	71	184	334	1286	16	137	11	96
LOC129380118	NW_026085829.1	108807450	108852824	+	45375	504	139	21	14	6	135	65	82	1110	463	1550	41	79	112	110	138	179	163	195	50	96	73	204	99	74	34	189	35	52	143	51	60	372	134	31	96	113	54	117	76	66	132	79	206
LOC129380074	NW_026085787.1	65822792	65830049	-	7258	10	1276	4	6	2	21	34	18	29	14	34	183	51	184	65	56	28	36	269	413	225	192	250	14	70	20	18	64	3	0	1	241	33	47	70	43	35	203	247	1359	12	34	7	12
LOC129380072	NW_026085787.1	65607196	65611726	+	4531	21	58	1	0	1	1	0	1	21	3	15	5	4	13	12	3	4	8	13	34	13	7	13	5	4	0	2	5	0	0	0	23	6	12	10	9	7	20	13	138	0	2	3	2
LOC129380067	NW_026085825.1	710038	736537	+	26500	178	24	2	2	0	3	0	11	33	3	6	5	20	30	28	40	35	37	31	36	35	18	31	34	8	0	41	2	3	0	1	7	263	105	14	33	20	15	9	56	15	48	8	5
LOC126548741	NW_026085740.1	38853089	38969455	-	116367	705	727	557	643	502	1942	1050	1209	7513	3064	8488	1094	918	1420	1989	1246	3135	841	1637	381	1067	862	1028	163	798	783	575	677	704	970	593	732	664	515	681	851	1592	796	2546	319	888	1720	945	1025
LOC126548623	NW_026085831.1	96546544	96565933	-	19390	35	43	220	574	947	85	202	129	21	8	57	298	161	111	23	28	32	75	994	16	117	26	99	32	294	203	234	339	192	480	5	42	45	29	30	95	93	417	48	63	71	69	52	14
LOC126548604	NW_026085831.1	84702600	84721308	-	18709	829	1468	1581	982	2182	3792	3267	2129	49232	17897	49924	8255	5688	8950	12992	10786	14851	1243	2469	901	1191	640	1721	266	972	1137	909	1741	2055	2727	1834	3572	1367	2380	9696	10354	11264	1352	4246	1625	2361	4463	2040	5856
LOC126548597	NW_026085831.1	80918343	80936232	-	17890	4573	12697	54644	37102	64535	52307	56449	44277	40919	18518	54270	62248	57962	92418	109989	99045	135201	3266	8230	4837	6985	4582	11257	1221	3064	28254	12657	26700	64349	47470	37006	32380	37353	62381	100691	69451	83610	3955	22658	10109	5833	11737	6282	23043
LOC126548591	NW_026085831.1	82283310	82321885	-	38576	766	1156	1484	1161	2109	5645	3157	3329	13145	5340	14627	2847	2111	3317	7431	6088	7592	576	3316	585	1545	678	2641	329	1217	2706	792	2378	3113	4630	2774	2787	1129	1724	5307	4842	7547	1816	3097	1539	2438	5596	2603	2927
LOC126548590	NW_026085831.1	79487927	79515109	-	27183	131	125	76	175	83	458	260	252	1353	490	1348	257	204	323	235	74	185	139	336	105	125	55	376	58	291	179	111	258	364	451	329	130	151	83	229	138	334	324	283	131	393	556	306	241
LOC126548588	NW_026085831.1	83647553	83678557	+	31005	120	32	0	1	1	122	3	15	2085	1054	2831	8	9	35	72	46	119	60	59	10	53	11	43	21	26	0	63	2	0	1	4	11	82	27	7	27	7	15	7	21	1	12	6	2
LOC126548586	NW_026085831.1	84636744	84658575	+	21832	261	356	104	109	117	1090	652	500	5628	2213	7018	619	491	578	1407	703	2107	199	813	202	448	209	715	89	400	287	166	315	424	713	376	438	192	247	675	789	1150	559	652	288	682	1643	669	743
LOC126548579	NW_026085831.1	81899181	82280415	+	381235	2448	994	4320	3628	6447	4309	2048	2232	6856	2932	8849	1920	1596	3132	2845	1427	2985	610	2003	527	1342	632	1978	488	1144	2721	2857	2901	1959	4505	1892	1349	1926	984	1164	1970	1965	975	1504	882	802	1952	857	1073
LOC126548569	NW_026085831.1	84683530	84687982	-	4453	113	191	164	186	234	3852	882	854	21872	8295	26025	616	350	580	4624	527	4906	124	432	116	224	118	418	48	186	452	158	466	1219	1482	837	627	165	385	1056	556	1785	294	773	139	699	1394	487	822
LOC126548566	NW_026085740.1	36981555	37015447	-	33893	629	618	1168	1353	1583	3574	2882	1952	2172	909	2689	556	486	804	1195	549	1220	311	2152	419	843	395	1580	337	1030	3070	1172	1836	2339	4566	2598	496	553	529	438	820	1249	1063	1313	414	1022	2339	1252	816
LOC126548564	NW_026085831.1	79597158	79751100	+	153943	824	638	633	598	759	7108	1676	1477	16763	7283	23824	900	797	1222	6996	1007	5655	1550	1464	498	556	274	1269	319	798	1892	951	2103	2140	2830	1564	2132	832	742	817	1064	1216	729	3594	621	872	1823	1166	5744
LOC126548532	NW_026085740.1	35947169	35989889	+	42721	875	560	2054	2186	2909	3358	2050	3029	2307	916	2695	1819	1519	2813	2034	1925	2305	425	1653	324	779	351	1241	296	771	2549	1553	2550	2885	4535	3156	2847	2461	3871	1055	1824	2498	917	5825	942	661	1405	869	6094
LOC126548522	NW_026085831.1	73046574	73056333	+	9760	121	164	186	149	74	625	371	357	78	26	91	37	18	58	129	111	110	74	321	334	157	85	446	43	160	311	185	263	996	2120	753	134	93	222	455	966	491	141	867	206	959	1920	1453	285
LOC126548503	NW_026085831.1	18768533	19038634	+	270102	1902	583	66	25	32	579	642	577	713	240	862	180	252	414	410	507	590	521	1265	328	750	392	1205	491	608	40	740	53	152	348	148	144	1486	405	111	445	215	527	273	480	321	692	310	179
LOC126548501	NW_026085831.1	19706252	19780331	+	74080	177	58	120	72	203	1508	193	206	32639	10845	38138	257	142	208	1068	78	1551	191	453	53	156	92	231	71	176	331	50	328	204	444	258	328	72	89	171	207	288	177	588	141	340	1092	399	825
LOC126548492	NW_026085831.1	67092966	67094818	-	1853	35	59	56	66	99	729	281	248	2958	1242	4070	124	80	127	781	360	790	108	266	36	114	28	218	18	142	104	51	129	258	309	260	232	73	93	250	392	492	133	504	108	141	338	189	751
LOC126548484	NW_026085740.1	35101781	35103443	-	1663	36	79	109	106	121	1037	330	236	4330	1662	5124	241	188	255	1175	361	1401	118	182	55	104	59	229	29	70	177	61	178	389	562	244	198	128	160	440	508	705	88	262	62	163	297	162	314
LOC126548470	NW_026085740.1	35103683	35106208	+	2526	60	98	222	219	331	1935	810	693	4382	1696	4692	261	282	393	1197	709	1256	82	267	71	125	49	221	23	111	500	131	560	1099	1527	818	348	183	206	482	648	912	116	482	68	187	335	183	500
LOC126548446	NW_026085740.1	34778829	34802874	+	24046	286	170	941	760	871	1203	979	791	5181	1826	6399	1934	1340	2190	1965	1307	1956	172	715	129	351	95	457	104	360	1260	552	855	570	963	458	910	534	937	793	1216	1031	347	1182	174	258	648	302	1298
LOC126548441	NW_026085831.1	47967057	47981060	-	14004	0	0	0	0	0	0	0	0	0	0	0	0	0	0	0	0	0	0	0	0	0	0	0	0	0	0	0	0	0	0	0	0	0	0	0	0	0	0	0	0	0	0	0	0
LOC126548417	NW_026085831.1	46912109	46990916	-	78808	545	451	510	549	451	1436	647	719	3185	1155	3357	466	410	517	842	558	787	679	1964	354	751	456	1685	307	923	1224	740	1015	759	1445	598	593	469	354	436	677	688	1032	1312	513	1290	1722	1217	1256
LOC126548384	NW_026085831.1	94613268	94614542	-	1275	0	11	0	0	0	9	7	0	25	13	54	4	4	2	45	0	25	0	2	3	2	5	4	2	1	0	0	0	0	1	0	0	0	0	0	1	0	0	9	1	0	5	0	28
LOC126548315	NW_026085831.1	63476121	63476528	-	408	0	1	0	0	0	0	0	0	0	3	0	0	0	0	0	0	0	0	2	0	4	0	6	0	1	0	0	0	0	0	0	0	0	0	0	0	0	5	0	0	5	16	11	0
LOC126548314	NW_026085831.1	62708816	63328095	-	619280	3151	713	45	25	23	72	58	257	161	83	187	121	274	389	411	832	800	1127	2065	363	1667	787	1689	1044	854	39	858	26	16	58	14	77	2350	726	122	457	318	573	334	372	302	916	428	53
LOC126548310	NW_026085831.1	58949626	58956171	-	6546	0	0	0	0	0	0	0	0	0	0	0	0	0	0	0	0	0	0	0	0	0	0	0	0	0	0	0	0	0	0	0	0	0	0	0	0	0	0	0	0	0	0	0	0
LOC126548240	NW_026085831.1	5642578	5691307	+	48730	354	459	575	437	591	3654	2136	1584	8631	3608	12335	1250	1270	2121	3453	1076	3586	440	929	317	532	245	1069	153	422	1193	487	1259	1722	2147	1406	1447	757	1206	1025	971	2468	377	1556	517	722	1399	885	1846
LOC126548235	NW_026085831.1	5367697	5434995	-	67299	810	318	277	262	450	1046	175	290	8830	3841	13945	598	537	821	1317	457	1423	680	1655	346	632	220	802	416	946	610	513	501	359	1180	411	437	649	318	363	635	460	739	1065	404	1214	2378	1157	1216
LOC126548230	NW_026085831.1	67559157	67562232	+	3076	0	0	0	0	0	0	0	0	0	0	0	0	0	0	0	0	0	0	0	0	0	0	0	0	0	0	0	0	0	0	0	0	0	0	0	0	0	0	0	0	0	0	0	0
LOC126548198	NW_026085831.1	52699576	52789468	-	89893	637	422	1153	687	1122	4650	1648	1261	20416	8074	24311	2043	1649	2612	6131	2484	7720	809	1405	427	629	295	1234	246	623	1357	652	1280	1564	1998	1084	1637	716	1055	1619	1900	2614	530	2273	351	982	1653	716	2556
LOC126548177	NW_026085831.1	65053669	65238426	-	184758	1203	470	451	419	480	3913	1832	1716	11036	4283	15417	1289	1197	1896	3892	2755	4244	706	2094	306	977	315	1058	402	852	1103	838	1141	2090	3611	1535	1196	1271	1020	1990	1876	3232	603	1395	375	743	1250	759	1943
LOC126548150	NW_026085831.1	49665818	49728747	-	62930	443	440	681	424	801	1866	1332	1206	2070	938	2987	724	769	1252	982	869	1343	269	1519	287	615	237	1312	268	787	1902	604	1763	1669	2053	1720	921	969	1015	627	955	1118	745	1401	778	914	2128	1232	1474
LOC126548124	NW_026085831.1	446301	458803	-	12503	4268	13742	25468	13932	35393	15582	22796	14300	32726	13067	36915	33788	37558	60055	77860	73328	98398	3195	7551	5932	8472	5187	10848	738	2489	6223	7985	8299	11640	16042	10005	16194	30565	37626	60326	57778	64245	2521	12933	6609	5170	10100	4349	14809
LOC126548119	NW_026085831.1	382269	410736	-	28468	455	2129	1085	919	1071	8269	3840	4680	33298	12176	37426	1937	1926	2708	4332	1240	4239	331	5902	1153	2432	880	5812	299	2847	3387	848	3036	5005	6501	3767	1467	822	1211	1834	1756	3033	3130	2280	1652	4880	9012	4533	1390
LOC126548118	NW_026085831.1	410931	412227	+	1297	99	252	800	688	1047	3609	1808	1312	11206	4297	13644	1104	695	1094	6332	3034	7932	315	460	112	303	105	506	41	234	931	373	1150	1698	1905	1281	966	260	518	2428	2274	2823	289	1150	214	494	1155	558	1336
LOC126548115	NW_026085831.1	2007013	2035111	+	28099	195	319	1480	876	1871	4395	2773	2478	22462	9055	26910	1248	1054	1855	5657	2990	5878	464	1593	398	634	312	1154	189	628	2781	999	2868	4062	4434	3436	1520	526	759	2935	3047	3903	665	2232	653	1548	3255	1670	3133
LOC126548113	NW_026085831.1	1769388	1877387	-	108000	380	170	57	29	45	805	128	100	3801	1336	4476	185	110	206	850	205	890	257	244	118	149	81	195	97	104	171	225	148	143	290	110	361	251	192	192	180	206	92	513	141	177	273	145	752
LOC126548105	NW_026085740.1	32908255	32919744	+	11490	31	149	66	63	84	730	437	289	3303	1199	3396	61	54	53	302	44	133	62	147	147	74	37	383	15	50	138	72	165	297	1566	194	187	32	28	95	81	243	66	365	90	142	265	226	403
LOC126548079	NW_026085831.1	90031738	90062938	+	31201	2362	9518	16546	10274	26929	11288	17669	8262	30171	13576	38492	47953	45956	70866	89397	82802	115295	2709	8095	4010	5532	3396	8011	682	2625	3752	3591	6007	6996	10881	5799	18919	30075	38627	77137	61514	80477	3159	12752	7082	6375	12752	4824	16725
LOC126548069	NW_026085831.1	97198703	97226954	+	28252	12	4	12	23	17	78	17	9	389	151	385	30	29	81	265	87	192	9	51	19	9	5	12	11	26	33	13	34	19	60	16	68	16	20	29	47	32	49	211	21	11	27	35	108
LOC126548055	NW_026085831.1	43464533	43469394	+	4862	168	69	22	38	19	301	50	46	5501	2016	5752	96	42	81	310	169	351	66	79	59	55	37	148	35	49	103	33	167	92	263	56	161	92	58	219	338	303	31	196	115	208	276	91	214
LOC126548032	NW_026085831.1	25798769	25917548	+	118780	1068	811	329	307	430	1880	652	1128	3553	1201	3798	420	458	646	905	645	1218	490	1776	603	1051	501	2010	385	969	789	532	625	1134	1726	897	546	610	420	505	708	935	689	1182	428	1382	2562	1386	921
LOC126548022	NW_026085831.1	32247924	32425975	-	178052	606	193	97	93	161	137	68	98	130	217	827	35	72	119	121	152	235	137	449	79	186	87	356	131	164	16	262	95	14	68	27	40	402	102	57	351	189	287	80	129	131	270	219	220
LOC126548003	NW_026085740.1	32622833	32636402	+	13570	87	32	6	2	2	174	15	21	2442	1113	2905	23	21	17	132	13	58	369	4439	11	382	384	1224	190	2515	6	52	11	15	29	9	41	28	31	28	20	21	3225	303	64	1423	1315	874	154
LOC126548000	NW_026085831.1	30855501	31178202	+	322702	2098	645	235	75	116	1267	259	824	5957	2309	7207	281	461	489	1313	1019	1171	1092	1505	500	2005	378	891	482	1017	257	730	250	227	1795	160	1053	1181	513	365	937	516	318	1763	408	217	668	844	2943
LOC126547998	NW_026085740.1	32675219	32681803	-	6585	309	680	1586	1620	1425	2764	1343	1213	5449	2252	6195	741	825	1108	1784	1159	1536	285	5703	578	1718	822	6806	363	2625	2500	998	2376	1214	3100	983	1111	557	659	1062	1246	1854	3175	2010	1010	5618	9044	4883	1421
LOC126547995	NW_026085831.1	33479953	33565743	-	85791	1034	295	1218	1752	2551	86	145	129	85	27	105	92	117	205	157	230	267	380	827	169	676	345	1219	256	369	556	472	574	47	133	36	87	848	238	57	212	82	385	337	242	393	821	562	57
LOC126547935	NW_026085831.1	21569124	21585741	+	16618	105	243	126	137	131	860	581	377	4069	1569	5040	294	205	322	557	198	537	141	291	141	221	84	363	40	189	306	100	326	447	761	392	481	71	216	364	433	863	167	578	185	294	526	353	706
LOC126547924	NW_026085831.1	23174981	23180814	-	5834	0	0	0	0	0	0	0	0	0	0	0	0	0	0	0	0	0	0	0	0	0	0	0	0	0	0	0	0	0	0	0	0	0	0	0	0	0	0	0	0	0	0	0	0
LOC126547914	NW_026085831.1	33681095	34596733	-	915639	5921	1133	378	226	300	410	262	747	341	154	243	255	465	802	643	1140	1290	2622	2417	590	3780	2098	3020	2057	1197	484	2441	178	150	333	107	75	3494	1011	320	1025	446	564	405	612	356	1089	426	44
LOC126547910	NW_026085831.1	49787406	49902496	+	115091	1124	807	492	390	539	1992	1053	1144	3903	1342	3988	1523	1235	2189	2077	2101	3180	568	2007	742	791	393	1589	365	922	965	647	782	1289	2221	964	953	943	855	1483	1526	2272	702	1447	649	1108	1981	1195	1817
LOC126547872	NW_026085831.1	59677272	59698998	-	21727	224	1456	2148	1792	3889	2325	2691	1878	496	226	794	213	201	327	188	92	102	75	487	289	267	175	289	54	144	1606	1105	1889	3547	2978	3549	349	167	69	114	188	199	199	358	3221	33	130	34	34
LOC126547870	NW_026085740.1	32130446	32165255	+	34810	486	451	1339	1367	1705	2317	1359	932	2941	996	3427	461	399	646	876	335	702	199	2005	312	576	273	2340	223	955	1528	586	1649	988	2098	959	618	408	328	253	391	561	808	1365	369	1084	1976	1317	1000
LOC126547866	NW_026085831.1	8027051	8070209	+	43159	660	785	1209	866	1298	4919	3331	3278	11598	4594	13703	3399	2922	4476	7041	5942	8357	463	1590	597	1083	472	1720	191	765	1949	934	1731	3186	3767	2820	2758	1078	2125	4416	4646	5720	887	1987	606	1803	4242	1747	3010
LOC126547858	NW_026085740.1	32111249	32130269	-	19021	480	428	433	315	497	1370	300	271	10408	3783	13150	485	440	597	1055	305	1297	337	1516	324	499	220	1056	264	690	400	198	561	320	731	302	405	500	275	217	272	339	630	678	362	680	1258	709	678
LOC126547854	NW_026085831.1	45635100	45653607	+	18508	85	235	341	227	337	1406	1079	859	5050	1498	5386	415	364	471	658	439	983	116	501	180	244	136	638	53	247	452	78	436	858	1014	658	370	212	261	741	492	1114	266	482	173	669	1168	532	636
LOC126547845	NW_026085740.1	32086382	32110249	+	23868	458	764	955	862	1195	2799	2242	1688	4759	1735	5959	2018	1526	2453	3890	2835	4898	419	1564	563	470	341	1610	164	848	1233	847	1344	2147	3346	1782	1538	813	1144	3193	4553	4840	836	1999	620	1201	2258	1142	2396
LOC126547835	NW_026085831.1	46115199	46337597	+	222399	1480	878	641	693	773	4349	2142	2030	5590	2171	7053	1639	1514	2261	2103	1447	2488	814	3695	647	1269	587	3112	496	1695	1736	951	1800	2271	3213	1947	2445	1359	1264	1297	1602	2307	1615	3051	854	2042	3800	2129	5860
LOC126547831	NW_026085831.1	27955239	27977598	+	22360	387	545	792	540	990	1325	1137	945	5304	2040	6071	1295	1020	1698	2207	1611	3332	418	1229	401	609	324	1146	157	708	689	399	683	771	1198	763	763	278	505	1491	1705	1626	610	1365	441	1198	2196	929	1442
LOC126547826	NW_026085831.1	98748225	98869007	-	120783	1100	493	742	487	807	1818	803	953	2773	1211	4183	709	591	1136	1315	1254	1662	360	1132	263	507	263	897	211	429	1053	726	955	1162	1710	895	1035	891	617	764	889	1079	443	1362	574	502	1025	657	2186
LOC126547823	NW_026085831.1	98508915	98553750	+	44836	638	766	621	452	854	2907	2451	1800	5401	2294	6916	1058	888	1439	3100	1946	3476	530	1037	456	653	345	1079	150	488	1158	703	1131	2180	1810	1511	1218	636	623	1482	1547	1953	483	2199	718	709	1437	740	2734
LOC126547783	NW_026085740.1	31999499	32025457	+	25959	723	902	1750	1376	1849	2467	1444	1228	2807	1181	3932	1416	1216	2322	1831	1401	2292	370	3006	530	725	635	1729	315	1384	2258	1109	4496	1710	3148	1732	1174	935	946	1269	1973	2378	1313	2151	1059	745	2385	1270	1649
LOC126547779	NW_026085831.1	35977093	36071311	+	94219	674	154	971	629	1731	103	39	64	1706	723	2027	368	486	652	445	530	653	207	253	119	123	90	209	119	118	85	290	89	31	36	23	559	680	569	476	927	651	65	853	215	43	146	53	692
LOC126547743	NW_026085831.1	43476275	43547093	+	70819	591	711	1020	932	1452	4232	3064	2277	6980	2947	9611	1370	1313	1993	3549	2113	4428	591	1496	634	802	572	2018	232	768	2359	1077	2706	3831	4420	2215	2309	1087	1141	2554	1871	3074	956	4168	797	2196	2631	1509	2659
LOC126547738	NW_026085831.1	70524299	70578309	+	54011	767	1368	1412	849	1601	3758	3006	2768	7601	3085	10000	1004	1099	1507	2707	1685	3931	794	3962	892	1891	1100	3402	454	1967	2395	1139	2165	3055	3292	2702	1046	696	838	1116	1242	1941	1780	2808	1138	2274	4370	2177	2133
LOC126547719	NW_026085831.1	92179241	92308389	-	129149	552	419	1452	1386	2128	2985	1496	2156	4616	2236	6881	801	461	928	1733	1121	1844	255	419	207	254	176	391	162	202	2984	2161	4076	3441	3983	2063	1234	663	797	725	1309	1485	140	1023	383	156	312	229	880
LOC126547711	NW_026085831.1	55734871	55819690	+	84820	773	1167	937	900	979	2580	1218	1049	10662	3920	11947	1881	2018	2968	2240	1231	2384	408	4863	751	1749	718	4136	272	2676	2593	806	2375	1175	2252	798	1642	1671	1998	1368	1549	1864	3050	2167	2014	2973	5529	3182	1642
LOC126547677	NW_026085831.1	53547463	53773890	+	226428	685	192	29	45	55	92	28	88	201	73	178	302	196	180	129	213	190	266	993	76	221	118	284	200	250	108	336	140	73	68	36	316	567	209	140	196	112	259	110	196	91	164	48	60
LOC126547638	NW_026085831.1	44727220	44808283	-	81064	466	184	105	114	178	1094	364	491	4057	1649	5013	172	160	264	420	221	460	316	500	160	188	94	461	93	219	479	179	419	688	1192	659	511	276	224	175	329	613	263	868	233	460	806	677	1324
LOC126547637	NW_026085740.1	28286015	28325606	+	39592	748	1357	1237	888	1449	3622	1481	1689	4854	1995	4754	1147	1379	2069	1782	1889	2152	348	2170	869	1435	658	3208	311	1234	2065	873	2334	2216	5429	1231	1278	1061	1069	1283	2460	2026	938	1674	977	1785	3017	1658	1516
LOC126547628	NW_026085831.1	57853433	57891633	-	38201	403	747	1074	867	1432	2635	1833	1543	10075	4241	12171	719	620	921	1388	605	1628	362	2012	546	967	340	1916	205	1002	1305	590	1335	1804	2364	1545	579	280	275	560	606	878	893	1099	557	1312	2385	1393	1161
LOC126547499	NW_026085830.1	15989859	15989983	-	125	2	0	0	0	0	0	0	0	0	0	0	0	0	0	0	2	0	0	0	0	0	0	0	0	0	0	1	0	0	1	0	0	0	0	1	0	0	2	0	0	0	0	0	0
LOC126547435	NW_026085830.1	53503780	53871826	-	368047	2546	413	55	26	49	102	86	186	349	173	408	102	194	359	341	556	548	1118	1271	238	960	529	926	784	633	39	1110	52	54	82	26	78	1453	384	104	550	248	228	310	272	201	486	217	81
LOC126547430	NW_026085740.1	27248732	27282486	+	33755	399	239	1751	1063	2216	1796	1321	1124	1606	765	2147	1412	1427	2374	894	840	888	299	749	203	192	128	349	178	279	1559	909	1064	1325	2397	1029	800	1107	1021	703	1123	997	300	1650	649	200	304	226	1334
LOC126547423	NW_026085830.1	581764	630432	+	48669	522	575	916	605	1301	1455	1182	739	5178	1871	6550	1713	1463	2344	4681	3479	6221	369	1411	336	699	389	1109	180	622	597	510	660	900	1065	650	883	826	1041	2142	2292	2920	672	4371	533	1082	2029	981	1517
LOC126547417	NW_026085830.1	47332367	47346871	+	14505	98	11	100	70	202	71	40	57	102	18	66	24	36	27	19	13	35	23	48	4	15	8	17	17	12	68	40	165	330	98	146	46	21	10	28	20	6	12	164	24	28	21	9	36
LOC126547415	NW_026085830.1	23848174	23925355	+	77182	690	332	188	194	275	313	169	233	68	49	106	142	134	277	120	226	212	456	1556	203	598	302	846	272	701	509	659	601	207	642	131	195	630	330	64	182	97	751	422	468	382	763	625	377
LOC126547409	NW_026085740.1	26485868	26653219	+	167352	1620	326	24	8	13	35	39	91	198	46	100	66	97	212	180	384	315	587	514	274	369	178	397	468	252	4	664	14	11	49	13	128	1268	406	144	539	209	178	132	310	89	363	114	61
LOC126547397	NW_026085830.1	14236354	14301072	-	64719	1006	849	1583	1686	1620	4323	1953	2231	6525	2290	7646	847	730	1085	1398	1054	1562	308	2676	665	710	288	2898	214	1298	4398	1420	3423	3195	5327	2167	978	714	510	894	1280	1569	1602	2007	1034	2087	3406	2462	1367
LOC126547396	NW_026085830.1	14301311	14471770	+	170460	2022	1303	745	700	930	5697	2919	2629	13321	5196	16982	1418	1297	1979	3486	2741	4298	1068	4080	796	2008	1142	3850	603	1894	1600	1077	1771	3474	4731	2680	1766	1634	1227	2020	2270	3612	1581	3239	961	2661	4426	2273	2943
LOC126547385	NW_026085740.1	25379752	25382726	-	2975	35	10	1062	615	1073	1122	1206	539	1	5	3	1	4	5	4	6	10	27	246	0	54	64	203	45	164	2310	650	1609	1080	2083	527	55	15	3	2	4	0	154	67	27	61	87	70	242
LOC126547382	NW_026085830.1	32180301	32450413	+	270113	3696	881	735	595	958	1514	1367	1570	1829	580	1335	416	456	674	846	1278	1251	1456	7552	668	3471	1743	7268	1303	3781	1121	1744	1011	1500	2461	1456	356	1792	680	750	1440	1035	3557	1973	799	6200	11428	5942	701
LOC126547360	NW_026085830.1	258597	265270	-	6674	0	3	7	13	10	62	14	10	121	62	236	11	2	6	25	14	35	1	15	5	7	1	19	0	14	26	2	19	35	12	25	6	2	8	21	12	25	11	19	2	15	30	27	15
LOC126547351	NW_026085830.1	7210334	7212954	+	2621	105	266	510	496	697	2241	1130	1061	3870	1380	4794	500	459	664	1375	630	1527	403	615	156	287	122	576	49	277	1064	513	1326	1676	2205	1171	1188	416	519	613	679	1406	406	1180	384	516	1144	660	2037
LOC126547345	NW_026085830.1	8394213	8429229	+	35017	551	457	352	282	400	1877	594	595	20017	7326	21952	362	221	348	1321	350	1712	231	1960	311	678	284	1992	163	954	594	302	433	711	1541	510	370	384	151	370	405	545	916	964	354	1549	2998	1580	721
LOC126547341	NW_026085830.1	8115550	8134376	-	18827	31	14	30	17	14	65	12	23	518	146	810	71	62	116	61	27	61	169	79	27	6	12	37	11	46	85	20	39	17	87	38	271	32	48	42	68	37	45	376	80	29	39	33	855
LOC126547323	NW_026085830.1	56049286	56053240	-	3955	24	16	125	93	178	586	112	87	3358	1491	4619	238	180	330	712	340	642	163	177	17	30	4	53	23	89	214	118	174	176	272	190	498	64	172	319	441	329	74	898	84	86	245	84	1483
LOC126547316	NW_026085830.1	7717492	7942713	-	225222	1684	577	27	12	16	31	63	123	156	54	92	132	183	289	162	355	287	598	2289	278	1286	618	2306	508	995	26	436	21	11	14	9	58	909	248	122	364	265	989	403	624	1411	2615	1543	20
LOC126547303	NW_026085830.1	16560860	16572003	-	11144	66	71	121	93	131	683	292	260	1427	617	1862	242	197	294	322	136	403	80	284	83	93	72	284	29	121	360	109	342	330	508	252	182	53	67	271	230	434	148	321	143	227	450	259	312
LOC126547299	NW_026085830.1	17045306	17171775	-	126470	1710	810	1030	777	1116	4280	2613	2584	11813	4417	14154	1901	1927	2952	4588	3272	5345	801	2371	625	1130	537	1925	487	1225	1497	878	1204	2630	3013	2028	1453	1465	1271	2566	2957	2977	904	1642	496	1273	2329	1056	1661
LOC126547289	NW_026085830.1	25022543	25072929	+	50387	915	1599	1563	1130	1806	3468	1893	2470	11426	4233	12210	629	598	946	1485	736	1844	234	5084	1005	1116	393	3723	217	2585	3055	1167	2901	2749	4015	2137	691	586	388	738	1005	1214	2481	1876	1198	3478	6134	3221	1271
LOC126547284	NW_026085830.1	24947080	24947948	+	869	0	0	0	0	0	0	0	0	0	0	0	0	0	0	0	0	0	0	0	0	0	0	0	0	0	0	0	0	0	0	0	0	0	0	0	0	0	0	0	0	0	0	0	0
LOC126547275	NW_026085740.1	24909091	24911510	+	2420	0	0	0	0	0	0	0	0	0	0	0	0	0	0	0	0	0	0	0	0	0	0	0	0	0	0	0	0	0	0	0	0	0	0	0	0	0	0	0	0	0	0	0	0
LOC126547272	NW_026085830.1	26884129	26899159	-	15031	217	301	161	163	197	1550	567	595	21071	6522	20734	780	651	778	1884	537	2465	213	726	267	305	137	835	75	347	287	140	324	540	681	489	721	259	393	665	579	1242	351	772	201	817	1425	664	1202
LOC126547267	NW_026085830.1	27505542	27506789	-	1248	50	87	1681	1970	1642	1247	889	784	543	246	886	173	56	69	200	18	141	173	751	67	274	148	385	86	351	3738	1448	3598	1481	1911	1254	347	19	40	104	93	72	574	845	352	696	1356	707	616
LOC126547266	NW_026085830.1	26147783	26184500	-	36718	837	898	4306	3948	5435	7702	7583	7154	19306	7826	26991	3888	3676	6068	7443	5650	8639	1237	2878	674	1530	919	2375	563	1234	4861	1969	5411	8509	7398	6549	2820	1719	2510	4282	4006	5424	850	3126	1056	1108	2163	1080	3681
LOC126547263	NW_026085830.1	27343721	27388606	-	44886	531	412	138	99	177	1007	531	491	3224	1211	3812	262	277	391	684	419	891	476	979	358	793	537	936	316	434	532	454	483	656	1715	480	374	406	216	372	595	693	355	615	526	620	1077	714	801
LOC126547254	NW_026085830.1	25104945	25129449	+	24505	99	37	0	3	2	2	5	15	116	33	68	3	3	9	29	25	39	51	40	12	30	8	24	9	15	8	16	7	0	6	4	316	39	18	5	16	8	7	896	452	4	7	4	2661
LOC126547249	NW_026085830.1	27273942	27323455	-	49514	1860	1685	7318	5501	9201	22747	22135	20205	17614	7388	26339	7494	5803	9909	32771	37390	43667	2045	3428	843	1904	1066	3686	470	1481	8190	4091	8223	21302	19156	17284	7291	3202	6221	25212	25293	41208	1721	7232	1394	1948	4001	2248	8827
LOC126547244	NW_026085830.1	28495875	28499417	+	3543	93	202	762	636	776	4889	1992	1591	13821	5665	18032	1579	1033	1660	5923	3334	8013	240	498	135	271	125	555	40	229	1195	394	1261	1997	2729	1591	1477	346	775	2853	3544	4422	299	1479	261	594	1209	546	1977
LOC126547243	NW_026085830.1	27067178	27162891	+	95714	414	140	15	70	23	379	147	187	301	68	440	100	73	123	134	133	167	110	182	91	117	121	197	63	86	190	151	191	222	324	169	304	268	103	78	190	294	135	131	102	108	244	137	227
LOC126547237	NW_026085830.1	27507030	27588223	+	81194	644	686	1005	1160	1478	2782	1225	1420	5290	2198	7514	1602	1522	2126	3665	2529	3415	379	2282	463	634	344	1867	175	1150	1594	531	1369	1583	2545	1315	1744	613	890	1908	2404	3228	1336	1997	609	1361	2774	1642	2488
LOC126547219	NW_026085830.1	291543	338549	+	47007	674	961	291	193	372	1665	859	1037	4721	1488	4610	1430	1818	2384	2111	2041	2050	365	9718	685	2739	941	6565	348	5276	650	350	615	1155	1843	882	1421	1167	1654	1342	1652	2591	4851	2520	1003	4119	9643	4447	1297
LOC126547205	NW_026085830.1	20977895	21037152	+	59258	89	17	0	2	1	7	4	8	29	4	4	8	10	15	3	21	15	20	25	6	27	16	45	9	12	2	20	2	0	1	1	3	100	14	9	12	16	24	12	20	6	20	16	4
LOC126547191	NW_026085830.1	20431580	20487761	-	56182	286	119	98	55	89	1118	341	324	17701	6020	22267	360	289	320	2276	903	2149	468	332	177	202	116	382	84	157	223	230	252	440	708	408	364	215	247	580	538	937	136	892	186	608	910	354	984
LOC126547186	NW_026085830.1	20497289	20656579	+	159291	1502	1236	2982	2458	3679	4687	3487	3297	9296	3549	11350	2390	2218	3543	3402	2617	3848	843	6993	780	2492	1539	5087	564	3329	2926	1757	2548	3115	3900	2679	1658	1384	1327	1512	1786	2694	2918	3145	1205	2977	6363	3162	2531
LOC126547183	NW_026085830.1	19484081	19744464	+	260384	2822	3447	1151	1087	1198	2898	1259	1342	3855	1526	4153	6013	5432	8810	4789	5528	6484	1558	7503	2398	3215	1892	6129	1052	3752	2977	1990	2877	2251	3665	1914	6142	4364	5732	3167	5754	6177	3979	6312	4509	3669	7125	4581	5805
LOC126547182	NW_026085830.1	19843373	19968743	-	125371	2349	1078	949	772	1106	4851	3808	4335	6368	2409	7330	2027	1701	3070	5135	4325	6032	965	2203	817	2367	1121	3925	722	1198	1270	1121	1201	4942	5564	4024	1529	1870	1475	4199	3697	5214	1058	3330	898	3076	5830	2878	3099
LOC126547180	NW_026085830.1	20425649	20429708	+	4060	99	268	683	794	1206	2353	1144	1013	8449	3258	9613	558	440	594	1162	336	1276	97	1204	178	279	167	713	56	442	1600	193	1272	1654	3116	1133	733	283	376	646	735	982	638	663	247	817	1485	757	843
LOC126547172	NW_026085740.1	26311890	26385414	-	73525	1247	887	1433	2283	1483	10831	6415	7479	3149	1186	5658	997	582	992	6420	7290	9041	722	6066	589	1607	713	5100	409	2644	3776	2342	3556	6375	8099	7129	4496	861	1071	6997	13634	13034	4467	5765	1138	4046	9855	7198	9282
LOC126547151	NW_026085740.1	24513338	24530017	+	16680	194	901	1828	2159	2317	6764	5145	4313	5211	2153	8442	743	351	660	1890	1370	2148	167	1453	524	518	269	1714	84	707	3536	934	4009	5000	7362	4179	905	316	513	1015	1512	1613	917	1457	1062	1098	2365	1414	1427
LOC126547140	NW_026085830.1	39418170	39473281	+	55112	321	148	39	26	56	207	183	177	551	183	687	68	78	93	207	175	428	115	319	127	298	163	190	71	146	232	171	125	266	777	226	133	158	90	94	198	607	108	208	117	240	356	319	415
LOC126547128	NW_026085830.1	5738971	5740387	-	1417	3011	8770	40295	28047	52570	40265	46139	32174	52655	20770	62808	34465	29953	46042	71394	66311	90449	2376	5094	4438	4296	2825	6812	630	1831	17180	7848	17103	40717	49503	34652	19576	18914	29973	67834	70502	84650	2575	13658	6967	3778	8373	3966	20851
LOC126547116	NW_026085830.1	42358858	42368018	-	9161	2880	6173	16761	9894	22780	9034	14946	7773	15709	6798	20462	24436	22089	37118	66242	62813	84434	2606	6490	2424	4306	2478	6359	707	2393	3264	3162	4914	8852	11006	5698	13712	14305	22789	53006	54456	57554	2994	13996	4340	4064	8709	4184	13670
LOC126547112	NW_026085830.1	42487354	42533149	-	45796	688	358	245	253	303	1942	982	871	4608	1948	6688	636	500	618	1530	372	1897	356	1024	348	604	279	1237	213	629	619	311	725	1027	1490	1015	738	443	344	661	675	1416	603	935	351	1200	2308	1068	1310
LOC126547094	NW_026085830.1	30702443	30734935	+	32493	305	331	286	176	289	888	467	299	5563	2183	6241	510	354	580	1122	436	1419	181	750	213	339	157	677	83	347	273	155	277	273	479	233	517	291	301	424	464	700	497	688	221	694	1406	507	827
LOC126547077	NW_026085830.1	10344003	10355742	-	11740	364	541	461	366	836	1918	1733	1692	4716	1885	5445	434	420	676	1613	1202	2130	245	788	256	661	367	1012	84	472	408	236	688	1940	1785	1445	537	332	350	925	1102	1170	405	1050	316	871	1993	883	1181
LOC126547074	NW_026085830.1	10355918	10390306	+	34389	1051	3923	3440	2140	5312	5603	4983	3363	30839	11679	32353	7136	6240	8524	10726	6877	12641	1739	9063	1482	5320	2573	8275	784	3885	3514	1965	3926	3060	5216	2316	4852	2488	3560	7151	6583	8230	4838	7517	3528	8564	16464	7514	5990
LOC126547062	NW_026085830.1	9686721	9960057	-	273337	2066	899	821	892	1081	5954	2896	3277	6739	3087	11097	946	726	1236	3983	2175	4098	718	3902	606	1758	929	3071	657	1967	1197	1005	1375	3134	4761	3069	1354	1341	1101	869	1373	2136	2472	1674	618	1722	3519	2399	1917
LOC126547060	NW_026085740.1	24056190	24062831	-	6642	93	187	184	216	320	1803	637	554	2118	985	3171	251	331	462	734	378	747	123	899	120	259	90	793	37	492	606	183	626	961	1975	652	681	180	294	380	685	1341	532	768	195	815	1457	947	1026
LOC126547042	NW_026085830.1	33650710	33929782	+	279073	1217	441	63	14	40	165	98	150	405	212	523	94	166	310	239	327	457	431	1130	150	596	328	1029	250	402	12	600	25	38	53	12	65	949	256	66	229	103	344	366	344	291	684	408	72
LOC126547038	NW_026085830.1	47208801	47330319	+	121519	1616	1344	46006	64042	62853	56647	25244	33372	4082	1539	4801	11394	6997	15072	1200	989	1440	1427	9752	1005	3382	1471	4931	654	3726	97317	23257	74070	46960	96258	42060	10890	1089	1282	1751	1542	1591	5261	6916	3537	4373	7657	4190	7629
LOC126547024	NW_026085830.1	77473	78890	-	1418	2	21	5	2	10	59	35	15	332	122	353	17	4	19	87	31	103	4	17	4	13	8	13	1	10	14	0	13	27	57	26	15	0	3	28	43	51	11	7	8	26	99	36	28
LOC126547012	NW_026085830.1	46719516	46768580	-	49065	1137	1809	5412	5194	6876	7593	5904	5871	16152	6576	20090	4280	3628	6243	7992	6464	9946	817	7861	1101	2955	1324	7297	681	3766	8871	3030	7930	7219	9023	5869	2847	2600	3300	5283	5424	6817	4051	4362	1639	5172	9838	5706	3639
LOC126547003	NW_026085830.1	43813035	43928148	-	115114	1380	816	2319	2251	3160	3155	2609	1800	5948	2443	7455	2046	1701	3356	3765	1868	3450	569	1898	472	681	298	954	323	996	3107	1440	3323	3005	3278	1905	1875	1306	1410	1391	1950	1792	979	2378	943	762	1399	718	2313
LOC126546981	NW_026085830.1	37641896	37731034	-	89139	1688	950	8226	8509	10102	5796	5082	6820	377	272	327	6428	5726	10769	7050	8854	9907	545	2090	748	844	572	1313	348	934	8523	3593	8843	7846	15088	8925	3503	3400	4340	6176	9130	7192	1397	1757	1618	908	1875	856	2279
LOC126546966	NW_026085830.1	18184465	18261495	-	77031	705	356	306	249	375	2614	1311	1153	4214	1973	5856	781	675	953	1719	843	1794	418	869	302	481	211	800	123	417	835	568	749	1354	2024	993	1153	481	546	705	691	1411	477	1166	237	637	1295	697	1834
LOC126546965	NW_026085830.1	17573782	18064741	+	490960	3928	1574	930	947	1244	3606	2748	4514	3738	1361	4060	243	362	562	856	858	1262	1122	2529	1086	1757	987	2100	830	1115	1068	3857	637	3817	6511	4195	142	2424	669	191	703	333	868	436	820	729	1600	807	256
LOC126546951	NW_026085830.1	46366657	46373103	-	6447	376	568	326	199	326	2134	1495	1258	9068	3690	10745	921	806	1041	2473	1530	2616	430	723	481	590	343	1117	104	405	510	274	624	1344	1476	851	860	402	540	1301	1009	1873	358	1097	279	883	1774	779	1384
LOC126546950	NW_026085740.1	21231803	21247381	+	15579	299	1604	701	478	877	2174	1723	1164	7754	3152	10096	808	762	846	1965	913	2153	275	2142	539	1442	626	1939	181	912	1267	427	1385	1246	2193	775	771	320	359	1172	1160	1933	1092	1542	1075	1618	3247	1786	1061
LOC126546943	NW_026085830.1	46335965	46354409	+	18445	236	201	238	220	210	1137	594	623	3880	1516	4781	234	187	305	757	288	872	79	253	119	132	79	266	39	129	358	179	342	656	776	412	198	194	166	342	303	534	136	260	130	168	303	223	288
LOC126546934	NW_026085830.1	52814198	52906831	-	92634	1072	292	19	11	3	18	17	91	31	12	28	59	115	176	149	330	250	286	354	211	209	84	250	236	138	13	417	6	6	24	5	24	1200	277	55	194	96	89	70	201	64	244	63	7
LOC126546930	NW_026085830.1	51799365	51800507	+	1143	5	3	0	0	0	214	0	2	23957	9398	27657	14	8	3	58	4	14	2	42	1	5	0	8	0	8	0	0	0	4	0	0	0	0	2	0	2	9	1	0	0	0	2	0	3
LOC126546927	NW_026085830.1	50287314	50288687	-	1374	153	95	183	277	193	1440	593	617	2551	803	3033	360	218	244	940	410	1131	52	330	50	115	34	320	32	134	788	109	648	574	982	656	375	134	188	409	528	608	221	508	144	314	676	369	489
LOC126546885	NW_026085830.1	43730320	43786753	-	56434	282	377	3736	3197	5426	4385	4714	2812	16779	6648	20332	887	603	1078	2439	941	2337	359	1194	298	298	225	542	137	464	3068	1278	2594	3535	5076	3337	1054	782	493	979	966	1220	571	1174	812	537	1112	562	1164
LOC126546882	NW_026085740.1	21256579	21546364	-	289786	4422	2347	1657	1933	2564	2074	806	943	3346	1140	3849	2711	2479	4172	3795	4502	4276	2389	1860	1232	959	617	1685	1132	819	1463	2260	1961	1173	1915	590	2781	4522	3528	2791	5279	5349	500	3484	3780	515	1381	627	3690
LOC126546833	NW_026085740.1	21607365	21636602	+	29238	882	373	744	684	679	3354	2037	1732	12349	4262	14527	897	827	1193	2655	1378	4533	616	1932	250	828	581	1429	228	888	1431	342	1342	2157	3174	1846	1031	397	407	2022	2290	2207	1132	2395	368	1939	4039	1669	1990
LOC126546612	NW_026085740.1	20946821	20966078	-	19258	8425	19231	54190	35785	71698	58550	73206	54210	40987	17870	53775	65465	64907	104186	181742	176640	230176	4237	13209	7745	14341	8621	19932	1636	4676	20826	14386	23175	59644	61216	41421	34601	54795	76382	162782	158582	186923	5250	26000	11065	10915	21874	9505	28834
LOC126546504	NW_026085740.1	20859807	20861197	-	1391	129	556	664	609	974	2046	1147	1034	7548	3086	8975	528	422	717	1714	1063	2043	187	1121	376	789	381	1317	96	572	1018	238	1176	1274	2155	1076	588	276	359	854	1184	1353	514	839	429	954	1793	916	680
LOC126546387	NW_026085740.1	19528321	19579937	-	51617	752	788	1843	1989	2295	3576	2129	2073	10344	4141	10951	734	609	1044	766	544	918	573	897	578	412	223	763	252	384	2590	1374	3897	2111	4925	1604	978	982	503	454	757	813	805	2172	1136	492	992	963	2107
LOC126546346	NW_026085740.1	20365369	20386589	+	21221	227	213	152	123	239	433	248	213	1578	707	1917	218	187	366	271	150	291	177	562	167	318	101	526	112	323	280	184	308	183	434	112	546	263	197	180	251	323	228	981	195	323	615	418	1009
LOC126546337	NW_026085829.1	51579418	51631792	+	52375	417	1206	1565	1345	2327	4699	2914	2852	15143	5681	18571	1804	1986	2592	4753	3187	4925	434	2329	915	1244	555	2646	260	1152	4668	1548	4054	4030	4846	3298	1614	1223	1538	2283	2320	2499	1188	1988	1343	2030	4553	1780	1517
LOC126546327	NW_026085829.1	160331394	160409560	-	78167	1240	1588	1788	1080	2401	1147	1010	915	1622	725	2241	1543	2167	5044	2125	3412	5070	547	3734	964	1404	620	2883	635	1895	1188	1054	1616	1001	2632	1105	1132	2080	2086	2044	6513	3210	2143	1286	1472	2426	3893	2303	685
LOC126546262	NW_026085829.1	157586851	157686295	+	99445	295	62	3	10	6	10	10	13	31	17	22	19	24	49	43	93	72	133	223	33	144	81	187	87	90	34	114	9	0	15	0	11	200	42	17	115	45	222	40	40	130	234	256	34
LOC126546223	NW_026085829.1	156411949	156491266	+	79318	522	497	352	454	423	2262	863	732	9977	3877	12832	893	841	1098	1928	902	2107	572	1402	530	621	287	1479	179	669	1638	399	1377	898	1303	683	1821	800	1218	747	815	1396	741	1465	698	1149	2542	1100	2308
LOC126546214	NW_026085740.1	20896915	20931728	-	34814	492	225	238	86	305	1111	350	291	6422	2198	7305	434	457	843	1342	1042	1959	242	395	160	188	104	387	140	219	155	272	129	304	339	186	347	513	275	749	1247	1151	143	485	173	163	491	175	625
LOC126546212	NW_026085829.1	154115365	154148931	+	33567	89	126	196	175	216	716	383	236	3801	1449	4601	455	358	455	728	348	872	97	647	155	179	72	537	46	293	459	160	339	334	561	223	413	165	220	430	308	557	361	600	146	542	1215	632	642
LOC126546206	NW_026085829.1	153781453	153908917	-	127465	1118	852	1487	1575	1673	5023	1811	2055	6579	2585	8074	1083	1162	1623	1509	920	1380	270	2922	478	981	532	2400	239	1371	3859	1482	3819	2885	3869	1962	1495	1194	1345	984	1339	1872	1528	2034	1153	1504	3046	2040	1776
LOC126546201	NW_026085829.1	86666508	86694623	+	28116	416	1351	1133	1035	1492	3670	2370	2229	16463	5977	18491	2334	1892	3168	4687	2522	5059	624	3883	591	1530	832	3219	321	1889	1735	724	2113	1768	2239	1618	1553	557	906	3979	4259	3886	2052	2507	1323	2580	5120	2119	2337
LOC126546182	NW_026085740.1	20818729	20855868	-	37140	895	939	5506	4934	7864	13679	12205	12055	8774	3880	12643	6621	5800	9887	11691	14239	17571	930	3267	632	1963	910	2864	357	1277	7582	3451	7534	14488	15827	13010	6832	2614	5963	10297	12991	12634	2028	6172	1296	2322	5717	3279	6079
LOC126546172	NW_026085829.1	148889549	148891095	+	1547	98	303	177	134	201	934	344	213	4740	2311	6046	429	346	469	1344	591	1913	222	528	122	290	150	496	58	279	208	67	272	311	589	260	391	216	270	747	581	924	222	527	246	392	782	269	843
LOC126546167	NW_026085829.1	42031693	42032651	-	959	92	353	584	442	975	697	497	429	1318	396	1338	622	367	773	501	221	550	152	626	142	267	170	434	48	295	474	222	606	544	894	327	474	111	330	163	394	374	259	586	430	197	404	306	586
LOC126546159	NW_026085829.1	41905952	41998254	-	92303	705	1071	407	344	471	654	298	523	3280	1263	4314	621	335	425	1457	616	1563	765	3617	467	1536	738	2510	768	1571	615	314	453	767	896	477	676	499	201	498	796	610	2332	2542	1333	2207	4940	2775	1656
LOC126546158	NW_026085829.1	41882156	41885425	-	3270	52	269	510	437	685	2425	955	1064	6730	2583	9435	1059	1139	1271	1649	939	1366	302	848	225	408	247	768	106	386	2299	790	2433	1515	1866	1001	2067	580	853	836	669	2057	424	1399	467	514	837	637	1758
LOC126546150	NW_026085829.1	77600035	77625616	-	25582	267	93	104	46	102	162	91	86	413	412	808	91	147	170	107	123	177	184	334	81	153	85	209	113	134	129	110	101	78	83	100	115	180	82	48	100	62	113	214	138	146	380	161	264
LOC126546149	NW_026085829.1	53555464	53583964	-	28501	323	148	106	71	134	803	444	285	10701	3211	10148	828	628	835	1538	1041	3102	492	486	141	250	111	449	78	276	230	82	185	201	323	213	706	303	385	1415	1336	1485	268	1438	216	420	999	496	1568
LOC126546148	NW_026085829.1	53770996	53777514	+	6519	722	851	3247	2205	4747	3460	5206	2535	16735	5609	17875	6691	5325	8661	24520	22185	27762	560	1487	446	910	473	1334	190	634	1226	817	1253	1944	2073	2110	2242	1398	2475	15984	15766	19013	747	2097	686	1258	2724	987	2602
LOC126546144	NW_026085829.1	53584057	53609509	+	25453	1327	1303	2545	2398	3737	6183	4124	3568	23108	9060	28177	2255	2125	3483	3139	976	3421	810	11655	1031	4913	2602	8942	647	6033	5331	1437	4150	5215	7970	3925	2479	1118	1418	1256	1541	2365	6763	6554	1509	7379	14547	8455	3218
LOC126546143	NW_026085829.1	53789996	53792691	+	2696	128	298	1457	1964	2126	2062	943	905	5010	2154	6435	2103	1299	2245	1694	876	1743	113	1436	162	250	108	659	113	552	2527	802	2305	1558	1879	1104	1396	641	1061	839	938	1428	857	1650	441	776	1638	802	1541
LOC126546131	NW_026085829.1	30221344	30242399	-	21056	132	123	227	264	327	790	298	332	7571	2774	8640	1011	1144	2010	1542	1105	1637	54	260	102	82	28	203	27	85	648	137	588	907	1342	676	872	934	1109	1416	1575	2435	134	3405	156	291	575	313	811
LOC126546130	NW_026085829.1	29883081	29909448	-	26368	772	857	1179	719	1434	3746	1820	1927	15228	5983	18577	2153	1848	3603	6436	6207	7054	919	2273	461	995	475	2119	272	1121	1066	605	1210	1564	1890	1222	1591	1001	1228	3404	4720	4177	921	3430	906	1521	2739	1182	3584
LOC126546117	NW_026085740.1	19418578	19437865	+	19288	325	339	407	273	399	1671	683	498	9465	3923	12310	670	524	783	2686	897	3115	272	1286	168	291	185	823	64	565	435	194	346	600	1075	491	568	340	340	827	1352	1090	473	1086	211	842	1698	716	1504
LOC126546109	NW_026085829.1	86431123	86484191	+	53069	610	667	247	202	383	2379	1359	1005	12666	4739	14279	781	791	1099	2134	798	2658	455	1104	636	564	412	1228	234	604	735	359	724	1246	1977	991	588	538	523	979	826	2007	637	2147	453	1191	1927	945	874
LOC126546066	NW_026085829.1	16382642	16532337	-	149696	1198	713	911	1044	1273	3302	1881	1978	3830	1734	4407	700	716	1357	1033	937	1396	1039	1496	496	1379	904	2683	580	932	1233	1139	1486	2281	3199	2184	868	975	750	426	744	935	767	1205	581	641	1333	942	1324
LOC126546058	NW_026085829.1	142884509	143881358	+	996850	4361	1049	66	29	45	104	82	375	204	108	215	161	318	515	459	1092	961	2155	1609	523	2529	1490	2077	1663	820	37	1431	38	33	80	24	45	2990	792	184	745	347	395	237	556	250	937	397	61
LOC126546037	NW_026085829.1	84034467	84104777	+	70311	957	942	687	532	917	3890	2260	2763	7521	3005	9695	1260	1126	1675	2450	1908	3071	385	4571	641	1300	646	3315	317	1994	1869	755	1558	3620	4171	2845	1185	627	766	1281	1674	2185	2504	2317	856	2634	5493	3411	1767
LOC126546032	NW_026085829.1	29253998	29257498	+	3501	1	0	0	0	0	5	0	3	0	10	1	0	0	0	3	0	3	0	0	1	0	0	0	0	0	0	0	3	3	0	0	0	0	0	1	0	0	2	1	0	12	1	0	0
LOC126546025	NW_026085829.1	75174838	75229897	+	55060	397	115	32	22	29	9	4	43	286	93	279	19	43	74	91	118	114	94	81	36	83	53	116	61	36	6	122	20	6	23	0	22	391	93	8	94	44	25	43	56	16	61	20	91
LOC126546020	NW_026085740.1	19058086	19071358	+	13273	122	215	903	797	1023	628	601	394	3843	1319	3272	161	163	184	280	80	492	74	800	169	252	123	613	40	285	565	379	441	427	560	290	149	74	93	157	131	301	353	365	154	573	760	656	267
LOC126545957	NW_026085829.1	21644789	21645193	+	405	45	86	87	54	71	407	213	112	3844	1603	4670	220	96	192	655	168	837	41	360	61	86	42	224	13	113	95	25	108	126	280	98	214	83	87	296	299	482	175	253	126	408	813	326	276
LOC126545943	NW_026085740.1	18743521	18790555	-	47035	526	163	225	232	256	1576	685	527	4250	1704	5926	392	454	671	1261	676	1516	319	967	95	420	117	995	162	615	604	259	669	544	1389	615	663	503	310	591	785	983	651	1212	253	762	1394	667	1546
LOC126545910	NW_026085829.1	134755542	134765967	+	10426	44	10	10	4	58	24	11	2	2873	1057	2733	15	8	35	375	24	20	17	10	0	12	12	9	8	10	20	64	77	152	10	11	29	36	24	18	20	15	3	43	13	2	3	1	46
LOC126545909	NW_026085829.1	68374897	68375422	-	526	209	619	431	248	539	1596	938	435	12109	4381	13289	1226	1135	1768	2988	742	4450	539	1986	291	1358	752	1938	291	881	352	216	510	419	781	356	777	731	803	1319	866	2173	919	1358	426	1504	2801	1238	1439
LOC126545892	NW_026085829.1	14684596	14687621	+	3026	0	0	0	0	0	0	0	0	0	0	0	0	0	0	0	0	0	0	0	0	0	0	0	0	0	0	0	0	0	0	0	0	0	0	0	0	0	0	0	0	0	0	0	0
LOC126545874	NW_026085829.1	133618779	133631274	+	12496	354	432	249	170	249	1534	967	803	6749	2409	7267	540	445	725	1483	746	1886	240	778	438	490	253	878	102	453	421	205	412	993	957	1013	523	252	334	989	1095	1231	342	935	363	1143	2286	880	1317
LOC126545866	NW_026085829.1	132676559	132688841	+	12283	344	277	345	437	468	5568	1658	1399	18047	7394	23305	1028	617	818	4602	1617	5153	467	1086	211	437	184	824	116	505	976	277	915	2621	3746	1914	1295	337	440	2009	2221	2827	636	2121	347	1169	2531	1210	2591
LOC126545861	NW_026085829.1	129829486	129839498	-	10013	0	0	0	0	0	0	0	0	0	0	0	0	0	0	0	0	0	0	0	0	0	0	0	0	0	0	0	0	0	0	0	0	0	0	0	0	0	0	0	0	0	0	0	0
LOC126545857	NW_026085829.1	129396745	129460950	+	64206	423	251	18	8	12	7	9	38	24	10	15	94	78	137	99	340	346	67	169	119	105	52	121	83	81	7	116	13	1	5	1	34	592	194	66	277	105	24	37	158	26	76	45	7
LOC126545855	NW_026085829.1	129780480	129904652	+	124173	675	413	252	206	307	1540	805	1002	3662	1390	4359	365	406	667	1160	784	1569	261	832	292	322	166	684	144	414	495	345	436	767	1142	648	510	418	348	647	767	1041	327	732	339	506	947	685	993
LOC126545854	NW_026085829.1	129987951	130147142	+	159192	861	395	588	457	632	971	459	525	1629	670	2074	1260	1408	2030	1159	887	1349	392	806	318	281	151	520	257	302	1581	867	1602	812	1426	510	1892	1751	1904	595	910	1101	223	1351	746	328	640	325	1102
LOC126545819	NW_026085829.1	98333560	98341528	+	7969	94	56	45	21	54	199	165	180	47	8	30	60	61	82	28	18	25	15	650	66	144	78	311	97	338	50	39	45	52	222	202	4	50	55	34	59	97	196	10	60	57	901	321	55
LOC126545816	NW_026085829.1	97686853	97688625	+	1773	7	9	4	9	10	8	30	10	2	1	11	16	15	8	11	6	39	52	22	4	1	2	37	10	24	12	4	3	7	6	5	17	10	25	18	13	114	32	15	7	11	41	4	54
LOC126545808	NW_026085829.1	98480248	98481396	+	1149	72	162	243	185	294	1635	611	376	7369	3379	11026	539	399	569	2866	689	3212	141	386	69	132	110	346	20	153	238	81	359	275	574	282	430	152	251	596	535	1106	148	447	118	207	464	287	733
LOC126545795	NW_026085829.1	97358518	97508377	+	149860	1257	337	3904	4049	5810	7391	4266	4957	3316	1433	4992	79	122	194	674	252	644	321	748	167	383	278	566	218	240	2721	1881	2877	4695	7621	3390	59	609	216	78	238	129	171	179	157	156	296	153	114
LOC126545755	NW_026085829.1	122521519	122561263	+	39745	599	340	718	444	869	1722	1013	868	5576	2162	7008	631	434	865	1917	722	2481	278	819	262	353	151	922	113	349	740	452	635	904	943	628	587	596	419	455	607	543	358	1050	394	610	1202	636	1368
LOC126545754	NW_026085829.1	122608106	122609396	-	1291	0	4	0	1	1	1	0	0	273	27	137	6	0	0	30	1	37	20	10	5	5	4	1	0	0	1	5	1	0	7	17	23	0	0	11	3	6	2	52	1	4	13	4	56
LOC126545711	NW_026085740.1	16164408	16184735	+	20328	146	520	317	224	340	973	442	278	6810	2486	8550	608	399	620	1299	224	1500	209	1115	208	443	122	677	83	446	364	321	439	240	610	226	577	343	291	358	368	617	653	920	409	775	1733	728	671
LOC126545707	NW_026085829.1	116959090	116986767	+	27678	470	1069	3963	4002	5067	8188	6964	7872	5605	2553	7677	3416	2735	4578	4610	4851	6306	547	3358	442	1186	603	3014	303	1627	5220	1584	4697	8340	9959	6627	2957	1814	2569	3038	3923	4605	1846	4783	1418	1921	3862	2534	5377
LOC126545699	NW_026085829.1	117221459	117297137	-	75679	1137	524	551	539	773	2396	1555	1365	4591	1778	5480	446	343	507	1679	1243	2157	366	1122	343	628	343	993	223	460	1139	583	1131	2055	2881	1727	658	634	359	933	1315	1240	845	921	625	909	1947	1320	1499
LOC126545696	NW_026085829.1	116431056	116459766	-	28711	386	293	127	129	144	917	255	391	3284	1119	3771	194	173	222	557	170	635	152	854	208	511	204	800	91	543	383	272	418	398	555	352	270	244	184	337	225	344	505	680	281	685	1250	780	609
LOC126545685	NW_026085829.1	115771371	115806369	-	34999	544	630	1026	932	1479	2809	1709	1248	23107	6892	22441	1246	1122	1615	1846	610	1956	981	6880	555	2226	1021	3769	905	3490	2183	708	2057	1060	1994	1151	986	591	664	807	835	1140	3145	2752	909	2838	6140	2537	1410
LOC126545671	NW_026085829.1	115036809	115045907	-	9099	189	373	426	331	468	837	567	443	10509	3412	10811	2635	2054	3367	2286	1755	2672	284	1415	334	441	234	878	115	668	600	251	576	530	911	491	1478	644	1086	1862	1985	2037	827	1600	807	914	1803	1000	2156
LOC126545665	NW_026085829.1	114869711	115022999	-	153289	1037	498	238	221	353	1269	480	491	4197	1721	5274	783	577	965	1501	1488	1822	702	1769	327	933	356	1791	440	1001	905	541	934	459	1243	388	819	620	442	1223	1356	1510	788	1178	561	1126	2517	1190	1567
LOC126545656	NW_026085829.1	50836664	50909065	+	72402	543	784	266	178	431	1558	949	991	2775	1050	2603	601	614	859	976	914	974	184	2617	451	1090	512	2392	172	1203	842	376	746	1045	1524	689	496	442	508	697	792	1173	1087	937	730	1528	3181	1463	609
LOC126545642	NW_026085829.1	63428980	63452224	-	23245	114	44	148	78	67	786	135	106	9898	3767	11906	111	47	69	725	142	878	180	137	49	99	36	155	19	93	175	39	206	193	186	145	173	15	23	163	195	201	89	302	55	277	464	231	503
LOC126545616	NW_026085829.1	113042361	113045086	+	2726	0	0	0	0	0	0	0	0	0	0	0	0	0	0	0	0	0	0	0	0	0	0	0	0	0	0	0	0	0	0	0	0	0	0	0	0	0	0	0	0	0	0	0	0
LOC126545613	NW_026085829.1	113524812	113595939	+	71128	1033	551	1155	973	1392	2862	2540	2388	8428	3824	11088	1798	1644	2799	2898	2528	3908	412	1034	473	612	287	1142	230	467	1326	630	1099	1818	2105	1789	950	911	1015	1788	1495	2201	465	1033	344	775	1317	661	1883
LOC126545608	NW_026085829.1	112738930	112755721	+	16792	118	993	4	8	8	16	21	20	4	6	10	50	22	42	24	26	37	37	180	80	45	33	69	39	37	4	71	18	9	4	3	140	64	12	8	30	16	74	76	396	9	41	16	4
LOC126545590	NW_026085829.1	112436061	112468781	+	32721	251	430	162	100	185	1080	393	324	6682	2393	8598	181	191	294	932	324	791	107	837	303	501	251	1040	96	559	236	71	239	436	595	261	163	101	120	272	316	370	397	450	215	763	1319	805	342
LOC126545583	NW_026085829.1	71838486	71908015	+	69530	1195	504	22987	19824	25284	12191	8316	7465	59054	24958	73394	1319	631	1381	6595	506	5650	823	20133	318	4805	2074	9875	1057	9423	13883	5362	15553	11751	13258	9418	2891	760	722	526	577	498	9055	10226	1084	6783	12901	7792	5432
LOC126545581	NW_026085829.1	54954985	54988863	+	33879	347	751	613	472	777	3178	2059	1387	14273	5198	16145	2087	2135	3310	4954	3155	6790	221	1215	481	698	428	1406	84	499	783	276	1159	1479	2115	1589	928	636	984	2548	2641	5229	479	915	568	990	2255	814	1055
LOC126545569	NW_026085829.1	108078432	108157624	-	79193	2310	4865	7604	6124	8202	45539	31072	31576	70261	26032	85037	13596	12686	16781	27882	17466	28530	1811	8718	3769	5408	2503	8629	865	4045	14805	5850	11649	31711	32934	29665	9321	5819	7751	18522	19254	28015	4953	9881	4356	8108	15923	7138	9142
LOC126545566	NW_026085740.1	13487899	13509610	-	21712	214	37	3	6	3	4	0	16	45	23	38	49	44	117	18	35	62	58	50	40	44	4	31	50	5	9	63	5	11	5	0	259	282	76	19	55	14	14	355	174	5	27	4	1244
LOC126545554	NW_026085829.1	108428359	108572288	-	143930	1329	882	840	826	1128	3834	1066	1047	20041	7361	24142	1111	943	1506	4108	1644	4233	600	2342	993	1087	655	2188	448	1051	1087	831	978	929	1416	845	926	916	829	1038	1425	1237	995	1511	540	1234	2813	1360	1628
LOC126545544	NW_026085829.1	52306963	52399971	-	93009	1182	727	1273	1318	1582	2539	1259	1531	2436	479	1729	254	282	394	688	342	799	577	2908	617	1522	992	2757	684	1347	1616	1179	1363	956	2595	1517	323	675	195	198	299	342	1037	1402	750	1301	2669	1693	1024
LOC126545526	NW_026085829.1	56775661	56800982	-	25322	424	208	63	17	31	232	43	70	2057	878	2888	48	69	125	197	100	206	213	593	330	217	128	372	138	249	39	116	92	25	52	5	88	226	56	51	145	51	205	291	428	243	310	200	173
LOC126545522	NW_026085829.1	57304198	57306313	+	2116	90	264	284	334	393	2572	717	690	11029	4260	12945	615	322	583	2328	462	3521	160	612	104	212	132	567	34	222	553	156	526	795	1031	518	437	107	215	434	452	525	351	849	222	461	975	379	886
LOC126545517	NW_026085829.1	56589249	56605230	+	15982	361	322	343	361	444	2641	1153	1202	6778	2614	8528	692	673	805	1880	579	2339	269	1340	276	338	117	827	114	538	1042	484	1083	1081	1729	915	888	271	390	566	613	1248	675	1216	482	689	1912	1063	1320
LOC126545503	NW_026085829.1	56412672	56431103	+	18432	82	122	150	164	202	1008	318	323	2704	1053	3498	146	137	188	402	148	506	55	742	64	192	83	647	43	408	380	159	316	435	810	368	183	69	68	179	169	244	369	352	120	440	809	671	288
LOC126545501	NW_026085829.1	57054937	57121941	-	67005	764	794	594	782	979	3731	1384	1256	9619	4493	13400	792	765	1175	2732	903	2426	581	2409	501	906	462	2083	354	1228	1391	547	1530	1340	3020	1471	925	736	666	772	1057	1476	1136	1375	810	1165	2264	1261	1263
LOC126545492	NW_026085829.1	105777200	105939203	+	162004	985	555	1056	731	1080	3950	2258	1895	5449	2590	8569	1732	1759	2522	4185	3816	5417	470	1147	353	694	333	1228	197	503	1139	586	1224	1930	2353	1514	1237	931	1276	3015	3365	3550	491	1278	407	644	1386	649	1143
LOC126545489	NW_026085740.1	13516933	13624351	+	107419	287	55	2349	2492	4098	3157	3197	2774	1469	476	1572	108	102	115	228	105	296	62	137	66	103	103	62	62	54	4512	1814	4269	3131	4211	3707	86	194	52	88	89	69	57	64	146	24	56	14	28
LOC126545480	NW_026085740.1	12833783	12942500	-	108718	646	153	171	160	137	1398	314	429	7246	2504	8156	257	169	341	1077	553	932	368	663	122	281	127	566	185	349	259	320	326	240	1132	223	326	533	347	287	492	392	270	693	187	199	481	356	752
LOC126545467	NW_026085829.1	103708045	103798297	+	90253	963	513	348	325	476	2422	1156	1256	7265	2858	8402	680	619	975	2581	1109	3514	484	1278	355	896	428	1278	259	706	544	401	487	1182	1567	912	709	562	475	745	948	1243	630	1171	381	1074	1848	889	909
LOC126545466	NW_026085829.1	103846544	103985454	+	138911	1241	1291	926	1049	999	4425	2655	2157	4712	1945	6408	2121	1754	2713	2347	1594	2677	654	3850	703	1510	977	3108	391	1922	2181	943	2331	2630	3456	1897	1769	1177	1392	1529	1657	2383	2019	2496	1090	2259	4334	2284	2092
LOC126545459	NW_026085829.1	21736497	21741571	+	5075	0	0	0	0	0	0	0	0	0	0	0	0	0	0	0	0	0	0	0	0	0	0	0	0	0	0	0	0	0	0	0	0	0	0	0	0	0	0	0	0	0	0	0	0
LOC126545454	NW_026085829.1	20236448	20240169	-	3722	2	5	3	0	0	3	0	26	8	1	4	16	19	17	8	21	27	0	14	0	2	0	1	2	8	13	1	8	0	8	19	32	14	15	40	36	36	5	17	10	0	2	0	4
LOC126545444	NW_026085829.1	21877706	22122219	+	244514	770	383	355	250	444	1017	585	508	1904	596	2070	170	200	385	386	378	441	311	1423	292	534	268	981	315	593	658	496	671	385	567	414	346	462	273	199	330	353	488	832	501	511	1343	623	682
LOC126545430	NW_026085829.1	68833864	68843625	-	9762	84	66	25	38	32	167	82	79	148	32	92	25	22	49	35	39	42	57	242	34	95	54	153	55	97	118	70	63	152	223	88	47	59	23	22	73	89	312	90	80	192	367	386	83
LOC126545425	NW_026085829.1	69358839	69406944	-	48106	1601	10115	46196	35296	54819	17133	13053	11741	40474	15400	45462	10624	7036	13140	6188	3131	7607	2089	24773	8708	8336	3192	16054	2386	11581	42574	15977	46337	17362	30919	15685	8017	2929	2990	5238	6067	6068	12328	12370	15848	12960	26927	11629	7988
LOC126545424	NW_026085829.1	68866340	68874149	-	7810	90	327	312	353	480	423	240	246	5942	1651	5314	561	310	483	507	426	515	71	525	206	112	36	341	71	242	350	127	267	274	694	266	405	131	216	547	545	675	378	707	567	566	1137	625	497
LOC126545418	NW_026085829.1	70606039	70620152	+	14114	314	537	461	436	655	1870	990	774	6392	2151	6562	689	624	851	1697	789	2281	131	1637	452	575	207	1237	167	655	656	270	479	582	1359	500	385	295	447	810	803	1519	633	853	356	989	1941	904	892
LOC126545417	NW_026085829.1	68654388	68782065	-	127678	1800	1358	8416	5169	11054	11394	12435	11508	20333	7910	21822	6997	6169	10595	21728	17504	18240	1137	5133	715	2691	1277	3510	664	2144	5108	2687	5671	12728	13341	11130	3809	2320	4032	15367	20794	24588	2447	5317	1338	2382	5935	2386	5044
LOC126545410	NW_026085829.1	70620133	70729347	-	109215	1207	904	183	159	242	1917	738	992	9901	4314	11825	720	795	1051	1867	1236	2058	609	3004	637	1028	666	3410	402	1542	568	476	588	998	1379	737	864	966	589	1353	1716	2103	1229	1771	645	2123	3750	1909	1349
LOC126545408	NW_026085829.1	32825050	32828119	+	3070	23	10	3	6	20	269	89	107	1119	556	1636	25	13	23	155	11	125	74	55	20	56	25	88	8	20	62	4	64	227	453	224	108	12	19	65	57	169	12	173	21	274	577	140	246
LOC126545394	NW_026085829.1	46558809	46674467	-	115659	2064	2009	2252	2329	2852	7863	4095	3740	10995	4230	12598	1451	1582	2243	3634	1929	4072	650	3390	1110	1947	977	4031	440	1696	3407	1518	3190	4028	7073	3267	1590	1542	1244	1528	2163	3177	1571	2463	1418	2708	4776	2436	2096
LOC126545383	NW_026085829.1	101164715	101305448	-	140734	256	233	319	433	351	1465	973	971	5568	1808	6495	694	385	489	1102	575	1299	127	369	203	144	72	421	68	190	747	365	591	976	1234	1042	562	159	216	543	668	911	391	760	196	518	1182	560	899
LOC126545357	NW_026085829.1	54109658	54258218	+	148561	1047	326	94	153	116	372	169	225	257	128	287	66	117	179	215	242	355	305	410	146	230	134	380	190	169	160	361	343	231	416	300	121	793	191	66	213	119	108	112	199	82	224	84	128
LOC126545355	NW_026085829.1	55728209	55765498	-	37290	242	176	190	94	200	1903	399	288	17644	6295	19733	978	960	1238	3291	1264	4333	413	1051	191	343	277	927	115	487	591	266	543	401	424	507	1110	449	616	1058	1910	1604	391	1224	327	693	2496	708	2369
LOC126545330	NW_026085829.1	55673272	55674837	-	1566	0	0	0	0	0	0	0	0	0	0	0	0	0	0	0	0	0	0	0	0	0	0	0	0	0	0	0	0	0	0	0	0	0	0	0	0	0	0	0	0	0	0	0	0
LOC126545321	NW_026085829.1	42985536	42996451	+	10916	247	216	386	258	570	682	489	371	12836	3720	10983	900	790	1158	2115	1340	2530	247	766	176	407	142	715	69	287	307	192	386	278	374	221	679	505	655	1602	1279	2006	299	805	298	630	1125	498	1226
LOC126545315	NW_026085829.1	42844087	42874287	+	30201	93	219	744	535	1122	685	877	514	2275	852	2200	1002	856	1483	1220	1059	1526	157	462	120	203	86	321	71	201	581	307	556	695	1050	537	406	339	481	945	1102	947	209	460	265	279	462	272	497
LOC126545311	NW_026085829.1	42470556	42496439	+	25884	802	812	1863	1855	2798	11575	7158	5410	10374	4583	14512	802	768	1165	2378	1349	2284	196	1396	451	1180	620	1986	287	738	7182	2187	7352	7289	12143	7060	1248	574	1125	690	1088	1481	669	1210	948	1076	2106	1382	1182
LOC126545293	NW_026085829.1	38185716	38223127	-	37412	344	140	71	67	91	206	110	74	3292	1109	4051	213	152	215	314	215	424	132	604	80	179	115	245	72	158	83	145	149	106	177	106	130	247	126	163	212	211	148	300	138	231	563	295	271
LOC126545259	NW_026085829.1	39126664	39175533	+	48870	478	172	342	203	504	2529	662	1703	884	674	1321	47	55	94	656	1159	420	366	172	59	154	42	198	82	87	1211	947	1137	2424	4202	2156	390	220	87	46	112	103	65	870	80	101	241	223	1309
LOC126545252	NW_026085829.1	37791371	37935461	+	144091	1205	521	532	598	645	2411	1353	1305	5028	1873	6391	990	723	1083	2834	1817	3393	443	1721	378	646	260	1328	303	838	1104	768	858	1471	2056	1278	1398	979	895	1729	2445	2365	833	2247	490	1061	2403	1219	3207
LOC126545251	NW_026085829.1	38562230	38594922	-	32693	538	369	1251	2011	1450	3121	2051	2413	1713	642	2959	3883	1976	3295	9241	8842	9215	118	799	201	191	94	515	75	288	2376	637	1763	3138	3859	2803	2518	390	1477	9327	11790	10767	648	2102	411	602	1714	1047	1979
LOC126545241	NW_026085829.1	26542652	26614037	+	71386	398	290	1370	851	1760	1536	1709	1003	5458	1809	6624	567	535	726	1268	635	1223	314	742	373	256	248	434	137	297	3731	1607	3732	1685	5169	2873	721	404	775	516	579	762	274	614	432	298	628	208	729
LOC126545222	NW_026085829.1	55805971	55876654	+	70684	512	428	402	266	473	2540	1169	1146	8022	3478	10234	810	666	1084	2096	868	2486	456	1078	402	456	209	1275	138	478	678	430	746	997	2344	854	1040	582	716	682	1108	1266	404	1808	421	1733	1594	1064	1911
LOC126545218	NW_026085829.1	41848443	41858895	+	10453	573	651	586	597	800	2016	1137	912	7539	2984	9524	1542	1376	1948	2288	1143	2777	451	1808	420	743	295	1580	165	812	1110	489	1158	1156	1463	953	1605	876	984	969	1033	1666	974	2268	627	1438	2759	1248	2527
LOC126545210	NW_026085829.1	251974109	252114329	+	140221	866	170	1621	458	1534	244	261	587	1589	867	2552	990	935	1584	853	525	705	372	719	699	179	98	240	325	249	637	704	371	511	1802	292	788	1272	1132	749	830	1271	206	413	384	125	235	163	226
LOC126545200	NW_026085829.1	251719812	251774892	-	55081	344	64	40	69	33	89	48	98	29	15	24	56	61	77	56	120	164	97	129	64	70	25	71	111	53	113	210	125	43	290	191	62	395	111	60	158	130	38	105	75	21	63	18	65
LOC126545155	NW_026085829.1	247446126	247482813	+	36688	53	154	241	137	203	1285	649	449	1542	686	2378	532	443	740	750	480	1041	175	393	109	100	65	388	31	152	409	67	451	429	592	282	556	196	325	289	309	739	212	816	82	172	278	173	1100
LOC126545146	NW_026085740.1	11140034	11169912	-	29879	209	149	102	85	97	744	226	148	12032	3777	11663	343	256	314	945	116	1277	178	210	88	112	52	221	33	112	120	166	167	178	276	184	463	226	223	222	203	588	119	605	169	225	370	199	516
LOC126545098	NW_026085829.1	246196433	246199413	-	2981	1468	12885	1247	1377	1424	79807	35249	32528	34824	12828	48532	5791	7625	5174	21779	19871	23519	3994	4239	8970	6906	3627	12422	1065	2307	15824	1483	37273	77195	78977	46069	23464	8969	3894	17745	19766	43220	2580	13381	5862	10657	22079	8644	12082
LOC126545054	NW_026085829.1	242877216	242979315	-	102100	317	321	422	386	385	3328	1607	1615	3985	1901	6118	415	532	604	1611	1017	1679	296	604	235	253	170	781	119	342	955	429	903	1672	3020	1196	1148	612	522	990	968	3913	387	1271	278	468	801	558	2663
LOC126545050	NW_026085829.1	242707443	242738875	-	31433	305	376	245	121	294	892	464	464	1703	671	2022	358	330	507	590	300	566	144	2364	331	481	294	2127	162	1051	283	162	306	508	692	380	752	201	136	322	433	556	1052	1658	537	1139	1899	1272	1233
LOC126545037	NW_026085829.1	242451257	242461467	+	10211	878	1606	3790	3915	4589	6765	4484	4254	12919	5844	19371	2154	1959	3917	3747	2381	3873	542	6896	934	1659	739	4642	456	3028	6145	2415	5475	3802	5937	4225	2182	2435	3102	1760	2653	3679	2843	2991	2036	2271	4497	2820	2494
LOC126545036	NW_026085829.1	242275078	242287449	-	12372	138	44	2	33	5	23	6	4	289	131	228	58	42	79	41	8	18	29	474	25	19	18	44	27	108	14	42	32	3	8	1	169	177	27	22	45	32	52	353	260	15	83	24	153
LOC126545034	NW_026085829.1	242397100	242450756	+	53657	186	201	124	165	170	2281	713	637	3471	1569	5422	244	177	253	903	251	878	379	720	148	380	173	737	97	362	589	198	658	708	1021	497	814	155	175	268	271	798	459	1091	251	551	1193	761	1535
LOC126544994	NW_026085829.1	75525221	75602837	+	77617	766	362	109	90	95	1024	384	411	4422	1863	5959	195	169	272	595	318	739	318	957	205	412	200	927	225	445	365	275	254	331	570	316	201	530	176	243	296	488	435	504	202	588	1133	610	1088
LOC126544990	NW_026085829.1	240025695	240036541	+	10847	9762	28532	52324	29441	75745	28952	52898	25299	47231	17830	47519	97932	96330	168400	249027	224953	309772	7607	25489	12863	20142	12736	26321	2204	7847	10347	11749	16589	26551	33741	19450	40384	78063	97708	245804	202475	241685	8160	31646	15598	17120	33782	12936	31693
LOC126544980	NW_026085829.1	239765134	239889913	+	124780	1265	479	395	277	591	3044	2806	2016	389	156	425	84	92	127	197	161	246	679	9660	268	3015	1586	10263	802	4615	1042	616	977	2877	3674	2776	142	261	128	151	407	288	5595	1413	503	4964	9040	7497	284
LOC126544976	NW_026085829.1	239690635	239708146	+	17512	262	367	142	147	155	3235	2490	1371	11195	4612	13904	461	316	377	2337	329	2473	251	1514	206	579	275	1363	241	672	448	153	462	1186	1364	936	468	268	205	534	471	927	751	710	233	1210	2590	1354	1086
LOC126544975	NW_026085829.1	239711966	239733421	+	21456	354	1064	2585	2393	3365	6426	4316	4180	3545	1553	3500	901	1018	1405	1348	1314	1336	253	1856	732	733	374	1715	232	909	4640	1830	5490	4609	7162	6193	1145	571	645	853	1539	1414	829	1677	1191	1305	2598	1292	1012
LOC126544974	NW_026085829.1	239653563	239670104	+	16542	88	212	3441	4347	4184	11896	10924	8695	6152	2510	7473	322	228	222	956	401	1058	287	421	194	407	227	452	49	178	7107	2325	6202	10754	10460	8301	539	77	109	453	419	839	264	1126	170	452	844	489	1126
LOC126544953	NW_026085829.1	238781723	238905667	-	123945	1974	2380	2619	2690	2989	11458	10221	9222	664	349	889	8136	9757	12538	15343	25085	28130	1085	3215	1487	1739	1326	3601	915	1234	6676	3140	6164	11604	16059	10105	7899	5022	7869	25737	29853	50583	3195	5144	1905	3600	6644	5240	4220
LOC126544949	NW_026085829.1	238274765	238279413	-	4649	3	0	0	1	0	7	0	0	25	19	37	5	41	9	8	2	1	1	3	3	1	0	0	0	3	0	0	0	1	0	0	12	0	2	0	6	2	0	0	0	0	0	0	0
LOC126544948	NW_026085829.1	238613256	238630001	+	16746	26	22	7	12	18	50	15	11	479	129	336	16	17	29	19	16	20	28	46	10	64	15	70	29	71	39	28	39	25	34	14	57	9	12	5	8	21	82	105	22	18	149	29	189
LOC126544880	NW_026085829.1	152278585	152288656	+	10072	147	74	11	15	29	27	21	31	665	218	708	33	43	74	81	94	185	80	112	40	147	96	288	40	47	9	43	63	4	27	5	47	148	22	53	59	49	33	81	22	200	195	160	74
LOC126544870	NW_026085829.1	149749935	149760434	+	10500	628	1077	1270	845	1789	1219	2645	1670	1762	606	2021	2280	2152	3140	2516	2860	3321	492	2080	627	1252	648	1281	193	814	691	681	887	1370	2028	1376	1323	808	1060	2986	2693	4063	1164	2300	1180	1656	3778	1295	2040
LOC126544843	NW_026085740.1	7494097	7641896	+	147800	266	76	106	285	274	620	275	385	99	33	117	101	30	59	94	112	175	454	110	48	51	30	66	82	46	796	361	611	1062	1273	1008	399	131	112	94	240	159	37	327	113	32	98	30	336
LOC126544833	NW_026085829.1	149596658	149729759	+	133102	1749	621	311	314	424	2169	876	848	4765	1857	6090	519	390	893	2018	1271	1760	501	1178	343	693	476	1507	358	596	506	652	380	740	932	486	565	1277	701	579	1292	1359	438	768	378	729	1152	844	1253
LOC126544832	NW_026085829.1	151434569	151570547	+	135979	2062	3406	4321	3965	5588	11421	10328	9814	22449	7861	24184	1690	1399	2094	5323	2107	6308	990	5068	1095	2203	1600	3676	726	2307	5667	3048	4475	8886	12778	8513	1823	1237	1199	3745	2352	2584	2313	2162	1635	3307	6894	2644	2074
LOC126544829	NW_026085829.1	232396757	232489971	-	93215	595	166	61	80	80	448	173	143	911	353	890	295	237	387	396	302	465	299	316	142	135	103	385	177	168	305	327	281	109	184	83	452	666	308	201	353	356	258	595	199	95	323	123	604
LOC126544821	NW_026085829.1	230014119	230053898	-	39780	493	958	1239	987	1334	5892	2852	2643	15363	7562	22284	1959	1668	2743	5462	4595	7026	2055	2883	650	2037	1005	3128	325	1319	2835	947	3291	4692	5768	2568	3261	918	1298	3299	3314	5136	1400	7228	909	2199	4266	2743	6307
LOC126544819	NW_026085829.1	229922755	229970413	-	47659	298	138	1556	1219	1470	2581	1732	2439	147	76	267	66	87	65	203	108	175	109	129	96	73	61	165	57	37	2371	578	2360	3069	3601	3710	187	393	119	90	119	168	49	84	156	93	106	56	300
LOC126544789	NW_026085829.1	229003367	229082865	-	79499	827	1996	1336	1584	1932	5439	2693	2926	3349	1452	4380	1597	1020	2161	1693	1203	2104	408	1584	1487	812	386	2433	157	765	4239	787	3400	5312	6284	3065	2516	1007	981	1111	1744	1752	986	3309	2125	1408	2828	1835	3783
LOC126544773	NW_026085829.1	228200628	228213526	-	12899	3	10	720	183	1799	16	32	0	116	44	360	1	0	3	26	1	3	3	39	18	10	10	25	3	12	8	19	24	0	5	0	1	2	0	7	3	2	48	6	21	2	14	9	16
LOC126544759	NW_026085829.1	96690201	96711504	-	21304	367	314	1248	1512	1502	1566	1121	1276	5702	2036	6160	860	675	997	1258	673	1427	112	1139	202	242	104	645	74	493	2127	530	2043	1783	3117	1469	755	377	638	1060	1288	1682	622	1312	339	1020	1478	1135	1095
LOC126544753	NW_026085829.1	96751689	96756336	+	4648	73	281	199	193	339	3661	1281	1431	12011	4736	15918	380	299	413	2726	1113	3103	130	656	220	253	84	612	45	311	511	169	511	1258	2157	1441	588	112	196	1018	1755	2380	291	914	266	423	778	449	1278
LOC126544728	NW_026085829.1	95806471	95840189	+	33719	1379	694	6278	5656	7277	21950	20255	14872	12853	4846	14967	4003	2981	3772	5946	5370	6739	858	1012	488	570	425	973	243	387	10392	4651	8473	20122	20648	23625	2447	1111	2089	5820	5901	6146	564	2687	1703	654	1468	743	2593
LOC126544700	NW_026085829.1	226652203	226712246	+	60044	513	1037	1604	1281	2171	5857	4059	3336	11195	4973	15789	2645	2392	3673	6790	6151	8270	1615	2954	653	1565	693	2158	294	1039	3117	1443	3671	3892	4919	2125	3167	903	1407	5074	4859	6320	1715	3987	1097	2114	3512	1811	6238
LOC126544656	NW_026085829.1	223857026	223860646	+	3621	3091	10459	23906	17529	35977	16376	23834	14595	6289	2796	7014	29060	27338	41227	65413	76199	74656	2205	6606	4828	5490	2759	8133	757	2640	7585	7131	9463	13670	22854	12343	14917	20280	26627	45172	58138	60343	2635	12424	5196	4668	10190	4999	12402
LOC126544652	NW_026085740.1	7643573	7751004	+	107432	285	328	2956	2769	4820	2952	2890	2189	1915	631	2286	2842	1651	2927	1164	992	1606	776	892	180	150	157	484	142	603	7021	4789	5170	6178	6777	6265	3368	904	1621	953	1796	1431	538	3643	844	179	366	350	4506
LOC126544650	NW_026085829.1	223596702	223646640	-	49939	239	518	505	339	202	763	219	309	2137	569	2207	271	282	350	428	174	439	461	1376	353	573	218	1756	97	668	260	181	318	224	1024	129	624	217	191	208	248	272	533	3692	326	1057	1524	1213	3259
LOC126544648	NW_026085829.1	223582501	223589666	+	7166	60	225	181	173	196	2455	1259	1130	3013	1175	4091	343	385	447	1695	772	1729	137	263	130	185	72	389	48	154	511	120	624	1598	2194	1228	651	302	322	1086	965	2451	138	584	146	325	542	319	833
LOC126544619	NW_026085829.1	145276714	145296782	+	20069	68	32	43	34	60	449	94	63	7264	2414	7523	333	108	236	619	213	789	277	210	50	101	31	117	53	109	133	57	117	106	144	100	254	123	196	505	201	354	99	548	71	269	449	175	524
LOC126544610	NW_026085740.1	7976371	8026451	-	50081	532	74	12249	11063	17540	8498	10431	10531	9515	4133	14370	140	56	72	1024	53	369	148	386	48	192	160	182	133	86	11869	5798	11440	14116	17256	18686	97	267	120	53	80	42	74	57	181	46	115	52	59
LOC126544596	NW_026085829.1	58700677	58704247	-	3571	0	0	0	0	0	0	0	0	0	0	0	0	0	0	0	0	0	0	0	0	0	0	0	0	0	0	0	0	0	0	0	0	0	0	0	0	0	0	0	0	0	0	0	0
LOC126544591	NW_026085829.1	219180558	219227035	+	46478	146	65	5081	2009	5572	1932	2646	1627	760	288	713	44	46	36	92	13	97	30	505	16	123	76	35	19	80	805	972	1046	1597	766	3568	18	59	31	19	6	46	48	25	119	15	45	20	12
LOC126544589	NW_026085829.1	219021501	219037438	-	15938	418	140	17580	14768	22340	10163	12716	11483	6530	2899	8084	267	97	86	1319	38	1448	95	440	58	355	185	124	51	92	10421	3875	10210	12391	13901	11016	110	90	77	64	89	94	88	37	277	11	90	19	33
LOC126544588	NW_026085829.1	218993704	219020005	-	26302	42	7	964	1234	1399	407	793	686	779	357	1245	34	26	24	57	2	64	9	43	2	15	40	21	3	2	693	295	627	443	1121	131	4	11	4	1	2	3	4	6	10	1	2	2	6
LOC126544587	NW_026085829.1	219259383	219292463	+	33081	419	104	5884	4183	7092	5057	5247	4473	4078	2205	4547	98	45	61	1016	44	957	92	307	52	245	129	102	69	106	5007	2522	5062	4854	6819	4865	61	118	50	50	80	62	77	26	196	63	97	41	15
LOC126544584	NW_026085829.1	219232682	219257030	+	24349	233	38	3406	1181	3378	1427	3629	1568	1209	366	890	20	109	55	89	33	181	39	254	22	67	77	24	20	108	3670	1762	1088	1288	1630	2293	11	126	29	22	17	41	42	17	89	5	19	5	15
LOC126544583	NW_026085829.1	219296159	219332270	+	36112	259	649	1818	1454	2387	3319	2530	2637	5700	1940	5294	1183	1185	1907	2043	2317	3046	456	1751	347	665	352	881	192	862	1694	850	2300	2382	3026	2118	1233	358	527	1602	2469	2223	903	3060	908	604	1400	723	2664
LOC126544582	NW_026085829.1	218951008	218980042	-	29035	21	13	1378	731	1765	3844	1198	1037	33	16	32	17	20	28	12	1	4	4	82	0	28	18	66	2	15	1212	536	1602	604	3890	1223	9	8	5	1	4	9	16	7	51	0	1	5	8
LOC126544579	NW_026085829.1	218828400	218848283	-	19884	40	13	520	920	1127	362	377	391	28	7	33	1	0	2	2	13	22	16	22	6	23	21	15	10	13	1655	768	3115	1114	1583	706	21	29	2	9	6	3	12	20	22	9	11	6	78
LOC126544578	NW_026085829.1	218890813	218918072	-	27260	272	125	3012	2878	4016	1824	3068	2316	24	18	28	65	37	45	21	18	34	39	109	50	98	73	66	58	76	2616	1188	5015	2488	4071	1660	57	132	38	33	36	46	52	40	187	2	36	12	15
LOC126544574	NW_026085829.1	218592663	218824055	+	231393	579	162	14276	10993	17529	19518	10919	11971	7504	2851	9298	151	109	70	827	29	746	103	386	41	252	203	150	97	89	13604	6725	9000	16625	25137	17494	63	110	65	54	73	58	128	40	298	31	66	55	82
LOC126544571	NW_026085829.1	218556081	218588994	+	32914	88	52	2126	1063	2497	1571	1161	950	4512	1910	6529	37	24	18	435	7	412	30	88	11	23	29	32	19	17	1728	534	1409	965	2202	1399	30	26	12	25	29	11	26	9	99	10	23	15	6
LOC126544568	NW_026085829.1	218414301	218527694	+	113394	103	115	2729	2130	2756	3530	4154	3826	2534	1068	3253	52	24	22	458	19	382	27	124	37	100	46	97	15	45	3040	1069	3050	3928	5770	4878	58	25	18	15	31	29	66	125	120	11	71	20	46
LOC126544554	NW_026085740.1	7026558	7029804	+	3247	142	94	189	144	171	1217	332	196	11081	4369	12958	659	461	551	2912	704	3438	211	241	85	74	59	232	22	81	159	75	234	198	416	162	386	241	248	738	853	989	108	383	85	149	345	180	679
LOC126544537	NW_026085829.1	78012073	78029575	+	17503	1729	4806	12116	7432	14677	7258	11611	5929	18537	6490	18370	14378	14620	22066	25323	22199	31378	1650	5120	1834	2683	1537	3277	545	1994	4588	3117	3937	6057	8650	5628	5203	4561	8577	30760	25581	23433	2819	6240	4088	3424	7126	3171	6557
LOC126544523	NW_026085829.1	214976015	215004551	-	28537	70	14	5	3	3	390	0	7	2828	1143	3280	23	5	3	564	10	383	317	17	18	15	11	42	33	17	0	87	2	2	3	0	563	42	32	2	11	9	7	1053	12	11	19	10	1547
LOC126544505	NW_026085829.1	94729563	94740310	+	10748	303	412	1047	778	1286	2166	1779	1367	10704	4278	13022	2328	1711	2767	5097	4266	6279	453	800	224	336	214	664	71	311	1165	471	1075	1423	1810	1195	1579	673	1374	4481	5304	4975	378	1588	292	554	1490	526	2075
LOC126544484	NW_026085829.1	213054411	213089832	+	35422	211	171	150	134	279	857	544	570	3029	1453	4172	248	223	427	1023	593	1080	143	824	159	451	175	460	70	392	358	131	322	527	1036	323	326	213	211	347	481	688	442	486	121	313	606	536	490
LOC126544481	NW_026085829.1	213051774	213054196	-	2423	47	104	54	78	88	1085	376	424	3421	1493	4992	246	179	246	852	358	717	65	331	84	247	80	376	29	172	254	123	242	633	1152	355	334	86	118	528	678	1184	294	684	89	533	924	569	561
LOC126544472	NW_026085829.1	58077129	58149597	-	72469	727	1109	1317	1109	1766	2982	2146	1741	10070	3185	10760	1307	1098	1712	2597	1450	2778	680	4555	805	2282	1054	4616	354	2370	2397	1048	2106	2251	3313	1942	1593	770	744	1681	1834	2402	1962	3971	964	3393	6594	3093	4408
LOC126544469	NW_026085829.1	212766990	212798443	+	31454	554	1473	2475	2912	3430	8628	5189	5373	2171	835	3035	1231	1318	1901	2204	1696	2525	392	4514	662	2294	1174	4758	285	2026	4770	1898	5765	7022	8635	6353	3100	1398	2592	1509	2099	3796	2298	3266	1150	2385	4921	3441	2617
LOC126544451	NW_026085829.1	211865969	211877896	+	11928	58	60	285	256	452	405	376	251	2321	891	2590	214	127	300	506	292	643	123	493	61	148	32	203	39	235	252	85	242	223	502	168	159	71	118	265	366	267	188	403	90	152	274	207	491
LOC126544449	NW_026085740.1	6943428	6977246	-	33819	1424	3439	1200	1252	1341	3285	1512	1281	14610	4836	15109	3108	2542	3877	3232	1740	3967	1092	17431	1265	4425	2279	14344	1081	9390	3015	1166	2321	1409	2736	908	2540	1581	1649	1718	2524	2905	10052	7693	2342	13575	21680	11819	3227
LOC126544441	NW_026085829.1	211850418	211858257	-	7840	164	209	159	117	246	1200	319	316	8649	3118	10358	451	282	542	1529	284	1412	122	614	155	169	111	347	51	303	283	192	251	377	578	235	339	180	208	323	347	783	260	518	174	306	638	291	453
LOC126544376	NW_026085829.1	93102480	93113203	+	10724	233	91	466	448	603	894	355	447	2544	879	3292	311	340	438	846	549	1089	125	831	80	354	148	627	68	382	827	306	645	341	807	332	351	269	273	416	507	739	396	749	65	581	945	510	606
LOC126544374	NW_026085829.1	93397964	93450703	-	52740	656	754	1129	801	1224	3240	2292	2047	11788	4383	13699	2436	1984	2801	5127	4378	6211	427	1584	488	786	423	1315	229	788	1332	571	1136	1834	2257	1867	1228	866	946	3816	3404	4030	755	1551	582	1120	2216	1027	1563
LOC126544329	NW_026085829.1	205498778	205621790	+	123013	429	84	5414	6445	9070	5410	3339	3238	83	26	65	41	47	55	40	78	48	183	122	68	165	62	137	122	76	6056	2147	7112	3841	8179	4401	595	307	114	26	136	48	38	782	233	34	90	42	1480
LOC126544320	NW_026085829.1	92294445	92305413	-	10969	527	635	683	529	894	2805	1465	990	15177	6482	18300	1494	1060	1652	3747	1668	4817	403	972	333	427	238	1251	130	466	787	452	1179	1030	1599	818	1093	664	653	1509	1570	2169	574	1561	616	740	1346	747	1321
LOC126544318	NW_026085829.1	92194672	92219410	+	24739	497	2038	5606	3617	7603	4499	5895	3350	22565	6822	22159	9510	6986	11465	20351	19541	25684	637	3846	728	1211	911	2554	219	1384	3331	1502	3238	2937	3941	2899	4130	2512	4319	25649	18665	24409	2197	4851	2654	2653	5618	2329	4502
LOC126544315	NW_026085740.1	6261888	6266119	-	4232	22	80	87	52	116	2118	404	373	8641	3497	11288	223	139	169	1747	142	1520	247	293	81	65	71	221	33	126	346	98	449	632	1513	580	367	39	65	201	219	383	143	732	95	205	353	251	1123
LOC126544302	NW_026085829.1	205254344	205266613	+	12270	40	142	1835	2690	4770	613	579	543	56	19	58	14	1	11	20	5	3	9	41	107	7	9	10	10	24	2033	2465	4665	848	2708	220	17	38	3	2	26	5	14	12	192	4	5	5	5
LOC126544301	NW_026085829.1	205220011	205247341	+	27331	157	437	4242	6261	7239	6041	3369	4485	3189	1246	2856	209	67	109	1305	38	1219	72	365	336	186	106	245	38	343	5303	2663	4989	5364	9591	3982	328	100	52	49	51	39	301	474	862	123	909	123	460
LOC126544294	NW_026085829.1	71752052	71757463	+	5412	43	86	97	119	118	778	284	376	162	46	149	52	48	60	121	57	140	38	131	98	12	17	163	4	35	429	57	266	573	1073	461	142	13	31	154	411	374	156	128	135	163	343	473	195
LOC126544268	NW_026085829.1	135918915	135921485	-	2571	107	482	174	167	316	977	755	405	13248	4587	12943	1530	879	1375	2877	1484	3052	301	863	297	568	278	1060	59	390	231	135	390	461	647	356	1030	521	733	2040	1546	2954	627	1081	594	1415	2499	1102	1212
LOC126544264	NW_026085829.1	135902116	135917784	+	15669	124	91	89	154	77	282	113	268	4053	1178	4031	460	195	253	306	341	305	90	259	182	219	63	256	56	164	344	101	267	288	376	506	261	226	177	645	358	843	292	450	252	323	828	399	461
LOC126544252	NW_026085829.1	136335014	136431062	+	96049	579	150	33	29	50	113	79	119	926	397	1189	57	92	137	129	193	203	150	322	59	154	63	208	88	173	117	157	139	90	136	88	81	269	67	66	143	106	166	190	100	115	308	104	272
LOC126544248	NW_026085829.1	200855180	200916474	+	61295	282	425	267	370	537	545	488	368	3789	1327	5291	236	155	235	580	151	923	109	383	181	197	103	474	70	287	335	316	551	520	719	446	248	219	165	91	144	212	243	469	362	261	599	279	354
LOC126544247	NW_026085829.1	200792445	200855026	-	62582	412	593	1827	1562	2618	2847	3197	4091	3073	1474	4619	331	577	606	904	466	1332	158	1034	385	794	325	570	101	688	2165	1069	2266	4520	5593	5225	335	184	160	299	617	493	408	415	594	1014	1111	427	466
LOC126544246	NW_026085829.1	200475326	200544201	+	68876	1091	652	2552	2516	3819	3279	1543	1710	5621	2619	8778	1988	1260	2547	3285	2788	3363	655	4233	354	1408	708	3452	353	1948	2616	1642	2933	2223	2932	2375	1964	1120	1665	1597	2667	1677	2505	3128	620	2420	5490	3314	3002
LOC126544224	NW_026085829.1	8299539	8301850	-	2312	13	1	0	1	0	1	0	1	0	1	2	9	5	16	8	5	7	14	14	3	10	0	3	2	3	4	0	0	1	4	2	2	28	8	3	7	0	6	4	10	0	9	3	20
LOC126544211	NW_026085829.1	8739639	8743794	-	4156	0	0	0	0	0	1	1	0	3	0	9	0	0	0	0	0	1	0	3	0	0	0	3	0	5	0	0	3	4	0	1	0	0	0	0	2	2	1	0	0	1	8	5	0
LOC126544193	NW_026085829.1	199221767	199341794	-	120028	3604	2558	9931	11060	15079	11451	13984	16032	8750	3328	10126	5503	5159	9247	21154	28057	25542	1221	3757	1702	2026	1007	2811	946	1870	10319	7106	12301	13881	37836	17476	3763	6076	5016	13410	41786	30543	1783	7301	1696	2000	4540	2111	4995
LOC126544181	NW_026085829.1	197084500	197097758	-	13259	70	62	55	55	47	268	113	182	64	27	78	160	90	163	160	209	200	31	422	65	317	68	774	53	251	61	20	97	169	255	135	81	35	51	144	275	232	271	196	57	431	965	532	101
LOC126544180	NW_026085829.1	197170387	197209985	+	39599	580	1914	1489	1369	1852	5471	4313	4442	12545	4709	13604	1319	817	1306	3772	3145	4121	807	882	1187	783	484	1062	237	503	2554	877	2814	4946	5018	4333	1718	716	845	2188	3478	3490	525	2814	2407	555	1446	797	2587
LOC126544176	NW_026085829.1	196428257	196519060	+	90804	5938	2027	29	79	15	549	549	398	1373	594	2347	939	461	492	589	263	625	4719	72136	569	22250	9171	53252	5287	34871	292	545	301	222	485	198	967	652	219	545	654	635	35416	17429	3054	35749	63131	43908	2257
LOC126544154	NW_026085829.1	132258516	132308431	-	49916	818	1410	16429	7586	11897	1275	1088	940	1480	949	2088	2212	2954	3901	1014	873	1193	326	2674	1257	972	664	1379	377	867	5508	3780	42167	2168	26293	1283	1705	2778	2623	765	1357	944	1764	1340	1454	1504	3021	2071	265
LOC126544146	NW_026085829.1	130189686	130221994	-	32309	264	122	995	737	1691	1032	1068	897	1184	471	1774	66	63	96	185	75	163	78	120	34	71	56	92	66	53	3495	741	3841	1948	1370	1047	101	195	52	14	48	21	33	466	92	17	47	16	118
LOC126544145	NW_026085829.1	130836656	130879614	-	42959	609	656	1542	1134	1945	3819	3044	2042	16278	5915	18293	1921	1314	2096	3799	1812	4390	172	2745	402	702	342	2093	201	1241	1860	694	1635	2935	3404	1972	904	452	715	2139	2283	2649	1422	1569	652	1525	2820	1628	1202
LOC126544134	NW_026085740.1	1957831	1981156	+	23326	81	195	318	284	357	1655	1037	938	2129	687	2275	340	332	553	686	410	838	105	622	110	248	167	694	42	226	649	220	709	915	1337	801	487	230	278	450	362	885	271	773	206	474	1064	505	595
LOC126544131	NW_026085829.1	90800510	90846723	+	46214	452	972	1590	1100	1828	2031	1537	1279	6238	2401	7380	2185	2002	3470	2542	1929	2848	420	2332	687	690	430	1514	205	1151	2574	800	2248	1671	2610	1454	1436	1513	1838	1756	2185	2416	1148	2195	1101	1354	2783	1178	1964
LOC126544129	NW_026085829.1	91121407	91132388	+	10982	569	150	6161	3665	9300	2537	2070	1636	510	133	392	118	151	184	269	140	362	294	6026	58	1505	730	2833	620	2848	5555	1399	4497	2206	5168	2377	206	79	116	229	352	283	2446	1097	318	1942	3744	2287	51
LOC126544117	NW_026085829.1	193190336	193223260	+	32925	272	33	3	8	2	38	8	24	298	132	483	28	20	31	128	70	102	109	161	37	99	34	133	79	71	9	93	7	15	16	3	29	165	47	24	51	28	72	89	38	61	151	96	86
LOC126544098	NW_026085829.1	89958668	89977560	+	18893	126	66	37	106	26	445	199	236	541	217	457	50	21	28	100	36	115	58	233	66	141	71	397	20	138	300	71	241	412	498	275	121	26	34	47	59	129	279	188	211	521	1574	614	329
LOC126544085	NW_026085829.1	191628699	191704323	+	75625	3543	15078	40551	33240	50652	96293	82874	93870	6697	2954	9013	13247	12516	21630	51028	67777	88923	1584	9374	6553	6155	4117	13442	1154	4118	32541	21075	39243	77117	106796	99324	17951	16815	27112	52228	72822	113886	4527	12739	9435	5451	12030	6422	7391
LOC126544056	NW_026085829.1	81613358	81690046	-	76689	405	120	2635	1856	4126	2224	1654	1626	13050	4670	13788	104	41	56	1518	107	1745	118	212	48	148	115	210	70	53	1955	1308	1954	1481	1416	1108	37	206	122	54	158	38	46	63	87	91	100	67	30
LOC126544053	NW_026085829.1	81860016	81861940	-	1925	214	1890	2324	1817	3850	7415	5860	4873	24361	9747	29842	2657	2062	3234	5994	4677	7107	545	3916	458	1439	703	2612	381	1591	5351	1564	4697	5869	7034	4517	2871	923	1382	5003	5835	6655	2913	2149	1721	3152	6411	3605	1381
LOC126544052	NW_026085829.1	81967800	82030888	-	63089	257	242	164	218	223	995	258	254	11378	3601	12209	317	232	351	740	185	942	126	498	200	205	117	521	82	242	291	121	290	236	413	254	444	152	177	295	281	557	328	422	228	549	1246	440	550
LOC126544047	NW_026085829.1	124122777	124138053	+	15277	88	36	80	78	100	265	153	109	2227	984	2611	24	12	24	15	35	66	98	128	56	66	34	84	30	53	169	55	139	105	240	214	61	73	6	13	37	72	65	256	167	223	492	345	242
LOC126544035	NW_026085829.1	123806524	123872190	-	65667	588	201	284	229	406	885	328	196	4355	1599	4397	335	326	420	1069	494	1146	284	702	144	149	78	537	146	275	553	330	469	217	381	242	260	501	332	524	380	569	489	353	243	536	410	205	597
LOC126544034	NW_026085829.1	124647164	124688364	-	41201	72	80	166	147	231	317	133	92	2407	891	3020	119	82	114	495	115	623	82	603	57	116	52	298	21	223	235	38	218	127	226	126	242	69	71	195	174	303	424	665	129	432	1091	499	950
LOC126544013	NW_026085829.1	185199457	185207654	-	8198	128	24	1	0	1	6	1	7	5	7	4	1	14	12	14	27	18	48	21	26	20	17	32	38	3	0	58	1	0	0	0	0	186	41	8	25	24	9	13	33	9	52	0	18
LOC126543996	NW_026085829.1	184106407	184193735	+	87329	286	67	164	34	54	195	25	43	48	37	154	54	25	32	40	52	57	145	280	49	96	45	218	96	112	28	97	7	28	158	26	64	148	87	39	418	69	271	90	149	148	361	282	190
LOC126543983	NW_026085829.1	182531858	182575607	-	43750	354	390	929	1166	1160	2340	1423	919	8755	3560	10350	358	397	613	1092	325	888	338	1239	296	828	498	1797	184	715	2039	989	1922	928	1744	719	433	483	380	254	410	634	551	675	425	811	1211	1097	668
LOC126543982	NW_026085829.1	182461929	182494612	-	32684	387	384	202	230	245	2389	653	673	15367	6372	21000	607	306	581	2830	774	2818	304	1127	244	777	277	1127	141	448	346	217	446	796	1006	651	558	418	383	815	563	1047	714	1190	307	1041	1969	804	1294
LOC126543978	NW_026085829.1	182433561	182440473	-	6913	67	185	152	145	181	1275	283	238	8150	3476	11014	254	182	250	1040	93	1286	52	604	127	183	66	568	42	280	312	131	288	305	637	282	236	119	156	112	236	465	251	355	237	398	649	421	454
LOC126543977	NW_026085829.1	182413566	182430358	+	16793	126	103	214	272	170	982	434	484	395	175	536	198	100	122	167	128	275	92	166	60	55	30	157	39	53	587	250	600	463	1100	456	396	114	119	172	398	325	84	984	153	124	248	204	678
LOC126543975	NW_026085829.1	182319355	182332737	-	13383	105	405	1148	858	1522	1730	1902	1103	10162	3537	10430	642	516	894	1491	572	2365	230	1224	300	660	269	820	181	565	1138	297	1110	1274	1429	1088	433	212	254	528	706	679	469	1051	392	778	1435	708	959
LOC126543974	NW_026085829.1	182178195	182275814	+	97620	683	234	113	242	204	1354	659	668	135	72	173	558	367	755	244	244	258	209	311	145	179	70	258	209	117	538	364	493	796	1466	813	594	707	337	178	772	454	458	292	152	253	626	475	545
LOC126543965	NW_026085829.1	181480625	181510765	-	30141	199	89	211	176	244	3070	945	830	785	328	907	106	101	179	187	208	228	178	385	58	198	117	451	85	219	535	347	786	1547	2061	932	702	280	252	139	198	330	153	524	108	252	555	270	592
LOC126543949	NW_026085829.1	49574798	49647836	-	73039	741	455	275	161	283	1885	957	1152	1304	488	1907	211	243	316	627	551	850	431	767	343	423	132	765	222	423	504	358	440	859	1788	735	727	572	266	464	566	919	324	1122	278	379	788	533	2103
LOC126543942	NW_026085829.1	48995667	49083769	+	88103	933	266	78	54	63	594	257	303	3225	1232	3742	126	319	412	438	512	772	304	640	129	364	195	363	224	348	298	347	239	233	416	233	231	666	243	104	217	209	169	320	205	209	778	229	357
LOC126543934	NW_026085740.1	144953	174115	-	29163	125	35	7	62	55	161	83	65	1919	597	2117	9	17	19	84	23	44	160	39	22	28	14	32	24	34	49	85	17	35	340	107	48	95	16	12	51	47	33	310	60	13	14	6	83
LOC126543933	NW_026085829.1	48117404	48122138	+	4735	722	1316	5385	3708	6174	8300	7776	7935	8922	3031	9682	2339	2243	3217	4742	3482	4918	614	7313	784	2646	1211	5460	428	3182	5136	1387	4291	7012	7731	5641	1555	1095	1349	4049	4731	4509	3200	3655	1352	4056	8058	3631	2588
LOC126543932	NW_026085829.1	48630839	48959144	+	328306	214	141	112	131	115	286	174	217	1344	478	1619	2815	2603	3457	1532	1236	1565	115	432	60	95	55	238	51	173	310	137	332	287	531	267	1658	1108	1428	1915	1744	2600	226	2603	141	177	573	263	1222
LOC126543930	NW_026085829.1	48993286	48995934	-	2649	12	20	51	26	69	477	33	25	3241	1460	5049	133	67	127	512	27	416	49	281	11	79	29	161	9	107	87	37	57	54	184	11	70	31	51	40	37	71	137	197	95	209	289	169	177
LOC126543926	NW_026085829.1	48525461	48527534	+	2074	18	31	77	70	113	642	102	130	401	239	562	31	28	51	335	103	301	72	313	9	89	37	186	27	127	143	61	125	211	391	167	109	29	43	126	181	188	165	311	41	244	477	279	404
LOC126543919	NW_026085740.1	7	22094	-	22088	245	95	190	191	354	564	243	177	2983	1103	4408	395	213	308	316	189	413	73	382	97	147	74	300	74	132	614	441	621	344	534	248	462	240	204	177	291	377	169	604	200	226	516	296	656
LOC126543892	NW_026085829.1	119658315	119720849	+	62535	1014	2365	2513	2032	3434	8834	6940	5064	37314	14256	41672	8477	6375	10998	15883	11628	21671	2221	4247	1360	2768	1594	3991	892	1703	3289	2393	3363	4802	6554	3881	4400	2662	4585	9910	8650	11897	1944	4817	1811	3024	5689	2654	5376
LOC126543891	NW_026085829.1	118807066	118821239	-	14174	290	266	200	92	323	863	524	435	5599	2018	6351	433	473	651	1889	1271	2128	216	497	174	164	77	367	75	185	303	186	365	442	611	384	590	341	455	1258	1099	1469	207	1086	192	302	627	307	1215
LOC126543882	NW_026085829.1	117840299	117890261	-	49963	201	208	131	148	196	1309	576	679	1902	704	2321	259	215	556	386	195	670	123	433	218	223	88	437	58	285	420	281	579	1191	1590	518	337	174	211	397	245	764	198	1209	160	678	895	476	442
LOC126543871	NW_026085829.1	180717879	180720185	+	2307	42	354	248	156	379	614	483	299	2878	1168	3538	684	655	932	931	412	1471	154	430	158	160	89	348	31	173	212	96	283	311	465	193	554	166	333	461	455	582	177	801	237	301	649	310	727
LOC126543868	NW_026085829.1	179821643	179823985	-	2343	1	2	0	1	0	2	0	0	1	0	2	0	0	1	0	0	4	0	2	0	0	1	0	1	0	0	0	0	0	1	0	0	0	0	0	0	0	0	0	0	0	2	1	0
LOC126543862	NW_026085829.1	179545628	179786303	+	240676	1652	365	157	89	136	316	158	309	284	105	236	2453	3109	4921	1058	1265	1783	779	667	332	591	358	776	725	297	272	815	176	223	478	242	3654	4452	4261	1108	2460	2096	372	1539	451	239	854	656	2165
LOC126543846	NW_026085829.1	176268525	176280757	+	12233	3977	12433	11009	5675	17925	5609	12103	4240	39561	13630	41803	47536	45834	71520	113682	100473	147585	3498	13489	8241	10694	6609	11621	1138	4088	1299	3121	2840	4361	6927	3038	15356	30187	36591	140677	115167	136461	4397	11549	8500	9766	15023	6519	11481
LOC126543831	NW_026085829.1	30587711	30666153	+	78443	849	758	649	595	613	1614	1010	997	1778	710	2361	1162	1457	2047	2099	2109	2580	604	4697	481	1535	752	3192	483	2433	970	587	1035	1473	2743	1226	1719	1200	1489	1452	1766	2509	1950	3330	851	2414	4466	2493	2951
LOC126543825	NW_026085829.1	176192962	176219315	+	26354	357	554	769	518	704	2247	1064	984	6674	2896	7998	1166	907	1574	2682	1976	3247	400	1443	379	664	371	1747	139	736	589	367	557	993	1813	787	679	592	578	1346	1626	2129	695	1723	314	834	1911	901	1577
LOC126543806	NW_026085829.1	60045339	60097625	-	52287	268	110	545	656	1147	584	888	489	484	164	186	240	174	332	113	84	172	83	565	69	155	112	324	69	204	123	169	121	665	929	409	149	208	95	53	77	76	255	374	154	78	269	141	275
LOC126543797	NW_026085829.1	59978662	60026270	-	47609	874	204	15355	14704	22063	10797	14231	15211	6487	2483	6466	188	154	258	677	186	442	176	896	57	355	293	258	136	199	10561	5289	12291	16461	15561	10058	147	497	91	50	81	67	214	103	300	88	140	39	44
LOC126543795	NW_026085829.1	59832514	59940460	-	107947	1322	839	502	498	680	2124	1157	1330	4620	1969	5416	336	332	567	612	570	888	471	2313	608	868	409	1868	427	1185	1117	745	1260	1873	2672	1240	805	715	392	629	735	871	1118	1925	652	1309	1857	1518	1131
LOC126543783	NW_026085829.1	172436090	172464512	+	28423	177	169	210	199	325	1328	1091	887	4446	2166	6576	547	377	640	3014	2292	3462	311	1199	113	472	269	900	65	573	351	105	319	1044	1258	793	560	204	234	1760	2126	2274	499	967	335	812	1509	735	1671
LOC126543778	NW_026085829.1	171559898	171621595	+	61698	1120	1096	682	493	1101	3586	1841	2017	5992	2499	7063	886	1064	1712	1705	1324	2609	927	2808	796	1451	656	3081	443	1406	833	1005	1042	2161	4850	2256	772	1220	952	1041	1328	2007	1175	2333	762	2050	3150	1989	1488
LOC126543777	NW_026085829.1	171545314	171559739	-	14426	346	631	1704	1480	1977	4397	3161	2350	6616	2819	8673	848	777	1154	1831	1040	2413	373	3890	468	1082	453	3010	173	1856	2496	1025	2310	2685	5003	2449	816	455	508	559	1021	1291	1843	1909	406	1830	3356	2129	1653
LOC126543770	NW_026085829.1	170577250	170585524	+	8275	185	833	783	465	1182	906	1273	670	9217	3372	10492	2514	1947	2323	3370	1924	3528	479	3326	369	1921	589	2327	338	1547	540	464	816	830	1403	564	1965	667	1111	2404	2481	2948	2369	3933	1403	3430	6697	3197	2350
LOC126543764	NW_026085829.1	68363687	68366299	+	2613	44	176	334	250	382	884	460	400	11954	2917	10417	1008	760	1163	2209	1620	2363	96	612	121	200	92	374	32	269	243	149	288	249	383	269	402	259	348	1605	1503	2111	285	711	189	291	675	267	695
LOC126543759	NW_026085829.1	68106766	68168460	+	61695	0	0	0	0	0	0	0	0	0	0	0	0	0	0	0	0	0	0	0	0	0	0	0	0	0	0	0	0	0	0	0	0	0	0	0	0	0	0	0	0	0	0	0	0
LOC126543695	NW_026085829.1	241193811	241217980	-	24170	380	395	1052	890	1251	3912	1975	2126	5792	2093	7227	2659	2709	3859	6107	5286	6460	240	1834	269	567	195	976	117	950	1520	856	1236	3278	4121	1871	2027	1665	2267	6461	6992	10124	993	1920	445	1361	2030	1435	2597
LOC126543694	NW_026085829.1	241102966	241111385	-	8420	10	5	45	59	74	70	3	6	635	203	630	18	13	10	27	2	26	60	42	7	4	0	11	5	16	36	19	34	9	26	8	61	9	18	0	2	4	3	108	28	0	0	15	154
LOC126543603	NW_026085829.1	222127396	222187970	+	60575	181	143	1	8	0	30	42	28	235	59	158	3	26	15	22	34	56	47	34	156	34	15	40	42	15	4	90	3	18	40	11	4	91	15	8	63	18	8	10	92	6	46	9	8
LOC126543537	NW_026085829.1	206296155	206348805	-	52651	89	37	2	1	6	1	4	6	47	19	78	24	52	71	21	51	34	42	84	7	26	11	14	26	123	11	62	14	1	2	0	36	178	62	11	61	27	32	60	243	0	20	9	9
LOC126543500	NW_026085829.1	194021962	194049221	-	27260	18	5	2	0	0	0	0	2	14	5	7	0	2	1	3	3	3	4	4	2	5	2	9	6	4	0	13	0	0	0	0	0	12	5	0	11	1	0	2	2	0	5	0	4
LOC126543453	NW_026085829.1	176230781	176231281	-	501	14	56	39	50	35	425	159	237	965	399	1350	94	78	65	328	156	308	130	180	19	55	17	147	9	62	115	22	94	169	407	142	158	63	89	109	191	226	86	155	77	98	299	162	499
LOC126543390	NW_026085829.1	157852202	157852516	-	315	15	86	114	126	215	175	58	98	2163	805	2270	211	96	157	472	176	632	352	192	25	204	99	217	15	91	99	114	133	81	115	83	428	57	81	85	145	280	136	966	89	128	497	240	814
LOC126543310	NW_026085829.1	115708702	115709411	-	710	0	0	0	0	0	0	0	0	0	0	0	0	0	0	0	0	0	2	0	0	0	0	2	0	0	0	0	0	0	0	0	0	0	0	0	0	2	0	1	0	3	1	1	0
LOC126543309	NW_026085829.1	115329996	115403840	+	73845	471	131	125	56	120	1222	165	394	12253	4545	15351	109	106	186	958	529	892	402	519	155	251	135	405	181	254	198	177	237	227	467	776	327	278	144	272	259	408	191	797	124	266	1093	286	1183
LOC126543282	NW_026085829.1	98033622	98138852	-	105231	1963	2608	2562	2300	2888	15269	9654	9074	26038	10251	28669	3495	3677	5551	7149	5812	8558	878	4461	1846	2539	1209	4811	623	2269	4181	1582	4470	8481	14113	7732	2761	3475	3844	3246	5105	7860	1941	3037	1757	2937	5311	3148	3079
LOC126543218	NW_026085829.1	70475392	70544812	-	69421	706	258	8756	8551	10502	7046	5429	5848	1023	424	1168	145	151	216	196	138	184	139	874	122	301	230	207	135	220	5771	3452	9403	5430	16833	8111	90	502	145	91	153	119	169	298	379	41	152	39	83
LOC126543207	NW_026085829.1	57436228	57482312	-	46085	304	104	30	25	51	1747	200	159	16753	5940	19488	135	56	104	1695	100	1953	155	429	84	166	98	406	81	186	122	136	121	176	483	125	183	153	74	102	136	276	158	461	65	248	459	271	675
LOC126543072	NW_026085827.1	14400270	14403567	+	3298	74	11	11	3	1	8	60	7	1	4	5	5	17	11	4	5	9	18	14	2	10	5	21	13	1	0	51	2	2	3	1	4	61	10	4	16	12	5	3	8	1	15	1	26
LOC126543052	NW_026085827.1	8903901	8970555	+	66655	851	919	1387	1009	1775	4931	3641	3220	16356	7204	21427	1442	1009	1557	6904	3236	7064	1716	2615	434	1266	579	2291	350	1112	1526	977	2287	3278	4199	2674	2232	635	956	2103	2119	3173	1381	3835	964	2136	4513	2566	5246
LOC126543007	NW_026085827.1	4698054	4734230	+	36177	460	980	1613	1560	2306	4211	2529	2268	8296	2934	9333	1436	1359	2084	2782	1552	3114	327	2753	756	1005	517	2460	114	1392	2776	695	2239	2941	4636	2437	1370	945	1188	1625	1874	2908	1450	2157	1217	1846	3687	2124	2255
LOC126542987	NW_026085827.1	3806035	3832880	-	26846	515	2582	605	623	933	1883	1034	784	6978	2819	8695	4447	3066	5065	5969	4954	6979	303	3227	1286	1093	520	2320	283	1132	1067	699	1243	779	1858	655	3488	1627	2480	4707	4815	7225	2029	6418	4056	2335	4641	2570	2677
LOC126542975	NW_026085827.1	2290690	2294887	+	4198	1041	5105	14908	11375	19929	22603	20336	20717	45070	19913	56181	5932	5624	9385	14928	11460	18522	1970	12387	2513	6038	3226	12489	873	5499	16848	6300	23065	24260	33756	25139	5319	3211	4200	7657	9763	12363	5660	9957	5024	6805	14210	8199	7500
LOC126542974	NW_026085827.1	2287609	2290059	-	2451	46	138	169	167	122	1731	351	309	11699	4554	14501	221	100	74	2027	282	1951	140	479	76	164	60	422	22	189	386	63	689	475	1019	344	424	16	32	442	695	864	271	689	252	497	995	438	904
LOC126542972	NW_026085827.1	2242938	2252986	-	10049	248	145	299	193	260	965	493	366	10212	3650	10643	815	689	1018	1938	900	2407	181	541	128	195	74	352	54	251	396	152	352	302	428	250	371	171	252	824	795	895	303	872	136	357	989	1476	765
LOC126542969	NW_026085827.1	1512894	1528254	-	15361	108	41	90	74	153	180	55	61	370	180	552	53	111	82	81	43	81	39	243	34	13	21	144	22	99	101	106	66	78	194	64	55	161	102	13	25	57	110	90	116	34	74	35	111
LOC126542967	NW_026085827.1	1983660	2063593	+	79934	918	2365	6841	5279	9709	14037	15080	12349	12309	4640	14265	4382	4866	8424	7534	6782	10867	647	3551	1717	1747	925	3042	318	1725	8584	3984	8238	14796	18681	13452	3093	3408	4132	6614	9463	10511	1624	5203	2621	2522	4300	2291	3848
LOC126542965	NW_026085827.1	2189003	2242886	+	53884	209	157	51	62	48	585	219	186	1865	1027	3280	127	138	143	290	83	310	208	257	121	191	50	316	63	81	256	137	404	206	553	128	303	162	77	146	124	294	87	349	113	253	415	321	786
LOC126542943	NW_026085827.1	1095382	1096591	+	1210	66	284	3	2	4	26	19	15	255	80	251	457	238	438	1092	1784	711	29	84	183	23	11	52	10	23	5	0	19	4	6	0	3011	208	336	806	831	1110	34	230	260	22	58	66	552
LOC126542929	NW_026085827.1	152120	175997	-	23878	576	614	1395	1400	1411	5643	3694	4243	3938	1497	4379	594	494	683	1367	666	1605	169	2199	569	573	230	1765	171	1222	3947	1255	3131	5048	8022	3818	540	283	249	1039	1402	1957	1253	1152	593	1935	3040	1922	913
LOC126542859	NW_026085826.1	5847219	6009859	-	162641	3207	6544	7239	7604	9679	28529	22769	22734	1876	984	2361	2030	1564	2822	1916	1690	2797	2674	21957	4785	8767	5337	18755	2461	10901	10115	5029	11315	18586	27891	20311	2022	1897	1160	1458	1785	1945	12723	8042	5369	11095	21030	12842	3451
LOC126542858	NW_026085826.1	5568228	5569528	-	1301	247	449	897	655	1001	1797	957	563	14387	6081	17836	2999	1804	3310	5734	3992	6333	378	1520	306	423	266	1118	167	569	734	564	823	962	1350	634	1490	748	1245	4159	3908	4649	741	1960	605	1169	2395	1145	1998
LOC126542856	NW_026085826.1	6401743	6431567	-	29825	324	146	66	31	46	265	50	66	1915	814	2661	76	106	160	661	128	388	148	395	93	64	34	136	80	160	77	211	93	51	68	25	98	446	184	56	111	108	137	216	110	94	245	99	352
LOC126542853	NW_026085826.1	7990452	8039442	+	48991	406	183	153	95	152	826	313	268	3608	1366	4589	152	155	326	699	323	696	202	570	138	368	121	734	112	386	204	252	242	241	357	205	226	294	167	198	291	385	268	531	152	451	719	439	540
LOC126542850	NW_026085826.1	7982049	7990302	-	8254	98	76	56	38	50	545	187	123	5153	1959	6207	177	144	151	621	92	663	57	242	56	98	26	270	24	123	71	38	51	152	331	103	94	50	58	135	109	252	134	314	47	201	300	225	292
LOC126542839	NW_026085826.1	6073808	6077655	-	3848	136	128	124	157	117	2281	631	574	8304	3452	10793	326	262	293	1438	388	1600	104	659	100	206	82	491	56	303	576	150	634	1142	2275	788	620	313	223	730	889	1514	519	856	292	754	1036	709	1519
LOC126542834	NW_026085826.1	5593491	5601784	-	8294	307	429	5802	5006	7690	8245	5321	5935	3394	1245	3830	1821	1265	2300	2760	2519	3492	168	1860	279	391	255	1165	148	716	7591	2924	6393	8242	10507	7883	1756	815	1238	2107	2794	3747	772	2558	533	882	1434	829	2137
LOC126542824	NW_026085826.1	1245270	1246804	-	1535	53	155	330	313	343	1916	858	535	9247	3666	11495	1048	810	1091	2728	1463	4037	187	398	97	201	118	392	40	180	447	118	462	631	1225	538	854	384	660	1241	1258	1821	229	791	136	417	767	357	1126
LOC126542817	NW_026085826.1	202575	704208	-	501634	5654	2863	69	31	67	196	86	354	1286	613	2130	479	722	1123	1128	1607	1625	2930	4601	2342	2511	1248	3946	2081	2120	61	2363	56	58	125	51	735	5260	1776	896	2160	1638	1979	1896	2675	2297	4518	2840	959
LOC126542791	NW_026085826.1	3453168	3524350	+	71183	594	297	30	106	59	374	122	253	182	70	239	221	142	272	857	945	1182	237	323	131	211	215	304	185	136	96	284	59	82	180	72	493	588	336	968	2079	2885	220	323	331	135	332	292	278
LOC126542770	NW_026085826.1	6493201	6576574	+	83374	612	895	1283	1528	1701	7851	4262	4961	6374	2617	9220	1279	982	1638	4136	3699	4785	604	2149	586	934	569	2096	253	889	3132	1251	3111	5157	6878	5355	2723	670	1268	2508	4047	4627	1417	3826	1039	1601	3053	2200	5241
LOC126542662	NW_026085825.1	20338830	20376381	+	37552	618	2047	6429	4026	7249	12537	12285	10795	11104	4732	13667	4819	4087	6578	7368	6730	8879	1203	3057	1595	1851	1318	2990	369	1395	6697	2182	5852	13127	16145	9631	2989	1323	1844	6349	8259	7210	1425	5610	1852	2098	4264	2162	5670
LOC126542661	NW_026085825.1	20757540	20763897	-	6358	69	8	1	1	0	1	4	13	7	3	8	6	8	17	6	8	12	38	6	13	32	15	10	14	5	2	65	4	2	1	2	57	73	19	3	11	9	6	95	108	4	14	2	466
LOC126542660	NW_026085825.1	20812517	20813682	-	1166	79	126	92	128	119	763	241	312	5063	1925	6457	533	314	506	1029	322	1237	240	401	72	208	88	224	48	176	201	97	193	234	467	207	306	124	267	524	458	831	225	514	108	378	700	306	687
LOC126542562	NW_026085825.1	41681987	41719694	-	37708	153	339	165	146	237	2267	535	457	10874	3541	11557	404	302	368	1907	295	2327	195	774	279	579	195	970	98	429	365	205	311	465	803	348	461	117	191	397	372	916	455	883	223	780	1423	696	1203
LOC126542560	NW_026085825.1	41721076	41760344	+	39269	324	300	207	243	278	1114	854	1022	2389	870	3087	420	406	550	673	685	714	189	631	179	226	133	702	80	337	592	296	460	736	1455	892	464	296	255	458	708	818	337	463	357	251	644	395	682
LOC126542550	NW_026085825.1	41031096	41035999	+	4904	307	5158	75	41	157	1554	1801	822	57721	22938	64861	1738	1871	2003	7913	4913	8333	536	3467	2037	2913	1216	5655	336	1623	409	160	896	1160	1473	564	2494	985	1096	8725	6122	14000	1688	2658	2138	6062	10401	4578	3056
LOC126542546	NW_026085825.1	41025750	41030794	+	5045	256	473	645	376	931	786	728	504	6165	2394	6975	1594	1458	2354	2216	1782	3026	328	1059	293	460	298	929	99	546	505	233	544	419	901	406	894	791	1147	1669	1709	1828	520	1688	468	851	1653	858	1461
LOC126542540	NW_026085737.1	15393776	15425789	+	32014	210	187	199	197	262	866	269	173	8910	3391	9611	195	201	277	662	228	949	253	724	185	381	164	795	151	440	346	165	375	405	452	295	583	301	171	234	312	389	315	1284	251	587	831	480	1233
LOC126542532	NW_026085825.1	40192071	40207993	-	15923	212	224	302	261	305	2626	954	725	5728	1994	7103	472	428	564	2009	928	1883	264	604	173	272	111	639	82	251	498	200	529	972	2031	906	623	199	276	607	813	1421	244	1068	174	370	651	379	992
LOC126542512	NW_026085825.1	39225612	39227737	+	2126	3516	5045	8899	6430	15458	8727	10373	4929	58224	22132	60713	20434	16463	26771	41571	42310	58354	2128	12371	2639	6632	3571	9487	1159	4915	3699	3726	5079	5078	8252	5359	8726	8714	10221	39127	36861	44924	6529	13297	4775	9638	20181	7508	12346
LOC126542510	NW_026085825.1	38794935	38811922	+	16988	305	416	1607	1167	1457	1088	1410	1383	375	158	414	1660	1402	2369	1818	1669	1857	165	2491	223	734	307	1825	134	1070	1772	699	1111	1596	1643	1664	699	729	965	1256	1687	1314	987	1530	574	1086	2429	1289	870
LOC126542506	NW_026085825.1	39048865	39083394	-	34530	1003	343	611	487	948	2116	898	793	14491	5346	15749	592	480	890	2097	503	2446	421	1194	254	514	220	947	292	596	825	596	726	967	1611	942	617	835	555	363	710	773	467	1087	360	864	1946	934	952
LOC126542498	NW_026085825.1	39021851	39034900	-	13050	7336	12335	71965	63188	99831	154781	96240	110782	36121	15698	57831	28024	25298	44308	105284	141080	181360	5075	15613	6330	9153	5501	14913	1857	6905	54970	38080	59429	117854	122037	126964	44541	27412	62573	100081	193339	221259	7920	46233	15186	8553	19287	11870	37185
LOC126542496	NW_026085825.1	38631059	38670371	-	39313	962	701	2169	1895	1760	6268	4011	3863	4696	2086	6890	1181	1275	1646	3574	1665	3963	588	1731	498	1146	525	2315	357	818	2576	1053	2270	4688	5816	3685	1216	1018	842	1781	1663	3679	866	1625	510	1399	2844	1383	1622
LOC126542493	NW_026085825.1	38195565	38201718	+	6154	463	314	171	124	273	360	411	453	174	90	317	136	123	295	237	116	295	129	770	261	308	150	418	101	383	217	130	115	517	1672	518	74	224	100	226	198	554	396	332	245	774	1613	453	109
LOC126542487	NW_026085825.1	37529642	37535269	+	5628	141	394	609	385	918	906	700	329	8423	3301	9390	1433	1196	1901	3083	1542	3880	552	1018	193	620	290	959	128	446	280	208	488	289	606	213	964	512	823	1709	1480	2653	550	1236	304	764	1547	689	1510
LOC126542486	NW_026085825.1	37464537	37509623	+	45087	174	119	167	190	191	933	371	271	2081	1129	3726	377	377	395	523	264	708	152	664	115	153	90	666	59	556	242	113	200	361	688	341	275	103	175	277	303	616	459	678	117	414	1073	392	703
LOC126542485	NW_026085825.1	36712305	36794141	-	81837	567	210	15	4	4	14	10	30	232	80	208	14	19	37	49	78	86	223	216	146	148	78	214	150	112	6	251	10	4	4	1	64	434	153	41	146	57	64	201	220	52	179	56	241
LOC126542481	NW_026085825.1	35092843	35477591	+	384749	3652	1774	29	23	31	95	110	222	283	68	176	513	428	619	246	436	455	3160	7705	1062	5403	3308	7961	2899	3606	106	1137	164	39	83	48	309	2139	650	209	517	312	3094	1345	3626	3705	7159	4858	107
LOC126542464	NW_026085825.1	31925215	31929579	+	4365	121	442	1059	929	1637	793	626	417	6190	2296	6736	437	331	560	731	203	593	222	894	348	240	167	892	63	391	807	225	870	594	1286	463	669	266	471	223	364	644	336	1551	351	634	1169	781	1951
LOC126542461	NW_026085825.1	31934737	31947750	+	13014	102	419	171	129	253	1067	524	590	698	359	979	141	146	328	148	88	282	83	1414	340	343	156	1640	127	748	368	84	360	622	1186	540	284	55	65	69	134	245	618	697	445	726	1014	1048	647
LOC126542446	NW_026085825.1	29121050	29149125	-	28076	163	178	358	250	359	1116	656	657	1064	454	1439	308	286	399	732	585	837	117	504	115	265	124	576	85	297	713	258	569	599	1208	458	376	266	279	405	577	779	351	644	213	398	769	526	644
LOC126542441	NW_026085825.1	28992700	29016405	-	23706	879	1658	4722	3506	7001	8052	8037	6853	6495	2554	8911	3187	2902	5088	11120	12058	15077	614	2927	889	1307	902	2483	567	1141	2887	2030	2965	7501	8386	6899	3171	2254	3705	10289	14141	15647	1342	4348	1541	1557	3696	2056	3861
LOC126542423	NW_026085825.1	28105771	28111986	-	6216	65	23	51	52	74	762	114	131	4833	2118	6270	109	69	103	567	28	708	132	240	39	44	18	82	23	82	161	59	146	224	468	106	278	37	34	36	56	76	87	618	56	117	212	100	1055
LOC126542417	NW_026085825.1	27309962	27315825	-	5864	0	0	0	0	0	0	0	0	0	0	0	0	0	0	0	0	0	0	0	0	0	0	0	0	0	0	0	0	0	0	0	0	0	0	0	0	0	0	0	0	0	0	0	0
LOC126542414	NW_026085825.1	26462661	26485509	-	22849	26	27	18	36	34	148	75	31	2646	856	2888	64	33	29	354	66	399	11	178	24	46	22	105	18	86	53	13	45	80	96	79	122	7	14	169	237	188	99	200	27	281	413	247	176
LOC126542410	NW_026085825.1	27293182	27316418	-	23237	155	118	320	398	662	509	486	378	2327	1003	2740	312	164	407	460	244	883	99	327	75	90	345	274	49	161	428	255	433	366	537	323	178	251	131	221	222	404	172	18265	93	257	586	306	476
LOC126542406	NW_026085825.1	27317000	27319013	+	2014	71	181	182	162	262	2531	799	769	7592	3433	10319	415	393	478	2185	854	2156	132	315	90	220	100	350	35	134	487	146	638	1318	1922	849	601	268	301	965	1215	2002	155	621	159	380	581	364	750
LOC126542395	NW_026085825.1	26175854	26187896	-	12043	301	2822	3378	3629	4953	2062	1362	1410	8111	3386	8608	8684	6129	10601	3735	3131	3910	252	2029	1552	583	371	1438	155	841	4876	1987	3814	1555	3955	1136	4676	2965	4561	3064	3718	4422	1142	6736	3900	1367	2457	1190	4223
LOC126542388	NW_026085737.1	13413079	13431062	+	17984	36	53	3542	2	1737	295	475	0	146	366	254	0	21	69	74	3	16	34	137	5	0	25	23	35	16	5	1569	2131	1258	583	0	32	315	24	19	13	4	0	58	126	3	0	4	1
LOC126542385	NW_026085825.1	25217247	25239881	+	22635	398	93	9011	5718	11484	6098	3991	4553	110	97	195	20	26	49	57	50	138	89	93	35	164	53	116	84	37	10147	3193	10638	7869	7083	6725	57	205	54	21	48	26	24	51	186	10	39	15	18
LOC126542382	NW_026085825.1	25287280	25316038	+	28759	476	61	2854	3182	4662	1586	1009	1220	45	42	90	62	36	40	45	66	103	105	178	35	105	65	79	89	61	8378	3752	11088	1729	3795	1394	35	336	83	39	90	40	40	41	105	33	71	23	35
LOC126542365	NW_026085825.1	22291876	22350826	+	58951	529	2115	4286	4917	5861	7008	4720	4928	4319	1709	5328	3380	2188	4049	2275	1699	3329	220	3597	1134	1085	503	3844	213	1561	7005	2701	6749	6414	10948	5402	2345	1652	2246	1892	2865	3582	2156	3980	3597	3214	6004	3449	2863
LOC126542358	NW_026085825.1	21552022	21679198	+	127177	1034	562	4343	6741	10576	3472	2409	3400	981	469	1264	153	333	365	348	359	904	628	2883	230	357	342	475	335	864	9383	4104	7568	5075	11976	3088	362	885	281	193	359	210	350	779	269	155	1211	299	938
LOC126542348	NW_026085825.1	21362332	21533472	+	171141	1732	1239	665	600	1304	8758	4194	3708	12120	5716	18088	987	1054	1609	3951	3033	4150	1225	4453	1085	2111	1112	4516	720	1993	2309	1225	2500	3475	6589	3339	1787	1562	1147	1844	3152	4591	2192	2970	970	2510	5039	3175	3235
LOC126542322	NW_026085825.1	16521862	16528841	-	6980	42	210	142	113	192	689	315	258	4026	1608	5029	197	156	246	662	129	881	156	500	95	249	106	528	88	209	222	80	206	259	615	157	330	98	137	135	156	367	207	515	165	284	522	319	606
LOC126542312	NW_026085825.1	14590994	14625545	-	34552	269	59	1	3	1	4	2	21	96	21	45	4	19	31	24	66	46	145	157	37	109	79	173	94	77	2	63	4	2	3	0	11	243	102	21	49	25	74	41	42	70	159	101	13
LOC126542308	NW_026085825.1	13416368	13419207	+	2840	49	202	222	215	318	780	540	349	3895	1605	4345	610	483	820	1112	278	1368	140	851	134	291	223	752	39	337	457	129	419	340	498	271	482	244	345	463	597	981	369	667	186	621	1243	537	669
LOC126542303	NW_026085825.1	13425710	13426853	-	1144	48	113	111	93	114	852	237	209	5715	2218	6444	221	128	208	1287	545	1232	92	333	51	158	75	221	30	151	202	105	257	387	585	200	229	56	117	462	519	785	180	343	142	262	564	266	358
LOC126542298	NW_026085825.1	13426983	13446048	+	19066	297	397	606	520	927	2608	1812	1621	13137	4926	13541	1954	1358	2305	2912	1768	5000	393	909	382	404	288	924	122	500	794	411	684	1803	2267	1304	903	354	643	1571	1675	2947	639	1167	290	581	1352	665	1294
LOC126542291	NW_026085825.1	13322206	13401579	-	79374	1940	1614	9010	7613	11101	19210	14826	14393	18546	7960	25669	5423	5264	7717	23845	25288	34848	1051	3581	1090	2048	936	4564	560	1707	9725	4605	9077	15286	14967	12763	4768	3834	4511	25030	34952	36723	1817	5439	1574	2555	4495	2859	6927
LOC126542278	NW_026085825.1	12425906	12477829	-	51924	615	711	585	797	829	1695	848	1034	4336	1679	6216	1323	1421	2163	920	598	910	146	1996	418	337	126	1626	158	945	1641	913	1731	1104	1686	827	2594	1780	2230	451	638	1028	1071	2230	1748	1047	1949	1401	1261
LOC126542249	NW_026085825.1	8501783	8624955	+	123173	747	477	346	366	493	3386	1221	1032	8216	3003	9474	669	743	919	2752	1151	3169	509	1680	379	660	312	1352	279	900	865	517	954	1248	1816	1095	993	867	653	958	1279	1918	861	1555	512	1178	2031	1301	1604
LOC126542241	NW_026085825.1	8401327	8407430	+	6104	79	270	219	181	253	2030	493	565	9507	3697	11683	326	257	454	1355	196	1114	142	463	159	171	62	472	41	244	567	173	588	727	1199	635	450	262	213	242	349	657	180	941	233	388	624	264	975
LOC126542229	NW_026085825.1	8399007	8400853	-	1847	190	544	896	671	995	7056	4039	4197	9976	4752	14777	1106	814	1098	3892	2547	4542	402	1100	287	640	312	1342	73	437	2466	701	2920	4909	5399	3006	2563	339	876	1821	2278	3581	844	1933	589	1092	2757	1697	3624
LOC126542226	NW_026085825.1	8408220	8466198	-	57979	397	185	92	53	140	922	226	205	4593	1701	5430	196	167	242	941	340	527	244	688	137	283	154	583	155	376	200	215	184	267	553	232	197	355	118	142	346	455	299	538	181	448	953	632	493
LOC126542224	NW_026085825.1	7477358	7480020	+	2663	28	120	279	268	351	1550	650	695	6426	2592	7810	238	149	258	970	167	1065	100	315	83	184	105	439	29	184	415	126	428	1033	1464	667	311	93	118	437	341	719	262	537	119	462	915	420	621
LOC126542212	NW_026085825.1	3718561	3720831	-	2271	713	1705	3782	2202	5785	2552	3640	1746	7433	3179	8964	4252	3836	7347	10191	8359	14945	508	2631	878	1771	1413	2942	227	968	1147	790	1540	2553	2461	1720	2059	2457	3854	8110	7944	11409	1064	3393	1279	1840	3518	1445	2521
LOC126542205	NW_026085825.1	3686632	3710147	+	23516	107	269	735	426	774	1605	1146	788	4882	1730	5713	1074	1124	1697	1326	814	1403	205	798	158	208	131	530	89	358	1105	372	878	701	1326	677	725	613	663	846	996	1490	417	949	309	421	743	384	1117
LOC126542202	NW_026085825.1	3637503	3664763	+	27261	273	396	1653	2974	2288	2825	1324	985	14680	5920	19637	299	206	275	985	80	671	341	1394	258	563	142	1258	152	648	7866	2105	5771	1827	4191	1212	850	284	252	145	154	276	715	1837	1273	738	1550	992	2376
LOC126542118	NW_026085824.1	3381181	3381305	+	125	0	0	0	0	0	0	0	0	0	0	0	0	0	0	0	2	0	0	0	0	0	0	0	0	0	0	0	0	0	0	0	0	0	0	4	0	1	3	1	0	0	0	0	0
LOC126542112	NW_026085737.1	10360473	10398610	-	38138	33	42	99	66	77	403	247	305	704	353	1374	157	112	177	281	110	201	71	173	23	51	18	128	28	57	244	91	148	238	299	200	135	44	97	116	155	211	77	115	57	66	133	108	341
LOC126542092	NW_026085824.1	29550425	29560356	-	9932	62	53	49	95	100	420	275	181	606	237	564	131	73	163	149	127	455	34	238	62	55	15	183	24	105	141	86	161	257	751	203	221	83	69	130	179	301	303	376	82	153	384	371	639
LOC126542088	NW_026085824.1	29815338	29838403	-	23066	168	62	1277	987	2265	1371	1949	849	4222	1784	4262	61	39	26	926	43	1510	62	125	18	44	49	53	18	32	1014	757	1059	1053	1040	787	26	38	16	35	33	32	24	37	104	4	22	7	53
LOC126542087	NW_026085737.1	9977761	9980262	-	2502	0	0	0	0	0	0	0	0	0	0	0	0	0	0	0	0	0	0	0	0	0	0	0	0	0	0	0	0	0	0	0	0	0	0	0	0	0	0	0	0	0	0	0	0
LOC126542082	NW_026085824.1	30869182	30872943	-	3762	210	693	1399	762	2111	1806	1827	1122	6784	2852	7347	3129	3547	6076	10046	10471	9659	342	1745	415	792	388	1594	101	687	1506	660	1312	1501	1929	1072	1685	1747	2246	7894	7956	10392	593	2287	860	1356	2111	1055	1067
LOC126542081	NW_026085824.1	30909061	30923452	+	14392	176	169	91	83	172	592	572	293	5495	1871	5713	240	262	380	722	550	1264	208	220	165	158	177	189	103	110	98	58	118	296	435	329	200	207	194	491	546	817	121	446	182	244	481	163	483
LOC126542080	NW_026085824.1	30871537	30881329	+	9793	531	582	2232	1391	2699	2178	2074	2102	2077	835	2713	1907	1981	3086	4476	5138	3077	155	2168	382	1025	405	2705	128	878	1932	590	1312	2019	3232	1386	860	1080	2061	3149	4208	4653	852	3102	398	1486	2677	1299	1098
LOC126542079	NW_026085737.1	9947121	10010541	+	63421	544	299	538	476	862	1944	1157	1081	3162	1476	3831	1287	1191	1850	1712	1320	2052	276	875	211	305	126	1069	204	321	845	608	821	816	1079	665	987	924	1006	1065	1964	1572	316	1051	293	218	479	205	1099
LOC126542078	NW_026085824.1	29641681	29655118	-	13438	130	279	503	346	458	2564	464	451	1939	873	2537	824	399	756	596	273	660	88	543	161	70	77	385	47	181	699	192	866	583	897	632	1039	140	238	374	524	729	324	1576	439	218	596	301	1492
LOC126542073	NW_026085824.1	29831760	29930084	+	98325	261	238	174	26	108	13	32	37	98	41	165	107	81	171	143	150	149	130	255	75	74	66	98	96	82	43	172	80	31	14	12	427	154	56	103	199	177	64	766	672	55	99	49	1636
LOC126542058	NW_026085824.1	29857738	29910910	-	53173	0	0	0	0	0	0	0	0	0	0	0	0	0	0	0	0	0	0	0	0	0	0	0	0	0	0	0	0	0	0	0	0	0	0	0	0	0	0	0	0	0	0	0	0
LOC126542053	NW_026085737.1	9717002	9741940	-	24939	578	700	669	493	812	1222	961	847	7793	2775	8947	1457	1069	1746	1817	1495	3615	292	2503	506	646	432	1421	190	1191	731	311	493	853	1533	641	996	627	716	1440	1311	1992	1156	1790	557	1450	2775	1639	3277
LOC126542038	NW_026085824.1	16238678	16281089	+	42412	806	1135	5694	4834	8741	7905	6895	5691	26501	11529	36482	3585	3116	4980	9093	7886	10287	875	2665	889	1409	805	2371	351	1208	4974	2408	5747	7373	7984	5181	2790	1819	2296	6842	7179	6931	1157	4284	1807	1326	2641	1331	5185
LOC126542037	NW_026085824.1	16964141	16966018	-	1878	6	21	56	47	45	726	73	69	3732	1412	4625	145	64	116	731	48	716	150	145	19	26	26	140	4	59	98	25	91	73	179	28	203	38	50	28	27	99	56	501	64	80	181	131	642
LOC126542022	NW_026085824.1	16828939	16896298	-	67360	691	593	33	64	32	142	64	93	79	26	36	77	80	116	78	155	155	318	353	250	203	66	207	146	173	69	270	103	99	139	52	307	625	135	111	253	430	164	394	457	268	487	139	536
LOC126541929	NW_026085824.1	1772202	1773821	+	1620	0	0	0	0	0	1	0	1	23	18	8	0	0	0	7	1	7	3	14	0	0	0	1	0	1	4	0	0	0	3	2	0	0	0	1	0	0	1	2	0	1	2	0	5
LOC126541904	NW_026085824.1	38317182	38325532	-	8351	0	0	0	0	0	0	0	0	0	0	0	0	0	0	0	0	0	0	0	0	0	0	0	0	0	0	0	0	0	0	0	0	0	0	0	0	0	0	0	0	0	0	0	0
LOC126541902	NW_026085737.1	8056255	8082163	-	25909	667	986	790	657	1130	6654	4498	4478	9234	4240	13654	1225	1300	1696	4648	3826	5244	935	1813	571	921	489	1893	265	785	2029	755	2922	4446	4932	2891	2963	794	903	2314	2863	4293	1382	3665	912	1745	3494	2363	7100
LOC126541878	NW_026085824.1	37078109	37086262	+	8154	188	315	268	295	345	1456	967	741	3830	1660	5449	518	415	642	1198	526	1383	175	756	259	299	140	718	100	326	478	241	562	704	1311	556	491	428	295	462	448	981	336	712	205	562	866	565	598
LOC126541875	NW_026085824.1	36928731	36946256	-	17526	212	904	768	578	1149	1804	1595	1166	7705	3158	9666	2111	1619	2551	2423	1298	3138	373	1795	394	722	322	1156	177	726	1080	363	947	1306	1893	1063	1580	600	911	1494	1728	2370	1155	2165	760	1681	3235	1557	1948
LOC126541866	NW_026085824.1	36310585	36326294	+	15710	574	481	1871	1325	2637	2688	2137	1936	10104	4013	11879	2184	1671	2757	4328	3545	5886	564	1347	380	489	246	928	184	555	1871	860	1823	2407	3114	1660	1743	861	1314	3422	3576	4736	790	2773	698	908	1871	980	2476
LOC126541864	NW_026085824.1	36220572	36260979	-	40408	192	12	8553	10774	15053	433	862	525	701	540	423	33	32	26	16	22	36	217	99	11	25	24	22	50	27	7356	1200	12586	919	4038	1513	138	167	51	18	71	32	21	441	34	10	41	5	470
LOC126541841	NW_026085824.1	34012992	34014509	+	1518	25	44	60	88	101	622	275	251	1559	687	1750	132	109	137	473	162	622	92	284	37	69	49	195	23	126	214	75	224	341	608	220	185	69	86	243	302	415	131	259	55	138	259	147	304
LOC126541825	NW_026085824.1	31953789	31956854	+	3066	56	80	341	382	763	534	98	87	3348	1402	4159	736	509	706	974	230	819	167	394	68	201	92	292	93	198	469	179	739	58	221	68	516	219	312	231	317	530	154	504	196	186	398	173	366
LOC126541811	NW_026085824.1	32280903	32319279	-	38377	318	142	12201	4946	14954	1143	762	748	45	15	39	247	127	149	35	58	50	102	420	66	91	102	259	93	153	4082	538	1644	1239	342	339	714	304	402	36	75	76	63	194	191	92	134	104	305
LOC126541809	NW_026085824.1	31891329	31935309	+	43981	496	670	1209	985	1658	6283	3032	2704	12300	5369	16341	1491	1186	1850	6597	2532	6255	494	1443	488	597	301	1318	139	568	2133	1044	2160	3352	4445	1808	2460	929	1662	2378	2513	3965	875	1853	490	1388	2469	1721	2946
LOC126541807	NW_026085824.1	32081181	32102959	+	21779	246	318	179	168	215	1414	404	353	6082	2321	7536	394	449	489	1020	211	1094	207	1820	266	670	343	1348	236	846	554	175	532	512	1148	370	492	391	239	276	204	550	815	1140	333	1249	2545	1257	842
LOC126541800	NW_026085824.1	31166672	31530377	-	363706	3608	841	572	1044	689	1171	802	969	1256	479	1848	309	431	682	849	589	1025	1731	2420	804	1956	977	1910	1418	840	1613	2087	1472	971	1244	713	350	3081	889	414	1012	749	477	730	821	923	1745	781	912
LOC126541789	NW_026085824.1	27743212	27755470	+	12259	3746	11748	24500	14507	35157	14402	24263	11426	31196	12458	35947	53495	51417	80708	114251	111500	141079	3543	9024	5631	6380	4017	10799	1023	3066	5990	5228	8701	11522	16827	9828	25426	37033	54131	137120	110251	133067	3530	15099	8351	6415	13110	5865	17448
LOC126541779	NW_026085824.1	27760699	27790668	+	29970	274	130	163	279	145	1056	587	512	519	239	755	136	118	181	186	101	231	184	872	114	178	143	914	135	372	731	328	740	566	1272	432	450	404	187	104	292	317	1298	681	228	954	1993	1872	729
LOC126541739	NW_026085824.1	24613664	24639872	-	26209	517	530	443	461	601	3863	1549	1243	6563	2819	10134	464	395	643	2416	756	2148	309	1776	277	627	236	1795	101	966	1079	547	1230	1781	2985	1413	900	550	596	709	935	1283	1008	1477	562	1062	2070	1352	2276
LOC126541727	NW_026085824.1	23294369	23296979	+	2611	7543	15629	57359	35071	76956	39625	57278	35876	28961	14860	41100	50996	44756	87382	132211	123625	195681	3734	14039	7230	12682	8614	20646	1338	5327	19283	15069	21034	56393	54054	31160	28287	37198	53920	94917	89724	130765	5471	26270	8720	10172	20896	10870	23195
LOC126541726	NW_026085824.1	23352623	23396898	-	44276	278	188	133	151	145	627	670	658	246	112	360	95	63	99	322	363	593	168	213	142	299	125	237	96	128	261	255	260	570	552	722	202	276	132	299	631	606	101	178	128	65	252	142	283
LOC126541724	NW_026085824.1	23420074	23456186	-	36113	617	361	882	957	1005	2722	1025	710	11926	4427	15682	901	972	1189	1453	401	1356	335	862	273	248	138	685	162	359	1909	827	1646	1116	1658	884	1589	972	880	468	638	1017	343	2255	514	594	958	586	2077
LOC126541721	NW_026085824.1	23298349	23338376	+	40028	662	656	1047	694	1419	1878	1371	1046	3256	1438	3962	903	897	1774	910	643	1220	727	2404	550	944	544	2088	320	1157	1055	668	973	879	2465	1031	975	907	833	464	683	1221	978	1907	656	1002	2009	1130	1586
LOC126541716	NW_026085824.1	22973968	23029999	-	56032	539	379	687	686	891	2361	1626	1711	3545	1373	4582	501	374	579	787	424	758	389	1188	342	526	243	883	245	521	1305	728	1110	1485	2609	1517	705	540	404	335	599	574	499	1336	455	679	1377	838	1503
LOC126541703	NW_026085824.1	22334045	22438384	+	104340	839	397	3812	3727	4150	8476	6395	5483	11731	3974	14012	995	891	1308	2516	1544	2044	698	2029	282	1334	778	2848	350	1091	5230	2465	4673	6741	10267	6247	719	958	779	1825	2648	2040	966	1912	438	1390	2137	1260	1108
LOC126541702	NW_026085824.1	22299221	22329726	+	30506	458	253	1185	722	1510	1400	1042	792	5498	2209	7874	804	729	1169	1426	813	1711	443	2114	214	842	425	1583	301	883	1446	728	1211	757	1188	700	546	564	463	677	755	946	747	1283	353	1522	3200	1323	1190
LOC126541693	NW_026085824.1	21189855	21209200	+	19346	344	750	3225	2596	3669	4720	3817	3687	5666	2264	6707	1924	1650	3037	2740	2815	3310	392	3695	556	1094	448	2275	244	1643	5518	1728	3980	3794	4933	2866	1339	1002	1687	2361	2465	2897	1577	7625	887	1681	2591	1703	1799
LOC126541657	NW_026085824.1	19154989	19162310	-	7322	7743	22104	61788	41761	74661	57665	76087	40480	83424	32237	95282	99975	89621	137710	234577	218328	286924	2673	15843	10604	8357	5767	17179	1355	5875	23625	11563	25937	59408	62738	48605	40593	49806	87630	263264	244664	295899	8292	29691	13997	13623	29320	11955	38643
LOC126541642	NW_026085824.1	17598469	17661201	-	62733	1581	1811	2536	2709	2838	15062	7756	8655	19212	7866	23933	2972	2633	4170	5811	4165	7399	950	5960	1349	2242	941	5223	703	2739	5739	1494	5739	11502	20672	9815	2753	2490	2343	3656	4951	9736	3295	3983	1479	3902	6885	4594	3427
LOC126541635	NW_026085824.1	14097286	14099465	+	2180	4525	14155	18067	9592	29766	6573	18008	5463	40366	14489	44056	69367	62814	100808	132072	110531	157885	3220	11329	7412	8186	5010	10927	1060	3668	2847	5298	4869	5305	9938	4032	22772	43200	53101	157139	132207	160793	4610	13662	9292	7447	13398	5626	17704
LOC126541633	NW_026085824.1	14204180	14205007	-	828	87	186	279	188	418	607	397	179	4837	1831	5560	1530	1287	1717	2223	1910	2673	318	412	129	250	136	357	55	152	230	190	294	219	366	140	786	346	644	1532	1776	1593	218	940	197	439	709	356	1269
LOC126541619	NW_026085824.1	13327580	13369938	-	42359	460	227	363	179	466	745	526	253	5793	2309	6099	547	560	673	1457	557	1856	341	346	110	244	144	262	101	187	337	295	258	246	484	279	323	330	349	249	436	370	143	849	170	134	399	182	946
LOC126541612	NW_026085824.1	13103603	13123104	+	19502	558	1088	5540	4774	8151	7929	7572	5645	11974	4494	15542	3964	3272	5417	6429	4733	7292	664	3564	516	1997	1099	3200	561	1348	15820	6066	13524	5702	6730	4258	3174	2428	3021	4256	3965	5842	1313	4673	2163	1508	2968	1685	5756
LOC126541603	NW_026085824.1	12365563	12434602	-	69040	455	256	173	210	286	2724	637	537	9897	3908	11588	839	649	1124	3390	1651	3376	323	647	214	264	122	741	130	283	503	385	526	702	1476	384	716	518	628	1191	1325	2030	296	934	187	387	630	559	1018
LOC126541581	NW_026085824.1	9833821	9857605	+	23785	360	566	1767	1884	2816	3579	3033	2715	2941	1134	3074	1663	1546	2483	2295	2637	2917	216	3853	484	961	578	2316	209	1791	3881	1584	3395	2619	4175	2064	1556	824	1114	1821	2245	2734	1842	2310	1261	1442	2356	2022	1438
LOC126541580	NW_026085824.1	9478546	9499395	-	20850	200	1240	287	727	1051	3807	1634	1724	4224	1724	5554	718	904	1002	1193	649	2192	297	1927	915	1097	640	2264	204	807	954	423	2323	4231	5347	3130	1792	281	533	2063	1309	3298	779	2620	688	1301	2329	1329	2358
LOC126541579	NW_026085824.1	9606143	9631873	+	25731	176	1246	652	527	947	1797	962	943	6157	2266	7268	1715	1235	1673	2193	1823	2470	269	1287	931	389	300	958	52	607	873	394	987	1315	2122	978	860	227	283	1775	1794	2483	596	1426	1018	892	1713	810	1108
LOC126541576	NW_026085824.1	9546504	9606036	-	59533	790	538	538	478	664	2388	1135	1021	5105	2211	7010	1385	1229	1700	2113	1136	2352	297	1669	378	683	226	1224	276	840	673	407	726	1266	1947	987	914	949	916	815	975	1607	762	1260	330	974	1769	1089	851
LOC126541574	NW_026085824.1	9681530	9781244	-	99715	1181	250	29	11	10	158	26	109	1864	346	1968	57	102	152	122	210	269	475	457	253	275	153	487	302	193	18	636	12	25	63	13	79	1382	348	80	321	158	248	313	221	158	417	242	438
LOC126541571	NW_026085824.1	9218357	9232522	+	14166	230	1657	1371	1306	2025	2239	1951	1598	8513	3138	9014	1335	1008	1677	1761	739	2181	273	2408	1041	698	417	1531	110	1048	1685	679	1800	1353	1740	1058	1400	443	675	705	862	997	1141	3555	1643	1390	2721	1158	2830
LOC126541568	NW_026085824.1	8769764	8770931	-	1168	40	124	80	110	98	765	260	135	3890	1672	4699	222	160	223	842	131	1332	263	227	57	198	87	336	13	156	148	30	130	236	353	137	334	124	107	194	253	392	151	532	75	252	617	320	734
LOC126541565	NW_026085824.1	9212564	9218004	-	5441	91	216	259	198	371	1207	531	545	4064	1587	4757	351	279	434	1267	436	1449	190	649	165	122	88	460	44	182	344	155	351	733	1057	455	307	182	245	533	814	936	264	561	209	340	627	288	607
LOC126541564	NW_026085824.1	9346392	9374172	-	27781	474	262	513	527	543	2027	1059	978	6752	2799	8446	565	493	801	2621	1908	2814	350	1498	161	747	300	1702	133	700	566	219	970	1177	1500	1079	835	461	545	1345	1616	1820	992	2031	322	1794	3776	1637	1628
LOC126541562	NW_026085824.1	8757994	8769301	+	11308	105	97	222	171	325	2014	1388	1136	2471	1123	3240	80	80	121	520	109	369	107	377	88	189	112	451	51	183	657	176	745	1181	1571	1141	144	55	66	78	104	141	168	280	105	274	569	303	361
LOC126541560	NW_026085824.1	8771202	9045281	+	274080	3473	1732	1988	2079	3519	3842	2566	5458	5314	2205	6108	1037	993	1454	1267	1360	1648	1529	3771	1328	1595	835	2214	1279	1821	2002	2684	1667	6084	9327	4961	661	2300	767	981	1620	1198	1444	2193	1631	1074	2267	1098	1119
LOC126541553	NW_026085824.1	8547010	8577597	-	30588	270	38	6	0	0	1	6	3	15	5	20	0	17	23	18	37	45	195	36	37	39	35	47	73	17	0	75	2	4	3	3	7	250	84	16	45	18	10	53	125	8	34	6	104101
LOC126541544	NW_026085824.1	7702414	7740641	+	38228	505	257	464	633	623	2184	1268	1535	534	199	594	835	536	1424	1265	1468	1534	277	531	173	304	193	504	120	190	922	377	975	1713	2583	1228	916	920	578	875	1815	1353	233	1292	324	181	468	194	1444
LOC126541535	NW_026085824.1	6685230	6689219	+	3990	73	154	228	194	363	659	369	457	1718	794	2364	390	351	545	886	576	769	224	890	134	394	135	894	43	370	335	140	312	580	1093	482	475	228	301	595	839	993	406	911	212	695	1406	717	897
LOC126541526	NW_026085824.1	5865273	5867805	+	2533	12	8	4	6	11	9	16	16	4	4	3	15	4	13	20	39	44	11	11	14	7	27	25	8	12	7	0	4	20	20	27	14	5	10	44	12	74	11	20	10	15	58	14	56
LOC126541519	NW_026085824.1	4988650	4992409	-	3760	97	98	149	104	206	426	257	189	2492	971	2730	133	120	202	405	80	545	81	181	72	111	64	162	22	97	225	121	189	232	456	166	130	64	41	91	118	284	87	199	100	161	322	169	247
LOC126541516	NW_026085824.1	4918457	4960329	+	41873	479	284	1390	993	1558	2514	2356	2089	4493	1652	5106	1672	1522	2269	2619	1730	3302	406	949	222	313	174	701	172	480	1609	607	1259	2596	2500	2032	1256	1052	1163	1328	1400	1767	359	1308	438	508	1039	488	1761
LOC126541511	NW_026085824.1	4514860	4541003	+	26144	415	2147	261	246	305	646	406	371	4067	1516	4950	1011	1129	1490	896	849	1101	368	3017	1626	775	376	2046	202	1557	645	136	967	503	1205	319	1267	673	965	897	1350	1134	1821	2802	2858	1872	2812	1788	2308
LOC126541504	NW_026085824.1	3651754	3674553	-	22800	404	288	385	601	425	2056	908	1243	7645	2995	9091	1776	1405	1569	2176	1323	2813	142	606	365	1812	170	629	96	1193	743	301	626	1570	2023	1196	788	532	578	1663	1506	2085	959	1155	193	630	1393	974	1319
LOC126541496	NW_026085824.1	2969520	2989807	+	20288	963	1498	1796	2118	1908	6437	4739	5052	4380	1534	4816	767	746	936	1233	870	1615	558	10645	1241	3134	1230	8624	780	5441	4164	1135	3166	6260	8461	4103	662	489	450	702	956	1505	6050	3122	1371	6253	10893	6325	1018
LOC126541494	NW_026085824.1	2455639	2470516	+	14878	252	265	624	575	753	1954	1635	1467	1587	353	964	531	672	809	383	226	550	197	1719	212	431	187	1410	127	797	1553	330	1153	1850	2879	1444	408	507	471	259	275	945	846	852	279	1092	1906	1066	602
LOC126541492	NW_026085824.1	2935316	2966165	+	30850	407	490	467	292	592	1852	828	550	13828	5392	15499	911	924	1296	1609	693	2088	523	2829	423	1121	539	2321	246	1342	618	264	709	608	1157	471	669	581	590	697	811	1450	1208	1755	493	1982	3945	1762	1358
LOC126541490	NW_026085824.1	2475449	2520995	-	45547	829	3724	368	167	258	780	253	432	131	31	143	308	117	204	245	226	354	307	609	1343	720	584	1293	238	281	868	507	1421	488	477	231	397	362	110	209	340	300	219	1259	2555	437	1127	338	763
LOC126541484	NW_026085824.1	2891110	2904860	-	13751	341	196	116	118	137	1096	581	511	5501	1912	6941	644	500	589	1158	550	1283	501	634	158	235	104	558	113	262	195	144	193	441	925	401	684	419	287	525	533	764	354	1065	155	398	740	431	1484
LOC126541478	NW_026085824.1	2294072	2349645	+	55574	592	88	4	5	5	12	13	56	216	42	235	341	245	355	84	138	129	204	153	84	91	49	124	188	82	19	283	21	0	5	0	572	764	176	54	194	115	40	220	231	23	198	28	247
LOC126541477	NW_026085824.1	2773780	2822441	+	48662	514	467	675	749	1132	2047	1121	919	1836	679	1948	392	459	804	658	325	1399	214	2672	248	765	497	1594	224	1274	1092	398	1098	1063	2233	1057	711	543	417	402	762	1297	1583	1730	485	1112	2023	1527	1062
LOC126541473	NW_026085824.1	1935696	1996898	+	61203	1078	1894	16749	14084	15783	20515	19812	19682	11774	3434	12038	5031	3912	5714	5679	4090	5942	812	7678	1324	2352	1034	6232	548	3901	26340	7869	23263	22754	27712	19115	3713	2248	2787	4268	4891	5580	4323	5199	2553	5595	12190	5300	4498
LOC126541469	NW_026085824.1	485568	498548	+	12981	453	1027	1417	1110	2125	2984	2164	1395	10171	3981	12584	4781	3731	5738	7048	6048	8639	576	3188	771	1117	660	2547	433	1418	1057	785	1366	1440	2671	1257	2285	1347	2121	5141	4763	5498	1282	2713	879	1687	3091	1530	2846
LOC126541460	NW_026085824.1	184997	232400	+	47404	1230	1582	2021	1366	2824	5897	4365	3268	13273	5867	17140	1889	2225	2951	6606	5543	9023	1290	3266	1056	1527	798	2896	542	1436	3216	1570	3286	3574	4599	2738	3079	1932	1722	3871	4719	5671	1815	4235	1370	2071	4106	2554	6020
LOC126541400	NW_026085821.1	17701698	17707012	+	5315	4111	10329	14209	7571	22460	6758	13476	4821	38347	13830	43298	52875	45982	76364	110653	98416	149791	3670	12528	5913	8212	5211	9432	1078	3547	1784	3366	3470	6295	8693	4528	17127	31448	38759	161576	133948	131283	4352	14162	6656	8359	14064	5759	15864
LOC126541396	NW_026085821.1	17681232	17701564	-	20333	284	529	485	407	698	4008	2921	2849	11311	4284	12851	992	1142	1567	3514	2015	4020	264	1225	446	632	385	1470	111	490	1172	411	1244	2960	3397	2014	957	430	602	1575	1549	3019	516	1178	336	922	1951	1151	1155
LOC126541393	NW_026085821.1	17595947	17597865	+	1919	154	301	525	514	672	5261	2742	2220	10498	4141	14669	1825	1406	1914	4617	2597	5328	681	735	190	637	337	873	133	318	1446	476	1950	2509	3211	1796	1865	536	983	2249	2158	4180	452	1517	239	650	1329	683	1859
LOC126541391	NW_026085737.1	1361058	1362442	+	1385	6	27	2	4	2	46	0	0	83	67	126	15	0	1	91	2	198	1310	27	28	16	20	110	1	3	1	24	2	0	0	0	913	18	7	2	4	4	21	1528	136	22	69	51	3960
LOC126541387	NW_026085821.1	17479243	17494291	+	15049	338	301	234	215	302	1399	718	537	5302	2212	6107	632	548	772	1530	582	1610	121	1235	207	414	212	1331	116	516	334	223	352	542	856	385	481	355	435	670	797	1367	357	734	242	628	1194	836	721
LOC126541381	NW_026085821.1	15515188	15526006	-	10819	345	362	519	502	681	1378	1001	661	2442	1070	3057	479	443	808	1091	507	1350	318	846	221	440	232	810	158	405	562	335	541	923	1403	681	560	561	457	474	562	825	502	1308	347	665	1587	846	1034
LOC126541378	NW_026085821.1	15677299	15716717	-	39419	244	134	86	134	150	605	247	337	4571	2086	5213	494	291	446	484	651	830	191	370	103	173	46	265	73	157	212	143	189	474	523	235	385	258	252	357	620	389	171	637	141	416	416	328	1120
LOC126541377	NW_026085821.1	15452721	15508581	+	55861	1273	2040	2331	2360	3049	5199	3363	2887	7064	3247	8624	1155	1150	1741	2338	1573	2453	1481	4015	1334	2039	1259	2893	899	1741	3931	2936	4434	3431	5773	3062	2041	1666	1525	1044	1908	1425	1519	4394	2242	1881	3544	2098	4002
LOC126541373	NW_026085821.1	15526128	15677307	+	151180	2432	1416	3540	3306	4867	3960	1993	3609	3371	1358	3819	814	1077	2086	2232	2112	2559	980	3751	1092	1871	800	4034	838	1641	3290	2687	3606	3292	8083	2758	758	2582	1557	1555	2338	2181	1720	2509	1547	2731	5692	2969	4208
LOC126541371	NW_026085821.1	14852992	14895374	+	42383	388	50	14	14	34	85	25	56	116	59	180	160	79	349	38	215	223	98	99	27	50	34	72	63	45	15	97	6	38	54	7	79	298	136	149	221	112	31	84	60	35	62	24	220
LOC126541364	NW_026085821.1	14609164	14624193	+	15030	33	417	0	1	0	6	27	15	2	1	6	67	20	16	15	16	15	11	23	118	35	125	49	0	20	0	1	4	0	0	0	10	5	4	41	5	7	44	10	127	4	21	0	1
LOC126541361	NW_026085821.1	14491968	14547707	+	55740	119	57	61	56	75	563	267	158	780	499	1968	91	57	141	358	106	438	107	496	59	70	52	197	21	182	105	61	113	192	287	69	121	93	66	160	112	269	183	229	82	119	131	184	263
LOC126541347	NW_026085821.1	9304912	9330578	+	25667	507	838	1161	960	1700	2261	2090	1813	5828	2448	7109	1088	963	1372	2184	1419	2863	307	1460	540	734	322	1233	150	700	994	478	1009	2607	3103	2175	844	378	480	1368	1763	2161	888	2167	604	1218	2840	1136	1379
LOC126541334	NW_026085821.1	10094248	10157409	+	63162	897	1241	731	604	821	2273	1280	1309	5957	2312	6730	525	453	848	1162	368	1281	140	2787	945	609	378	2200	128	1146	1457	504	1234	1133	1733	1062	512	438	460	492	702	1257	1441	1451	1086	1105	2314	957	1196
LOC126541331	NW_026085737.1	1186642	1204885	-	18244	227	245	241	189	574	513	188	170	4474	1892	5975	353	346	441	523	148	666	395	1329	188	426	285	784	136	671	546	310	568	124	456	188	516	253	294	214	269	310	638	1177	284	902	1634	954	1115
LOC126541329	NW_026085821.1	9551492	9609807	-	58316	1033	414	277	184	289	3847	1272	1387	10491	4295	12657	681	446	739	2176	765	2694	547	1457	323	738	337	1305	232	564	867	518	699	1812	3185	1372	814	806	341	746	806	1800	670	1307	362	1114	2325	1282	1926
LOC126541324	NW_026085737.1	1205173	1217101	+	11929	140	160	282	385	309	1338	668	543	8048	2821	8125	682	474	669	1851	655	2223	163	458	127	176	38	439	22	205	453	232	481	664	1205	412	602	380	312	631	897	1217	254	1056	106	374	639	387	628
LOC126541323	NW_026085821.1	8733571	8895366	+	161796	2443	2545	1468	994	1380	2755	1709	1279	23344	8128	25394	847	502	1094	1439	724	1679	1488	7442	2047	2965	2540	7134	1160	2788	4691	2482	5507	2240	6808	1368	3198	1558	667	773	1267	1097	3654	12255	3275	4981	8938	4381	13931
LOC126541321	NW_026085821.1	8490573	8519611	+	29039	163	76	57	47	46	699	299	238	6015	1394	6047	492	332	447	959	329	841	160	793	95	257	147	654	77	320	134	107	140	296	473	268	296	116	170	264	439	626	463	454	94	285	520	502	604
LOC126541318	NW_026085821.1	8895382	8920415	-	25034	389	456	488	338	636	2252	1182	1016	2885	1102	3440	1196	1526	2369	1698	947	2464	339	1368	325	476	247	954	214	753	675	226	574	1120	1708	867	945	814	1156	878	936	1607	662	1098	276	679	1169	652	1572
LOC126541317	NW_026085821.1	8529561	8532919	-	3359	90	167	142	182	198	3639	987	950	10336	4445	15264	298	317	363	3275	704	2882	240	434	90	122	94	423	45	178	488	106	695	1315	2067	1057	575	247	208	899	1091	1813	163	865	156	304	498	310	1140
LOC126541313	NW_026085821.1	8376673	8386555	-	9883	1886	5455	6886	3420	11125	3159	8092	3038	26207	8049	27618	33585	30136	48650	77648	59611	96550	1594	7359	3455	5240	3561	5513	585	1985	892	2259	1691	3483	5486	1978	11258	21085	24702	94700	83315	83906	2486	8977	4643	5117	6948	3411	8827
LOC126541291	NW_026085821.1	6933393	7087115	+	153723	1279	269	198	147	211	786	341	480	2181	882	2532	155	189	300	403	331	522	452	955	210	449	211	854	442	558	595	674	793	391	1255	267	243	913	327	191	405	314	281	369	332	434	875	506	356
LOC126541259	NW_026085821.1	17438896	17443928	+	5033	2820	10114	11452	6852	18458	7208	15500	5651	27917	11646	29591	38689	38053	57871	81081	69077	98406	2479	6613	4592	6858	4016	8559	640	1986	2654	4025	4155	6580	9802	4499	18517	30337	37669	79721	68818	76123	2696	12473	6718	5336	10549	4670	13590
LOC126541255	NW_026085821.1	16968626	16981028	+	12403	285	263	198	134	222	1220	801	408	13782	4709	14770	1142	850	1176	2713	2278	4021	281	2758	196	843	427	1755	168	1183	412	197	496	397	791	231	849	679	657	2517	1903	2263	1201	1638	320	1763	3589	1540	1640
LOC126541254	NW_026085821.1	17055684	17068003	+	12320	444	1782	2966	2814	4100	4067	3657	2754	7244	3261	8802	2609	2355	3698	2763	2323	3243	1031	6590	1072	2651	1447	5334	577	3118	4168	1579	4131	3053	5189	2273	2553	946	1297	1823	2314	2689	3067	5115	1434	3495	6762	3267	3869
LOC126541251	NW_026085821.1	17462182	17473619	+	11438	107	184	435	573	609	1178	863	721	1354	537	2163	582	332	679	1797	1845	1814	62	433	102	148	42	388	24	164	832	216	970	983	1516	906	617	267	709	1403	1229	2242	212	722	197	255	527	329	915
LOC126541247	NW_026085821.1	17316466	17319608	-	3143	1542	13817	22118	33859	46609	75206	36433	43787	58610	26409	94300	4321	3568	6211	25545	23800	26023	3335	10780	9588	6383	4603	13987	1567	4395	62331	13833	112916	49490	117118	47976	12278	2359	3202	10779	26228	20380	5238	21046	23065	7505	13245	9988	21175
LOC126541243	NW_026085821.1	17077019	17110701	+	33683	184	140	530	456	549	424	319	398	1960	874	2275	478	417	693	617	474	680	140	1451	113	376	181	627	135	368	330	284	325	582	436	325	630	392	452	550	543	602	572	1219	186	475	1035	570	913
LOC126541240	NW_026085821.1	16843364	16896449	+	53086	1079	1349	4951	4674	6578	7372	6921	6357	12458	5152	15936	3079	2498	4437	5188	2665	5839	453	3022	761	1082	1195	2537	349	1516	4457	2487	3740	5564	8994	4728	2448	2111	2102	3459	4092	4750	1754	3145	1334	1848	3797	1733	2868
LOC126541237	NW_026085821.1	16072234	16106167	+	33934	719	4681	8459	6162	11565	25624	16687	20281	36501	15877	49361	9027	8414	12925	17709	18281	24618	1652	7574	1908	3702	1991	5389	669	2873	15982	4586	13924	21664	27052	19346	8684	3820	5640	15262	16527	20896	4126	7969	4717	4683	9020	5570	8230
LOC126541235	NW_026085821.1	16312913	16349820	-	36908	382	445	518	621	715	3598	1858	1687	4477	2058	7003	648	641	898	1626	589	2019	335	2373	261	933	478	1769	250	971	1316	336	1274	1380	2865	1566	1118	563	522	571	607	1235	1272	1676	450	1517	3286	2177	2052
LOC126541231	NW_026085821.1	16572844	16642124	-	69281	813	442	867	726	1219	2545	1588	1913	2415	1068	4139	1122	1272	2132	2840	2495	3239	627	1755	298	795	482	1560	257	932	1227	826	1414	1807	2857	2014	1322	875	1105	1602	2741	2834	878	3697	515	1312	2551	1319	2394
LOC126541230	NW_026085821.1	16725042	16799047	+	74006	5425	13003	49823	41800	61717	147129	141411	148899	12371	5243	18090	16301	14877	25572	64767	76568	101036	2014	7431	6041	6969	5055	11995	1217	3169	30966	17857	31575	182376	175443	164010	16374	17589	28538	75603	106779	114957	3948	15747	5603	5418	12022	6938	13951
LOC126541228	NW_026085821.1	16803237	16843237	-	40001	966	1586	9612	9732	13118	25358	24455	24368	5920	2396	7711	4637	4707	7718	12343	11710	14610	545	4486	1131	2152	1036	3401	354	2113	13779	4673	11676	31220	36018	27707	4800	3752	5073	12439	14920	19972	2456	5577	1540	2298	5693	2892	5735
LOC126541180	NW_026085821.1	2539391	2637556	+	98166	0	0	0	0	0	0	0	0	0	0	0	0	0	0	0	0	0	0	0	0	0	0	0	0	0	0	0	0	0	0	0	0	0	0	0	0	0	0	0	0	0	0	0	0
LOC126541170	NW_026085821.1	1729361	1763807	-	34447	844	1243	2676	2230	3412	2884	1399	1257	6589	3137	10116	1012	1223	1848	1773	883	1516	554	2743	693	1072	329	2652	256	1583	3167	1344	3409	1409	2522	1311	1117	895	1105	700	935	1229	1099	2285	1254	1582	3475	1877	1946
LOC126541169	NW_026085821.1	2060409	2063396	+	2988	82	60	160	155	172	307	186	152	2867	944	3097	190	88	167	496	184	633	68	226	40	40	22	160	29	142	126	58	123	126	246	99	151	68	63	248	290	402	151	356	67	208	454	265	438
LOC126541163	NW_026085821.1	1656772	1669809	-	13038	6226	14608	50254	27663	61212	37920	42342	31613	27454	13830	40150	44143	43088	75739	98801	107311	173683	4798	12426	6253	11620	8415	18373	1294	4414	17389	14202	20798	41502	38380	24635	29618	39714	65916	82131	76010	101345	4867	22788	10348	7419	15506	7846	23442
LOC126541156	NW_026085821.1	2004891	2008869	+	3979	96	267	413	460	487	1636	680	771	5471	2179	6886	327	268	307	1125	597	1015	329	850	251	553	199	892	130	392	1080	316	995	1503	2629	1126	645	151	174	839	1178	1314	460	1279	387	948	1868	883	1591
LOC126541155	NW_026085821.1	1780888	1844067	-	63180	492	364	524	565	719	2946	1330	1283	14557	5757	19693	1001	773	1265	2827	1434	3094	703	1486	205	601	225	1255	167	544	891	620	1036	1333	2258	1139	1343	526	596	1075	1232	1720	629	1995	313	690	1375	792	2602
LOC126541153	NW_026085821.1	2089793	2224208	-	134416	5574	6446	4930	3707	7532	13541	10627	10705	8719	4015	11108	12651	16288	26343	27593	31695	33896	3454	35818	4522	15804	7559	30749	3942	18567	7204	4392	6600	10114	15599	10956	12911	18199	21233	26998	60290	48445	16552	14120	4608	19977	37475	22550	7661
LOC126540943	NW_026085820.1	64436970	64472935	+	35966	107	36	14	5	6	32	10	15	336	85	179	14	36	29	36	47	57	36	52	44	15	11	60	13	12	8	46	11	7	27	30	21	45	23	7	48	16	36	33	66	11	62	6	23
LOC126540934	NW_026085820.1	61752970	61777626	-	24657	253	43	1	7	2	2	5	14	5	0	4	10	21	27	39	63	105	69	45	33	29	16	29	59	21	4	130	7	0	8	0	30	262	78	31	82	69	12	75	63	8	39	10	48
LOC126540888	NW_026085820.1	43920219	43938277	-	18059	152	43	11	1	0	4	8	12	33	24	80	7	11	26	31	27	11	46	35	33	27	7	34	27	17	3	85	1	1	5	1	10	129	85	7	11	30	6	33	30	22	86	23	29
LOC126540802	NW_026085820.1	22710629	22711612	-	984	17	25	18	24	33	30	13	43	3	1	5	8	5	51	37	49	106	27	131	9	48	5	136	0	15	13	7	20	43	72	16	15	0	29	49	77	29	41	53	10	49	47	18	14
LOC126540801	NW_026085820.1	22693127	22710346	+	17220	208	60	16	24	17	39	10	52	14	5	11	44	10	71	83	66	118	37	152	71	58	17	123	47	50	69	132	31	46	141	10	19	121	66	37	185	78	141	105	62	75	111	24	21
LOC126540746	NW_026085820.1	83042182	83057193	-	15012	139	101	49	47	70	569	219	204	658	363	958	19	27	37	154	72	162	49	137	29	38	43	190	54	49	183	111	162	247	743	270	140	159	68	58	111	242	114	181	84	106	261	219	298
LOC126540744	NW_026085820.1	83272509	83317150	-	44642	597	397	393	424	665	1737	442	330	6403	2356	7211	469	467	647	1006	386	1497	261	748	347	304	148	649	203	440	512	341	392	398	814	410	420	712	378	305	329	532	365	872	336	522	1148	542	904
LOC126540742	NW_026085820.1	82547139	82549955	+	2817	33	66	40	35	33	1101	202	199	8228	3481	10404	159	111	91	1179	103	1095	248	206	46	87	36	239	27	116	97	57	96	433	494	328	388	44	42	300	240	827	88	808	54	306	650	326	1006
LOC126540734	NW_026085820.1	80871491	80887424	+	15934	329	569	593	413	843	1274	867	581	5198	1910	5247	2163	1468	2672	1803	1263	2846	206	1616	456	469	339	1225	237	622	626	357	619	742	1278	674	1068	843	1133	1592	1400	2170	778	2090	640	1425	2211	1322	1934
LOC126540733	NW_026085820.1	80660730	80670845	-	10116	45	14	1	0	0	0	0	5	36	21	69	5	4	5	3	10	7	14	27	4	20	6	11	11	6	4	23	2	0	1	0	100	70	13	1	19	5	2	235	119	7	7	2	887
LOC126540732	NW_026085820.1	80684598	80694941	-	10344	31	3	0	0	0	1	0	3	2	6	1	0	0	1	5	1	3	37	6	0	0	3	0	12	9	3	16	1	0	0	2	94	14	6	3	11	4	1	201	133	0	1	0	683
LOC126540724	NW_026085820.1	82015682	82393478	-	377797	4826	1133	1603	1619	2378	4570	2967	3085	4679	1879	5289	2468	2567	3554	2247	1992	2927	2191	4845	871	2648	1546	4736	1830	2349	2718	3678	2433	2523	5555	2386	1063	3373	1161	1016	2204	1701	2027	3479	1230	2552	4615	3014	2341
LOC126540717	NW_026085820.1	80887394	80956312	-	68919	482	183	84	106	131	1709	494	498	10158	4041	13274	178	146	237	1935	450	1552	813	483	172	360	166	577	149	229	245	266	224	313	520	430	1060	373	140	292	489	515	173	3148	206	344	909	447	5836
LOC126540703	NW_026085820.1	79576370	79584055	+	7686	158	242	165	111	183	639	641	404	2762	1251	3896	243	305	430	641	290	683	188	435	189	235	112	409	87	205	340	119	358	450	795	353	441	310	256	234	388	1020	198	694	191	262	700	457	654
LOC126540680	NW_026085820.1	77829010	77877519	-	48510	296	36	12	9	5	6	8	23	43	19	53	16	20	33	18	75	59	91	48	27	41	32	41	70	15	48	89	42	14	7	2	34	203	51	26	83	34	6	399	44	12	64	10	814
LOC126540678	NW_026085820.1	77903691	78098263	+	194573	1018	640	592	522	813	2816	1245	882	13231	5212	18536	766	664	963	3442	1040	2883	921	5626	540	1931	881	5434	561	2454	951	856	1003	1092	1778	655	1466	870	494	924	1492	1391	2428	3834	664	3120	6263	3612	4049
LOC126540674	NW_026085820.1	77566187	77590536	-	24350	319	350	1310	1183	1483	3020	2721	2289	7646	3085	9962	790	589	1103	1400	693	1835	213	1058	271	395	251	674	154	444	1813	474	1384	2979	3267	2383	1058	338	393	740	783	890	440	2049	451	661	1268	714	2031
LOC126540671	NW_026085820.1	77461470	77543486	-	82017	572	164	41	27	19	467	70	96	2434	865	2977	163	92	112	434	260	446	340	455	134	606	109	1200	193	816	240	225	158	38	66	234	172	431	178	112	201	297	176	595	123	340	1662	104	625
LOC126540670	NW_026085820.1	77398300	77413901	+	15602	271	333	463	535	588	1142	575	393	5847	2296	6376	1204	834	1278	1365	398	1870	217	1529	211	341	152	806	122	574	787	397	917	402	692	358	841	560	722	1046	1235	1256	810	1176	377	641	1561	686	1206
LOC126540669	NW_026085820.1	77380469	77397882	-	17414	90	106	118	96	202	613	379	231	6502	2856	9393	311	195	359	909	285	871	111	353	65	102	40	244	57	229	324	139	332	208	293	153	242	240	221	355	233	403	171	409	104	107	378	226	468
LOC126540667	NW_026085820.1	74696827	74740158	+	43332	312	326	237	179	350	2599	883	1043	3772	1597	4780	289	259	529	1537	712	1514	191	751	155	355	168	782	176	306	570	220	491	1237	1660	1040	337	393	340	553	993	1266	306	482	223	382	898	520	554
LOC126540663	NW_026085820.1	74641265	74696687	-	55423	142	34	21	19	27	139	19	22	376	146	399	27	24	38	217	43	93	112	65	27	49	32	325	48	47	19	83	27	17	42	243	55	127	60	5	48	19	53	66	54	26	67	60	183
LOC126540655	NW_026085820.1	72435210	72456192	+	20983	331	190	374	318	531	2063	732	628	10339	3425	11496	1161	849	1186	2743	1611	3678	304	678	255	420	116	716	103	478	779	394	649	717	1181	774	611	539	467	1455	1668	1818	361	1333	286	594	1548	537	1472
LOC126540649	NW_026085820.1	71216433	71342760	-	126328	1163	976	2425	2103	2883	3480	2153	1963	2747	940	2800	1552	1471	2312	1119	615	739	481	3526	838	804	359	1822	440	1544	6834	2657	3960	2699	5328	2142	1398	1271	881	589	1098	632	1640	1415	1655	1004	1921	1326	1499
LOC126540619	NW_026085820.1	67262330	67300379	+	38050	178	82	6963	5301	10995	4187	3107	2573	24	11	21	66	13	36	32	44	51	79	60	49	107	48	70	58	19	2892	3693	11572	2357	3091	2991	30	104	27	42	58	30	68	63	128	38	17	9	22
LOC126540608	NW_026085820.1	64258007	64331738	-	73732	558	131	622	297	629	1893	1449	1706	255	104	273	50	48	114	145	41	201	229	378	58	71	88	104	97	110	320	678	230	464	722	779	51	241	88	25	81	86	72	109	171	27	132	15	91
LOC126540591	NW_026085820.1	61276938	61335144	+	58207	755	386	575	1307	647	4017	1309	1687	446	216	956	795	476	898	1224	1491	1706	297	1020	321	235	108	1002	184	481	2745	938	2746	2238	4114	2074	2897	1083	1293	1178	3214	3086	789	2307	630	568	1583	1340	2506
LOC126540555	NW_026085820.1	57084001	57123220	+	39220	460	329	1913	1431	2603	1501	1226	746	7282	2511	7497	1604	1149	2067	2844	1130	2905	363	1880	255	326	170	831	243	832	1505	830	1606	951	1271	964	1879	1092	1402	1341	1572	1619	806	2338	688	676	1789	760	2311
LOC126540547	NW_026085820.1	55873539	55947305	+	73767	354	172	28	18	43	1317	116	135	12080	4817	18282	156	182	213	1211	183	688	442	376	88	164	79	227	169	203	116	263	266	105	201	99	839	530	243	86	184	130	116	1245	302	134	278	92	1570
LOC126540541	NW_026085820.1	55606479	55789888	+	183410	2213	1252	1888	2434	2835	4836	2807	4055	3446	1660	5119	1630	1823	2898	3501	3633	3634	962	2891	947	1581	662	2942	736	1258	3804	2706	4256	3405	6375	4153	4328	4445	4380	2211	2808	4461	1862	2703	1606	1580	3644	2125	3001
LOC126540534	NW_026085820.1	54097030	54116846	-	19817	1190	4815	5247	5459	6633	8440	7582	5405	16753	6982	20206	6122	5526	8577	9423	8518	9697	2117	11880	2689	5266	2292	11838	1272	6306	7751	3236	10083	7281	12060	5251	8262	3929	5991	5756	7076	10648	5658	12780	4570	7799	15474	9068	14188
LOC126540533	NW_026085820.1	54056336	54094086	-	37751	517	387	498	367	707	1695	1163	1278	4100	1551	4685	552	448	812	1098	564	1260	335	2842	239	363	187	1242	248	1057	528	412	450	1359	2521	1178	366	579	326	550	797	1079	966	1340	347	745	1506	1136	732
LOC126540521	NW_026085820.1	53317768	53321710	+	3943	0	0	0	0	0	0	0	0	0	0	0	0	0	0	0	0	0	0	0	0	0	0	0	0	0	0	0	0	0	0	0	0	0	0	0	0	0	0	0	0	0	0	0	0
LOC126540412	NW_026085820.1	37951002	37957936	+	6935	226	178	309	211	477	421	470	329	5684	2303	6497	843	781	1146	1602	1319	1970	198	472	133	219	103	339	49	198	202	126	225	271	613	317	388	249	371	857	1010	887	235	1186	116	403	886	345	958
LOC126540411	NW_026085820.1	37873525	37929049	+	55525	270	308	2390	2151	3317	3648	4408	3614	368	195	549	1018	1345	2708	445	549	787	301	502	195	448	312	521	162	220	2188	700	2231	4434	4200	2725	1107	627	531	329	475	416	272	1102	427	269	388	225	1314
LOC126540407	NW_026085820.1	37736423	37790846	-	54424	813	415	943	897	1706	3151	2137	2118	6827	2646	10944	1237	1063	1581	3625	3850	4325	625	1139	306	888	401	1169	222	1073	1335	638	1141	2328	2995	1881	1364	799	1123	3552	3393	4703	652	2030	346	680	1437	957	2061
LOC126540398	NW_026085820.1	37045820	37058541	-	12722	79	31	1	4	2	15	22	27	253	70	123	14	21	12	58	73	75	19	25	30	44	10	45	23	45	1	12	2	26	20	22	14	54	17	34	67	44	34	37	29	31	77	24	122
LOC126540386	NW_026085820.1	36426422	36604872	-	178451	1217	661	1188	1446	1742	3282	1824	1835	1360	585	1878	432	429	666	764	591	919	689	2106	499	873	555	1772	528	981	1799	1079	2069	1941	3467	1985	1296	1131	799	356	793	1156	1252	2093	748	1116	2242	1680	2896
LOC126540371	NW_026085820.1	35193618	35236230	+	42613	1680	3203	7976	5527	12483	27991	30411	28730	28116	11047	36515	4217	4358	7153	15628	14554	20958	1685	4171	1505	3012	2152	4528	611	1713	9368	5391	8635	28079	28780	21387	5457	3237	3984	12801	13141	14165	2070	8088	2071	2659	6836	3410	11275
LOC126540362	NW_026085820.1	32590561	32602516	-	11956	709	581	15774	18722	18332	15995	18517	12598	56	50	40	468	246	466	157	230	249	189	145	262	204	151	263	119	93	15232	4273	23201	18780	27736	17757	2101	750	1425	296	433	409	71	2932	797	80	279	35	858
LOC126540359	NW_026085820.1	32365005	32574287	+	209283	2712	1012	834	672	1280	1533	1097	1163	2219	879	2242	811	727	971	799	1065	1373	1177	2457	938	1362	648	4112	719	1427	854	1352	699	1222	1715	948	919	2034	895	494	1282	861	1185	1825	1017	1205	2445	1452	1394
LOC126540310	NW_026085820.1	24106234	24188122	-	81889	382	133	4236	5406	6842	6079	4944	5947	39	27	53	124	50	56	43	39	29	129	261	55	393	129	110	60	121	13710	7154	12794	8252	10511	6713	130	118	50	80	126	186	110	63	231	74	86	17	11339
LOC126540275	NW_026085820.1	19866001	19943280	+	77280	438	335	2120	1278	3261	2361	1735	1683	953	266	810	711	760	989	1570	1858	1526	431	1233	293	307	239	875	255	517	1774	1490	1814	1812	2360	1789	607	630	574	1247	2515	1779	490	1224	596	451	669	453	732
LOC126540266	NW_026085820.1	19335156	19342190	+	7035	1	9	7	11	8	14	11	22	3	0	1	10	0	8	17	1	23	0	47	4	2	2	37	0	14	12	0	28	34	43	11	9	2	4	29	29	20	16	12	18	46	62	48	12
LOC126540249	NW_026085820.1	14679099	14779063	-	99965	477	234	274	303	338	1198	512	527	1601	694	2245	282	363	414	776	658	835	333	489	143	169	91	326	148	276	527	353	518	451	1238	373	469	472	253	467	645	873	300	770	214	341	649	343	1070
LOC126540223	NW_026085820.1	10988668	10991552	+	2885	21	109	1	1	2	650	4	95	178	57	151	35	212	40	65	68	45	12	26	74	38	2	297	5	134	4	0	10	196	12	26	72	9	7	232	51	68	11	159	31	89	176	48	217
LOC126540221	NW_026085820.1	9920583	9999813	-	79231	145	54	146	73	98	561	246	227	1643	868	3104	116	70	153	854	268	914	172	615	43	107	43	132	66	118	276	235	259	337	218	148	202	244	190	337	269	384	57	259	125	82	174	135	446
LOC126540208	NW_026085820.1	8987599	9062527	+	74929	763	498	1712	1292	2032	3830	2721	2552	10172	4305	14793	4284	4459	5930	8016	6646	9555	1715	1772	263	874	328	995	339	676	2229	1407	2412	2639	2148	1849	3378	2447	3364	5723	5595	7019	735	3494	634	791	1666	866	3549
LOC126540204	NW_026085820.1	8141648	8158707	+	17060	166	437	295	185	449	512	613	408	4386	1389	4571	1527	1097	2094	1546	1018	1674	340	1046	217	403	207	632	112	368	227	236	342	388	690	387	971	484	621	1328	1212	2251	543	1058	460	754	1172	617	1094
LOC126540202	NW_026085820.1	8136497	8141203	-	4707	2819	8750	29956	17850	42380	17992	24543	14512	34161	14076	39077	31605	28269	46084	74402	73378	103154	1683	5661	3573	5330	3202	8052	566	2034	6342	5445	8276	17738	18387	13472	11905	18380	25353	84462	72260	83965	2263	11445	5357	4021	8935	3889	11673
LOC126540194	NW_026085820.1	6716023	6764143	-	48121	363	71	1490	1685	6724	995	406	400	21	17	17	54	33	64	41	45	41	122	70	79	72	23	56	99	54	14907	13931	111570	763	5110	890	245	213	52	19	63	20	67	269	785	10	59	32	15
LOC126540179	NW_026085820.1	4090494	4166304	-	75811	245	163	894	619	1150	1218	909	779	2545	1056	3485	590	455	740	606	284	703	214	285	102	141	50	267	95	150	1372	468	1558	1086	1334	823	639	259	274	276	430	382	87	1815	267	163	354	125	997
LOC126540164	NW_026085820.1	1609543	1754134	+	144592	1454	764	131	66	114	79	134	202	120	54	113	329	228	452	140	234	343	888	4380	323	2184	1370	3868	915	2039	399	476	130	65	132	51	1138	1229	363	54	300	152	1963	2478	720	1837	3321	2367	1594
LOC126540154	NW_026085820.1	344229	461830	+	117602	177	27	2255	2985	2620	3906	1921	2680	225	106	347	33	13	20	70	20	32	76	135	20	118	61	59	39	84	2240	1376	3235	3296	4315	3666	44	71	18	13	29	24	81	77	22	20	62	26	27
LOC126540152	NW_026085820.1	1016393	1019910	-	3518	0	2	0	0	0	2	0	0	12	3	4	1	5	0	9	2	7	2	0	0	0	0	0	0	2	7	0	0	8	2	0	0	0	5	0	1	0	0	5	1	0	0	0	12
LOC126540147	NW_026085820.1	1046825	1050620	-	3796	29	138	187	175	262	2846	982	999	3562	1776	5258	186	223	299	954	298	872	135	177	81	115	41	285	22	85	509	118	532	1335	1981	1257	344	148	186	323	335	1023	84	444	89	120	208	149	571
LOC126540077	NW_026085820.1	31983230	31985837	+	2608	0	0	1	0	0	0	0	1	1	0	4	1	0	0	1	0	1	0	3	0	0	1	7	0	2	0	0	2	0	0	0	0	1	0	0	1	3	0	48	2	4	2	1	14
LOC126540056	NW_026085820.1	75308588	75317252	+	8665	1	0	89	26	27	57	3	11	15	18	44	0	2	0	14	1	6	0	9	1	0	0	3	0	10	11	11	2	17	32	4	2	0	0	0	0	0	3	4	0	3	3	1	5
LOC126540046	NW_026085820.1	76541827	76571199	+	29373	146	734	932	968	597	1873	1133	1150	1198	430	1532	581	327	494	659	219	629	127	2410	351	497	244	2028	82	819	1449	307	1709	1311	3144	1038	746	84	132	410	648	693	1471	1177	450	1571	2483	1384	738
LOC126540038	NW_026085735.1	20905161	20910219	-	5059	0	0	0	0	0	0	0	0	0	0	0	0	0	0	0	0	0	0	0	0	0	0	0	0	0	0	0	0	0	0	0	0	0	0	0	0	0	0	0	0	0	0	0	0
LOC126540031	NW_026085820.1	76127523	76250517	+	122995	1025	319	161	153	252	1691	912	1024	4227	2503	6672	224	451	419	902	651	994	511	938	272	581	179	838	289	826	608	709	538	1359	1318	781	503	1148	464	668	764	961	445	851	353	520	855	559	1492
LOC126539978	NW_026085817.1	29654653	29672703	-	18051	276	636	817	506	971	1701	1017	821	10181	4067	12287	1126	751	1669	1968	1324	3073	575	1966	521	730	299	1307	150	790	1062	374	874	474	1035	711	721	467	613	1578	2088	2600	713	1270	808	978	2595	1014	1354
LOC126539977	NW_026085817.1	29790936	30239232	-	448297	684	360	10	12	24	70	8	71	489	127	452	24	32	60	85	149	170	227	401	261	145	92	277	199	187	17	288	14	17	28	6	33	563	163	62	127	83	129	80	290	149	265	165	102
LOC126539975	NW_026085735.1	20584410	20607359	+	22950	300	1456	2298	1816	3091	4321	2453	2272	7205	2582	7316	1345	1171	1996	1223	667	1480	668	3100	1140	1363	733	4567	172	1388	3980	1588	4202	2256	5866	1984	2632	2188	2191	732	995	830	1641	8239	1380	2711	4769	3030	6395
LOC126539962	NW_026085817.1	27127281	27299281	+	172001	834	375	728	765	781	2312	1216	1460	1092	521	2052	311	250	496	1133	855	1094	372	1013	288	473	288	1032	280	493	1042	734	1232	1245	2000	1440	598	819	539	401	860	792	723	973	358	478	956	593	1097
LOC126539960	NW_026085817.1	26076550	26543778	+	467229	2040	1025	782	758	1051	3537	1479	1115	1818	1060	3747	389	436	706	1707	1355	2221	894	1672	663	889	583	1481	640	715	1450	1557	1362	1125	1527	1077	951	2433	878	589	1019	888	704	1055	800	556	1427	848	1345
LOC126539947	NW_026085817.1	21911874	21949345	-	37472	43	26	90	58	70	142	95	65	2290	598	1431	91	54	88	273	84	497	65	86	29	38	31	52	12	76	65	55	165	49	87	29	183	50	24	62	52	86	53	216	44	70	126	60	145
LOC126539927	NW_026085817.1	20677559	20678277	-	719	298	800	885	853	1404	1833	1467	1115	8216	3052	8572	1350	831	999	2624	1510	3378	401	1635	246	916	337	1368	130	704	719	382	1261	875	2111	742	1377	295	911	1058	1270	1652	881	1390	592	1204	3477	1545	1325
LOC126539926	NW_026085817.1	20269921	20351194	-	81274	557	760	1021	1117	1208	4915	3207	2680	3983	1588	4642	325	339	607	740	308	954	289	5492	503	1132	621	3954	281	2673	2016	924	2797	2906	5506	2391	840	682	355	319	531	894	2112	2247	668	3305	4932	3683	1543
LOC126539918	NW_026085817.1	19795817	19874366	+	78550	280	740	687	691	689	2870	1208	1233	3286	1407	4568	517	412	863	1341	973	1267	393	2642	480	631	377	1626	188	890	1482	914	1816	1235	2975	1158	799	296	530	458	985	1134	1108	1218	1031	859	1407	1150	1257
LOC126539913	NW_026085817.1	18010162	18054916	+	44755	703	1466	2311	2261	2605	22787	14042	15939	21953	10741	33746	1898	1723	2631	16327	14925	14103	949	1981	859	1218	733	2730	253	865	9145	3166	14103	14228	20810	11700	3277	1360	1524	10110	7678	15553	903	3481	1153	1223	2534	1316	5091
LOC126539912	NW_026085817.1	18003865	18009751	-	5887	150	547	1088	608	1452	2669	2910	1870	25984	9752	30254	1668	1480	2105	6995	5451	7700	527	920	299	658	339	819	89	456	825	575	1613	1981	2388	1048	1311	688	1047	5366	3854	6084	472	1996	492	514	1030	556	1570
LOC126539907	NW_026085817.1	19468723	19575603	+	106881	158	33	1470	1019	1836	1044	716	647	155	40	156	14	17	16	66	27	36	65	91	24	29	21	46	33	23	932	387	1039	689	1063	273	24	129	46	23	26	27	16	161	70	12	18	8	46
LOC126539898	NW_026085817.1	16209469	16375993	-	166525	826	164	10	26	7	121	46	135	150	70	139	186	114	234	477	391	700	432	342	145	391	217	355	355	150	43	297	36	46	109	71	503	856	299	430	824	804	302	263	125	149	502	370	249
LOC126539894	NW_026085817.1	16003346	16010435	-	7090	0	0	0	0	0	0	0	0	0	0	0	0	0	0	0	0	0	0	0	0	0	0	0	0	0	0	0	0	0	0	0	0	0	0	0	0	0	0	0	0	0	0	0	0
LOC126539884	NW_026085817.1	15541943	15637732	-	95790	386	132	68	75	139	686	325	324	1795	922	2594	148	126	311	834	439	814	196	206	85	117	39	182	60	105	258	266	290	405	395	282	215	489	292	282	347	539	88	328	128	71	246	77	348
LOC126539847	NW_026085817.1	6519921	6969592	-	449672	1642	531	330	245	423	975	526	625	1065	561	1635	291	357	514	702	767	893	696	1928	468	1152	561	2355	612	958	340	894	340	1252	754	440	382	1265	605	597	727	1074	840	909	421	1565	1668	1610	652
LOC126539846	NW_026085817.1	6239600	6270918	+	31319	25	10	6	14	12	25	13	15	3	2	1	39	21	42	23	19	15	4	56	10	8	6	36	10	11	10	15	2	11	24	17	3	45	11	27	37	63	25	26	19	21	35	19	27
LOC126539842	NW_026085817.1	6177533	6238990	-	61458	1163	4278	12219	11787	17670	23619	14539	15810	49857	22433	65576	7928	5721	12476	9332	4590	9349	2421	7867	2545	3420	2219	6817	519	3875	19658	9374	20612	23720	27991	16608	9029	2803	4385	5380	7607	8811	3717	14275	5353	4288	6834	4081	11771
LOC126539837	NW_026085817.1	37387488	37575376	+	187889	308	60	6	6	14	23	7	23	140	66	164	8	19	20	53	57	99	134	123	77	95	26	122	75	72	3	110	4	3	5	8	9	272	83	9	45	25	41	41	45	59	118	43	25
LOC126539811	NW_026085817.1	24606772	24759243	+	152472	216	45	389	320	301	454	665	444	112	84	90	16	10	15	29	73	62	98	47	39	48	35	43	48	17	952	455	743	489	780	482	106	183	58	16	50	18	23	122	115	8	31	14	804
LOC126539685	NW_026085735.1	17886883	17907086	-	20204	102	125	270	171	208	1357	569	441	4150	1669	4291	572	473	646	1605	782	2194	75	287	83	137	73	394	35	134	282	160	246	367	866	291	325	194	324	536	557	920	120	520	83	222	436	262	464
LOC126539644	NW_026085814.1	18991060	19013427	+	22368	55	15	1	1	0	1	2	5	2	0	2	2	2	14	1	7	2	20	8	11	17	5	15	16	9	0	29	2	2	6	2	3	46	22	1	18	11	3	23	6	1	7	4	3
LOC126539637	NW_026085814.1	10475582	10541022	-	65441	570	120	219	138	127	404	42	63	1155	509	2028	56	68	83	396	89	330	245	303	98	112	24	514	125	164	247	325	277	62	102	52	260	432	115	74	137	100	147	484	170	179	208	111	790
LOC126539632	NW_026085814.1	8646125	8669455	+	23331	75	150	500	379	519	745	530	341	1936	760	2403	1796	2172	3659	837	583	1064	100	741	128	115	56	342	91	209	787	227	559	621	874	382	1458	1381	2019	596	598	845	282	693	185	197	407	240	2101
LOC126539616	NW_026085814.1	4661874	4674045	+	12172	47	62	119	60	120	337	202	177	1944	831	2632	194	174	250	556	605	875	67	742	41	198	74	378	62	314	196	118	173	189	259	151	162	86	212	477	574	674	212	397	88	215	409	279	374
LOC126539615	NW_026085814.1	4221239	4257722	-	36484	697	1350	1178	956	1343	4045	1551	1688	21898	8097	23667	1716	1473	2728	2966	2181	3720	594	7717	1113	2459	1194	6083	896	3596	1745	841	1582	1256	3294	1378	1393	778	1087	1419	1827	1962	3551	3069	1256	3684	6574	4117	1966
LOC126539604	NW_026085814.1	2342648	2376904	+	34257	148	76	109	221	180	123	55	72	163	37	151	82	54	80	113	97	194	155	1332	46	43	156	768	89	271	119	119	150	705	235	88	164	144	136	256	98	322	435	526	129	229	842	597	387
LOC126539577	NW_026085814.1	10423665	10439178	-	15514	332	325	723	603	738	588	460	379	3427	1224	3678	1320	1089	1415	1587	1415	1707	484	569	245	218	64	439	91	272	698	421	719	524	650	420	1000	790	867	1680	1841	1919	292	1546	362	464	770	434	1462
LOC126539568	NW_026085814.1	9708780	9711804	+	3025	94	116	126	130	141	1478	256	326	8466	3410	10851	193	102	155	941	150	1014	258	267	42	128	75	281	49	102	242	100	342	389	1084	263	449	73	97	146	206	401	151	699	84	249	361	273	1034
LOC126539567	NW_026085814.1	9826579	10051484	-	224906	754	599	197	148	243	615	596	486	822	372	807	676	763	1092	394	365	630	316	3727	423	1106	456	3070	241	1739	321	396	310	386	885	311	488	756	466	373	598	889	1727	1200	582	1739	3471	2349	723
LOC126539566	NW_026085814.1	9654933	9660937	+	6005	173	423	318	406	656	1105	426	485	2261	855	2763	446	392	522	924	373	1027	147	1062	326	462	262	1124	161	546	604	270	767	711	1104	432	512	268	276	572	690	917	457	883	402	748	1179	812	641
LOC126539564	NW_026085814.1	9765706	9792825	+	27120	309	366	2867	2248	3545	1579	618	577	1900	624	2006	1034	900	1315	668	362	764	200	1943	313	393	184	1523	165	948	4341	851	2565	1311	3730	601	891	467	686	570	627	1259	905	1084	626	1532	2513	1301	861
LOC126539563	NW_026085814.1	9660939	9708647	-	47709	1068	1009	12279	12513	15982	12774	13530	13729	19554	8096	25340	2575	2295	3903	4719	4267	5537	458	2674	755	994	522	1822	329	1331	12203	4307	10523	16768	15982	16023	2392	1854	2496	3613	5421	5090	1291	3314	2056	1420	2566	1233	2771
LOC126539556	NW_026085814.1	9403327	9407053	+	3727	487	382	829	833	859	1549	973	842	4394	1866	5770	655	620	787	628	244	690	475	6575	278	1284	589	4320	391	2803	1579	356	1130	778	1772	657	820	351	505	338	785	713	2913	2554	404	3566	6988	3155	1959
LOC126539554	NW_026085814.1	9338762	9399952	-	61191	525	156	99	120	81	879	240	286	4394	1839	6287	267	230	347	594	106	464	217	409	162	204	124	452	129	255	293	212	271	232	417	270	313	362	203	96	220	320	170	438	150	293	647	315	545
LOC126539553	NW_026085735.1	17221841	17299379	+	77539	666	174	170	122	246	1584	297	311	11105	4389	13927	229	226	328	1385	327	936	476	1029	166	340	155	958	159	466	257	241	314	328	817	316	407	675	283	207	351	326	543	992	202	527	1003	549	1186
LOC126539547	NW_026085814.1	8965592	8989444	+	23853	238	97	105	105	166	292	122	121	539	305	365	220	286	399	330	210	726	216	347	114	177	75	275	90	191	98	156	90	126	256	146	200	406	361	234	225	416	198	312	103	178	356	189	348
LOC126539543	NW_026085814.1	8673334	8678696	-	5363	6	6	0	0	0	66	0	0	474	259	823	2	0	1	19	2	23	28	2	3	6	2	7	8	0	1	13	0	0	3	0	21	10	0	0	0	3	3	63	9	5	6	0	195
LOC126539537	NW_026085814.1	8210528	8214109	-	3582	47	53	1135	668	1264	1009	526	410	2346	890	2950	123	96	178	666	58	769	116	2004	53	379	147	1261	84	743	1269	518	1168	678	1002	554	224	47	66	47	70	74	830	681	80	806	1602	826	684
LOC126539536	NW_026085814.1	8225911	8259883	+	33973	465	723	272	240	288	1726	990	922	585	218	583	460	502	857	620	379	821	495	1334	564	491	315	1610	181	689	504	365	515	1138	1632	943	774	586	582	503	815	1273	675	1242	372	944	1615	986	1240
LOC126539533	NW_026085814.1	8002525	8012519	+	9995	152	246	221	167	232	1545	766	547	6008	2463	7620	352	290	380	1597	481	2082	156	543	183	271	112	567	50	193	332	149	439	664	1083	471	517	249	244	461	480	930	233	828	198	474	749	470	753
LOC126539532	NW_026085814.1	7837575	7881310	+	43736	374	620	335	367	332	2366	993	846	7231	2671	8517	888	1095	1422	1598	627	1837	200	2060	537	624	263	1945	145	1023	917	267	880	870	2008	750	884	1022	1204	772	837	1855	919	1180	864	1258	2164	1191	1052
LOC126539530	NW_026085814.1	7832631	7834008	-	1378	122	202	147	104	186	429	259	142	3972	1544	4894	328	276	449	624	367	820	94	1043	157	474	215	880	90	518	162	72	194	200	333	170	232	281	272	578	490	822	404	381	209	1051	1800	686	336
LOC126539526	NW_026085814.1	7939937	7994773	+	54837	1818	3523	11490	11601	16532	16071	13448	13978	4774	2097	5506	2001	1488	2734	4051	4058	5445	910	6620	2276	2207	1172	6204	652	3225	11610	6243	12707	15669	28503	18035	2477	1080	979	3654	5817	5294	3578	5500	3911	5355	9634	5291	4045
LOC126539525	NW_026085814.1	7566019	7571222	+	5204	83	187	151	128	188	664	625	364	3435	1410	3629	221	142	234	986	228	1083	189	624	107	526	203	755	49	378	166	187	278	567	714	328	286	79	128	217	205	547	391	885	136	600	1127	735	672
LOC126539508	NW_026085814.1	6592037	6612607	-	20571	159	123	118	124	160	625	166	134	3829	1522	4761	295	255	262	1067	200	1683	105	422	146	256	103	402	47	240	89	115	118	177	298	111	160	101	89	268	210	417	203	444	98	337	521	253	336
LOC126539500	NW_026085814.1	6732311	6917257	+	184947	3327	4079	1549	1731	2028	4262	1674	1938	20702	8892	28579	2233	2646	3910	3162	3638	3112	5007	23030	1781	7914	4941	13170	3406	12694	4226	2096	5366	1183	2589	1115	4310	3014	1782	2298	4143	2472	12973	10001	3352	10374	18480	12635	6303
LOC126539498	NW_026085814.1	4929422	4932145	-	2724	2257	5764	7591	3888	11722	2803	7606	2381	23355	7871	23838	32990	33135	49266	76990	65255	97500	2050	7070	3029	5797	4225	6472	443	1944	945	1670	1845	2424	3921	1851	10721	19428	23797	90732	82417	90599	2249	6994	4458	4892	7685	3251	6978
LOC126539495	NW_026085814.1	5016204	5018715	-	2512	321	753	1915	1120	2711	2454	3471	1951	13035	5401	14810	3234	3320	5471	5267	3250	6735	963	1706	291	947	477	1253	192	765	1179	1073	1408	2431	3003	1832	1843	756	1293	4290	3997	4018	920	3671	868	1483	3138	1469	3471
LOC126539489	NW_026085814.1	4933280	4937289	-	4010	23	18	30	4	11	9	0	3	5	4	11	5	10	10	5	4	3	11	17	12	3	0	8	13	7	1	1	6	0	0	0	6	12	7	6	13	14	2	5	40	2	0	0	16
LOC126539487	NW_026085814.1	4908130	4926428	+	18299	913	1419	3354	3041	3366	7360	4759	4695	7052	2898	8352	4107	3731	5738	3965	3634	5393	661	9288	740	1929	857	4484	705	4150	7423	2200	5265	4537	6915	4585	3022	2568	3751	2957	4214	4359	4714	4281	2844	2989	5580	3378	2421
LOC126539486	NW_026085814.1	5022702	5024352	-	1651	35	95	77	67	89	1384	354	292	6294	2430	7566	194	177	157	1197	250	1258	73	239	64	116	61	264	21	107	222	50	329	644	926	327	416	83	117	410	512	807	120	389	67	263	454	299	474
LOC126539482	NW_026085814.1	4656730	4661729	-	5000	8	9	2	0	1	80	0	0	265	128	507	3	3	9	110	6	167	31	80	0	16	4	66	9	23	11	19	8	0	2	0	378	21	7	4	11	3	43	528	342	17	53	65	2276
LOC126539480	NW_026085814.1	4633518	4652523	+	19006	489	705	1020	1204	1397	2612	1534	1730	4950	1832	5290	1365	1250	1943	2269	1337	2287	233	2282	598	859	263	2106	91	1183	2407	728	2179	2833	3971	2107	1136	433	640	1450	2107	2280	1232	2186	810	2422	3729	2121	1963
LOC126539479	NW_026085814.1	4558157	4633043	-	74887	766	321	363	276	374	1110	433	350	3396	1280	3946	342	314	533	878	277	1016	769	2397	193	629	470	1779	296	1113	638	460	590	366	554	463	748	692	350	239	385	369	1083	1863	387	1009	2106	1333	2463
LOC126539477	NW_026085814.1	4341062	4539320	-	198259	483	412	183	175	290	1842	1014	871	3927	1695	5716	1479	898	1924	2711	1879	3608	401	2349	342	965	397	1978	344	1061	530	330	576	984	2157	898	889	670	682	1336	1385	1828	887	1203	282	1593	3014	1576	1316
LOC126539476	NW_026085814.1	4365128	4383708	+	18581	0	0	0	0	0	0	0	0	0	0	0	0	0	0	0	0	0	0	0	0	0	0	0	0	0	0	0	0	0	0	0	0	0	0	0	0	0	0	0	0	0	0	0	0
LOC126539473	NW_026085814.1	4259894	4268929	-	9036	211	360	128	91	122	481	255	131	1764	523	1454	126	115	161	107	51	110	91	1583	219	480	211	1278	87	800	171	62	121	131	489	47	148	168	108	36	113	223	790	619	197	892	1737	1162	364
LOC126539472	NW_026085814.1	4212969	4214372	+	1404	7	21	6	1	16	169	33	12	359	219	586	24	9	32	268	17	235	21	23	5	2	23	55	1	15	31	16	33	45	46	32	49	8	19	32	57	100	7	36	19	21	46	32	171
LOC126539471	NW_026085814.1	4200241	4212685	-	12445	487	495	776	462	1086	2184	1532	1484	2872	1140	3776	585	630	1346	1101	809	1244	244	3147	451	1150	374	2409	148	1365	881	384	834	2085	2736	1157	631	371	700	929	936	1763	1053	1307	364	1731	3005	1946	1021
LOC126539468	NW_026085814.1	4011381	4025366	-	13986	124	39	33	28	30	76	61	97	195	97	292	102	107	110	110	189	275	117	275	35	87	50	131	32	159	22	70	14	71	79	34	64	119	77	87	106	151	46	118	16	89	197	71	126
LOC126539462	NW_026085814.1	4052255	4061050	+	8796	213	302	330	395	335	1434	742	502	2920	1284	3795	857	594	962	1706	1079	2011	180	708	190	303	159	684	121	268	539	296	516	880	1467	445	439	358	389	1057	1389	1399	445	624	208	553	811	537	497
LOC126539460	NW_026085814.1	4063949	4074178	+	10230	268	60	26	39	25	255	107	156	410	228	644	75	47	117	167	112	171	135	190	44	126	35	207	60	110	125	113	80	222	324	234	151	261	111	147	149	309	103	281	83	143	251	175	437
LOC126539450	NW_026085814.1	2972036	2999306	+	27271	191	602	971	1518	1495	4651	1695	1458	5502	2256	7254	857	982	1470	1997	1198	1854	424	1521	389	587	297	1282	149	684	2388	692	3026	1699	3808	1863	2640	693	1153	917	1338	2563	960	2226	904	863	1770	1266	2274
LOC126539445	NW_026085814.1	2515764	2520922	+	5159	150	304	319	200	488	395	349	229	9430	2403	6864	674	686	1029	912	429	1049	348	2598	271	1228	529	1723	311	1366	179	165	229	173	476	179	561	218	272	597	548	979	1339	1880	463	2011	3681	1631	863
LOC126539444	NW_026085735.1	16467880	16498099	+	30220	98	42	55	63	74	282	204	166	1618	477	1372	56	14	126	77	44	142	25	39	21	50	17	31	30	23	382	218	334	208	600	120	85	59	29	19	43	41	7	59	108	1	14	8	202
LOC126539443	NW_026085814.1	2494083	2515419	-	21337	594	1250	2997	3035	3415	5407	3408	2831	15122	5675	16308	2627	2908	4555	2695	2549	2979	645	4024	869	894	572	2136	493	1214	5799	1911	5617	3135	5897	2968	1786	1688	2034	1523	2556	2543	1519	2653	1522	1495	2782	1502	2498
LOC126539440	NW_026085814.1	2440176	2440860	-	685	1	33	7	6	15	69	17	12	4856	1508	5012	87	68	53	301	32	303	51	75	19	37	15	57	10	25	15	7	20	3	39	7	33	21	18	70	69	173	49	98	27	59	131	61	181
LOC126539438	NW_026085814.1	2442352	2485368	-	43017	668	514	361	327	466	1776	857	645	2403	1582	4331	548	448	784	1222	617	1196	216	1044	447	419	158	982	155	479	880	397	754	899	2121	793	560	617	477	434	863	1131	634	1053	481	766	1296	923	948
LOC126539434	NW_026085814.1	2055959	2060621	-	4663	403	1413	2078	1139	2838	2298	2949	1892	9766	3715	11305	3806	3243	5168	5732	4240	6455	1258	3450	637	1846	870	2217	302	1299	1079	653	1387	2042	2522	1623	2424	1030	2005	5113	4414	4830	1656	4060	1314	2899	5223	2232	3681
LOC126539429	NW_026085814.1	2060707	2084070	+	23364	250	103	22	24	13	76	27	47	289	204	673	47	72	94	77	80	82	83	416	102	108	48	444	72	208	20	123	16	36	48	25	41	276	81	18	54	63	100	155	58	46	141	83	231
LOC126539391	NW_026085814.1	4214456	4215954	+	1499	0	16	1	2	5	57	23	31	5	3	14	3	4	5	13	11	11	1	6	4	9	3	21	0	5	9	5	12	22	44	22	3	3	3	6	13	11	12	15	14	19	48	11	5
LOC126539333	NW_026085814.1	15260785	15270880	-	10096	332	726	233	163	393	929	358	431	7849	2803	8215	596	436	628	1157	420	1350	182	1531	691	861	332	1624	168	853	361	149	281	539	1131	545	577	194	271	453	743	1011	844	817	575	2254	4978	2112	784
LOC126539332	NW_026085814.1	15749000	15838124	+	89125	364	605	549	550	890	2256	1233	983	2486	1100	3690	677	781	1229	1628	856	1889	422	799	544	405	238	842	135	351	1080	482	1142	1119	2130	879	1498	1005	1237	643	1005	1916	293	1059	476	541	1038	649	1515
LOC126539330	NW_026085814.1	16460838	16529587	+	68750	709	361	710	758	1074	1827	852	873	3889	1554	5587	243	241	409	1030	272	691	494	1681	367	551	228	1056	325	842	1191	921	1427	954	1286	963	486	353	261	214	391	405	748	1406	537	535	1255	748	1006
LOC126539312	NW_026085814.1	12619663	12670926	+	51264	621	293	472	365	565	3677	694	509	18018	6710	22521	1044	678	1240	4338	1386	5374	466	1041	188	449	189	909	211	433	705	602	615	398	1098	414	714	900	682	701	986	1160	362	1042	221	488	835	462	1162
LOC126539309	NW_026085814.1	10982462	10985074	+	2613	525	689	1871	1232	2470	1506	2098	1056	14164	4382	13559	4569	2961	4718	6746	6404	7537	527	2606	561	1208	573	2197	207	967	755	564	785	972	1327	755	1628	1245	1571	9043	7570	10135	1238	2687	1021	2507	4399	1737	2858
LOC126539307	NW_026085814.1	10550776	10567039	+	16264	291	761	21	6	8	140	12	27	541	264	876	185	124	114	471	171	525	146	333	474	157	106	263	98	160	8	85	6	6	6	11	153	260	60	190	213	131	141	303	677	148	274	133	373
LOC126539304	NW_026085814.1	10951130	10982262	-	31133	288	338	336	231	377	1224	507	452	4720	2094	5963	246	212	298	795	138	935	131	966	178	298	249	976	115	261	509	242	324	321	544	278	202	199	221	136	145	250	302	394	243	315	837	375	363
LOC126539303	NW_026085814.1	10567089	10625747	-	58659	1020	1030	820	877	1058	5055	2808	2842	5931	2280	7840	996	958	1363	2487	1559	2929	771	2263	782	937	457	1990	382	1061	2550	900	2533	3559	4091	2479	2021	994	910	1526	1449	2381	1213	2705	1218	1325	2986	1623	3694
LOC126539274	NW_026085813.1	15154743	15157153	-	2411	183	1665	451	164	789	1297	353	481	26588	13023	39530	879	818	1363	3172	2634	3708	889	2368	803	1031	614	2151	328	1127	996	499	4027	437	2730	335	1708	294	588	1508	2254	2853	1818	2515	2857	1905	4178	2654	2830
LOC126539269	NW_026085813.1	14681113	14692975	-	11863	170	229	277	254	316	691	387	297	3372	1230	4017	523	431	769	844	599	907	152	1043	196	141	111	513	51	412	429	119	317	394	909	412	396	163	496	488	612	724	504	878	317	492	864	485	783
LOC126539268	NW_026085813.1	14929362	14949808	+	20447	40	45	56	146	37	490	190	196	290	167	966	60	38	58	153	36	70	46	330	42	25	16	164	26	159	419	148	232	327	844	183	150	68	54	93	203	191	384	170	101	248	584	668	253
LOC126539259	NW_026085813.1	15157134	15224758	+	67625	640	1490	72	53	63	1295	229	204	8476	3088	9292	385	434	714	1551	660	1447	385	665	825	374	192	678	215	295	213	292	157	237	484	257	402	714	455	399	883	1666	301	849	1409	516	1008	699	2286
LOC126539250	NW_026085813.1	14579852	14610503	+	30652	324	463	912	633	1338	5577	2556	2132	23210	11364	30143	1605	1300	2378	5696	3472	8488	818	1461	329	550	282	1540	88	696	1143	683	1178	2594	2980	2180	1467	1228	1567	2548	2673	3237	643	2408	387	956	2183	901	3141
LOC126539241	NW_026085813.1	14209130	14235250	+	26121	107	176	183	149	341	997	349	253	6873	2519	7543	390	283	361	1552	289	2179	195	726	127	227	145	618	116	294	341	211	477	234	371	213	382	124	147	346	346	1145	333	1171	177	476	1058	475	574
LOC126539240	NW_026085813.1	14521559	14578188	+	56630	597	240	272	179	374	1370	441	293	13282	4201	11338	305	210	415	1408	204	2012	325	806	233	372	150	632	139	348	276	452	252	384	846	208	231	435	202	146	293	511	343	546	238	592	1231	558	568
LOC126539237	NW_026085813.1	14440320	14453209	+	12890	56	82	97	92	106	766	244	121	5795	2108	5969	251	127	209	804	66	1093	103	440	56	136	47	256	34	147	90	54	97	172	286	139	189	58	118	59	93	205	140	355	67	291	359	203	419
LOC126539217	NW_026085813.1	13131273	13151955	+	20683	161	95	66	55	130	206	126	100	134	40	101	56	63	135	110	88	160	56	389	61	136	56	221	78	209	115	132	124	54	405	66	46	147	86	52	152	104	105	152	80	81	159	129	125
LOC126539203	NW_026085813.1	12878948	12895190	+	16243	292	311	211	251	238	967	477	502	1870	592	1647	452	399	595	555	406	669	230	2553	221	736	322	2261	268	1355	460	198	359	536	1060	538	481	283	401	313	582	700	1488	1265	309	1890	3066	2024	1022
LOC126539182	NW_026085813.1	12171312	12187722	-	16411	406	398	1064	1420	1443	2112	1337	1083	4554	1789	5409	834	577	1034	1398	577	1370	209	1462	299	583	260	1208	139	656	1923	492	1516	1291	2596	1382	808	495	457	610	799	1032	852	1013	355	959	1585	859	851
LOC126539177	NW_026085813.1	11312011	11377013	+	65003	44	13	3	1	3	26	3	4	93	63	88	4	4	19	28	5	11	10	20	18	9	2	6	8	3	1	19	5	0	10	3	4	56	13	15	9	4	2	12	10	0	5	4	6
LOC126539157	NW_026085813.1	9644599	9693961	+	49363	182	171	250	251	255	1485	648	486	4243	1654	4972	157	170	255	631	120	461	150	571	149	145	71	460	57	263	357	219	328	476	946	506	331	208	145	98	117	415	241	808	141	222	512	297	1019
LOC126539154	NW_026085813.1	9614046	9623399	+	9354	121	267	295	282	268	1996	935	856	1672	572	1649	710	723	1000	568	358	776	153	1627	206	459	267	1708	118	744	882	187	727	1373	2537	883	758	647	786	441	623	1014	847	1172	355	1185	2038	1413	1012
LOC126539152	NW_026085813.1	9586174	9595673	-	9500	191	159	755	728	827	4160	1936	2325	7746	3254	8389	940	612	1460	725	246	592	488	4692	84	1110	546	2795	272	2378	2353	1054	3418	2365	5953	1833	500	227	190	352	445	566	2886	1735	169	2125	3750	2703	971
LOC126539144	NW_026085813.1	9480566	9543032	-	62467	0	0	0	0	0	0	0	0	0	0	0	0	0	0	0	0	0	0	0	0	0	0	0	0	0	0	0	0	0	0	0	0	0	0	0	0	0	0	0	0	0	0	0	0
LOC126539143	NW_026085813.1	8720102	8848051	+	127950	707	123	25	7	23	318	20	48	1646	771	1311	50	97	108	576	175	1684	440	364	179	188	175	232	230	127	6	287	13	0	24	4	26	611	168	49	158	65	46	119	118	64	144	61	64
LOC126539132	NW_026085813.1	6899750	7079407	+	179658	619	2870	431	588	301	956	504	425	4332	1749	4534	2410	1964	2736	1775	1296	2434	924	12673	2042	4299	1567	7778	1411	6159	1252	510	1282	452	922	456	1491	539	613	1770	1585	2618	3985	7142	2826	4510	6930	3885	3961
LOC126539086	NW_026085813.1	3689513	3708790	+	19278	114	120	571	486	904	616	308	229	3624	1402	4144	1135	1145	1696	896	505	1061	183	1492	83	321	165	516	95	579	1105	353	650	263	593	238	779	833	926	576	534	585	769	2258	431	510	1008	575	2411
LOC126539077	NW_026085813.1	3510594	3530430	+	19837	164	193	193	126	223	1144	223	203	10732	3569	10932	1406	1433	2200	1897	1276	2164	127	590	127	246	76	487	113	243	215	141	227	277	405	155	1280	1106	1782	762	765	1075	276	816	192	418	540	355	642
LOC126539073	NW_026085813.1	3208139	3210276	-	2138	2885	8021	22830	13702	30837	14134	19363	13615	16292	7542	20185	26241	25653	44489	64336	64335	83029	2264	5607	2490	4921	3410	6961	629	1932	7351	5245	9129	16487	18316	10704	17188	22169	38096	49457	53603	61020	2235	11946	4957	3082	7036	3478	12334
LOC126539063	NW_026085813.1	3210484	3244655	+	34172	530	341	425	479	628	2843	1207	1239	3159	1334	4670	830	714	1194	1745	1292	2215	205	1155	288	500	315	1157	163	536	1009	462	960	1230	2183	1025	838	492	476	751	1019	1206	634	1016	347	786	1594	1101	1235
LOC126539041	NW_026085813.1	919011	923883	-	4873	68	34	36	34	43	661	230	233	2609	990	3114	82	31	45	383	78	664	160	289	27	13	58	255	23	75	143	47	134	314	644	236	202	56	29	107	90	490	226	333	48	154	405	276	636
LOC126539006	NW_026085813.1	14241331	14270396	-	29066	214	69	1377	1232	2134	7123	6618	5699	248	84	228	37	10	52	172	18	370	27	159	33	127	75	303	30	37	2200	881	2233	7618	7134	5982	71	134	20	141	60	41	129	80	46	42	83	77	93
LOC126538993	NW_026085813.1	13155653	13175669	-	20017	102	50	77	53	36	884	103	96	1814	840	1926	76	30	82	655	62	663	164	501	33	46	55	146	61	103	104	133	132	87	367	104	62	56	78	21	114	106	97	244	58	63	191	114	391
LOC126538992	NW_026085813.1	13026199	13130976	-	104778	990	657	1476	1162	1968	5729	2871	2804	7171	3405	11010	1046	1084	1410	3554	1528	3961	509	2437	453	773	357	1852	343	1731	1967	958	1318	3370	3914	2609	900	905	624	1345	1479	1962	1245	2032	603	1400	3019	1325	1744
LOC126538988	NW_026085735.1	6586199	6600338	-	14140	107	29	68	190	55	98	54	83	59	39	90	11	3	16	23	33	12	25	64	14	18	4	51	26	23	196	141	197	113	348	112	32	66	32	17	61	48	55	71	30	46	90	88	48
LOC126538965	NW_026085813.1	4124748	4130067	-	5320	47	29	9	9	17	47	15	11	244	53	334	29	26	50	91	79	108	57	74	18	30	18	61	9	18	12	32	28	14	37	21	19	23	47	40	47	128	30	69	13	20	43	200	40
LOC126538953	NW_026085735.1	6638537	6681282	-	42746	709	457	227	225	287	1713	925	737	2455	1007	3384	1283	1013	2007	2105	2637	2384	296	939	315	362	237	1008	186	489	684	380	580	912	1486	1154	1708	1431	2588	1267	1823	2329	397	2670	421	605	1336	664	2191
LOC126538936	NW_026085809.1	760479	768514	+	8036	31	88	83	121	144	492	307	496	1127	484	1324	190	123	202	145	126	378	40	337	40	66	31	280	17	165	268	85	235	485	1095	382	210	128	188	142	157	217	274	248	117	179	666	377	430
LOC126538927	NW_026085809.1	261640	333498	-	71859	30	16	0	4	1	3	0	2	3	0	1	894	409	4096	55	597	449	22	147	12	2	1	11	15	5	0	18	3	5	4	1	1267	2120	1179	12	244	1517	2	0	14	1	5	0	0
LOC126538922	NW_026085809.1	1144298	1180122	+	35825	88	51	105	97	74	123	59	103	209	66	187	62	78	121	48	102	63	71	973	35	129	41	215	60	555	134	73	110	144	195	35	40	181	80	44	87	32	552	305	88	84	398	189	108
LOC126538911	NW_026085808.1	440538	451883	-	11346	61	72	249	257	307	548	323	635	3660	1281	3394	187	190	294	427	503	474	139	285	50	100	58	125	41	256	537	192	443	503	689	437	265	219	266	358	484	387	209	284	169	105	144	101	358
LOC126538883	NW_026085807.1	8647578	8664328	+	16751	108	107	636	430	879	777	423	286	1727	814	2134	1078	553	1171	1208	594	1431	94	760	93	111	97	220	49	340	347	141	287	417	559	361	297	169	257	545	676	710	370	688	146	343	678	334	429
LOC126538869	NW_026085807.1	6321086	6444819	-	123734	1781	1236	7736	5279	11673	5093	6286	3910	6020	2567	7671	8781	7453	13903	24785	24629	33942	1146	1746	741	1152	842	1758	391	659	5777	2378	7182	5888	5816	4226	3646	4198	6620	21219	21384	23562	783	4820	798	1206	2493	1113	4207
LOC126538867	NW_026085807.1	6445278	6589734	+	144457	2859	1310	2209	2142	2612	3895	2933	3207	5272	2262	7143	568	606	936	1943	1163	2203	1761	3835	1260	1778	908	3218	991	1813	3479	2833	3861	6834	10594	5435	1128	2194	902	773	1432	1022	1638	3418	1389	2225	4572	2140	2416
LOC126538862	NW_026085807.1	5334430	5342767	-	8338	5	5	1	1	3	18	7	18	7	0	4	1	2	0	6	1	11	6	3	0	6	2	12	2	13	1	1	1	2	11	5	0	0	0	6	3	8	2	8	2	3	10	4	6
LOC126538848	NW_026085807.1	3243434	3300690	+	57257	242	72	156	158	146	52	76	78	188	69	219	221	121	175	245	278	384	100	176	54	69	43	66	60	77	206	209	158	83	112	86	151	392	171	231	333	314	79	328	66	46	115	60	302
LOC126538841	NW_026085807.1	1941880	1944474	-	2595	6040	22270	19028	8901	29817	5978	18048	7245	28369	11387	37147	37189	38596	59087	103575	91411	126295	3153	16711	9865	15714	10019	18573	1061	6059	3483	9557	5948	7887	10837	4668	15592	26949	32209	98980	89970	97089	5622	17286	13272	10233	17055	7232	14046
LOC126538840	NW_026085807.1	1967711	1997840	-	30130	149	139	36	48	43	434	219	206	2071	871	2186	192	158	274	422	237	360	97	613	138	385	305	768	70	385	120	94	154	292	504	175	180	198	198	168	253	621	429	524	209	517	1011	613	235
LOC126538832	NW_026085807.1	651432	662708	-	11277	70	467	0	1	1	6	6	5	6	3	5	23	21	30	12	15	20	17	106	207	79	16	32	7	49	1	15	4	4	0	1	8	25	6	35	36	37	38	24	606	52	94	29	6
LOC126538778	NW_026085807.1	9041695	9100457	-	58763	160	171	409	196	599	466	492	354	780	169	418	960	1100	2494	353	663	816	114	867	184	176	213	509	84	416	364	168	402	610	732	407	427	601	867	335	750	733	313	2498	242	272	373	375	1128
LOC126538739	NW_026085805.1	5214919	5243749	+	28831	292	365	530	532	681	1988	1068	990	5041	2209	6812	908	745	1231	2220	1674	2254	289	906	208	441	285	845	104	341	918	351	965	1146	1408	843	887	645	720	1126	1262	1771	401	1191	333	545	1029	601	1193
LOC126538737	NW_026085805.1	5247237	5292385	-	45149	693	813	2564	1893	3999	5870	5255	5701	6161	2611	8450	3639	3537	5171	10484	14274	17599	708	2730	525	1318	599	2410	317	1230	3432	1657	2887	7210	8400	5081	3093	1475	2670	11410	14562	17084	1333	3566	865	1621	3532	2037	3676
LOC126538736	NW_026085805.1	5488852	5492146	-	3295	6	9	18	37	24	198	72	79	378	156	609	4	2	8	58	5	38	0	36	11	6	0	28	4	10	110	25	61	115	211	58	26	4	0	11	30	33	38	45	28	27	84	85	104
LOC126538735	NW_026085805.1	5379629	5475081	+	95453	1229	712	1438	1311	2113	3051	1295	1644	4967	2034	5002	1601	1518	2669	2613	2572	3192	708	2595	548	1331	486	2547	332	1218	1328	1146	1130	1535	2871	1426	1038	1815	1589	1433	3088	2501	1145	1877	669	1394	2867	1530	1537
LOC126538726	NW_026085805.1	4791959	4802305	+	10347	307	451	287	268	384	1030	568	494	2836	1063	3254	517	408	543	837	423	1147	205	1442	286	400	176	1032	156	667	472	193	456	574	1037	479	464	367	336	397	440	605	634	1253	283	772	1366	811	817
LOC126538725	NW_026085805.1	4766976	4791917	-	24942	203	230	323	211	337	1261	733	778	1583	790	2857	175	199	247	309	107	433	148	1248	180	349	130	883	83	547	443	220	538	858	1283	746	256	77	92	171	196	432	458	570	248	440	785	523	477
LOC126538708	NW_026085805.1	1345901	1365745	+	19845	55	65	15	5	23	111	79	40	2886	804	2922	212	174	181	327	110	312	99	148	50	97	48	120	23	44	23	60	42	23	51	31	219	73	106	160	200	279	94	324	108	97	287	85	451
LOC126538678	NW_026085805.1	295634	299539	-	3906	0	0	0	0	0	0	0	5	11	3	5	0	0	0	0	0	0	3	0	0	0	0	4	0	1	2	0	1	0	2	0	1	0	0	0	3	5	0	0	0	18	0	0	1
LOC126538527	NW_026085804.1	28067042	28189622	-	122581	758	561	1442	1247	1687	3450	2292	2449	3761	1595	5511	1261	974	1677	3160	2745	4149	476	1598	426	620	382	1491	327	675	2064	1216	1856	2157	3702	2365	1429	1108	1223	1544	2372	2907	940	1707	623	908	2017	1380	2058
LOC126538524	NW_026085804.1	27972002	27984237	-	12236	425	661	1173	1040	1590	1686	1954	1480	6201	1932	4190	2458	1941	3011	4226	2399	5343	297	1572	367	806	401	1157	134	772	737	553	896	1712	2402	1328	960	707	1083	3242	3795	3619	837	1961	463	1201	2807	1021	1548
LOC126538509	NW_026085804.1	24624923	24645094	-	20172	267	425	1861	1246	2486	2054	1328	1248	11649	4887	14740	1412	1020	1434	2833	1519	4217	789	3230	217	1223	492	1932	194	1312	1323	718	1692	1499	2091	955	1666	338	812	889	1433	1339	1471	4509	634	1585	3571	2007	3493
LOC126538508	NW_026085804.1	24490717	24498127	+	7411	4225	12747	29229	15271	42164	9610	22465	8534	27014	11128	32792	54408	54677	81194	106966	95981	144775	4805	11814	5732	8702	5333	11428	1046	3383	5205	6759	7995	9115	15209	7207	23834	39302	52535	102361	75638	109124	3897	17806	9507	6490	13376	5855	22940
LOC126538506	NW_026085804.1	24830510	24833720	-	3211	0	0	0	0	0	0	0	0	0	0	0	0	0	0	0	0	0	0	0	0	0	0	0	0	0	0	0	0	0	0	0	0	0	0	0	0	0	0	0	0	0	0	0	0
LOC126538503	NW_026085804.1	24454432	24490434	-	36003	262	169	104	65	209	361	182	285	2528	539	2028	68	120	137	380	201	459	138	579	155	472	147	378	114	438	153	97	106	217	546	183	103	293	93	61	149	166	175	153	76	260	577	384	160
LOC126538496	NW_026085804.1	23127167	23137325	-	10159	7	22	26	5	45	49	37	12	5	1	12	2	5	22	19	6	33	1	62	24	1	5	45	2	21	13	0	22	46	495	43	20	2	0	30	71	34	33	17	11	111	156	87	12
LOC126538490	NW_026085804.1	22410020	22803346	+	393327	0	0	0	0	0	0	0	0	0	0	0	0	0	0	0	0	0	0	0	0	0	0	0	0	0	0	0	0	0	0	0	0	0	0	0	0	0	0	0	0	0	0	0	0
LOC126538468	NW_026085804.1	15583447	15706965	+	123519	953	463	2057	1892	2651	1952	1974	1832	2921	1221	2914	560	412	736	1076	619	1610	568	1259	377	685	368	1030	331	578	2951	1421	2653	2550	3156	2255	823	472	418	420	609	769	629	1788	804	485	1372	705	1956
LOC126538462	NW_026085804.1	15844559	16313276	-	468718	1972	463	190	144	183	1006	341	414	3409	1513	4728	220	298	401	1380	788	1644	773	1069	280	1246	451	744	633	1324	424	895	678	191	475	168	587	1633	554	387	742	852	288	1671	362	1035	1734	621	682
LOC126538456	NW_026085804.1	14567364	14847624	+	280261	1306	484	599	482	727	1012	529	450	2021	972	2885	788	546	1259	1686	1131	1721	562	3540	320	1290	629	2301	577	1420	1111	802	959	474	705	515	892	1213	847	891	1242	1448	1477	1385	813	706	1821	780	795
LOC126538453	NW_026085735.1	937048	940868	-	3821	3	2	11	0	1	127	27	49	26	9	30	13	6	44	2	3	14	8	18	3	16	0	20	4	9	9	21	3	6	61	20	6	1	15	2	8	26	9	28	0	2	17	13	27
LOC126538433	NW_026085804.1	1451363	1549866	-	98504	0	0	0	0	0	0	0	0	0	0	0	0	0	0	0	0	0	0	0	0	0	0	0	0	0	0	0	0	0	0	0	0	0	0	0	0	0	0	0	0	0	0	0	0
LOC126538403	NW_026085804.1	8269436	8270509	-	1074	0	0	0	0	0	0	0	0	6	0	7	0	3	0	1	0	1	0	2	0	0	0	1	0	4	0	0	0	0	1	0	0	0	0	1	0	3	0	0	0	0	0	0	0
LOC126538392	NW_026085804.1	7227018	7277663	+	50646	286	72	64	58	90	164	138	109	245	97	325	30	22	42	55	57	76	136	114	108	41	29	96	73	55	72	119	74	127	258	121	115	140	59	34	134	123	75	163	178	101	278	262	172
LOC126538380	NW_026085804.1	21646964	23024447	-	1377484	994	331	1011	1268	1075	968	1302	890	1178	592	1583	259	205	384	486	470	597	284	2820	205	983	209	2256	273	983	1032	881	922	1311	1477	1289	563	1052	359	745	693	806	1208	896	290	1840	3508	2584	144
LOC126538326	NW_026085804.1	148501	175418	-	26918	106	53	36	37	65	299	100	210	588	176	774	45	63	79	150	115	208	95	126	40	173	17	74	45	90	51	111	45	79	161	118	26	234	171	31	49	111	28	118	50	61	229	62	126
LOC126538319	NW_026085803.1	3221926	3233335	+	11410	1	7	8	7	6	19	9	14	2	8	6	5	2	6	13	1	5	0	11	4	0	0	12	0	4	7	0	3	12	23	18	1	1	0	4	23	7	5	3	1	2	15	7	9
LOC126538286	NW_026085802.1	5296848	5311230	+	14383	1	7	0	4	3	23	27	11	2	0	2	0	0	5	4	4	8	0	1	0	0	1	6	1	4	4	6	7	23	12	8	1	6	1	12	10	14	2	1	1	1	5	2	5
LOC126538065	NW_026085735.1	5159954	5199949	+	39996	12	35	4	7	0	15	51	4	818	411	1135	365	417	463	89	36	100	11	97	22	10	16	21	4	51	7	9	30	4	8	9	172	112	95	79	53	115	27	33	76	11	15	6	22
LOC126537992	NW_026085801.1	31167807	31178106	+	10300	4901	10124	176	221	166	1532	1995	1104	7817	3415	4666	17104	11072	15891	5738	3740	6440	27468	97186	12968	42536	31257	57679	16280	43704	343	697	770	173	755	280	9255	6902	11333	6211	9040	7951	60305	35459	11075	39300	67382	35505	4166
LOC126537983	NW_026085801.1	29950458	29983657	+	33200	381	604	961	749	1045	3081	2603	2163	2843	1112	2749	2032	1804	3138	4655	5800	5938	411	2281	432	788	406	1624	257	970	1263	461	1389	1692	3231	1421	1930	1083	1408	4435	6247	5937	1282	2861	701	1088	2124	1350	1890
LOC126537979	NW_026085801.1	29909022	29934546	+	25525	276	246	375	331	480	1779	1178	977	3834	1374	3411	490	425	697	453	229	625	161	1173	206	327	341	1728	79	688	472	277	353	1339	2136	878	583	388	435	232	343	517	704	1126	229	1440	2373	1460	821
LOC126537977	NW_026085801.1	29871303	29907347	+	36045	1609	1845	10778	9342	11282	22492	17869	21122	27276	10873	39155	10541	7248	13312	35858	42021	53274	1241	3939	943	2535	1442	4772	572	1700	9419	4174	10288	22006	25658	25804	8142	5530	9490	32255	41795	52460	1836	8478	1461	2384	6162	3044	10932
LOC126537953	NW_026085801.1	23995756	24018847	+	23092	207	114	56	139	67	1039	323	437	292	91	320	61	65	84	144	112	204	101	255	74	93	49	295	75	111	377	192	674	554	952	522	375	283	148	182	364	481	285	238	113	229	521	476	462
LOC126537951	NW_026085801.1	23870269	23952042	+	81774	608	192	134	108	162	491	363	293	1728	746	2065	150	146	224	232	173	342	257	520	111	270	110	448	148	407	201	187	270	180	417	396	235	549	173	67	219	193	328	338	254	287	918	343	418
LOC126537934	NW_026085801.1	22553245	22673494	+	120250	1330	958	1180	1162	1504	4271	2394	2250	5678	2659	7158	2072	1595	2864	2338	1493	3308	1195	4338	670	1362	625	3382	491	1792	1805	1214	1835	2224	4623	1830	1978	1833	1661	1021	1744	1872	1990	4896	1040	2266	3913	2216	5033
LOC126537919	NW_026085801.1	20701464	20736761	-	35298	54	35	395	232	433	219	5	15	412	319	929	85	31	31	313	13	106	20	108	10	5	6	22	18	20	201	47	229	24	14	21	176	64	40	12	18	12	82	31	115	11	9	3	54
LOC126537906	NW_026085801.1	19937093	20003238	+	66146	114	204	175	108	330	247	153	188	234	124	297	283	342	703	290	338	432	70	799	137	238	112	791	77	400	224	73	193	124	494	129	240	187	228	476	558	726	278	493	134	277	777	431	319
LOC126537880	NW_026085801.1	17692932	17819330	+	126399	618	395	162	132	159	751	278	288	436	129	505	133	123	229	160	114	245	510	1723	264	360	361	1048	318	376	502	703	218	173	380	117	99	440	246	80	193	203	496	410	229	245	837	655	299
LOC126537879	NW_026085801.1	17623003	17679184	-	56182	443	497	853	778	1244	3506	2030	1695	3743	1813	5876	549	644	1114	1626	536	1656	104	2164	59	836	375	1484	82	874	38	148	19	35	61	19	21	338	68	75	94	32	828	46	60	42	94	3	165
LOC126537856	NW_026085801.1	11967628	11983328	+	15701	12	48	169	45	103	70	163	133	52	17	66	56	89	84	149	305	132	1	204	48	56	23	180	12	16	170	92	68	143	218	97	73	65	119	77	318	111	113	196	107	450	465	305	212
LOC126537850	NW_026085801.1	12363171	12365430	-	2260	0	0	0	0	0	0	0	0	0	0	0	0	0	0	0	0	0	0	0	0	0	0	0	0	0	0	0	0	0	0	0	0	0	0	0	0	0	0	0	0	0	0	0	0
LOC126537848	NW_026085801.1	12569788	12667833	+	98046	1477	817	451	551	771	1879	1140	996	4278	1865	5380	584	568	953	844	724	1061	672	5979	653	2636	1095	5234	684	2844	792	572	816	1187	1646	949	740	1203	559	430	651	769	2585	2158	885	3383	5404	3603	1425
LOC126537817	NW_026085801.1	2364431	2467758	+	103328	456	169	105	202	148	1570	764	1040	673	271	868	165	156	217	625	384	592	192	357	131	153	102	362	94	151	483	434	460	983	2170	1070	829	285	293	490	995	1310	382	1397	519	454	967	617	2226
LOC126537804	NW_026085801.1	118843	119823	-	981	38	88	28	23	26	278	103	35	2644	905	2873	225	212	312	519	157	758	65	177	46	118	59	210	27	72	48	20	51	38	145	51	169	151	205	268	272	462	107	253	55	207	352	190	343
LOC126537803	NW_026085801.1	1584	117833	-	116250	1564	985	365	813	397	1072	403	686	222	118	383	183	172	252	646	840	867	850	1166	856	902	428	1137	659	514	880	1172	642	857	1887	952	914	915	419	647	1710	1401	1124	1740	1613	849	2086	1734	1809
LOC126537784	NW_026085801.1	24026625	24056375	+	29751	210	126	200	218	241	1085	507	462	3890	1578	4746	831	432	874	1239	443	1921	148	387	92	254	171	396	199	158	345	127	484	491	679	484	321	263	250	492	626	638	210	957	126	327	766	247	779
LOC126537769	NW_026085801.1	22923118	22925908	-	2791	4	4	2	0	4	5	12	9	4	3	4	0	2	0	11	8	8	4	7	7	7	0	15	2	4	2	4	1	6	9	12	10	8	2	1	7	6	5	4	5	16	12	8	9
LOC126537756	NW_026085801.1	21026449	21048183	-	21735	313	223	809	1683	968	2983	1389	2652	1977	1015	3500	926	574	1165	2422	2370	2439	427	1376	113	244	182	1273	172	479	2019	815	2310	3191	7131	3215	3442	752	1163	2314	5855	5283	1813	2031	327	1465	3084	2701	3778
LOC126537753	NW_026085801.1	20653371	20690940	-	37570	74	34	14	19	15	22	14	20	26	30	73	3	7	1	19	14	16	21	19	17	22	11	9	12	21	9	35	29	25	49	30	10	85	11	25	26	31	15	14	10	64	39	9	47
LOC126537748	NW_026085801.1	19503698	19671147	+	167450	1478	650	1120	778	1172	5688	3396	3623	4016	1832	5294	972	1262	2209	3050	3072	4362	1546	1821	488	1063	1103	1891	368	934	2034	1268	2215	2170	2904	2418	2852	1581	1265	1595	2803	3628	794	4303	714	936	1892	1158	6290
LOC126537625	NW_026085800.1	18951147	18990425	-	39279	277	82	69	88	83	403	220	181	1691	678	2437	102	113	103	212	123	236	154	473	50	166	107	415	148	208	317	180	467	226	578	135	153	119	107	151	190	222	171	139	124	279	351	323	389
LOC126537623	NW_026085800.1	18775078	18899119	+	124042	2655	1741	2439	1842	2668	1642	1365	1312	1364	598	1732	5116	4916	8422	3410	4341	4690	2711	2001	758	1371	988	1938	802	893	2030	2169	2783	1691	4974	1880	6811	5242	4291	2321	5621	3711	777	10887	1171	1269	2785	1238	13274
LOC126537622	NW_026085800.1	18908171	18945285	+	37115	713	1689	10548	8217	12695	12612	11256	12188	13620	6043	19829	4529	3249	5623	9485	10132	12817	703	1930	927	1028	998	1663	319	971	11333	4301	11891	15843	18493	11234	3107	1661	2262	10391	13445	11466	965	5593	1816	949	2426	1053	5575
LOC126537613	NW_026085800.1	17878781	17894640	-	15860	322	158	555	656	589	974	580	574	418	151	595	212	233	335	288	280	526	73	545	115	185	52	620	59	276	645	402	664	701	2415	535	3043	687	1055	287	735	771	292	568	139	527	945	707	611
LOC126537612	NW_026085800.1	17894794	17900736	+	5943	740	1781	1217	1333	1935	6451	2230	1836	11013	4951	15490	1194	1250	2000	3848	1111	3869	843	5865	1100	2444	1200	5321	704	2650	1773	553	2830	2609	3413	1720	2518	1231	1517	1268	1622	2669	2513	3845	1705	4472	7953	4127	3567
LOC126537608	NW_026085800.1	17068408	17078940	-	10533	296	290	160	154	290	1464	799	536	2911	1207	3337	547	510	806	987	414	1509	162	496	244	278	987	616	77	241	305	179	320	640	1024	543	451	319	328	356	333	748	215	744	208	434	4840	490	949
LOC126537607	NW_026085800.1	17751485	17793185	+	41701	376	301	318	361	240	3426	1755	1495	2347	1032	4452	192	151	237	989	206	735	203	813	183	287	140	1098	123	347	947	341	1102	1840	2848	1386	626	409	233	241	343	918	558	837	307	804	1503	1083	1268
LOC126537605	NW_026085800.1	17904615	17968855	-	64241	496	510	1121	1033	1594	1678	576	566	5527	2185	7020	783	676	1000	887	345	936	411	3820	444	1374	657	3278	393	1684	2446	812	1955	752	1367	624	955	400	319	315	490	483	1776	2425	1147	2203	3694	2766	1169
LOC126537590	NW_026085800.1	15973944	15982672	+	8729	4001	8119	16576	9288	22819	11824	16247	9230	23767	10170	30046	28855	27184	47098	96824	83366	116812	3951	7567	3304	6114	3570	8411	703	2584	4425	4863	6482	9738	13209	7050	14233	19736	28672	78526	75957	91808	2637	16142	5125	4619	9092	4035	13963
LOC126537587	NW_026085800.1	16925736	16950233	-	24498	505	1207	1510	1416	2083	3909	2433	1931	5382	2352	6772	613	580	910	1427	557	1698	326	3865	634	994	487	3652	208	1624	2340	1039	2618	2204	5598	1718	1143	717	687	508	802	1232	1856	2252	1172	2673	4526	2706	2228
LOC126537581	NW_026085800.1	16218813	16248970	-	30158	2988	3379	6975	4624	9713	25505	20997	14052	95641	41704	126322	18942	14568	24969	56886	51750	71121	2293	5161	1980	3783	1728	6056	794	2594	6675	3216	7068	18750	18610	14136	10829	5735	10769	44369	48739	62171	2543	11373	2949	5346	10299	4778	14402
LOC126537573	NW_026085800.1	16986370	17020023	+	33654	601	436	339	176	497	1188	732	617	4989	1980	6751	738	1043	1632	1427	1684	2237	656	1304	326	509	287	923	202	514	359	355	441	523	911	362	668	894	750	830	1203	1419	573	1631	323	502	1138	606	1673
LOC126537565	NW_026085800.1	14462671	14476987	+	14317	82	91	126	130	187	1470	111	53	42503	13485	43366	643	416	465	1872	381	2199	58	499	53	129	30	170	37	146	192	55	180	165	381	91	604	258	426	509	733	1085	147	277	55	198	469	283	347
LOC126537563	NW_026085800.1	14119677	14126357	+	6681	2098	5941	7395	3596	11212	4308	9029	3628	17409	6465	19809	23279	20924	34404	61405	48043	73738	1535	4944	2823	3857	2559	5227	328	1341	1006	2210	1886	3728	5865	3017	9581	15357	18603	75383	62666	67667	1805	6874	3576	3503	6342	2580	6030
LOC126537559	NW_026085800.1	13767607	13834137	+	66531	930	640	1709	1095	2106	3150	2522	2245	7450	2591	8470	1476	1575	2545	2832	2866	3772	720	6090	499	1760	658	4586	557	3111	2665	1135	2161	2618	3288	1984	1253	1720	1386	3012	4264	3049	3224	3261	911	4042	6943	3592	2680
LOC126537543	NW_026085800.1	11495063	11620097	-	125035	1550	1762	6551	7055	6760	13467	8439	10302	17354	7757	22811	5343	4048	8365	2698	2423	3329	954	6384	1082	2500	1028	4635	624	3152	11006	4114	10532	14280	16657	11653	4139	1940	1640	2236	3049	3134	3801	4399	1812	3390	6493	4552	2829
LOC126537527	NW_026085800.1	8937877	8939887	-	2011	0	0	0	0	0	0	0	0	0	0	0	0	0	0	0	0	0	0	0	0	0	0	0	0	0	0	0	0	0	0	0	0	0	0	0	0	0	0	0	0	0	0	0	0
LOC126537517	NW_026085800.1	7454794	7555463	+	100670	2923	3487	2343	2467	2532	2949	1967	1297	8302	3503	9735	2542	1860	3563	3713	2446	4430	2541	32544	2421	7795	3390	19207	2625	16020	3330	1512	2612	1252	2183	1166	3319	2056	1964	1720	2999	3891	17101	10963	4400	12922	24170	14746	6177
LOC126537516	NW_026085800.1	7310492	7361614	+	51123	221	166	212	214	299	1017	508	528	2019	962	3038	340	296	484	965	633	1039	249	617	76	564	138	491	95	533	446	299	479	531	796	510	441	277	298	470	648	860	424	780	203	342	787	506	922
LOC126537515	NW_026085800.1	7284109	7310278	-	26170	258	589	210	175	222	1613	780	914	3802	1731	4572	577	637	809	942	610	1039	324	1549	432	920	359	1314	200	678	662	339	669	657	1110	496	597	452	450	480	464	932	779	767	490	828	1663	939	853
LOC126537514	NW_026085800.1	7433435	7452368	+	18934	467	493	568	557	654	3461	1840	1871	2746	1131	3673	779	593	947	3541	4627	4430	986	1903	321	1061	543	2167	184	925	2138	667	2620	2473	3572	1595	2529	614	669	2446	3552	4364	1271	3979	653	1579	3046	2337	5639
LOC126537512	NW_026085800.1	7369463	7404495	+	35033	330	129	182	131	212	1279	309	272	4827	1868	6884	310	242	459	950	332	1205	135	374	79	101	63	242	68	163	344	110	332	189	445	127	170	456	282	183	261	337	121	313	126	124	281	139	314
LOC126537492	NW_026085800.1	4617715	4626098	+	8384	26	1	153	205	360	117	59	132	19	8	16	0	0	1	4	2	2	9	12	2	4	2	2	2	0	142	14	126	113	103	56	0	6	2	0	2	0	0	14	3	3	6	0	2
LOC126537485	NW_026085800.1	4015381	4039132	-	23752	570	412	429	218	489	1822	1313	982	11279	4916	13159	1078	1026	1595	2975	1467	4112	613	1214	253	843	388	1260	218	529	307	311	444	865	1065	647	839	915	717	1206	1109	1462	540	1109	387	800	1858	680	1189
LOC126537484	NW_026085733.1	2331562	2334814	+	3253	6	0	6	1	1	4	0	1	4	0	7	3	1	4	1	0	9	0	11	1	2	1	4	2	1	1	0	0	1	9	1	0	1	1	3	2	4	0	2	0	4	17	12	10
LOC126537481	NW_026085800.1	3965585	3999603	-	34019	490	1185	2115	2092	2701	1944	1075	1078	3341	1353	4967	1308	842	1107	1483	237	1182	842	7318	1003	1048	466	3102	331	3533	3860	1481	3097	1922	3908	1603	2323	329	573	378	609	709	4532	5445	2001	2988	6383	3261	4494
LOC126537480	NW_026085800.1	4039304	4041806	+	2503	9807	30805	157642	119668	226641	314050	243833	252242	103725	46726	164698	63758	60845	103102	214875	233293	366686	13106	36065	13728	29207	18113	49062	3613	13283	99154	56748	116383	255041	256420	235883	74217	67668	114577	178194	208098	306314	15986	69805	32842	26398	50693	29607	70498
LOC126537475	NW_026085800.1	3368211	3400165	-	31955	361	123	285	552	268	1425	836	796	1952	825	2910	563	68	435	634	252	555	225	920	98	295	149	770	90	489	620	398	919	730	1149	715	650	234	488	130	323	317	817	2159	169	375	790	639	1016
LOC126537470	NW_026085800.1	4042297	4118257	+	75961	606	862	2494	3241	3398	4252	2278	1974	12738	4682	14586	1426	1200	1706	1435	862	1244	316	1178	624	450	353	1186	187	545	5553	1763	3913	3246	6104	2314	3375	1081	1318	926	1671	1855	483	5126	1043	702	1322	746	4123
LOC126537469	NW_026085800.1	3683717	3689620	-	5904	80	126	280	327	522	2043	406	319	10868	4365	13426	629	370	646	1293	348	1255	268	553	126	99	80	405	40	253	435	112	321	700	1346	454	884	204	331	348	518	892	239	1350	127	310	533	450	2837
LOC126537467	NW_026085800.1	3245422	3275183	+	29762	251	462	2666	2634	4199	2720	1334	1579	2810	1249	3246	381	369	510	386	201	433	149	1219	370	656	339	1319	113	662	4660	1797	5020	2394	7122	1934	739	294	473	223	656	475	760	1627	736	785	1690	1152	1261
LOC126537466	NW_026085800.1	3125711	3245180	-	119470	1381	1192	2436	2837	3039	6471	4592	5947	3981	1921	5505	536	339	571	951	916	1056	618	2688	841	1057	571	2229	478	1306	4813	2857	6099	6763	10721	7524	1116	1101	435	1066	1970	2123	1654	2308	1366	1292	2609	2076	1289
LOC126537463	NW_026085800.1	2780145	2826959	-	46815	215	1920	2247	2347	3193	2398	3057	4462	2517	1181	3975	587	387	684	987	262	895	212	1135	918	397	230	671	137	486	1709	936	2684	4007	4900	2703	502	318	408	350	409	691	568	672	1409	438	963	621	471
LOC126537451	NW_026085800.1	10812000	10819835	+	7836	88	28	10	2	1	4	2	0	24	9	42	8	6	6	31	13	49	21	187	16	35	9	58	8	28	2	16	3	1	1	0	27	33	14	14	36	8	8	11	21	4	92	7	18
LOC126537402	NW_026085733.1	1270171	1452296	+	182126	579	211	576	683	1164	942	394	566	1985	890	2965	218	158	252	601	382	590	356	589	127	387	173	918	278	296	666	653	721	533	748	375	239	599	253	326	612	281	258	416	157	268	543	319	409
LOC126537198	NW_026085799.1	30295405	30296709	+	1305	58	241	500	264	434	1293	679	436	5318	2299	7603	587	680	789	1449	497	1865	141	733	111	292	156	448	62	287	518	197	457	442	952	470	487	340	469	646	445	814	344	615	198	722	1449	529	1071
LOC126537181	NW_026085733.1	1598614	1689854	-	91241	683	306	250	231	432	884	327	253	1560	679	2311	309	347	629	448	446	625	201	456	238	483	126	706	146	324	244	329	268	317	395	242	342	700	607	322	348	905	212	343	367	396	697	398	257
LOC126537154	NW_026085799.1	25907946	25949883	+	41938	207	219	11	9	3	30	7	31	85	35	79	74	50	84	24	37	63	105	169	84	119	68	74	86	89	12	81	28	6	26	2	109	126	30	52	83	72	88	99	427	18	141	28	140
LOC126537147	NW_026085799.1	25311782	25329047	+	17266	199	886	7	10	11	19	40	32	103	37	59	557	488	505	221	189	334	115	1077	285	180	154	255	84	386	55	69	97	3	1	3	256	196	89	298	338	307	419	361	1963	143	264	79	42
LOC126537145	NW_026085799.1	25332005	25345202	+	13198	40	66	2	7	11	13	8	17	49	13	29	74	27	72	17	10	5	6	131	32	34	12	28	9	91	14	21	21	18	9	4	33	17	3	33	30	27	126	71	182	44	34	8	31
LOC126537133	NW_026085799.1	25832711	25835814	-	3104	0	0	0	0	0	0	0	0	0	0	0	0	0	0	0	0	0	0	0	0	0	0	0	0	0	0	0	0	0	0	0	0	0	0	0	0	0	0	0	0	0	0	0	0
LOC126537121	NW_026085799.1	24386952	24405853	+	18902	115	90	43	36	46	925	155	159	4816	1958	6020	199	106	133	945	104	1071	130	438	86	281	103	616	61	186	153	23	138	182	539	198	227	37	79	132	199	358	274	538	78	541	1196	588	548
LOC126537098	NW_026085799.1	23730901	23740173	-	9273	57	145	116	165	211	1784	678	564	3485	1400	4585	297	257	343	933	277	855	103	435	98	205	141	377	52	185	407	96	408	955	1713	729	462	154	209	367	336	1056	245	726	172	299	598	393	1050
LOC126537034	NW_026085732.1	18321267	18385981	+	64715	847	1478	2791	2219	3761	4267	3438	2622	12368	5037	16123	2235	2052	3612	5122	3751	7168	591	4327	902	2030	1095	4516	423	2137	2112	1023	2259	2835	3443	2232	1412	1336	1712	3484	4247	4487	1806	2682	1479	3627	6537	2905	2945
LOC126537033	NW_026085799.1	19776170	19795923	+	19754	502	338	433	334	607	3040	1250	1055	15780	5968	17979	1394	1171	1352	4158	3167	6366	448	548	263	396	162	660	103	275	835	431	569	934	1509	731	811	503	640	2163	2052	2718	333	946	216	598	899	612	1474
LOC126537019	NW_026085732.1	18388707	18390647	+	1941	139	636	3068	3890	5527	4917	3195	2571	11924	5001	18277	2908	2109	3547	3739	2980	4217	316	1377	313	504	273	1023	162	569	4299	1178	4320	4501	5294	3078	3149	1476	1885	3019	3205	5456	621	1335	1021	688	1440	806	1235
LOC126537013	NW_026085799.1	16777809	16784276	+	6468	322	464	981	556	1513	2067	1540	1597	6535	2673	7558	850	777	1343	2957	2324	3513	382	753	251	408	233	810	80	361	963	561	1089	2225	1838	1468	954	378	586	1928	1582	2400	406	1282	349	912	1569	705	1407
LOC126536998	NW_026085799.1	16345219	16359665	-	14447	469	741	2584	2413	3304	1680	1198	1216	2928	1400	4030	3475	2568	4325	3143	2309	3367	524	1824	389	525	340	1279	339	815	1755	943	2360	1603	2552	1283	2598	1801	2410	2268	3473	3000	912	3104	906	896	2067	966	2828
LOC126536994	NW_026085799.1	16398154	16419717	-	21564	235	516	397	347	517	1423	525	424	7163	2852	8770	557	485	587	1353	524	1592	299	1826	451	925	390	1512	199	864	629	187	686	534	1095	347	765	301	460	660	638	1108	1012	1258	404	1055	2497	1448	1576
LOC126536976	NW_026085799.1	14922019	14959397	+	37379	319	279	1167	899	1887	990	866	446	8508	3211	9341	2003	1555	2545	1772	610	2343	385	1011	187	276	187	569	92	410	717	714	1157	633	917	570	1096	1077	922	707	993	828	520	1222	508	510	958	512	1413
LOC126536962	NW_026085799.1	13489532	13497436	-	7905	5294	16006	29633	16626	45761	19403	27089	16550	28743	13493	36532	53125	55481	90066	152406	160266	214616	6657	11329	7211	11692	7388	14991	1307	3855	6672	9244	9564	16547	18469	12922	26008	41146	56915	177119	125447	167831	4057	17551	9109	7917	16180	6972	23795
LOC126536959	NW_026085799.1	13398706	13429430	-	30725	223	26	105	6	41	2585	1	17	20689	9268	31979	102	18	23	4154	38	2121	535	75	22	54	27	92	79	44	2	60	12	2	8	17	776	192	53	12	67	19	6	1817	345	13	45	9	3841
LOC126536955	NW_026085799.1	13647749	13666121	+	18373	275	207	80	58	65	624	554	354	6049	1915	6887	205	158	282	425	181	539	92	688	137	256	93	440	124	256	189	86	178	447	587	393	263	366	156	187	290	480	315	451	147	459	787	488	468
LOC126536952	NW_026085799.1	13474200	13489032	-	14833	441	2580	5491	4129	7805	10014	10428	7511	7566	3237	9865	3642	3228	5700	10905	10457	16967	510	1852	1362	1109	914	2669	200	828	4241	1623	4462	11315	8554	7455	3113	1533	2927	9172	11077	14902	832	3871	1936	1396	3068	1687	4183
LOC126536949	NW_026085799.1	13328661	13373838	+	45178	943	344	3	11	4	48	39	33	1880	818	2060	140	108	152	34	51	59	436	9885	165	3013	1452	6601	749	4717	21	100	70	9	40	23	231	146	56	54	99	61	5346	1531	1055	4963	10036	8867	107
LOC126536946	NW_026085799.1	11313039	11356419	+	43381	334	335	286	372	411	1536	730	823	3999	1522	4600	588	539	842	889	546	1044	406	1398	274	607	346	1203	208	646	734	260	635	858	1281	611	649	438	538	742	699	1238	711	912	283	785	1671	979	1462
LOC126536936	NW_026085799.1	11896700	11938239	-	41540	328	443	471	455	623	1786	823	695	5540	2098	6284	899	901	1126	1550	788	1568	240	1214	348	473	255	1011	148	494	868	420	784	886	1294	734	946	601	752	645	814	1291	492	1009	403	705	1316	735	803
LOC126536919	NW_026085799.1	10747738	10755136	-	7399	51	229	88	39	136	827	377	300	4086	1609	4740	253	219	327	635	259	884	73	487	171	205	90	421	31	229	270	107	319	445	837	271	283	139	202	277	436	753	252	481	170	432	614	523	259
LOC126536918	NW_026085799.1	10733900	10743735	-	9836	357	551	473	345	506	1367	638	675	5339	2265	5838	924	867	1498	1155	609	1466	587	3131	380	1229	633	2662	399	1420	731	297	662	629	1171	473	561	498	537	595	640	928	1141	1368	573	1390	2462	1115	785
LOC126536900	NW_026085799.1	8021730	8032661	-	10932	2	3	8	15	9	41	9	17	6	1	9	4	5	9	11	4	11	1	23	2	3	7	9	3	5	8	5	7	25	34	8	6	8	0	6	8	32	9	48	4	19	17	18	35
LOC126536897	NW_026085799.1	7677503	7702885	-	25383	597	283	151	199	261	865	441	357	3612	1516	4640	352	353	506	660	500	793	278	606	159	244	136	771	144	359	248	243	240	345	906	283	335	500	297	369	376	836	317	574	162	490	1054	579	619
LOC126536884	NW_026085799.1	6988213	7002108	+	13896	4976	13574	22991	12896	35379	7724	22539	8175	25505	9964	28941	42067	42804	73632	109006	98740	138942	3835	11162	6829	9145	6274	10097	1046	3202	3994	6359	6599	8689	13438	7424	18794	38873	50648	110742	66131	137852	3648	14181	8464	5895	10957	5227	16973
LOC126536870	NW_026085799.1	7249829	7265791	+	15963	318	1793	2233	1675	2802	3741	2353	2071	5837	2330	6605	615	503	1148	924	724	995	275	3484	936	986	583	2434	167	1108	2753	1413	5893	1884	3625	1959	1138	161	280	621	848	916	1176	2844	1736	1597	2970	1525	2072
LOC126536855	NW_026085799.1	5236814	5242840	+	6027	3421	12009	21394	13678	32100	13200	22028	11551	19176	9176	25741	32737	30896	48147	65702	63298	93538	3861	8948	5260	8318	4820	10802	910	3372	5426	6243	7808	14422	15756	9210	16279	21806	29942	51743	57384	65467	3862	16810	7239	5912	13273	6359	16004
LOC126536849	NW_026085799.1	4938814	5020584	+	81771	586	111	2755	3736	4106	5331	2363	2514	96	24	34	95	74	72	38	128	71	394	321	69	129	77	175	127	133	1826	1330	3330	3795	8402	5813	1174	343	84	78	169	61	104	2965	277	28	93	28	2250
LOC126536839	NW_026085732.1	11853838	11930388	+	76551	594	578	2233	2210	3038	8177	5681	6677	12191	5166	16056	1375	1561	2401	3900	3247	4563	814	3498	398	899	461	2235	465	1520	3840	1720	3828	8186	9644	6780	2155	1611	1898	3610	3848	5353	2373	3200	895	1620	2762	1991	4076
LOC126536838	NW_026085799.1	3979252	3988201	-	8950	115	332	581	469	814	1381	919	855	3722	1377	3956	505	371	578	858	330	1199	102	674	206	244	118	511	77	285	819	314	750	752	1158	784	254	93	130	421	320	666	366	488	191	448	711	410	407
LOC126536819	NW_026085799.1	70299084	70301873	+	2790	0	0	0	0	0	0	0	0	1	0	3	0	0	0	0	0	0	0	0	0	0	0	0	0	0	0	0	0	0	0	0	1	0	0	0	0	1	0	0	0	0	0	0	2
LOC126536780	NW_026085799.1	46864293	46912633	+	48341	535	108	17	4	9	409	55	51	4366	1824	4932	52	67	91	522	124	528	263	125	90	95	57	112	144	73	36	200	47	24	36	14	109	592	145	45	122	80	38	197	140	58	139	28	412
LOC126536713	NW_026085799.1	8342071	8351147	-	9077	7	3	74	2	31	8	10	19	82	27	60	0	21	85	3	2	4	38	73	4	7	2	20	3	31	7	4	3	3	13	1	21	8	2	6	8	5	15	50	14	8	28	22	79
LOC126536702	NW_026085799.1	36665450	36686572	-	21123	109	19	2	1	3	0	0	8	208	47	90	3	11	2	3	8	13	19	26	10	22	5	35	18	9	5	26	6	2	2	0	29	118	11	4	29	2	6	17	29	9	20	12	112
LOC126536652	NW_026085799.1	20357642	20364197	+	6556	66	53	3	0	1	1	0	5	6	1	3	1	3	5	11	15	23	21	14	68	4	9	11	16	5	0	28	0	0	1	0	1	96	33	3	12	6	4	5	20	8	15	5	13
LOC126536634	NW_026085799.1	7159910	7192018	+	32109	504	308	879	652	1013	3118	1694	1615	5882	2327	7737	1518	1451	2141	3707	2401	3844	478	907	246	314	167	736	207	357	1292	592	1145	1434	1889	1107	1605	1054	1442	2499	2448	3136	424	1131	240	338	708	503	1568
LOC126536633	NW_026085799.1	7145483	7151427	+	5945	14	31	133	70	125	495	574	309	1853	638	2047	59	64	63	280	53	109	127	632	34	85	70	282	27	242	286	127	270	465	405	539	223	12	12	27	52	56	188	481	51	159	316	188	1673
LOC126536601	NW_026085799.1	1531670	1553480	+	21811	384	68	10	10	6	97	20	44	5898	2169	6679	51	39	65	36	58	89	87	161	54	132	73	181	52	85	159	138	140	5	7	1	99	423	136	21	88	57	45	60	95	45	288	90	910
LOC126536592	NW_026085799.1	2303142	2332776	+	29635	80	78	135	132	172	636	275	138	1561	623	1964	332	306	443	284	102	281	92	416	66	63	53	197	39	195	304	79	232	114	292	88	400	159	208	97	117	283	210	563	135	91	184	141	652
LOC126536581	NW_026085799.1	81571925	81592544	-	20620	264	602	2101	1911	2772	5726	4778	3961	5275	2110	7062	843	728	1198	2586	1840	3038	205	2446	279	526	280	2137	132	1084	2452	973	2702	3846	6526	3988	1082	815	913	1305	2969	3311	1385	1615	524	1397	2638	1923	1771
LOC126536580	NW_026085799.1	81552269	81557279	+	5011	39	61	144	157	154	964	383	450	390	108	397	223	172	229	542	431	592	70	271	23	92	67	316	20	96	395	82	316	793	971	621	444	90	83	482	657	995	302	563	132	265	558	318	1260
LOC126536579	NW_026085799.1	81521240	81552173	+	30934	1325	1275	8709	6090	9420	9816	9753	9919	5102	2109	6464	3578	2735	5444	15868	20221	27803	1243	1210	522	919	800	1488	164	544	4046	2927	4495	11954	11858	9719	3304	2591	6664	15386	19460	25072	558	4867	865	586	1394	725	4081
LOC126536575	NW_026085799.1	81323221	81335416	+	12196	204	328	2117	1374	2376	2884	2586	2267	3133	1292	3919	660	808	1100	588	311	766	160	1902	197	394	178	1461	114	780	2705	879	2187	2413	2587	2244	696	560	733	316	400	641	770	1132	420	495	1420	634	918
LOC126536551	NW_026085799.1	77788107	78030023	-	241917	1907	372	16	4	7	54	39	55	83	37	69	37	39	65	99	130	173	1087	4712	327	2618	1679	4896	944	2388	15	469	29	3	22	11	23	744	196	54	138	64	2119	675	365	2634	5084	3605	39
LOC126536514	NW_026085799.1	69209434	69218144	+	8711	5	23	12	8	17	39	16	11	20	7	28	18	25	40	37	8	25	4	102	5	14	4	89	8	76	14	1	12	26	82	25	9	11	4	15	26	24	43	34	5	48	106	57	22
LOC126536513	NW_026085799.1	69451053	69467660	-	16608	9064	19727	45981	25951	56688	32628	51258	27900	46110	20390	60422	67431	66035	103136	189932	172739	233033	5082	13742	8599	14253	8977	20641	1554	4887	10388	9739	13171	28216	34013	22984	30746	52780	64296	162280	137052	187893	5693	25415	10372	12432	25272	9880	25438
LOC126536510	NW_026085799.1	69786484	69882131	-	95648	1123	147	6	11	11	182	18	62	308	185	619	93	118	180	229	165	339	311	1426	109	667	397	1137	351	552	3	294	6	12	23	4	50	862	218	58	213	92	496	223	115	786	1644	950	30
LOC126536508	NW_026085799.1	69404967	69436454	-	31488	801	1155	588	551	649	3566	1767	1978	11574	3966	13276	837	781	1087	1822	1253	2056	350	5062	974	1960	825	6381	366	2278	1710	642	1772	2412	4234	1578	873	569	534	1459	1636	2674	2706	3735	702	6023	8339	5342	1977
LOC126536502	NW_026085799.1	68914255	68973020	+	58766	587	685	1734	1438	1883	6276	3954	3308	13144	5116	16180	2166	1476	2876	6522	6218	8143	952	3454	405	879	473	2592	343	1614	3012	1069	2611	3268	4588	2514	3015	987	1239	5217	6137	6801	1495	5376	974	1731	3093	1873	7844
LOC126536500	NW_026085799.1	68751216	68784017	-	32802	440	695	3368	3287	4145	5969	3425	3765	14246	5421	19588	1726	1293	1816	3414	2538	3149	817	2980	527	1496	585	2704	442	1275	4635	2885	5596	7137	8621	5067	3863	740	1078	2644	2527	5398	1783	7156	894	2708	5381	3222	4849
LOC126536471	NW_026085799.1	65915903	65929785	-	13883	564	968	723	667	953	1368	932	857	4767	1995	5794	1203	953	1449	1274	923	1465	377	2693	814	1797	690	2794	334	1240	1083	513	1254	1083	1841	750	1053	580	629	987	1118	1760	1389	2874	779	2380	4456	2400	1645
LOC126536450	NW_026085799.1	65369197	65377712	-	8516	43	102	67	60	97	1768	652	548	1921	977	3189	128	89	215	685	208	644	333	275	37	85	65	395	24	115	220	59	209	640	1506	584	669	78	135	226	343	899	131	1631	41	380	513	462	2364
LOC126536443	NW_026085799.1	64553881	64585288	+	31408	212	326	284	37	58	226	126	61	1702	741	2690	100	85	148	183	147	185	102	812	126	111	61	188	69	122	145	106	190	78	118	42	99	171	85	54	135	105	73	257	147	145	316	215	332
LOC126536442	NW_026085799.1	64455213	64481960	+	26748	419	783	1847	1523	2741	4007	2252	1830	9302	3323	10951	1395	1152	2109	2166	1123	2738	374	3436	670	660	248	1734	298	1540	2629	813	2671	2602	4537	2215	1848	990	1489	1263	1890	2584	1406	2740	982	1810	2796	1830	3179
LOC126536433	NW_026085799.1	62041144	62121377	-	80234	886	276	191	216	212	1575	520	475	3271	1487	4872	402	416	592	1236	928	1438	407	578	183	285	112	442	222	309	560	572	550	418	567	329	598	1021	614	421	766	826	351	823	304	165	442	275	1078
LOC126536431	NW_026085799.1	61439408	61449840	-	10433	446	2923	13	5	13	92	168	221	2166	465	1546	513	319	604	206	298	275	182	1740	1762	1462	702	3195	221	842	403	186	244	25	104	149	697	261	238	394	414	382	853	1572	4084	2263	5631	2175	564
LOC126536428	NW_026085799.1	59170576	59171671	-	1096	5371	17161	97768	64182	119566	51289	65771	48861	60964	25456	73338	85627	78155	132795	176134	151696	237787	6889	12271	6390	10713	6627	14611	1653	4531	32369	23528	36907	47488	55260	32319	36310	53009	83050	144259	126105	149604	5108	40191	12355	7917	16975	7597	32689
LOC126536420	NW_026085799.1	58608382	58643978	-	35597	532	705	716	725	1012	2547	1512	1464	3420	1262	3857	972	1050	1718	1813	1213	2033	396	1614	601	994	426	1727	265	879	1764	708	1629	1955	3606	1516	1100	1131	1336	939	1217	1721	671	1285	682	1487	2759	1449	1503
LOC126536414	NW_026085799.1	58532092	58535162	-	3071	10	19	18	42	37	1299	189	240	5347	1975	6859	104	67	66	940	97	922	34	140	2	79	9	96	6	107	134	23	127	356	907	369	143	30	34	76	173	222	143	213	39	178	363	180	283
LOC126536408	NW_026085799.1	57625214	57672785	-	47572	715	403	1958	1441	2012	4224	2071	3397	10006	3850	12262	2849	1841	3004	5203	5031	5541	475	1081	325	425	221	898	244	429	2232	1371	1792	3881	3884	2860	1649	774	1551	4630	4837	6028	682	3721	489	1269	1434	855	3196
LOC126536401	NW_026085799.1	57468054	57547760	-	79707	2036	1604	5079	5681	6259	7687	6499	7689	3363	1399	4308	5553	4945	7910	6292	6802	7914	1537	5555	913	2259	1177	5814	975	2877	6181	3467	6733	9656	15208	8205	7589	6109	8843	6344	11520	13471	3302	8631	2124	2950	5522	3771	9607
LOC126536386	NW_026085799.1	57293155	57318040	-	24886	120	112	199	162	271	808	336	261	3524	1153	3377	488	713	749	605	438	661	99	263	92	166	59	266	35	132	285	173	228	270	644	208	318	220	268	198	308	405	127	411	84	188	258	184	383
LOC126536383	NW_026085799.1	57157183	57268136	-	110954	903	787	2233	2368	2622	5908	3160	3775	5736	2192	6638	1212	1099	1773	1187	936	1187	363	736	655	384	252	756	184	403	4303	1865	4423	6839	8314	3871	1711	1240	1042	894	1422	1614	334	1769	1173	503	1055	444	1857
LOC126536374	NW_026085799.1	56061779	56079224	+	17446	275	893	942	854	958	3122	2017	1462	20222	6920	20250	651	591	712	1786	388	1977	2014	3414	577	899	402	2222	228	1679	1822	656	1794	1625	3037	1319	2618	351	242	626	791	1030	1582	6830	914	2016	3422	1784	8408
LOC126536361	NW_026085799.1	55055808	55073305	-	17498	549	203	322	217	411	611	339	413	3177	1172	4287	253	268	517	539	303	834	295	1495	202	499	189	812	177	626	306	359	304	236	574	342	210	538	206	266	383	299	560	635	223	637	1893	724	516
LOC126536353	NW_026085799.1	54961675	54999637	+	37963	299	228	464	393	442	863	530	504	2776	1068	2894	636	1026	1541	711	646	850	122	1020	179	379	185	1053	82	543	1029	241	704	527	1358	342	637	911	1043	487	709	831	455	772	220	930	1501	961	745
LOC126536351	NW_026085799.1	54530762	54555042	+	24281	342	300	384	349	492	1602	585	506	6395	2532	8371	521	495	858	1926	1339	2065	282	702	239	400	167	689	149	356	419	228	479	554	911	613	461	603	399	1031	1553	1504	261	871	348	518	972	458	876
LOC126536334	NW_026085799.1	52081716	52142787	+	61072	346	466	815	1030	1000	3372	1441	1302	3474	1300	3745	456	352	605	523	329	454	229	3882	342	894	377	2723	218	1732	1483	547	1777	1308	2719	1280	615	278	318	337	661	841	2020	1580	575	1514	2358	1808	945
LOC126536321	NW_026085799.1	47887613	47889517	-	1905	74	279	290	335	484	2224	891	551	6958	2995	8866	307	147	286	1608	301	1309	177	992	165	463	245	1139	45	446	708	257	579	882	1394	715	578	159	232	299	394	520	431	1102	226	851	1465	861	1293
LOC126536309	NW_026085799.1	46641981	46662785	+	20805	2084	4485	9483	6549	14421	10596	17063	7391	22234	8194	24081	21554	17628	27155	65467	56091	76317	1346	4191	2626	2888	1832	4059	468	1349	3816	2297	4857	7515	10212	7213	9617	12274	16593	93130	76088	89541	1698	7661	3257	2854	5377	2342	7021
LOC126536278	NW_026085799.1	44964953	45052721	+	87769	1122	196	86	167	64	1356	271	523	106	36	152	48	78	97	166	184	241	436	236	160	192	87	253	312	114	301	738	316	422	864	455	59	919	242	100	354	308	70	156	182	60	261	95	123
LOC126536277	NW_026085732.1	13019852	13024621	+	4770	0	0	0	0	0	0	0	0	0	0	0	0	0	0	0	0	0	0	0	0	0	0	0	0	0	0	0	0	0	0	0	0	0	0	0	0	0	0	0	0	0	0	0	0
LOC126536239	NW_026085799.1	41772441	41803781	-	31341	94	224	1481	1196	2626	1188	485	613	2226	884	2606	117	80	127	230	172	300	356	105	177	41	25	39	7	44	897	190	604	738	1350	264	366	32	80	113	142	172	29	991	344	23	31	21	1003
LOC126536221	NW_026085799.1	40641487	40669706	-	28220	224	345	456	373	467	1795	763	954	2490	967	2734	406	285	583	454	178	521	218	1294	303	473	208	1516	136	708	1590	547	1090	1065	1941	726	786	216	287	246	406	514	899	1390	631	1169	1853	1311	1359
LOC126536198	NW_026085799.1	35810422	35834685	+	24264	508	784	775	696	919	1734	1030	878	1342	513	1377	1374	1195	2018	782	608	1077	281	1378	557	708	452	1696	242	743	1507	567	1538	1455	2808	894	859	1036	914	557	823	1037	556	830	642	874	1682	1025	912
LOC126536193	NW_026085799.1	35622335	35626979	-	4645	6668	21131	58679	39767	67742	75218	84048	68765	20773	8905	28198	45831	45474	71261	89778	76822	113210	2816	10061	9198	9989	5761	16672	1456	3776	35294	21265	32653	104964	100457	78644	33204	49864	59414	86913	81580	106188	4411	26817	12666	8335	19989	9543	30552
LOC126536187	NW_026085799.1	35631890	35637211	-	5322	164	356	365	354	412	1178	652	732	419	167	483	424	370	641	710	405	782	94	569	205	179	95	880	68	286	726	219	558	1072	1849	643	488	390	396	602	757	1497	402	564	431	489	1040	716	672
LOC126536185	NW_026085799.1	35301319	35333090	+	31772	270	209	325	308	431	1848	672	659	5996	2731	8133	513	423	706	1975	659	2186	365	1148	182	340	170	855	128	495	814	286	758	886	1079	601	701	305	374	551	619	737	584	1108	224	577	1275	750	1341
LOC126536184	NW_026085732.1	7027303	7092429	+	65127	715	839	5390	4585	9159	2798	2389	1797	12052	4796	12662	2065	2367	4167	1288	932	1330	324	1307	475	623	262	1195	194	559	5844	2987	5682	3053	3368	2303	2522	2340	2846	851	1565	1564	404	3647	1105	601	1172	804	2343
LOC126536170	NW_026085799.1	34383945	34405589	+	21645	454	610	1418	1486	1943	3728	1556	2457	5811	2251	6799	1314	1175	1793	1276	691	1528	166	2371	467	882	346	2143	99	1091	2714	830	2562	3598	4731	2468	1017	526	778	785	1027	1314	1191	1975	648	2355	4011	2197	1717
LOC126536169	NW_026085799.1	34603562	34648236	-	44675	398	180	200	226	243	537	171	123	2216	748	1936	492	269	679	298	136	526	214	545	103	235	167	472	110	201	120	192	213	206	1085	108	248	375	233	68	213	165	272	285	237	254	408	324	197
LOC126536168	NW_026085799.1	34379394	34383780	-	4387	77	195	1381	1505	1686	5083	1823	2662	3907	1672	4764	784	563	758	899	318	903	68	654	127	275	125	653	29	351	4014	1263	3693	3371	3445	2099	980	141	338	425	829	993	491	1398	409	719	1893	813	1015
LOC126536161	NW_026085799.1	34414630	34496961	+	82332	724	1482	2015	1989	3821	1397	931	1372	404	69	227	100	88	165	84	128	130	277	905	789	476	263	945	190	371	2495	1132	3039	936	4008	1173	270	622	138	172	266	282	454	418	1335	510	989	522	344
LOC126536136	NW_026085799.1	32238452	32241531	-	3080	53	58	182	86	301	377	236	121	4795	1876	5987	247	220	456	488	334	679	184	671	64	165	77	283	65	234	131	86	96	177	272	90	213	101	110	420	403	484	247	541	86	281	478	325	587
LOC126536133	NW_026085799.1	31842009	31885651	-	43643	812	645	1571	1126	1838	2439	1383	1429	11120	3582	11682	412	358	539	826	771	1014	456	9271	422	2823	1040	7461	451	4787	1996	837	2664	1467	2884	1267	804	642	231	462	517	885	4544	3394	736	5464	10539	5925	1426
LOC126536131	NW_026085799.1	32341484	32405547	-	64064	1831	919	1565	1595	2008	3825	1677	1719	6098	2285	6905	879	634	1021	1060	564	1454	924	8337	864	2253	1029	7169	401	3796	2312	912	2264	1770	4769	1841	1137	602	430	629	943	1252	3514	3877	730	5842	10189	5650	3287
LOC126536130	NW_026085799.1	32417138	32492955	-	75818	361	133	8	8	3	16	12	30	151	94	196	219	57	68	41	72	85	105	116	102	79	14	88	66	37	4	119	2	3	6	0	55	284	68	26	94	80	28	83	173	45	72	46	147
LOC126536055	NW_026085732.1	1502312	1740083	+	237772	1022	505	1130	1123	1421	1516	1047	939	3015	1151	4071	577	460	792	1233	869	1510	524	1209	311	603	284	981	328	612	1361	773	1454	1038	1032	785	632	1041	486	520	739	782	543	1122	523	569	1169	682	1000
LOC126536050	NW_026085798.1	12956406	12957355	+	950	0	0	0	0	0	0	0	0	0	0	0	0	0	0	0	0	0	0	0	0	0	0	0	0	0	0	0	0	0	0	0	0	0	0	0	0	0	0	0	0	0	0	0	0
LOC126536025	NW_026085798.1	74035	75984	-	1950	7	0	4	2	1	3	6	1	8	5	3	1	2	8	2	2	1	2	8	2	0	3	0	1	8	0	1	0	0	0	0	0	2	0	0	8	1	3	0	0	6	4	1	1
LOC126536018	NW_026085798.1	22071814	22076272	+	4459	15207	43004	273448	193380	382501	137243	242567	158655	31978	11806	25106	86153	68879	185501	30913	25936	38931	15863	57111	22360	26328	19481	36778	8850	20006	81696	67463	115217	172388	271746	168313	48224	30470	34644	26189	26104	27820	20558	180324	35300	16198	35126	15565	138109
LOC126536016	NW_026085798.1	21701627	21784657	-	83031	2963	3475	4199	2895	5356	10224	6762	6174	22469	9363	30261	6805	6873	11137	13898	13284	19114	3538	11948	1627	4089	2241	8669	1683	5980	3915	3696	4037	5975	7967	5406	7005	6939	8569	10574	14288	14927	6042	13412	2938	5612	12195	6323	12646
LOC126535974	NW_026085798.1	13304242	13343647	-	39406	242	40	26	7	22	324	12	19	1895	971	3316	37	32	38	647	45	1053	76	46	37	48	16	51	35	41	7	98	12	0	7	47	21	259	100	15	37	32	14	182	43	9	52	11	59
LOC126535967	NW_026085798.1	12269879	12328691	+	58813	431	328	223	239	278	2242	1047	811	2256	1242	4902	353	288	446	1273	589	1467	298	598	229	287	134	907	95	383	644	298	480	1451	2017	1048	1049	389	273	649	680	1567	334	1844	178	821	1645	955	3450
LOC126535965	NW_026085798.1	13383795	13423625	-	39831	407	207	299	396	336	985	386	371	6282	2454	8180	421	253	396	636	391	713	275	843	170	389	188	897	152	423	815	288	995	391	1103	332	436	652	348	385	531	611	462	850	473	908	1394	625	955
LOC126535954	NW_026085798.1	8875020	8908562	+	33543	965	651	1084	1005	1251	2820	2084	1830	7298	2854	9619	2585	2022	3663	4016	3240	4957	663	4131	490	1351	635	2685	360	1663	1550	609	1318	2319	3029	2067	1587	827	1294	2456	3185	2893	2043	2877	777	2279	4295	2704	1984
LOC126535950	NW_026085798.1	7468702	7489136	+	20435	276	539	958	555	1021	865	684	719	5278	1929	5904	1350	1100	1848	1430	1140	1775	281	2270	324	739	324	1384	189	1134	768	326	673	503	1350	441	752	543	752	980	1421	1502	1004	1571	641	1284	2535	1317	1620
LOC126535949	NW_026085798.1	9023641	9059923	+	36283	1522	2029	7169	4642	9306	10776	11856	10191	10081	4077	12398	5859	4924	9157	8401	8301	11928	1202	4537	1304	2141	1218	4144	431	2178	6153	2651	5333	12542	12175	10495	3460	3043	4296	7918	9666	9915	1865	6425	2030	3026	5854	2706	5697
LOC126535948	NW_026085798.1	8502718	8509627	-	6910	442	359	492	470	583	1774	611	583	9028	3370	10596	927	823	1249	2351	483	2894	414	934	297	366	192	759	172	426	596	436	1033	495	778	380	1011	623	647	551	496	1388	370	1563	225	473	900	461	2043
LOC126535939	NW_026085798.1	8284293	8373411	+	89119	733	1100	3173	2625	4073	5119	4561	3182	4842	2054	6305	3054	2562	4609	7107	7531	10081	457	3072	693	1194	671	2573	316	1349	1918	1108	2321	4113	4378	3477	2202	1735	2779	6008	6989	8912	1132	3209	821	1809	3364	2117	2237
LOC126535934	NW_026085798.1	7678619	7852964	+	174346	1170	885	875	898	1153	2904	2206	2090	846	423	1212	1198	1416	2180	1661	1566	2384	449	4116	657	1767	1041	4848	482	2021	1532	896	1387	1676	3714	1711	1056	1435	1544	1479	2262	2731	2259	1734	842	3323	6408	3705	970
LOC126535932	NW_026085798.1	5582808	5583839	+	1032	76	256	277	175	345	159	232	76	2256	820	2347	941	845	1178	789	583	867	175	635	144	354	123	404	53	371	125	121	177	110	265	62	1000	494	610	725	871	1125	337	716	383	512	894	471	647
LOC126535929	NW_026085798.1	5903755	5927988	-	24234	509	2376	1865	1726	2244	3348	2491	1885	4486	1961	5988	1374	1392	2125	1575	735	1939	865	5476	1461	2329	1280	4509	303	2261	2703	933	3351	2603	3877	1756	1445	979	1079	745	999	1616	2389	3248	1951	3554	6480	3364	2404
LOC126535920	NW_026085798.1	5929330	5976709	+	47380	387	489	2097	1594	2400	2540	2248	1760	7503	2974	8945	1106	960	1472	1583	1120	2578	354	1986	345	660	268	1454	215	957	2825	903	2338	2268	2064	1450	871	769	685	1003	1192	1555	955	1844	533	1412	2491	1156	1674
LOC126535917	NW_026085798.1	4469511	4523856	+	54346	133	202	232	233	299	1356	573	556	2446	1127	3971	328	260	536	1108	595	981	515	633	145	305	168	840	74	256	531	281	511	664	1003	601	1070	198	258	415	537	758	297	1937	192	467	804	446	3280
LOC126535915	NW_026085798.1	5593473	5765525	-	172053	1395	742	961	1001	1592	2425	1217	1261	3645	1554	4988	414	593	661	946	864	980	657	3674	591	1924	1038	4429	557	1935	1688	1123	1622	805	1671	792	1241	1236	1017	471	930	830	2130	2450	770	2183	4544	2949	2574
LOC126535912	NW_026085798.1	5246641	5582118	-	335478	1869	797	706	605	770	1167	663	779	2771	1137	3329	879	1017	1386	1040	1075	1352	806	1600	664	1320	559	1721	587	876	1340	1408	1008	720	1252	596	1110	1957	1234	678	1313	1181	716	1345	957	1119	1994	1122	1452
LOC126535896	NW_026085798.1	1016853	1018769	+	1917	176	292	1204	1593	1574	3856	1412	1485	17122	6148	17142	796	479	774	2838	455	3090	304	2828	260	869	360	2048	344	1310	2342	1005	2124	2025	3124	2008	497	195	262	564	826	1090	1573	1341	244	1838	3708	1983	1227
LOC126535894	NW_026085798.1	1086191	1165784	+	79594	558	883	807	678	1055	1697	1300	1182	4249	1880	4937	1215	1251	1316	1623	927	1797	526	2887	564	729	438	1711	371	1468	1872	950	1704	1336	2091	1164	1469	970	884	1076	874	1384	1752	2283	1110	1733	3423	1979	1750
LOC126535891	NW_026085798.1	2570125	2649904	+	79780	636	575	834	776	967	5544	3053	2415	8680	3797	12613	1705	1164	1823	5518	2763	6316	757	1286	446	679	334	1309	215	635	1431	729	1521	2767	3639	2125	2170	684	835	2224	1934	3461	732	3463	598	1094	2177	1186	3425
LOC126535884	NW_026085798.1	116845	764641	-	647797	2519	1368	815	758	1072	2011	1260	1190	855	300	955	661	646	918	954	1208	1459	1085	3828	1186	1440	727	2933	827	1819	1325	1481	1453	1089	2393	1204	1296	1986	1035	700	1561	1546	2309	1720	1249	1778	3767	2778	1558
LOC126535873	NW_026085798.1	23977222	24079124	-	101903	888	1370	53	108	238	514	31	50	17976	6853	22259	273	98	132	770	154	460	525	1052	815	311	157	363	248	551	2689	866	501	85	312	138	1345	673	219	221	322	205	571	7685	1488	279	512	367	3329
LOC126535864	NW_026085798.1	23789309	23808410	+	19102	100	52	18	3	18	7	6	8	25	29	32	67	29	92	35	10	57	39	136	28	10	35	29	36	57	45	67	15	2	0	3	120	146	73	15	81	52	41	78	51	39	29	44	9
LOC126535849	NW_026085798.1	22228877	22285345	+	56469	598	242	7	5	3	8	4	23	196	87	210	20	39	53	44	143	123	335	278	176	232	247	347	209	131	3	235	9	0	12	0	42	434	136	51	148	81	166	58	166	197	394	382	22
LOC126535842	NW_026085798.1	20253310	20307356	-	54047	569	388	138	178	261	806	851	567	334	108	358	874	867	1577	882	1190	1279	202	581	420	167	144	280	193	266	856	733	1112	636	2025	604	717	1421	1058	667	1681	1280	171	901	667	122	277	171	618
LOC126535835	NW_026085798.1	19555034	19582896	+	27863	4596	16448	36848	26600	43472	35622	52377	28084	37546	16551	47351	60676	54352	83103	145840	129587	170327	3071	12179	8013	12852	8593	23066	1183	4278	15093	8424	18698	29318	41940	23840	34018	37083	56970	136519	131124	156843	5700	23731	12670	13717	27755	11560	26386
LOC126535819	NW_026085798.1	19835164	19974547	+	139384	1252	1912	1756	1403	1608	2470	1774	2776	5825	2325	6052	459	420	598	639	464	861	1025	4112	1516	1759	1214	3140	1085	2117	2772	1932	2029	2865	5118	3273	479	828	298	345	518	611	1736	2518	1626	2394	4207	2594	1056
LOC126535815	NW_026085798.1	17590631	17591611	+	981	0	1	1	3	0	25	0	2	1467	670	1952	14	6	6	65	3	29	5	21	2	0	0	1	1	2	1	3	1	0	2	0	37	0	1	6	3	0	3	136	34	0	5	2	353
LOC126535811	NW_026085798.1	17387861	17394069	-	6209	437	1755	4913	2965	5545	5049	6849	3764	11517	4724	13274	4422	4111	6718	13203	11809	15862	412	1297	854	763	545	1253	133	672	1885	956	2001	4402	4101	3560	2158	1269	2954	11900	12090	16675	499	1477	1302	1033	2126	998	1828
LOC126535809	NW_026085798.1	17410358	17419985	+	9628	247	391	582	592	1205	1809	1083	1337	2406	1076	2750	470	417	638	1566	1845	2093	218	991	231	268	218	738	68	496	1163	446	1102	1649	2605	1377	1117	376	749	1336	2113	2268	699	1994	528	668	1239	970	1532
LOC126535799	NW_026085798.1	17394296	17396608	+	2313	82	248	353	333	511	4428	1528	1112	18579	7011	22008	810	595	812	5346	1789	5351	157	629	188	451	234	741	50	261	748	219	910	2209	2855	1371	944	342	431	2113	2175	4078	380	825	163	689	1404	731	1220
LOC126535792	NW_026085798.1	17101225	17170668	-	69444	476	181	95	183	57	1113	432	613	729	263	1010	197	159	203	390	248	477	147	691	270	282	149	511	189	460	689	363	656	677	1342	596	409	409	92	446	555	875	616	604	324	407	879	800	377
LOC126535760	NW_026085798.1	9866772	10119864	+	253093	1463	719	27	10	14	86	61	139	213	44	150	76	96	152	164	270	292	534	570	1298	401	186	587	422	283	19	616	17	36	81	45	63	1332	338	141	424	218	201	127	1871	264	493	251	94
LOC126535758	NW_026085798.1	9486185	9620581	-	134397	824	1541	55	46	60	378	401	391	176	73	232	29	39	88	59	92	63	296	491	1191	569	392	1710	291	274	39	329	43	813	434	370	137	249	125	69	134	76	251	376	865	1069	1398	602	792
LOC126535749	NW_026085798.1	6619406	6946957	-	327552	862	188	47	63	45	208	192	168	702	317	655	349	233	290	299	132	283	320	2535	112	317	156	329	244	537	74	425	85	108	243	154	205	656	211	236	380	285	471	178	282	191	415	176	124
LOC126535748	NW_026085798.1	6534459	6597229	+	62771	234	360	2251	3203	2735	8221	5993	5209	7484	4044	8435	2982	1893	3479	3515	360	3585	2098	12723	135	1330	1143	3125	1455	11624	4737	2305	10842	5140	5933	5045	1433	459	387	457	539	431	12829	5055	789	3552	5403	3760	1589
LOC126535694	NW_026085793.1	20842267	20850185	-	7919	0	0	0	0	0	0	0	0	0	0	0	0	0	0	0	0	0	0	0	0	0	0	0	0	0	0	0	0	0	0	0	0	0	0	0	0	0	0	0	0	0	0	0	0
LOC126535659	NW_026085793.1	2842022	3152724	-	310703	1674	317	70	141	45	437	541	226	1414	620	1483	131	176	320	281	441	691	615	595	385	390	263	595	416	347	198	926	221	119	386	283	474	1638	435	252	718	463	329	518	365	239	1581	475	868
LOC126535641	NW_026085793.1	13302509	13305418	+	2910	36	33	39	0	17	10	80	10	615	82	454	5	53	28	33	38	36	10	140	35	113	17	8	11	44	204	4	4	0	64	96	11	19	8	2	27	99	7	212	51	0	234	73	176
LOC126535639	NW_026085793.1	11077804	11084546	+	6743	0	3	0	1	1	1	1	1	4	2	8	5	0	1	4	0	1	0	22	0	1	0	9	0	3	0	5	0	6	1	2	2	1	0	3	6	2	3	9	0	5	4	3	5
LOC126535629	NW_026085793.1	6734933	6738631	+	3699	4	1	0	5	1	6	4	6	5	0	12	1	2	3	2	5	0	0	4	1	1	2	1	2	9	6	3	3	5	4	0	4	0	0	4	0	8	0	9	1	27	5	4	1
LOC126535619	NW_026085793.1	2119154	2487556	+	368403	673	157	38	49	34	64	70	69	178	65	154	28	36	61	144	112	121	248	210	109	181	84	311	199	147	26	273	23	34	62	56	185	386	97	54	220	106	81	300	96	127	326	116	255
LOC126535605	NW_026085793.1	20116282	20118283	-	2002	1	28	0	0	1	0	0	2	8	6	5	10	6	18	8	3	1	2	14	5	3	2	2	4	7	0	0	2	0	0	0	19	0	0	9	10	23	4	1	63	1	13	1	7
LOC126535603	NW_026085793.1	18806296	18817477	-	11182	3	8	5	2	5	36	22	21	7	2	9	7	4	6	11	3	10	2	19	5	10	4	9	4	9	7	9	6	25	48	18	5	1	3	10	13	16	3	16	1	14	24	14	14
LOC126535587	NW_026085793.1	17098416	17218607	-	120192	408	315	285	185	359	449	305	274	1084	426	1337	422	326	599	509	289	661	225	1651	270	774	386	1688	245	739	373	193	362	253	434	205	329	268	231	296	340	586	628	680	285	798	1600	767	593
LOC126535577	NW_026085793.1	13061569	13076147	-	14579	2	7	0	2	0	2	0	2	3	0	3	2	0	2	4	6	11	6	35	5	1	3	7	0	6	2	4	3	5	11	3	5	2	7	22	5	19	6	5	7	16	14	20	9
LOC126535567	NW_026085793.1	12997886	13002079	-	4194	78	119	0	4	1	0	1	3	5	2	12	3	0	28	7	7	31	26	466	20	59	56	119	19	126	2	13	7	0	4	3	10	20	10	7	16	5	81	34	24	35	104	12	15
LOC126535566	NW_026085793.1	12054020	12308137	+	254118	1036	441	482	415	471	1187	717	1286	2744	993	3105	293	521	446	819	1122	1185	729	2260	318	1234	456	1683	495	1078	743	887	801	1617	1118	917	732	965	549	802	782	683	872	1723	491	725	1504	799	1350
LOC126535558	NW_026085793.1	11159200	11225897	+	66698	104	331	620	363	530	2940	1691	1514	3500	1527	5381	627	761	971	1196	743	1131	197	942	201	257	137	701	62	385	1555	498	1323	1537	1693	1067	1002	408	562	743	907	1534	392	1284	437	440	657	423	1731
LOC126535555	NW_026085793.1	9750638	9821722	+	71085	349	72	100	111	146	2961	373	439	23557	12059	43181	263	73	224	3276	555	2712	131	280	57	74	65	161	80	102	297	238	289	572	586	576	213	241	152	370	462	783	101	428	132	43	149	85	616
LOC126535342	NW_026085792.1	19186483	19306134	-	119652	813	536	133	111	224	1022	458	531	1918	877	2649	274	348	476	1104	916	753	323	928	323	369	167	1059	232	501	286	458	296	602	995	365	327	672	370	589	1258	1058	282	531	566	385	736	436	501
LOC126535336	NW_026085792.1	17026523	17037935	+	11413	5	9	23	21	2	28	22	29	19	5	12	9	22	13	2	14	4	2	59	8	0	4	16	0	13	10	2	4	13	94	8	10	8	0	5	29	18	18	14	2	5	9	22	4
LOC126535319	NW_026085792.1	12418448	12542309	+	123862	269	817	5	7	4	25	60	21	40	23	61	148	81	106	32	33	56	220	2732	351	951	396	1802	280	853	36	71	16	41	47	27	109	81	31	157	125	254	1089	467	1209	1168	1847	1227	86
LOC126535291	NW_026085710.1	115862	134592	+	18731	82	24	13	26	15	115	39	84	80	46	84	43	28	34	55	34	80	19	61	12	23	36	217	14	26	18	43	45	31	69	58	65	55	38	10	53	40	23	2	37	37	161	79	44
LOC126534936	NW_026085787.1	65653338	65662763	+	9426	5	176	0	0	0	6	3	9	26	14	34	13	4	14	14	6	21	17	15	33	38	15	28	3	9	3	0	10	0	0	0	25	3	0	15	7	16	6	46	176	4	3	1	3
LOC126534934	NW_026085787.1	65615546	65619027	+	3482	2	51	0	3	0	0	0	0	5	2	9	44	3	24	10	0	0	0	27	27	8	13	6	0	8	1	0	1	0	0	0	18	0	0	1	1	0	18	10	60	0	3	0	0
LOC126534884	NW_026085787.1	93172669	93173652	-	984	0	6	3	1	3	4	0	12	0	0	0	9	0	15	7	20	24	0	24	2	11	1	24	0	2	5	0	1	4	22	4	6	0	1	14	12	8	13	7	1	10	3	2	4
LOC126534830	NW_026085787.1	80349487	80350281	+	795	0	0	3	0	4	2	1	0	0	0	9	0	0	0	0	0	0	0	0	0	0	0	0	0	0	3	3	0	0	0	0	1	0	1	0	0	0	0	2	1	0	0	0	3
LOC126534802	NW_026085787.1	69934136	69937708	-	3573	0	22	0	0	0	7	0	3	0	0	0	0	0	0	1	8	2	10	1	62	2	0	1	0	4	10	0	0	3	2	8	0	2	0	2	18	0	1	3	2	0	0	0	2
LOC126534796	NW_026085787.1	69644458	69676089	-	31632	103	29	6	31	11	12	11	23	134	9	86	14	7	11	29	20	22	25	31	16	48	16	47	13	19	6	61	62	23	17	20	5	84	12	5	17	17	19	7645	25	21	72	17	869
LOC126534784	NW_026085787.1	65126568	65143754	+	17187	42	996	0	2	1	0	0	0	46	18	34	2	2	1	3	3	4	4	1	1034	3	8	2	1	3	0	15	7	1	2	0	25	5	0	2	16	3	3	351	371	2	1	3	1424
LOC126534735	NW_026085787.1	48320227	48329271	+	9045	56	6	13	4	14	14	15	4	10	9	5	16	21	33	40	36	33	21	37	7	25	12	58	19	57	7	39	8	5	10	6	20	121	85	33	68	87	39	48	30	8	63	10	92
LOC126534733	NW_026085787.1	48306332	48313949	-	7618	16	2	0	9	12	20	30	14	7	7	6	6	21	9	6	17	14	3	6	8	0	4	35	1	24	1	7	16	6	25	7	9	12	5	6	17	12	30	84	14	11	27	9	5
LOC126534724	NW_026085787.1	46766660	46813068	-	46409	402	99	76	84	81	374	161	149	1027	359	1235	44	38	80	96	125	167	277	388	54	156	53	167	105	133	114	169	202	104	168	124	118	411	139	37	133	61	115	170	109	88	161	66	155
LOC126534689	NW_026085787.1	32123168	32200001	+	76834	91	56	1	3	1	19	2	17	83	24	64	23	21	23	7	48	22	33	34	44	32	16	23	53	17	0	65	1	22	15	0	8	182	28	18	27	134	14	11	66	7	15	11	7
LOC126534629	NW_026085787.1	44313164	44367184	-	54021	256	55	14	11	24	205	51	67	764	406	1262	59	69	91	222	111	232	126	99	47	70	33	151	62	39	26	145	27	55	102	49	48	177	79	64	101	142	31	60	26	69	89	73	59
LOC126534628	NW_026085787.1	41375484	41519902	-	144419	2170	396	151	219	93	1480	556	790	312	120	382	118	173	275	636	666	676	1639	1142	368	1177	819	983	929	422	683	1313	597	868	1679	863	324	1703	637	441	1075	856	294	639	533	235	787	325	595
LOC126534626	NW_026085787.1	41847959	41850316	-	2358	0	0	0	0	0	0	0	0	1	0	0	0	0	0	0	0	0	8	0	0	0	0	0	0	0	11	5	3	0	0	0	253	0	5	0	2	0	0	416	308	0	0	0	1727
LOC126534621	NW_026085787.1	41798426	41835905	+	37480	10	6	0	0	0	3	0	0	2	2	1	4	4	3	1	1	4	4	13	4	6	15	5	2	4	0	8	0	0	0	3	0	4	1	9	8	5	5	2	4	5	1	3	2
LOC126534620	NW_026085787.1	41763001	41786217	+	23217	22	47	1	5	13	5	4	9	16	5	22	58	87	99	14	12	7	20	358	12	10	11	23	12	102	22	9	13	2	1	0	29	35	7	10	25	36	106	37	383	16	51	5	28
LOC126534608	NW_026085787.1	15864072	15873266	+	9195	49	134	229	169	311	1007	571	289	15678	5552	15183	861	683	1001	2972	829	2979	278	519	100	228	181	382	48	185	286	111	347	390	454	288	622	309	461	1228	1022	1632	233	841	159	595	667	325	1116
LOC126534562	NW_026085787.1	16566353	16595384	+	29032	362	532	1063	861	1460	2999	1483	1482	4870	1981	6791	1184	1009	1548	2246	1568	2497	430	5890	403	762	423	2253	228	2153	1593	513	1786	1550	3594	1334	1160	968	1155	1080	1484	2079	2472	2928	759	2268	3553	2156	2270
LOC126534561	NW_026085787.1	15971886	16011649	+	39764	458	402	1388	1452	2276	2914	1581	1963	9063	3717	10004	1394	1061	1913	2133	1192	1986	367	1578	318	548	221	1486	273	1057	2303	995	2674	2627	2874	1808	1515	621	874	1091	1294	1414	894	3731	990	649	1316	822	1897
LOC126534550	NW_026085787.1	26483372	26488035	+	4664	5	1	0	0	0	0	0	0	4	4	3	0	2	1	0	7	0	0	12	5	2	0	4	5	10	0	5	0	0	0	6	3	9	0	2	6	0	10	1	0	14	5	0	44
LOC126534451	NW_026085787.1	99205449	99246086	+	40638	81	38	179	102	192	469	135	185	1748	757	2558	14	4	29	122	7	221	91	231	12	86	58	161	64	68	405	120	435	287	306	142	54	56	6	5	11	7	130	96	50	74	225	117	115
LOC126534427	NW_026085787.1	96525097	96527235	+	2139	2	18	0	0	1	17	26	3	1	1	1	1	0	0	0	0	1	3	2	11	9	0	0	0	0	0	0	1	2	18	19	1	2	2	3	8	12	10	3	9	1	23	10	5
LOC126534385	NW_026085787.1	87307958	87376724	+	68767	469	679	1235	889	1542	2244	1717	1161	8806	3693	10304	1181	1160	1692	2396	1045	3306	560	5742	422	2058	786	3066	590	2519	1867	657	1683	1688	2233	1216	1352	816	1034	947	1364	1619	2987	3137	1107	3182	5624	3320	1756
LOC126534382	NW_026085787.1	87396504	87436466	-	39963	160	27	1306	836	1025	3840	2355	2349	29	17	54	62	32	88	36	43	55	32	119	13	34	47	59	33	21	1561	1034	1379	5098	5688	3444	30	93	37	54	49	42	26	33	22	18	23	12	26
LOC126534344	NW_026085787.1	82339944	82359076	-	19133	208	392	542	417	625	2950	1297	1118	9963	3843	11991	709	587	846	2759	1630	3010	245	1395	190	688	396	1418	138	663	966	334	1256	1582	3127	1459	722	352	396	1227	1124	1874	599	1232	294	1175	2013	963	1095
LOC126534325	NW_026085787.1	80070830	80098432	+	27603	105	27	198	100	228	51	23	6	216	88	209	8	15	8	59	7	55	27	29	17	19	9	33	40	16	56	104	27	16	25	0	13	115	55	10	22	9	6	16	36	2	18	7	30
LOC126534318	NW_026085787.1	79899983	79931980	-	31998	144	22	4	13	0	12	9	11	31	9	26	8	13	17	12	20	31	48	30	19	29	11	16	36	11	17	49	6	0	3	0	31	100	26	6	49	17	3	69	8	2	11	9	39
LOC126534297	NW_026085787.1	76616448	76632758	+	16311	4	3	5	8	8	12	40	43	8	2	7	1	3	4	5	15	18	1	24	8	12	1	10	0	3	5	0	19	35	96	41	3	1	1	18	29	10	18	27	3	23	47	82	1
LOC126534292	NW_026085787.1	76545675	76550374	-	4700	41	16	124	198	243	91	29	43	21	6	34	6	7	7	12	34	14	10	336	7	35	19	58	20	88	176	107	498	13	684	16	17	28	9	9	6	12	121	76	36	69	48	37	10
LOC126534256	NW_026085787.1	72448165	72474410	-	26246	115	493	1010	884	1218	2036	1557	1542	2844	1290	3984	516	458	794	1038	739	1504	115	1042	328	321	140	957	53	609	1607	581	1409	1783	2885	1839	392	153	208	961	1326	1400	567	854	719	644	1141	869	1148
LOC126534254	NW_026085787.1	72419399	72448157	+	28759	730	1711	4105	2357	4180	7583	5818	2954	3936	1661	4592	2619	2226	4246	4978	6539	8194	704	4914	1013	1511	1477	6258	291	1986	5056	1651	4099	6036	9895	4409	2529	1501	1692	4883	8475	7649	2402	5026	1385	3739	7311	4368	4636
LOC126534253	NW_026085787.1	72412515	72419199	-	6685	89	151	97	84	106	899	281	154	4594	1933	6813	189	153	178	945	122	1275	121	433	131	121	59	376	42	197	175	55	138	231	377	200	174	107	86	113	118	353	146	377	100	273	431	256	354
LOC126534247	NW_026085787.1	71814831	71839972	-	25142	111	205	2057	2751	3688	3249	2801	2238	13580	4469	15276	811	641	1104	4552	4384	5099	238	1061	95	533	222	614	91	623	3142	942	1974	2472	3122	3795	1453	541	1104	2326	3651	3262	584	983	268	463	1262	584	1565
LOC126534242	NW_026085787.1	71251866	71252870	-	1005	13	146	196	509	192	2609	1203	1270	550	230	1157	170	98	97	718	356	630	52	414	97	89	51	732	27	148	1142	245	1094	1626	2906	1378	784	38	140	382	706	927	454	815	271	584	1305	989	1223
LOC126534226	NW_026085787.1	69960309	69967518	-	7210	95	292	460	438	719	2880	1338	1430	6236	2632	8588	495	502	736	1649	508	1794	86	750	218	361	110	766	78	345	829	239	813	1666	2926	1541	825	342	424	633	823	2288	389	869	206	688	1408	721	1154
LOC126534199	NW_026085787.1	68668013	68692660	+	24648	786	891	3888	4064	4462	4145	2718	2459	3022	1344	4202	1657	1431	2788	2195	1760	2058	473	4037	415	1812	985	5128	295	2176	5040	2499	4904	3178	5061	3247	1571	669	1095	1096	2087	2482	2463	2545	856	2734	5683	3201	2183
LOC126534186	NW_026085787.1	68155051	68169210	-	14160	279	1059	2255	2178	2888	5969	3830	3996	3045	1292	3969	902	704	1200	2114	1653	2560	222	4829	619	974	467	2766	129	2144	4341	1115	5695	3921	5476	3598	1198	364	537	1236	1746	2519	2380	2035	1347	1786	3294	2210	1817
LOC126534129	NW_026085787.1	59221127	59231969	-	10843	59	8	53	35	36	26	31	11	83	17	76	12	6	6	11	16	6	35	100	22	31	1	46	15	58	50	15	19	13	113	15	71	7	11	7	28	25	54	62	23	36	33	29	216
LOC126534128	NW_026085787.1	59254804	59257967	-	3164	0	0	0	0	0	0	0	0	0	0	0	0	0	0	0	0	0	0	0	0	0	0	0	0	0	0	0	0	0	0	0	0	0	0	0	0	0	0	0	0	0	0	0	0
LOC126534127	NW_026085787.1	59703770	59754059	+	50290	199	97	52	44	72	582	339	242	1681	708	2305	117	131	186	562	295	457	128	197	60	132	64	226	89	114	131	105	175	270	320	221	128	226	120	150	117	347	46	194	86	122	241	89	241
LOC126534119	NW_026085787.1	59088253	59132503	+	44251	820	343	473	329	444	1652	795	760	1742	691	1969	399	596	716	295	245	362	351	1801	313	393	287	2061	269	578	1768	941	1689	1165	1832	898	720	859	418	198	487	567	1137	1232	536	945	1799	1413	830
LOC126534107	NW_026085787.1	58042682	58050657	-	7976	219	124	88	73	104	759	332	288	3189	1339	3826	204	192	257	639	236	901	195	312	92	221	80	263	86	143	181	177	183	295	505	203	244	232	152	212	272	427	127	360	101	221	527	199	486
LOC126534098	NW_026085787.1	57181408	57200493	-	19086	93	56	2	2	0	2	12	1	113	18	74	19	13	21	16	8	22	28	111	24	27	28	42	13	44	19	34	5	0	4	5	16	122	23	15	22	22	29	30	145	37	46	33	4
LOC126534091	NW_026085787.1	57623500	57625409	-	1910	43	39	107	80	106	462	221	155	84	29	116	110	109	157	143	138	204	39	182	22	39	30	176	8	104	79	58	102	367	170	155	76	21	44	206	170	147	86	221	36	113	217	134	309
LOC126534086	NW_026085787.1	57355227	57446700	-	91474	789	400	2225	2190	3034	2908	2492	2425	3348	1481	5169	777	774	1395	1145	909	1401	593	1420	329	659	305	963	411	638	4014	2488	4524	2190	2342	2302	1295	915	840	587	976	1051	752	1841	445	751	1539	1047	1819
LOC126534031	NW_026085787.1	51959647	52003636	-	43990	206	169	39	119	123	1145	30	1176	16196	6959	19908	243	27	131	673	1179	296	156	141	36	256	48	544	46	113	61	232	55	47	78	32	335	158	266	48	75	103	118	670	156	16	80	167	1852
LOC126534027	NW_026085787.1	51051271	51119982	-	68712	48	9	5	11	21	8	0	6	31	17	71	2	1	5	14	14	13	79	20	4	7	6	14	12	5	6	44	7	3	35	1	120	29	11	13	1	12	6	222	21	5	9	4	375
LOC126534009	NW_026085787.1	50444882	50526938	-	82057	651	933	279	252	380	1603	1175	1061	3205	1189	3949	600	895	1072	1113	893	1517	354	1221	629	996	362	1572	183	705	585	291	550	960	1874	822	752	783	571	683	773	1280	521	2081	512	1000	1873	1051	1113
LOC126534003	NW_026085787.1	48408560	48446495	-	37936	277	38	10	6	0	2	3	14	18	7	17	21	29	38	22	40	30	103	111	36	40	23	125	51	31	6	141	1	1	2	0	4	202	58	16	54	25	103	28	33	60	157	136	4
LOC126533984	NW_026085787.1	46813257	46865436	+	52180	701	1059	2253	1845	2341	15947	7462	9282	17962	8350	27712	2141	2041	3125	10247	7728	13323	1300	2558	670	1380	703	2835	355	1103	4126	1511	5228	11686	11289	7995	4564	1278	2089	5242	5717	8474	1516	7487	868	1666	3488	2118	7378
LOC126533967	NW_026085787.1	40123276	40163161	+	39886	453	1074	2611	2868	3991	6565	4071	3149	32205	13816	44650	1355	1017	1634	4600	1644	5744	812	1753	560	958	485	1708	267	702	4897	1603	5744	4863	5670	3181	1944	750	819	1355	1300	1629	654	3364	1148	1127	2416	1257	3931
LOC126533929	NW_026085787.1	31843304	31846213	+	2910	0	0	0	0	0	0	0	0	0	0	0	0	0	0	0	0	0	0	0	0	0	0	0	0	0	0	0	0	0	0	0	0	0	0	0	0	0	0	0	0	0	0	0	0
LOC126533926	NW_026085787.1	31865638	31943507	+	77870	194	265	89	136	64	415	270	375	813	128	779	138	74	140	198	67	300	116	353	84	110	103	299	24	142	100	173	287	213	414	151	205	182	120	60	175	159	140	336	488	93	232	166	291
LOC126533925	NW_026085787.1	31598716	31607457	+	8742	48	158	237	148	496	570	456	373	5229	1767	4579	651	750	1170	1305	1122	1949	191	262	87	107	42	211	28	117	288	155	367	292	358	207	373	288	331	603	509	895	102	498	165	136	244	147	712
LOC126533910	NW_026085787.1	31452733	31468009	-	15277	206	284	982	860	1194	1781	923	898	3939	1750	5161	932	691	1180	2001	1780	2570	581	1062	207	422	267	1002	107	415	1259	894	1300	1016	1812	650	979	423	816	1237	1539	1758	436	1264	261	460	964	703	1493
LOC126533889	NW_026085787.1	29503786	29506017	-	2232	0	0	0	0	1	72	11	3	1077	519	1792	17	3	1	106	11	43	46	2	0	0	0	2	0	3	0	5	6	1	8	2	86	1	0	2	13	10	1	128	64	3	13	30	514
LOC126533867	NW_026085787.1	28077227	28081004	-	3778	3	41	49	41	63	1074	225	235	1099	532	1749	102	89	205	405	49	419	87	121	25	27	17	70	20	74	198	37	178	217	475	162	190	39	86	23	46	135	65	275	50	17	66	78	428
LOC126533860	NW_026085787.1	27597551	27630452	+	32902	375	852	1439	1508	1626	4122	2587	2107	4786	1831	6935	2066	1624	2558	4700	3576	4894	281	1709	515	789	345	1811	160	942	2786	925	2624	2992	4649	2468	2281	1057	2132	3046	3864	4866	1070	2778	1145	1406	2639	1505	2143
LOC126533801	NW_026085787.1	19673363	19687479	+	14117	22	8	104	0	5	27	6	59	42	6	25	5	14	20	1	4	6	31	101	1	59	14	63	13	67	270	109	64	50	116	22	4	5	4	13	4	3	30	42	4	24	73	30	150
LOC126533790	NW_026085787.1	19024868	19084876	+	60009	715	1053	1247	1637	1680	7193	5302	4813	6837	2982	9701	2978	2790	3787	5782	3878	6245	402	2909	641	1370	779	2253	203	1252	2907	909	3032	5155	7120	5103	4550	1155	2657	3328	3744	7555	1848	3491	1027	3123	5147	3146	3463
LOC126533771	NW_026085787.1	15638272	15647917	+	9646	130	125	236	229	308	632	318	141	4859	2029	5619	892	606	786	1324	493	1571	186	511	93	237	104	404	45	187	365	153	354	195	354	222	651	358	419	690	549	862	220	708	124	303	641	359	919
LOC126533731	NW_026085787.1	11606422	11611597	-	5176	89	205	378	318	465	851	691	519	2823	1192	3498	472	394	582	1228	610	1505	217	493	98	304	87	428	40	182	461	204	467	779	829	572	585	168	312	530	562	919	273	954	166	421	998	448	966
LOC126533721	NW_026085787.1	11128156	11138991	-	10836	44	252	85	70	123	946	385	328	3948	1513	4786	364	289	384	765	319	797	344	653	192	368	175	960	56	272	268	92	312	401	618	291	556	106	167	719	540	1154	347	1126	216	772	1209	611	1190
LOC126533708	NW_026085787.1	9851386	9866614	+	15229	144	219	121	108	126	1067	357	352	2207	884	3100	152	147	221	675	624	738	113	483	98	199	98	546	86	225	149	112	209	373	602	318	322	191	226	270	442	728	225	316	217	318	510	449	407
LOC126533699	NW_026085787.1	9312231	9361100	-	48870	1047	1601	4638	3313	6550	5057	5453	4002	6230	2632	8748	2839	2993	4846	5685	6095	8440	614	2620	695	1391	804	2264	327	1095	3289	2048	3275	3811	5463	4394	1964	1644	2083	4705	5088	7428	1087	2549	1589	1434	2665	1590	1366
LOC126533698	NW_026085787.1	9164282	9288771	-	124490	2295	2650	5000	3966	6463	8301	7665	5558	5107	2151	5650	4101	4478	8640	9977	10184	13570	1327	8112	1391	2297	1313	5251	898	3653	5610	4141	5773	3693	7958	4279	4753	8099	9176	6488	12354	13932	3962	5974	2329	2963	7018	3697	5052
LOC126533689	NW_026085787.1	8027604	8037983	+	10380	2033	3624	9747	4898	10763	7684	11701	6870	15746	5530	17019	16823	20703	27275	62566	56535	81901	1026	2625	1831	2398	1550	3517	310	1116	3168	1893	3087	9200	9642	6345	8818	14943	21055	62065	73236	75283	1198	6592	1644	1769	4533	1960	7159
LOC126533680	NW_026085787.1	7799187	7805390	-	6204	268	842	529	636	642	1579	816	540	4630	2093	6793	1107	991	1257	2152	1723	2423	324	1281	511	755	347	1377	247	603	1481	521	1464	601	1335	492	2298	639	1075	1452	1578	2434	658	1863	1215	952	1740	1155	1714
LOC126533671	NW_026085787.1	6815531	6815985	+	455	29	25	89	87	164	224	210	163	188	92	296	47	16	41	126	47	161	54	108	13	36	32	75	10	41	81	81	113	212	235	163	68	17	29	66	101	140	79	119	31	80	129	142	159
LOC126533668	NW_026085787.1	6815987	6878477	+	62491	437	395	675	418	1113	1109	1099	822	1813	730	2176	489	509	1109	1346	789	1343	516	1763	252	763	389	1197	223	636	567	374	666	1046	1443	883	489	552	384	807	869	1385	635	930	322	1057	1962	960	926
LOC126533666	NW_026085787.1	6064844	6081515	-	16672	428	1369	4137	3954	4384	8571	5490	5363	11439	5560	14701	3730	3879	6683	5795	3969	7266	432	4046	848	1851	811	4658	364	1737	9055	3229	9875	6972	10010	5704	4359	4145	5908	5221	5172	11546	1818	4437	1551	2803	5278	3006	4356
LOC126533665	NW_026085787.1	7267564	7295961	+	28398	633	903	4148	6642	4359	40613	30193	29956	1846	842	2559	134	40	80	250	155	225	324	2770	366	1576	1055	3764	353	1178	3546	741	8691	22335	17035	22448	484	356	121	73	164	104	1396	15752	1155	1482	3212	1710	3166
LOC126533653	NW_026085787.1	6037137	6056388	-	19252	92	84	75	27	74	353	195	165	2111	783	2193	147	120	192	325	101	542	109	305	84	131	60	226	50	176	113	70	93	124	260	114	114	104	84	83	98	220	159	258	82	121	300	180	235
LOC126533648	NW_026085787.1	4601805	4605289	-	3485	36	249	402	310	464	1715	1145	1233	1682	638	2187	154	160	262	558	208	434	45	436	95	211	108	559	35	222	686	394	732	1032	1918	1074	298	156	218	138	218	562	255	425	164	312	744	475	327
LOC126533647	NW_026085787.1	4292750	4377459	+	84710	261	60	60	40	74	284	117	105	1053	371	1179	221	142	261	407	121	392	112	272	64	122	67	218	59	99	72	111	116	91	411	77	220	250	165	146	223	289	85	221	108	135	298	129	422
LOC126533640	NW_026085787.1	4296493	4339183	+	42691	0	0	0	0	0	0	0	0	0	0	0	0	0	0	0	0	0	0	0	0	0	0	0	0	0	0	0	0	0	0	0	0	0	0	0	0	0	0	0	0	0	0	0	0
LOC126533638	NW_026085787.1	4377326	4388321	-	10996	930	2031	2352	2292	3314	7646	3553	3440	8618	4242	14635	791	801	1342	2800	1130	2246	723	10609	1122	4613	1980	12322	844	5553	3482	1587	4159	2658	6147	2596	1669	1008	1513	791	1787	2416	5467	3015	1811	5946	11166	7822	1932
LOC126533631	NW_026085787.1	4181631	4185584	+	3954	90	1384	1083	568	900	1108	814	593	5028	1663	6823	704	610	1055	576	328	407	242	2106	654	392	237	776	164	575	1286	628	1707	825	860	569	486	225	305	236	265	457	528	1242	1278	377	784	421	883
LOC126533629	NW_026085787.1	4188444	4191816	-	3373	75	144	145	110	166	619	314	317	1813	713	2370	129	119	219	832	459	848	139	366	108	248	126	500	31	256	211	87	205	410	716	364	236	77	125	430	523	960	198	346	93	301	620	371	370
LOC126533626	NW_026085787.1	4208778	4233383	+	24606	219	126	127	72	99	350	303	185	238	117	372	49	68	87	108	133	212	207	242	83	56	48	244	59	358	126	129	110	146	294	99	87	142	78	68	134	113	143	162	142	93	169	129	282
LOC126533615	NW_026085787.1	3945352	3952379	-	7028	202	585	332	235	567	1089	773	391	5430	1916	5823	473	553	758	1219	227	1640	188	715	295	340	163	666	88	263	259	148	363	327	453	253	519	361	333	459	416	992	325	662	304	524	1019	465	949
LOC126533609	NW_026085787.1	3459764	3472302	+	12539	140	250	274	320	368	2208	619	673	5827	2503	8362	508	368	566	1920	762	2004	276	699	128	432	139	662	57	275	766	224	716	571	1017	344	648	154	238	448	420	664	416	1131	282	563	1213	625	1613
LOC126533606	NW_026085787.1	3697159	3729405	+	32247	278	57	4	5	3	12	6	21	10	10	13	8	12	35	21	53	46	126	65	27	77	20	83	78	52	2	113	6	3	11	0	28	234	53	22	57	13	36	40	37	14	100	44	67
LOC126533596	NW_026085787.1	3182459	3191234	-	8776	3	259	42	67	186	28	15	6	1278	202	292	239	67	237	75	25	63	61	363	98	21	27	80	56	78	378	63	561	9	53	8	1039	50	32	43	66	26	108	1446	1014	7	70	34	1064
LOC126533589	NW_026085787.1	2421218	2427069	+	5852	79	390	199	143	248	849	547	380	6780	2554	6654	564	419	711	1114	549	1193	224	705	192	271	126	550	75	319	147	151	370	338	513	226	557	266	208	818	707	1261	434	939	260	628	1161	651	968
LOC126533587	NW_026085787.1	2416014	2420667	-	4654	633	2628	6449	3927	8425	10639	10658	8966	9731	3962	12793	7344	6783	10809	14473	16238	21353	1239	5419	1606	2451	922	4752	583	2315	6263	1961	5540	10864	12711	7847	4676	3957	5302	14563	15123	17698	2102	6546	2782	3925	7439	3491	6297
LOC126533583	NW_026085787.1	2362891	2365531	+	2641	21	131	389	221	399	860	392	684	2074	830	2486	335	201	404	557	840	751	63	390	83	224	43	249	24	135	443	123	303	667	740	579	200	157	126	704	681	866	142	242	125	192	446	234	374
LOC126533564	NW_026085787.1	1393570	1398674	+	5105	0	0	0	0	0	0	0	0	0	0	0	0	0	0	0	0	0	0	0	0	0	0	0	0	0	0	0	0	0	0	0	0	0	0	0	0	0	0	0	0	0	0	0	0
LOC126533563	NW_026085787.1	1287943	1303531	+	15589	179	402	783	526	1213	1258	1617	857	2276	949	3068	811	667	1160	1204	1043	1955	386	1177	258	409	249	648	79	482	1401	572	822	1433	1722	1038	619	386	774	897	1444	1439	321	906	275	497	979	737	1255
LOC126533562	NW_026085787.1	1319883	1324163	+	4281	126	212	226	145	338	597	419	415	1027	385	1127	398	599	903	631	448	666	250	401	172	222	61	438	63	211	195	156	189	386	564	287	784	292	311	367	358	895	103	891	119	244	464	239	907
LOC126533539	NW_026085786.1	981870	984813	-	2944	0	0	1	2	14	6	0	0	28	21	21	1	1	3	5	0	18	7	5	2	0	0	20	0	10	1	2	3	2	5	1	47	0	1	0	0	1	8	106	85	13	1	2	377
LOC126533524	NW_026085786.1	2329646	2333512	-	3867	8	16	0	2	1	21	8	8	253	96	162	5	0	4	12	20	24	31	6	3	8	0	11	3	0	0	4	9	18	19	20	28	11	3	9	10	15	6	26	5	4	79	18	124
LOC126533501	NW_026085786.1	2834506	2896480	-	61975	1090	651	1377	1427	2145	2210	1073	990	2680	1227	4180	513	551	916	1333	971	1670	699	5088	389	1487	550	3045	620	3011	2249	1082	2082	820	1821	782	994	838	601	632	1200	1277	2753	2004	698	2022	4091	2987	1547
LOC126533497	NW_026085786.1	3554871	3583442	+	28572	293	236	5732	4427	9458	2069	1648	2483	124	95	82	305	324	777	484	782	838	163	143	113	57	38	46	84	42	5412	3493	8351	1863	11927	4401	305	274	213	254	1036	920	27	4610	275	13	71	43	2031
LOC126533495	NW_026085786.1	2714731	2719362	-	4632	121	192	187	144	204	1414	783	757	1176	401	1355	186	242	316	552	327	673	64	256	149	203	107	435	29	153	390	135	438	971	1319	626	187	190	231	426	325	1104	129	231	90	315	534	269	190
LOC126533493	NW_026083774.1	23724	50547	-	26824	107	204	255	149	349	941	490	372	3158	1307	3908	260	245	506	931	516	1513	162	624	125	427	252	543	66	350	210	131	218	375	680	294	279	113	125	284	351	474	234	338	112	428	874	442	393
LOC126533491	NW_026085786.1	2723509	2744357	-	20849	1348	2180	5352	4728	5431	21889	11607	11907	9902	4404	13999	7572	7861	13022	12093	14646	16024	1005	8462	1217	3848	1825	8697	822	4409	11897	6006	8824	16172	23755	14280	6232	5402	9859	11662	12711	19062	4700	4869	2860	4632	7931	4706	3993
LOC126533490	NW_026085786.1	2711248	2714729	+	3482	73	206	168	160	184	1218	626	632	1211	450	1206	460	480	763	788	575	969	43	324	132	249	57	541	52	187	321	51	287	906	1359	737	309	384	362	601	455	1406	185	386	98	318	674	324	281
LOC126533487	NW_026085786.1	2464958	2485172	-	20215	262	486	218	185	252	2131	969	984	2565	1037	3554	486	592	816	1188	814	1468	109	1059	366	390	165	1119	145	514	583	218	723	972	2263	986	650	495	526	858	1128	1696	463	804	366	864	1507	876	675
LOC126533474	NW_026085786.1	1271998	1324693	+	52696	533	203	304	696	451	4678	2064	2123	1442	641	3060	164	106	206	1093	426	662	183	520	141	227	156	458	134	251	1732	934	1523	2257	3890	2270	541	552	321	232	613	695	480	542	230	338	925	732	730
LOC126533467	NW_026085786.1	1393157	1421212	+	28056	897	1139	3174	2481	3995	7945	6556	8116	6706	2628	7914	3079	2884	4706	7114	7487	8514	933	2486	796	1872	981	2473	357	1025	5496	2773	6075	8214	11882	7051	2397	1464	2004	6340	7139	8179	956	3949	1212	1352	2625	1524	3740
LOC126533464	NW_026085786.1	1421651	1427858	+	6208	12433	33911	158215	135658	174432	335286	314291	304818	28426	12354	40462	57556	46900	80891	184302	190574	259641	8159	56125	15813	37795	25492	74500	6175	25449	127313	44368	116509	331237	407744	353969	83482	50020	87328	189064	253431	375590	31734	67176	27417	33827	74222	42316	108798
LOC126533462	NW_026085786.1	1245201	1250278	-	5078	3	7	21	18	14	14	81	39	45	6	41	6	1	2	7	0	9	5	0	2	0	1	3	6	1	36	23	25	75	132	96	133	1	7	0	5	14	0	220	176	1	0	0	1019
LOC126533456	NW_026085786.1	1070381	1071966	+	1586	74	367	760	486	935	714	467	326	4151	1635	6331	578	524	675	1245	544	1164	221	1832	296	591	280	1039	159	610	1007	278	1256	347	901	378	690	386	536	643	802	930	644	1859	698	918	2022	1023	1017
LOC126533455	NW_026085786.1	1024660	1034964	+	10305	177	347	1535	1247	1800	2852	1411	1990	3218	1521	4766	529	452	771	1646	1317	2041	117	918	207	442	132	809	57	431	1986	647	1891	1934	2309	1928	784	287	558	677	1050	1228	415	973	520	512	1174	710	936
LOC126533453	NW_026085786.1	1033584	1070264	-	36681	271	84	65	24	77	587	146	202	1692	739	2850	78	163	189	480	445	867	36	332	78	85	39	224	22	90	152	86	232	165	305	138	130	149	65	258	534	505	65	199	62	197	260	187	292
LOC126533452	NW_026085786.1	989121	994341	+	5221	71	65	209	103	287	451	319	229	2651	1134	3581	708	627	910	1319	793	1795	72	172	42	132	47	141	26	82	119	69	120	329	411	232	231	109	227	778	839	972	83	324	64	195	413	147	460
LOC126533451	NW_026085786.1	994275	1024043	-	29769	343	583	1517	1645	2120	3868	2165	2099	1705	833	2847	710	567	1006	1581	1366	1957	350	1402	382	433	315	1154	163	527	2421	987	2579	1747	3840	2252	1573	707	1367	807	1478	2357	491	1967	757	373	1023	550	1801
LOC126533448	NW_026085786.1	961864	970676	+	8813	463	652	1529	1727	2290	2508	1360	1338	4359	1901	6444	2008	1709	2664	3276	2217	3304	138	1844	325	637	262	1611	121	815	2185	902	2312	2082	2730	1756	2016	717	1632	2113	2985	4328	928	1952	858	1031	1822	1277	1408
LOC126533447	NW_026085786.1	897681	906102	-	8422	72	132	162	168	175	1630	574	675	1412	536	1973	140	95	137	1035	597	1126	28	277	61	49	34	481	5	126	319	57	342	686	1237	683	323	63	155	540	674	1025	176	230	110	203	547	400	553
LOC126533446	NW_026085786.1	907763	961260	-	53498	510	715	1099	966	1445	9560	4336	4624	4568	2009	7024	1018	909	1356	3314	3230	4261	579	1987	473	879	504	2604	251	979	3184	1498	3112	4106	6074	4085	1960	607	943	1801	2200	3603	1330	1984	470	1135	2199	1515	3340
LOC126533445	NW_026085786.1	893021	895105	-	2085	127	211	229	209	423	822	531	290	7575	2805	7830	1182	830	1236	2259	1163	2524	645	801	179	328	195	596	49	344	227	220	269	238	525	180	998	319	466	1297	1302	1867	532	1828	300	863	1794	845	2343
LOC126533444	NW_026085786.1	885723	891805	+	6083	297	969	1001	775	1399	1693	1789	1201	4396	1883	5855	2040	1397	2161	3727	3233	4609	615	1202	627	794	356	1221	116	560	1136	768	1538	1782	2098	1255	1874	578	1383	3318	3071	4543	657	2642	1129	924	1827	1093	2444
LOC126533440	NW_026085786.1	831719	842847	-	11129	596	1337	1733	1651	2420	3381	1877	1822	3424	1398	4763	1428	1179	1861	2079	1714	2436	515	2879	1074	1642	602	3878	186	1545	2936	1273	3108	2262	3734	2044	2097	771	1113	1239	1533	2378	1332	3335	1007	2510	4559	2648	4021
LOC126533438	NW_026085786.1	802657	824704	+	22048	0	0	0	0	0	0	0	0	0	0	0	0	0	0	0	0	0	0	0	0	0	0	0	0	0	0	0	0	0	0	0	0	0	0	0	0	0	0	0	0	0	0	0	0
LOC126533436	NW_026085786.1	591274	610818	-	19545	1893	4316	11675	6914	14137	33425	32843	31438	19629	7874	23430	7462	7953	13292	17849	18442	23789	1734	9351	3065	4875	2101	10529	1209	4475	15926	6512	14337	37946	44629	34134	5558	5433	7081	17509	21018	24082	4270	7449	4144	6502	11698	6371	7279
LOC126533432	NW_026085786.1	382716	392354	+	9639	93	224	211	216	313	602	410	297	4219	1595	4757	367	354	404	757	207	1207	130	488	146	311	156	618	43	243	265	126	288	335	681	273	302	118	139	234	276	508	192	857	145	415	824	379	494
LOC126533430	NW_026085786.1	499011	508180	-	9170	78	164	324	226	410	785	507	331	10054	3965	11399	835	793	1237	2225	1289	2372	402	558	61	171	106	429	31	227	290	172	316	510	510	346	680	350	415	1265	1023	1361	287	1078	155	443	741	472	1542
LOC126533425	NW_026085786.1	392771	421938	-	29168	689	1190	8303	5438	10408	5065	2990	3504	1242	497	1324	1607	1042	2210	347	252	468	847	5197	846	1603	759	4146	355	2792	15264	3696	11434	3316	9175	3827	4897	835	813	205	410	312	2937	14806	2367	2724	4878	3250	8714
LOC126533424	NW_026085786.1	612512	638308	-	25797	1061	800	2800	1911	3736	4994	4758	3540	4711	2027	7103	3283	2897	4945	13484	12866	19615	1420	2078	493	1202	652	1985	242	1164	1624	1174	1799	4245	4554	3882	1836	1790	2798	11083	13292	17276	1278	2537	610	1314	2534	1166	2006
LOC126533421	NW_026085786.1	379974	382528	-	2555	6	42	51	72	70	1197	295	437	1464	548	1976	96	90	90	530	197	579	50	90	22	56	20	179	10	56	200	45	266	527	1004	543	267	46	46	150	171	576	61	249	40	107	226	155	380
LOC126533323	NW_026085785.1	19011455	19029390	-	17936	94	35	98	28	95	216	97	75	590	191	768	87	65	133	187	160	407	65	140	46	89	38	73	34	86	50	40	30	211	492	92	45	50	52	131	326	358	51	87	17	87	201	138	179
LOC126533269	NW_026085785.1	18945245	18950782	+	5538	10	0	0	0	0	0	0	0	11	7	11	2	0	4	2	3	1	26	0	4	14	1	1	3	0	0	6	6	0	0	3	75	28	1	1	7	5	1	158	2	4	4	4	366
LOC126533254	NW_026085785.1	14029084	14043599	-	14516	377	467	580	481	738	1703	1437	1120	3536	1498	4580	1070	1099	1562	2087	1519	2661	311	886	315	449	331	1022	118	428	710	351	636	1607	1403	1232	724	526	593	1658	1445	2190	399	1232	329	820	1851	1041	1108
LOC126533253	NW_026085785.1	15450192	15456151	-	5960	59	121	228	149	254	820	427	309	5509	2235	6338	448	386	591	1578	703	1906	219	391	70	187	89	365	41	197	261	145	281	357	522	302	435	118	193	400	447	643	258	1077	102	442	935	408	898
LOC126533246	NW_026085785.1	15678651	15725760	-	47110	263	264	324	244	341	667	479	425	2005	775	2082	245	217	362	488	309	542	163	3700	176	858	300	2378	143	1643	490	219	478	456	910	519	266	230	156	251	441	531	1460	1147	239	1527	2939	1812	554
LOC126533231	NW_026085785.1	15570405	15573985	+	3581	51	117	226	225	261	1757	870	641	3886	1480	4891	443	479	593	1402	450	1320	85	310	131	113	76	219	9	119	477	239	553	858	1362	689	516	361	356	760	723	1654	184	467	123	209	370	185	564
LOC126533228	NW_026085785.1	15499254	15518237	-	18984	1905	4042	12109	10606	13614	35298	30563	30489	20376	8760	30184	8335	7869	15097	24128	23410	31919	1906	20817	2012	7463	3967	18957	1283	10249	19940	9693	20438	25877	36027	27097	9175	6778	7363	20281	33065	35242	11608	12981	4087	12009	25565	14803	10543
LOC126533224	NW_026085785.1	13828741	13860240	+	31500	11	66	63	38	97	450	188	234	1719	677	2295	149	192	281	470	549	681	152	237	41	57	58	204	10	114	176	62	331	338	440	242	664	129	256	385	499	663	175	665	232	160	315	310	1436
LOC126533213	NW_026085785.1	15490557	15493343	+	2787	73	132	230	222	350	1108	325	259	5658	2417	6708	652	550	808	1470	678	1629	141	729	89	302	108	466	57	339	387	130	391	308	968	358	885	416	764	441	642	956	424	873	166	618	1082	712	1052
LOC126533212	NW_026085785.1	13837961	13884680	-	46720	0	0	0	0	0	0	0	0	0	0	0	0	0	0	0	0	0	0	0	0	0	0	0	0	0	0	0	0	0	0	0	0	0	0	0	0	0	0	0	0	0	0	0	0
LOC126533206	NW_026085785.1	15692056	15721105	+	29050	0	0	0	0	0	0	0	0	0	0	0	0	0	0	0	0	0	0	0	0	0	0	0	0	0	0	0	0	0	0	0	0	0	0	0	0	0	0	0	0	0	0	0	0
LOC126533203	NW_026085785.1	15442530	15448062	+	5533	48	140	160	183	264	3610	1338	1437	3206	1443	5626	468	454	571	2874	1728	2597	171	276	98	178	90	425	32	126	685	171	884	1903	3421	1327	1017	379	460	1368	1556	3704	183	820	80	355	578	363	1330
LOC126533202	NW_026085785.1	15740253	15788188	-	47936	623	228	64	49	74	2180	494	564	7554	2944	9662	238	194	317	1540	559	1366	237	503	189	283	148	655	169	225	276	227	317	823	1331	648	346	650	190	477	717	772	196	573	154	476	816	550	896
LOC126533186	NW_026085785.1	1755349	2004862	-	249514	1940	693	2204	1782	2462	4868	4759	4989	7808	3328	11031	609	551	920	2919	2447	3670	918	2309	580	1150	806	2825	647	1118	2215	1652	2200	5663	6286	5056	701	1575	1006	2230	3234	3026	999	1754	675	1464	2659	1266	1703
LOC126533172	NW_026085785.1	18912176	18914440	+	2265	166	158	83	49	94	823	166	124	8331	2615	8184	295	237	284	1301	287	1461	197	412	117	174	119	359	65	132	111	54	83	132	335	159	313	187	129	475	478	906	199	580	171	639	817	340	823
LOC126533171	NW_026085785.1	18811128	18827081	-	15954	133	415	694	460	722	1970	1944	1685	4530	1799	4778	475	372	543	1496	1388	1937	349	787	127	461	158	654	64	357	973	459	999	2019	1405	1539	645	228	416	949	879	1294	383	1142	252	352	706	499	1507
LOC126533154	NW_026085785.1	17653075	17662541	-	9467	187	412	313	277	477	2087	1160	1129	4633	1993	5505	937	1018	1412	1660	1160	1957	250	895	355	497	222	1089	82	446	821	276	802	1244	1875	823	724	556	721	1036	993	1780	370	636	288	718	1060	639	823
LOC126533153	NW_026085785.1	17600501	17619126	+	18626	108	119	157	133	225	1520	442	478	4594	1811	5481	293	286	481	1262	406	1005	60	432	93	274	94	534	58	269	375	82	394	560	992	343	399	125	141	383	375	655	231	462	122	297	549	468	690
LOC126533152	NW_026085785.1	17321281	17361394	-	40114	716	1089	765	891	980	4944	3299	2442	5721	2863	8314	1624	1413	1812	3378	1739	3939	483	2585	716	1945	963	3788	245	1224	2036	645	1767	2657	4108	2029	1696	930	1149	1839	1870	3753	1747	2895	686	3863	7264	3875	2570
LOC126533146	NW_026085785.1	17626153	17637420	-	11268	103	355	441	439	1000	1962	864	725	11831	4857	14149	557	503	795	2030	551	2083	155	1069	189	394	234	924	133	437	589	225	663	699	1195	453	397	215	289	393	523	712	452	856	321	698	1149	660	1216
LOC126533140	NW_026085785.1	17619434	17623769	-	4336	152	201	204	162	225	695	416	302	2165	764	2492	128	130	172	314	93	308	53	482	128	166	118	557	33	276	258	132	305	435	1110	298	160	77	80	137	184	334	245	376	106	233	559	436	265
LOC126533138	NW_026085785.1	16864363	16883356	+	18994	439	601	741	761	983	1967	886	996	2907	1164	3557	1036	990	1708	1256	981	1593	181	2583	403	812	379	2426	183	1159	1260	386	1132	1080	2363	838	792	698	816	751	1032	1089	1320	1780	703	1619	2843	1826	1118
LOC126533137	NW_026085785.1	17762789	17764657	-	1869	38	61	97	58	100	533	123	173	4204	1379	4553	206	150	200	714	266	1071	86	264	25	169	55	263	50	146	104	31	106	248	366	142	254	69	91	273	287	446	125	412	61	226	340	288	407
LOC126533132	NW_026085785.1	16946238	16990250	-	44013	869	544	1123	1186	1519	3155	1975	1803	2832	1210	4076	1569	1433	2225	2292	1638	2547	543	3079	362	908	401	1892	383	1151	1741	812	1624	2008	3250	1938	1489	1235	1148	1179	1627	1809	1521	2429	544	1529	3246	2003	2177
LOC126533125	NW_026083772.1	66006	70742	-	4737	7	32	7	3	24	34	14	35	147	35	131	30	28	32	41	31	71	10	86	10	20	10	52	6	27	32	11	24	27	33	46	33	26	26	38	59	39	43	48	55	52	104	30	37
LOC126533124	NW_026085785.1	16702890	16712110	+	9221	71	346	222	142	318	471	461	200	4364	1366	3984	530	478	717	714	385	790	158	999	254	338	165	706	104	475	191	168	301	276	597	198	427	238	353	576	704	877	428	834	515	543	819	514	685
LOC126533121	NW_026085785.1	16684497	16702533	-	18037	1006	1256	1222	1162	1548	3845	2737	2078	8756	3830	10537	1705	1691	2370	3827	2554	4180	537	2777	749	1270	574	2917	324	1342	1800	655	2415	2758	5262	1820	1919	1846	1660	2228	3043	4052	1324	3463	1083	1759	3491	1909	2859
LOC126533111	NW_026085785.1	15980995	16048557	+	67563	678	577	1415	1294	1671	3164	1712	1370	7546	2874	8348	927	775	1257	1243	603	1523	314	2270	387	801	361	1886	232	1164	2153	797	1607	1470	3927	1313	860	672	782	415	730	836	948	1952	703	1402	2837	1429	1210
LOC126533092	NW_026085785.1	12220217	12244302	-	24086	661	1231	367	345	693	1202	412	435	2816	1163	3833	1290	694	2180	576	344	900	272	3179	737	932	495	2306	431	1407	676	534	1464	526	1320	400	1123	742	1025	270	654	799	1518	2009	1407	1448	2698	1894	1033
LOC126533086	NW_026085785.1	12459569	12468581	+	9013	29	0	0	0	1	1	3	0	1	1	13	60	91	112	39	167	20	18	14	1	4	4	9	1	4	1	8	11	0	2	3	205	170	228	64	9	18	0	326	130	0	0	0	832
LOC126533082	NW_026085785.1	12346311	12351616	-	5306	379	551	402	389	505	1503	886	849	4665	1906	6010	1706	1638	2469	1587	830	2124	303	1443	406	545	189	1182	211	786	596	341	621	892	1939	800	860	683	886	960	929	1661	848	1571	438	1204	2197	1062	1318
LOC126533081	NW_026085785.1	12334117	12342623	+	8507	356	365	1542	920	1773	1749	1621	1291	4557	1803	5019	2563	2226	3957	5515	5697	7595	308	612	134	358	234	713	65	292	576	483	661	1152	1074	891	1067	1246	2271	4710	4643	5215	242	1035	183	405	718	287	1315
LOC126533078	NW_026085785.1	12244487	12250966	+	6480	137	490	1666	1496	1664	2740	1429	1282	5551	1946	6376	1234	1296	1701	1609	1046	1702	195	1693	473	656	245	1294	109	1096	3980	1385	3493	1686	2046	1415	894	365	738	1045	944	1281	771	1791	915	1261	2114	1273	967
LOC126533077	NW_026085785.1	12351957	12376050	+	24094	530	725	2826	2989	3400	5477	3206	3926	2834	1282	4378	998	824	1537	2210	1783	2298	440	1783	344	813	426	1753	244	848	3429	1587	3637	4379	6375	4346	2005	1150	1937	942	1645	2187	925	3614	878	1058	2138	1479	2686
LOC126533069	NW_026085785.1	12068764	12213303	-	144540	826	441	1071	949	1234	1880	1019	1272	1493	604	1608	1045	995	1584	1307	1628	1612	440	838	309	544	387	1040	317	656	1945	1036	1509	1006	1387	1171	1243	1080	939	1183	2839	2769	369	1393	500	414	1066	637	1304
LOC126533060	NW_026085785.1	11583447	11585916	-	2470	64	316	329	185	462	1561	1000	923	3521	1049	3847	703	676	1107	1656	1392	1599	96	439	247	375	122	738	31	316	934	238	1089	880	1470	687	445	387	561	984	1327	1760	218	487	272	471	672	485	394
LOC126533059	NW_026085785.1	11487637	11489726	+	2090	157	278	635	412	720	871	775	602	7154	2340	7675	1749	1200	1880	3058	2714	4414	332	850	244	444	193	646	114	346	374	177	432	559	756	614	787	324	567	2910	2674	2822	484	1414	305	795	1879	657	1280
LOC126533051	NW_026085785.1	11553490	11556426	+	2937	61	200	227	197	271	1807	656	677	8431	2955	9851	388	286	428	2365	1198	2452	100	420	111	138	62	583	20	192	395	128	315	1085	1402	876	398	162	287	1246	1547	1824	177	548	171	509	1092	409	922
LOC126533047	NW_026085785.1	11586072	11592701	+	6630	95	190	259	266	357	691	307	190	3935	1550	4956	467	335	507	742	177	803	249	651	130	310	169	694	65	286	397	205	382	317	440	164	522	116	252	178	304	379	305	1141	212	547	1236	508	915
LOC126533043	NW_026085785.1	11600788	11610731	-	9944	407	951	326	372	365	2086	1264	932	4588	1897	7244	1031	915	705	1239	771	1178	508	2236	698	865	379	2391	128	1313	959	331	999	985	2203	706	877	444	390	766	952	1805	1014	1844	677	1891	3586	1603	2066
LOC126533040	NW_026085785.1	11152328	11192085	-	39758	283	66	148	264	111	290	361	203	86	65	380	78	48	32	43	67	92	119	169	51	112	51	106	69	83	140	348	628	616	618	256	161	322	84	28	82	50	68	279	72	76	139	47	230
LOC126533035	NW_026085785.1	11147656	11165560	+	17905	72	63	242	549	439	1032	539	662	713	281	1041	106	72	112	445	223	356	20	223	29	67	37	219	2	136	826	117	600	799	1850	843	473	55	116	223	320	553	165	362	79	197	514	360	434
LOC126533031	NW_026085785.1	11056438	11119464	+	63027	789	728	922	1116	1485	1110	908	671	10069	3385	8019	1309	1430	2061	1400	958	1896	445	1573	460	1205	495	1470	426	857	893	843	971	503	1042	600	757	1331	811	1347	1322	1748	696	1193	720	994	2070	966	748
LOC126533024	NW_026085785.1	10611213	10637249	+	26037	200	83	108	122	119	780	342	325	2037	749	2410	137	99	142	235	101	235	79	269	89	84	107	347	89	151	618	177	486	265	1003	358	139	216	94	90	140	173	107	212	112	159	341	194	285
LOC126533016	NW_026085785.1	7110395	7224166	-	113772	980	1054	1121	1275	1284	4162	1700	1689	7597	2885	8264	1436	1402	2208	1969	1536	1807	579	2253	825	1075	537	2131	415	1006	4791	1915	5606	2283	3805	1938	1819	1189	1414	1252	1523	2505	1104	1970	1783	1200	2365	1542	1776
LOC126533015	NW_026085785.1	6929743	7102546	-	172804	2137	2083	2329	1964	3009	4247	2491	3138	4005	1620	4671	3816	3430	7008	6829	7453	8993	1059	14041	1664	2274	1105	6363	1111	4757	2953	1587	3227	3334	5016	3196	3555	3950	4571	8588	11237	11999	4632	4575	3380	3838	6790	4160	12735
LOC126533013	NW_026085785.1	7238093	7353352	-	115260	1464	1418	1149	1518	1383	4357	2006	1962	1719	793	2164	1204	1225	2069	1282	1176	1776	840	2641	939	942	569	2172	472	1320	2233	1088	2161	1951	3999	1998	2348	1146	1205	902	1486	2360	1240	3028	1300	1359	2572	1445	3736
LOC126533004	NW_026085785.1	5317420	5676061	-	358642	4062	662	2218	1936	3507	2433	1067	1614	2459	811	2426	1540	1796	2519	1907	1834	2033	2601	11343	647	4556	2507	9231	2581	5334	2397	1933	2100	1615	1981	1340	1534	3310	2020	984	1343	1607	5675	4495	798	6812	11611	7120	1645
LOC126532999	NW_026085785.1	5291034	5295499	-	4466	39	84	71	86	120	1303	339	340	5190	2081	7431	264	175	230	896	82	700	115	440	57	118	53	344	25	195	279	44	246	687	1142	502	404	68	124	194	348	674	291	528	114	404	638	446	854
LOC126532994	NW_026085785.1	4948882	5285507	-	336626	3217	1280	1275	1048	1411	6170	3665	5659	2712	1018	3449	939	1159	1943	1657	1689	2325	2014	6951	1153	3822	1889	5474	1506	2983	2417	2531	2136	5496	8990	5614	1237	3250	1851	1301	2307	2068	3673	3026	1192	3886	8253	4857	1773
LOC126532978	NW_026085785.1	3540316	3598851	+	58536	672	896	1414	1500	1887	5618	3090	2282	16935	7013	20443	2883	1919	2763	8366	4257	10762	692	2397	593	1336	567	2040	286	1079	2024	884	1937	2999	4107	2523	2421	584	1113	3629	4022	4256	1472	4343	1016	2838	6181	2954	4545
LOC126532424	NW_026085784.1	122312952	122329145	+	16194	134	25	0	9	0	17	4	6	3	3	1	8	15	16	16	12	31	56	678	9	129	61	407	37	411	2	41	4	1	1	5	0	120	41	13	33	16	345	147	16	227	509	225	0
LOC126532386	NW_026085784.1	15105341	15107125	-	1785	0	0	0	0	0	0	0	0	0	3	0	0	0	0	0	0	0	0	0	0	0	0	0	0	0	0	0	0	0	0	0	7	0	0	0	1	0	0	3	0	0	0	0	32
LOC126532372	NW_026085784.1	181463054	181573398	+	110345	488	296	284	213	258	1260	559	544	2733	926	3303	316	354	373	531	563	587	230	397	271	242	116	699	190	249	381	415	378	514	1218	523	253	554	365	323	462	609	215	389	243	316	715	406	427
LOC126532368	NW_026085784.1	181072851	181114129	+	41279	801	1728	635	614	774	5799	3087	2314	26769	11488	36461	1347	1248	1262	5139	2598	4820	696	4905	1103	3775	1738	6844	515	2421	1587	517	3358	4171	4579	2994	2041	781	674	3075	2323	5458	2122	2864	1350	5635	10009	4556	2404
LOC126532360	NW_026085784.1	180507552	180697083	-	189532	978	897	2235	1536	3168	8170	6990	7587	4608	1847	5751	1683	1473	2710	5365	4151	6681	484	2149	584	889	472	1992	357	885	3150	1652	2869	6942	7775	5902	1877	1295	1896	3540	4722	5777	1296	2334	839	1312	2537	1734	2028
LOC126532347	NW_026085784.1	180230991	180250440	-	19450	181	20	6	8	6	48	23	19	380	127	502	102	88	87	61	74	47	118	1350	31	186	73	711	119	294	18	112	24	22	70	34	164	134	52	132	125	167	627	210	61	269	292	290	114
LOC126532331	NW_026085784.1	170805011	170854153	-	49143	543	332	572	384	731	1588	1422	923	5241	2120	6044	1025	934	1580	1911	1400	2526	316	803	303	503	246	718	176	346	749	492	810	1265	1765	866	894	772	735	1350	1508	2318	415	1095	276	555	997	609	1308
LOC126532330	NW_026085784.1	169610119	169664702	-	54584	404	85	7	8	4	21	11	36	77	27	122	18	27	43	38	78	45	105	237	68	111	48	183	108	112	17	183	28	7	12	6	120	205	73	16	115	29	55	432	122	104	181	124	320
LOC126532273	NW_026085784.1	185629889	185663504	-	33616	22	10	2	3	9	32	29	14	277	163	353	5	6	7	109	5	135	20	56	5	58	31	107	9	15	13	28	18	31	79	21	9	12	1	4	2	12	14	41	10	42	94	24	50
LOC126532257	NW_026085784.1	180047889	180051173	-	3285	42	12	0	0	0	0	0	3	6	0	3	11	10	11	4	7	0	19	9	6	6	3	11	16	6	7	20	8	0	0	0	25	71	7	6	13	11	6	191	58	11	4	4	94
LOC126532245	NW_026085784.1	175053495	175073395	-	19901	193	252	2605	2594	9796	6	6	6	113	53	138	151	76	468	11	51	37	63	264	95	51	31	89	45	103	1054	507	7072	2	160	3	145	142	29	17	39	18	153	379	488	140	225	145	871
LOC126532186	NW_026085784.1	151633970	151648343	+	14374	105	10	2	0	0	3	0	4	10	2	11	0	3	5	2	9	10	28	10	10	14	1	11	15	8	1	45	1	0	3	0	4	94	30	2	16	10	9	9	14	4	20	6	24
LOC126532180	NW_026085784.1	147419947	147420895	+	949	5	0	0	0	0	0	0	0	0	0	0	0	0	0	0	0	0	2	6	0	3	0	9	0	7	0	0	0	0	0	0	0	0	0	0	0	0	14	0	0	23	34	27	1
LOC126532128	NW_026085784.1	126136966	126170592	-	33627	80	174	102	114	82	3476	951	1145	2836	1188	3879	143	160	219	1659	681	1543	159	310	90	252	120	471	27	137	373	76	481	1496	2885	1371	460	76	172	746	700	1524	193	520	114	369	812	425	857
LOC126532094	NW_026085784.1	113161442	113169539	+	8098	53	20	3	0	0	0	0	1	2	8	8	1	5	11	2	11	7	18	15	29	8	2	9	19	1	0	38	0	0	0	0	11	76	40	3	18	9	1	8	15	0	7	3	12
LOC126532092	NW_026085784.1	113144614	113148128	+	3515	1	5	0	0	0	0	0	0	7	0	1	0	0	0	0	0	0	0	0	12	0	0	2	0	0	0	0	0	0	0	0	0	0	0	0	0	0	0	3	2	0	0	0	18
LOC126532091	NW_026085784.1	113124221	113137061	-	12841	19	3	0	0	0	0	0	0	171	67	118	1	2	2	2	0	4	2	3	14	2	6	8	11	5	0	10	0	0	0	0	6	27	0	2	0	0	1	21	18	0	2	0	55
LOC126532014	NW_026085784.1	72744998	72795150	-	50153	129	42	32	3	105	26	24	16	53	30	21	83	21	165	24	268	1195	36	353	12	24	13	52	69	145	21	28	75	28	75	8	124	162	56	13	552	17	147	124	177	19	73	17	140
LOC126531953	NW_026085784.1	39126689	39128077	+	1389	0	0	0	0	0	0	0	0	1	0	0	0	0	0	0	0	0	0	0	0	0	0	0	0	0	0	0	0	0	0	0	1	0	0	0	0	0	0	0	0	0	0	0	9
LOC126531922	NW_026085784.1	30334180	30338030	+	3851	2	0	0	0	0	2	0	5	8	4	5	0	0	0	0	0	2	0	0	0	0	0	1	0	0	0	3	0	6	4	0	0	0	1	2	0	2	0	5	0	16	0	1	0
LOC126531848	NW_026085784.1	182367999	183050088	+	682090	3051	426	47	18	26	103	67	189	498	185	506	90	145	236	246	381	375	2151	4230	335	2520	1561	4515	2133	1803	50	992	57	46	106	40	89	2043	484	155	541	209	1628	1047	398	1369	3180	1622	159
LOC126531835	NW_026085784.1	177899499	177982297	+	82799	1101	634	829	524	909	1396	740	901	5614	1896	6437	1130	1280	1786	2113	1641	2541	886	2258	572	1300	574	2226	710	1266	874	659	812	686	1283	647	894	937	846	1113	1305	1791	1028	1905	588	1159	2376	1036	1727
LOC126531825	NW_026085784.1	177722902	177883837	+	160936	1229	608	23	20	31	338	210	262	54	32	55	1088	880	1797	1213	1296	1786	813	2984	316	1510	799	3256	722	1439	50	307	33	103	244	147	575	2138	1509	1012	1954	1940	1557	713	502	2591	4566	2468	211
LOC126531794	NW_026085784.1	173559439	173563791	-	4353	2725	8753	16648	8563	24416	7567	16227	6395	13342	5489	15458	24588	24852	39323	67199	58759	85435	1683	6684	3861	5312	3131	8221	647	2283	2843	4785	4777	6440	10756	4452	10686	17528	20476	68144	64269	63936	2514	10320	4432	5096	9410	4095	9477
LOC126531789	NW_026085784.1	174264376	174301009	+	36634	272	683	994	797	1078	3609	1837	1992	2611	962	3047	2242	1655	3907	674	440	908	217	906	576	548	228	1548	53	532	1609	546	1319	1973	4068	2093	1003	313	313	484	464	905	717	1480	785	1781	2908	1496	1490
LOC126531769	NW_026085784.1	172244181	172290755	+	46575	828	322	1837	1499	2526	2448	1222	1341	12541	4945	15580	671	519	743	2682	1330	2808	463	797	284	506	227	888	231	426	1924	983	2066	1435	2171	1226	722	865	512	1190	1231	1455	303	1727	444	519	1206	658	2294
LOC126531739	NW_026085784.1	168187161	168300932	-	113772	1384	401	1179	961	1416	3437	772	838	24438	11206	36526	1939	1730	3242	4105	2370	5436	471	1867	232	892	368	2234	233	864	906	459	1014	1009	908	691	2234	1890	2021	2129	2853	4514	894	4204	343	1960	3968	1992	3591
LOC126531731	NW_026085784.1	165783573	165795491	-	11919	35	79	186	153	159	402	144	128	2693	1042	3105	259	183	290	397	224	586	136	466	42	54	56	200	16	134	253	49	172	108	269	115	463	72	121	181	229	521	339	1821	147	228	431	235	1183
LOC126531729	NW_026085784.1	165755995	165781355	+	25361	1041	1499	2136	2014	1848	8133	4490	4933	4712	1733	5220	1693	2090	2922	2829	1950	3013	1211	13432	1038	4512	2005	13757	1268	6978	4824	1716	4946	4409	7430	3525	2356	1746	2110	1751	2973	4531	6793	6190	1494	7548	12768	8379	3791
LOC126531700	NW_026085784.1	161917914	161982997	-	65084	974	943	2479	1778	2659	2718	1201	1638	5804	2348	6385	444	430	669	737	355	1054	370	3373	589	1035	386	3159	398	1567	2169	1158	2518	1428	3018	1308	810	875	319	407	715	616	1694	2084	1000	2900	4405	2495	1552
LOC126531672	NW_026085784.1	158685537	158708724	+	23188	193	191	474	466	735	1151	479	377	7078	2502	8136	328	163	348	761	189	851	181	808	134	175	87	570	69	307	406	292	332	441	976	402	341	129	119	141	231	322	513	860	188	375	808	503	706
LOC126531657	NW_026085784.1	156908377	156943315	-	34939	78	35	19	12	6	11	4	9	998	248	715	29	16	28	18	38	27	24	69	13	23	13	33	13	26	8	38	9	6	15	1	10	110	35	14	19	18	68	11	24	10	43	13	10
LOC126531635	NW_026085784.1	154774673	154795557	-	20885	704	928	4921	3052	5557	3663	3730	2486	12983	4857	15382	6888	5118	10454	11947	12777	18333	793	1022	466	843	506	1107	218	330	2067	1299	1890	3257	3530	2137	3325	3053	5956	11658	11870	15509	417	4185	683	559	1256	664	3786
LOC126531623	NW_026085784.1	151528433	151616679	-	88247	618	94	411	401	465	2690	934	541	22647	8352	24049	346	300	422	413	156	359	178	158	98	84	61	148	112	49	2794	482	2107	1370	3492	877	233	640	259	146	213	162	38	946	127	13	94	40	165
LOC126531617	NW_026085784.1	151416498	151456155	+	39658	460	186	110	167	108	1128	465	329	3144	1179	3948	141	173	242	341	194	440	216	248	187	110	99	327	130	119	370	335	555	425	945	246	237	475	222	113	200	247	73	478	208	72	342	141	347
LOC126531576	NW_026085784.1	145091373	145142078	-	50706	725	664	1094	870	1305	3464	1991	2160	2139	755	2172	698	1008	1372	657	474	832	353	2713	506	958	422	2646	338	1729	1984	927	1822	2212	4180	1999	727	921	888	569	645	1237	1145	1699	647	1520	2777	1572	1044
LOC126531543	NW_026085784.1	142416775	142451362	-	34588	413	542	844	731	956	3387	3058	2293	3714	1526	5181	1104	1351	1683	3040	2435	3736	1431	780	295	503	331	684	211	375	2036	1034	2469	2776	3142	2229	1983	865	1263	1646	1618	3214	365	3154	485	371	981	536	3285
LOC126531534	NW_026085784.1	142100355	142127404	-	27050	146	334	356	362	445	1658	845	834	3923	1487	4438	531	509	796	1030	508	1649	113	943	240	366	140	794	89	414	531	197	528	926	1579	623	618	169	355	592	757	912	516	917	284	773	1343	760	692
LOC126531528	NW_026085784.1	141389026	141395570	-	6545	73	172	5947	3930	4082	3058	7908	3084	76	22	41	11	14	13	10	8	22	51	522	55	680	209	663	66	129	2953	834	2340	2881	2275	3061	14	28	15	0	11	6	64	38	98	159	418	187	10
LOC126531527	NW_026085784.1	141370540	141386887	-	16348	52	61	1000	624	1619	365	791	227	110	61	54	5	7	6	11	8	19	15	116	79	28	18	84	16	84	1105	235	659	263	210	220	8	34	16	0	3	6	32	49	106	7	33	46	17
LOC126531508	NW_026085784.1	140661338	140801359	+	140022	1743	574	441	315	480	2292	1436	1179	102	92	144	2650	2644	5089	3612	4786	5301	788	4335	511	1962	911	3762	871	2016	521	953	839	816	1728	1141	4010	7723	7367	4269	7321	7946	2018	6613	1026	1975	5627	3783	5754
LOC126531505	NW_026085784.1	140812025	140838690	+	26666	224	273	185	164	193	2532	2269	1665	533	192	484	405	384	716	186	162	268	77	358	186	161	100	409	39	161	801	266	602	1427	1941	847	600	433	355	152	161	530	173	462	291	171	382	283	505
LOC126531491	NW_026085784.1	139697954	139717555	+	19602	56	93	10	0	70	3	1	5	13	16	18	9	6	52	6	25	14	22	90	115	63	15	73	18	61	6	21	5	2	6	6	16	22	18	18	24	10	150	26	161	30	83	24	53
LOC126531473	NW_026085784.1	138455265	138480113	-	24849	262	94	132	74	111	2653	391	348	35569	13709	41428	754	351	648	3589	1167	3649	200	619	90	203	108	557	101	222	234	152	212	362	645	431	389	340	254	972	933	1177	183	622	84	458	795	344	1118
LOC126531470	NW_026085784.1	138374642	138411469	+	36828	723	814	1963	2148	3254	2462	1458	1346	2908	1152	3581	1598	1198	2263	1334	1315	1898	513	2602	527	944	415	2106	365	1116	2620	1215	2758	1527	3352	1693	2560	805	1290	1055	1858	1745	1398	3377	879	1385	2636	1730	3943
LOC126531453	NW_026085784.1	138412872	138414377	-	1506	62	277	175	165	192	1582	246	229	6484	2816	8898	472	396	552	2237	585	2376	126	526	154	421	206	756	72	270	246	75	438	385	500	240	578	223	342	580	664	1035	275	628	214	680	1367	638	861
LOC126531444	NW_026085565.1	3493	8123	+	4631	1	5	8	2	15	22	11	3	2	1	1	3	2	4	17	7	15	0	16	8	1	1	30	0	18	9	0	13	12	37	21	10	0	0	16	9	13	12	17	0	30	41	41	7
LOC126531440	NW_026085784.1	136239645	136259943	-	20299	130	209	966	1308	1199	2290	1231	1176	1894	750	3001	687	413	659	1477	1503	1518	115	459	160	142	69	456	33	227	2228	383	2010	1625	2408	1319	1524	103	506	1187	1548	1842	347	1311	357	390	858	702	1694
LOC126531418	NW_026085784.1	133729394	133747976	-	18583	372	277	458	393	482	1975	1098	1087	2603	983	3228	485	428	681	885	482	1132	284	729	204	335	173	621	125	388	876	415	895	1293	1922	860	553	392	351	468	616	998	412	833	190	502	995	540	816
LOC126531398	NW_026085784.1	129222362	129231327	-	8966	4780	18343	14337	8218	24812	9476	21775	8197	28641	9622	29672	65409	56530	84600	180779	156120	220917	2842	14760	11155	15989	10748	16628	1332	4460	2337	5512	4562	9645	12835	7715	20197	42122	51469	222810	178654	221724	5378	14073	10992	12640	21720	8635	12641
LOC126531395	NW_026085784.1	129353370	129413602	-	60233	752	557	66	26	59	289	92	157	4981	1810	5037	1689	1365	2476	2123	1955	1878	927	3181	347	1178	498	2213	526	1382	112	240	77	113	223	105	905	892	854	1336	1463	2228	1239	2117	553	1421	2680	1598	1286
LOC126531392	NW_026085784.1	129262627	129288909	-	26283	58	38	100	143	78	435	193	181	340	146	517	453	161	226	353	420	451	16	232	41	57	31	204	15	91	428	89	315	412	498	238	697	31	195	398	584	587	229	1649	91	230	615	488	970
LOC126531379	NW_026085784.1	126171882	126197975	-	26094	190	474	1487	1024	1589	1568	1458	1061	878	303	1095	801	742	1339	986	876	1253	183	1864	254	394	317	1472	107	779	2145	690	1519	1060	1586	1126	645	391	818	702	943	1095	948	1805	713	925	2521	1211	1144
LOC126531370	NW_026085784.1	126406633	126409823	+	3191	821	1626	1159	1638	2080	4234	2319	1880	5188	2148	6537	2778	2781	4260	3590	2849	4580	2653	8368	1253	4381	2644	8792	1073	3835	5613	1512	4388	2800	3995	2383	5239	2126	2828	2593	3713	4558	4600	11991	2316	7546	13391	7411	10768
LOC126531361	NW_026085784.1	124870488	124897415	-	26928	580	581	132	134	197	1097	467	444	12554	4532	13538	1079	988	1260	1177	418	1040	240	2482	469	839	379	2338	160	1162	447	183	339	547	900	384	807	640	718	447	852	884	1208	4478	514	1979	3755	1860	2170
LOC126531359	NW_026085784.1	124859807	124872563	+	12757	129	178	99	165	155	924	427	483	3512	1278	4302	483	408	470	879	265	1194	81	588	118	125	62	408	43	313	338	75	334	510	974	417	412	49	172	416	417	814	453	731	152	524	1101	521	597
LOC126531346	NW_026085784.1	125165464	125186824	+	21361	797	854	1839	1429	2211	1618	816	558	5823	2307	5872	1082	1031	1681	1174	684	1329	1040	9798	730	2984	1728	8229	1063	5016	2037	1222	3991	627	1573	491	1352	551	680	705	949	1137	4601	3465	1537	5174	8685	4754	1668
LOC126531345	NW_026085784.1	124898103	124905434	+	7332	85	91	197	156	224	281	205	106	716	347	1022	168	197	262	98	22	76	68	829	99	126	83	405	54	339	239	66	264	142	460	151	192	87	137	43	173	99	280	373	152	264	427	312	184
LOC126531311	NW_026085784.1	124161776	124200488	+	38713	875	1595	394	415	524	4651	2131	2541	9738	3808	11646	456	892	826	2860	2626	2731	398	3676	1015	2334	740	4989	409	1932	1214	971	2252	3069	5126	2590	1868	1159	888	1343	1490	4429	1647	2134	1049	2556	5007	3237	3704
LOC126531303	NW_026085784.1	122155986	122188824	-	32839	670	1137	2040	1451	2488	4679	4627	4061	13160	5728	16824	4877	4994	7300	5600	4057	8237	967	2262	718	1386	810	2275	302	891	2835	1495	3061	3777	4302	3237	4045	3014	4563	3479	3591	5419	960	3684	1003	1623	2994	1292	3927
LOC126531271	NW_026085784.1	120864264	120907627	-	43364	274	43	12	11	4	111	10	8	2321	980	2604	32	27	31	92	56	106	194	366	39	65	97	295	94	175	29	97	37	0	12	6	224	208	114	24	56	36	147	367	88	83	173	42	755
LOC126531265	NW_026085784.1	120119021	120139554	+	20534	255	265	1324	1471	1695	831	1011	1127	1189	428	1425	746	749	842	531	522	619	192	1598	138	253	171	786	117	925	1647	381	1301	464	1330	591	365	382	693	163	275	322	735	426	326	173	559	432	987
LOC126531261	NW_026085784.1	120034655	120057521	-	22867	421	381	1217	857	1127	4756	2094	1491	12007	5283	17597	2590	1880	3097	4790	2954	6685	455	1192	302	497	281	1127	90	502	1544	553	1383	2508	3430	1722	1698	961	1460	2791	2937	4039	611	2510	318	1239	1528	1041	2668
LOC126531213	NW_026085784.1	114175155	114202711	+	27557	238	355	855	571	865	850	376	359	4064	1307	4165	995	891	1433	1180	904	1385	272	2307	380	1001	498	2243	225	1300	863	273	702	499	1044	396	852	533	655	836	1365	1473	1148	1641	420	1559	2990	1681	1406
LOC126531210	NW_026085784.1	113350415	113369742	-	19328	397	604	3617	4055	4072	4144	3986	5307	12373	5450	16076	1301	692	1720	733	626	1197	31	99	339	243	37	71	15	23	7414	3006	7632	9326	10524	9340	1283	142	297	432	578	749	25	212	281	16	55	20	126
LOC126531193	NW_026085784.1	112854737	112868093	+	13357	310	299	120	60	138	304	154	202	135	80	229	79	70	95	33	62	79	88	520	209	68	133	468	57	192	202	92	468	294	630	140	65	87	40	47	91	45	397	149	396	270	316	323	47
LOC126531185	NW_026085784.1	112179116	112632246	+	453131	5478	1023	56	34	35	375	139	277	7954	2837	8255	2556	1991	4259	1444	1430	2466	2939	29426	718	7483	3183	19425	2716	13848	67	1667	75	102	143	102	2092	4844	1926	1069	2191	1424	13249	5602	1497	12047	21998	14808	232
LOC126531184	NW_026085784.1	112683557	112719069	+	35513	520	210	706	618	950	3364	2096	1833	4312	2144	6988	872	793	1409	2641	1625	3350	334	597	257	333	110	624	89	277	943	436	1441	2336	2062	1336	1171	559	606	1400	1111	2301	259	1101	187	382	638	396	1678
LOC126531155	NW_026085784.1	109889177	109957954	+	68778	50	18	54	50	66	477	274	328	105	29	97	15	15	40	36	48	34	50	114	188	40	35	64	50	25	23	52	20	90	51	32	4183	2072	2914	11976	20297	21916	28	505	396	626	1216	1358	134
LOC126531154	NW_026085784.1	109533303	109578495	+	45193	453	380	789	567	1147	2107	1562	1108	6037	2452	7317	1800	1297	2365	4395	2539	4962	333	957	243	341	192	782	179	428	1003	522	845	1336	1828	1104	843	842	895	2468	3021	2843	440	1237	341	656	1309	695	1317
LOC126531150	NW_026085784.1	109608076	109798958	-	190883	2052	408	4395	3650	5576	5010	4945	4933	492	167	643	150	181	307	472	381	721	1079	2348	318	1244	604	1570	677	1062	3396	2606	2374	3698	6903	2632	196	1858	446	188	453	263	590	1480	324	450	1260	582	1000
LOC126531148	NW_026085784.1	108998225	109019070	-	20846	303	979	1069	1063	1397	2317	1802	1411	3171	1543	4489	1340	1092	1486	1657	1076	2036	389	3211	423	947	520	2045	204	1252	2379	939	1901	2004	2615	1457	1600	448	770	1024	1097	1651	1698	2310	1095	1837	3899	2170	1773
LOC126531146	NW_026085784.1	109848926	109852623	+	3698	12	6	2	0	5	14	17	19	1	0	0	0	0	2	1	0	16	13	13	0	2	11	22	7	1	2	5	0	1	10	5	69	3	5	1	3	5	3	221	4	0	0	0	287
LOC126531131	NW_026085784.1	108272751	108362481	+	89731	276	114	69	30	85	567	255	270	1802	704	2543	70	117	143	339	323	411	133	304	116	133	74	244	62	123	201	316	291	148	562	141	147	210	104	111	221	193	117	111	122	112	208	167	215
LOC126531099	NW_026085784.1	105151087	105193979	+	42893	261	582	4073	4431	5152	6351	5446	4745	2622	1192	4473	4049	2328	4593	9082	10474	11046	188	524	274	267	264	580	112	191	3707	893	2864	6612	6306	4851	2720	1059	3153	10390	14120	10808	347	2018	416	217	644	392	2549
LOC126531098	NW_026085784.1	105146173	105149562	+	3390	2132	14853	8750	10642	11184	97584	43974	40191	102725	44506	136258	7536	7910	8002	41941	37317	38712	6718	19128	7166	16464	8773	26099	1953	9263	39855	7255	46203	67402	87533	44343	21465	4922	5664	32328	25923	46296	12496	25567	10069	26397	51011	26909	31969
LOC126531076	NW_026085784.1	100817166	100818955	-	1790	0	0	0	0	0	0	1	1	0	0	0	0	0	0	0	0	0	0	0	0	0	0	0	0	0	0	0	0	3	3	7	0	0	0	0	0	0	0	0	0	0	0	0	2
LOC126531069	NW_026085784.1	96675616	96800540	+	124925	1714	595	67	53	17	95	59	127	120	26	186	56	105	144	68	182	148	1856	6561	261	4406	2648	7297	1503	3272	86	381	38	248	508	310	161	1015	344	111	250	106	2934	1061	423	3019	6310	4665	40
LOC126531065	NW_026085784.1	93188136	93504370	-	316235	2118	437	139	120	197	538	133	223	2105	814	2796	201	244	410	571	676	676	988	609	347	512	214	566	746	292	290	1056	245	75	226	114	176	2288	582	279	600	374	156	509	431	128	413	173	476
LOC126531053	NW_026085784.1	92326235	92346801	-	20567	494	315	6	5	0	102	84	25	1162	477	929	6449	5939	9382	11651	11908	13313	201	613	140	443	253	379	204	166	17	133	39	23	23	6	3899	5911	7198	13508	10213	15911	251	4445	301	325	1024	307	8047
LOC126531039	NW_026085784.1	89586154	89623956	-	37803	343	168	144	106	181	544	293	239	8025	2573	7695	633	614	684	716	465	1222	213	647	113	364	107	449	126	306	178	138	175	156	336	157	323	462	352	496	484	934	272	563	163	288	595	324	526
LOC126531012	NW_026085784.1	87140009	87268253	-	128245	1850	1193	45	26	34	287	237	262	412	207	582	357	385	687	506	407	658	1253	2219	992	1793	876	2522	999	986	35	626	52	294	635	235	549	1630	833	284	666	615	865	876	1424	1256	2295	1843	727
LOC126531009	NW_026085784.1	86930513	86981056	-	50544	135	134	232	159	423	708	383	264	2256	898	2739	300	349	497	592	149	743	137	1014	95	216	109	442	96	307	288	163	284	223	445	233	318	194	230	154	95	178	298	537	139	306	678	325	577
LOC126531004	NW_026085784.1	86981256	87041707	+	60452	577	569	210	256	234	754	157	184	2117	667	2103	881	1071	1561	724	850	972	189	473	460	203	136	533	135	226	343	168	350	162	1006	182	1304	1237	1056	433	792	756	165	592	601	228	361	316	830
LOC126530994	NW_026085784.1	82896466	82928572	-	32107	125	54	55	51	37	445	128	127	6030	2732	8693	109	63	98	343	74	364	83	505	53	177	74	204	44	190	81	82	78	146	291	175	136	87	62	38	103	216	223	211	140	179	599	318	421
LOC126530993	NW_026085784.1	83028118	83032981	+	4864	153	169	291	175	395	462	367	226	7467	2354	8183	450	318	577	810	170	1058	172	635	119	158	76	387	50	244	290	145	285	314	432	197	358	225	260	455	553	1038	307	753	196	464	756	469	873
LOC126530992	NW_026085784.1	82829589	82834085	-	4497	0	0	0	0	0	2	1	0	9	5	20	0	0	0	0	0	2	10	1	0	0	0	1	0	1	1	3	0	0	0	0	61	0	0	0	0	0	4	65	0	10	3	1	226
LOC126530991	NW_026085784.1	82946488	82951427	-	4940	119	145	791	743	1095	538	502	326	4530	1757	4520	579	425	655	497	291	516	68	534	113	201	107	360	87	277	669	291	781	315	741	308	477	207	375	322	319	602	275	750	236	415	836	425	733
LOC126530989	NW_026085784.1	82928769	82933950	+	5182	83	210	90	83	122	406	190	151	542	153	507	102	109	106	83	27	140	109	399	129	75	95	670	41	174	172	79	263	188	455	139	166	81	114	22	56	208	228	412	173	342	409	357	297
LOC126530961	NW_026085784.1	80416518	80495603	+	79086	1157	5331	17076	23448	22508	9973	7488	10599	11127	5226	14784	2442	2206	3695	4082	3430	4555	1860	47393	2293	12562	7843	40939	2266	23453	5568	2441	8743	6753	25924	4676	7572	2610	2974	2612	3247	4270	22918	16334	7929	21474	44065	24984	15025
LOC126530959	NW_026085784.1	79988550	80007564	+	19015	254	284	1165	791	1335	3220	2574	3310	3658	1784	4604	1191	1001	1604	3042	2618	3203	169	1996	228	427	251	762	116	403	1573	896	1846	3475	4935	3037	1018	524	789	2183	4043	3101	506	1065	344	543	992	710	910
LOC126530958	NW_026085784.1	79960696	79988379	-	27684	392	352	380	237	382	1176	732	714	5798	2065	6815	846	736	1130	1642	1204	1685	275	770	285	303	177	710	318	408	661	447	578	764	1148	527	707	466	624	842	886	1221	442	884	398	258	573	425	699
LOC126530951	NW_026085784.1	79956542	79957915	+	1374	146	443	359	163	415	436	548	282	6231	1925	6380	1079	741	987	1882	1003	2091	413	1358	241	687	333	1123	104	525	174	191	271	275	448	176	708	212	370	1286	1201	1707	590	1006	532	1029	1697	790	1071
LOC126530941	NW_026085784.1	78677542	78679326	-	1785	24	37	35	24	30	645	105	99	6266	2503	7798	70	19	55	640	36	613	20	109	27	75	21	153	10	68	79	7	81	153	318	95	86	26	34	90	121	205	74	205	52	120	236	137	306
LOC126530937	NW_026085784.1	78430129	78435650	-	5522	0	0	0	0	0	0	0	0	0	0	0	0	0	0	0	0	0	0	0	0	0	0	0	0	0	0	0	0	0	0	0	0	0	0	0	0	0	0	0	0	0	0	0	0
LOC126530927	NW_026085784.1	76564692	76672069	+	107378	1737	3223	5120	4658	5807	5594	3050	5402	8241	3276	9188	1778	1364	2904	1532	1120	2184	804	10165	2954	3352	1263	9578	883	4851	5789	2185	6122	7479	14147	7148	4180	941	823	1353	2058	1757	4574	6100	5256	7048	12870	7212	5055
LOC126530894	NW_026085784.1	73999557	74008430	+	8874	308	548	858	664	1419	1368	707	525	6570	2070	7584	489	471	742	1469	949	1620	531	1337	253	795	293	1283	224	648	393	200	505	584	1206	407	852	395	415	543	933	1019	503	1791	340	606	1240	782	2111
LOC126530881	NW_026085784.1	73222487	73237242	+	14756	804	1664	2255	1650	3180	22647	15732	17188	15013	7075	24734	1412	1414	2118	11322	9064	14474	1183	4224	961	2512	1112	4697	338	1967	4333	1667	6514	17044	18107	16335	3700	990	1625	5437	6518	11247	2564	5277	1312	3690	7794	4832	7026
LOC126530879	NW_026085784.1	73242310	73294411	-	52102	404	765	2030	2041	2652	2212	1064	1241	4610	1895	6111	1803	1886	2997	1074	1061	1456	216	3335	523	652	397	1803	235	1555	3078	1167	3252	1558	3571	1707	1692	1225	1458	740	1345	1389	2106	2513	1471	1515	2713	1907	2234
LOC126530873	NW_026085784.1	72795401	72854213	+	58813	239	54	36	26	180	41	15	14	131	62	103	291	142	516	83	495	2213	101	774	73	53	52	129	133	278	45	72	167	21	151	44	469	269	162	28	1397	36	338	246	322	43	123	58	212
LOC126530837	NW_026085784.1	65871427	65889915	+	18489	253	462	517	618	662	1645	1023	745	1143	542	1583	408	312	585	864	389	941	134	1485	449	499	252	1328	71	659	1040	360	813	1595	3214	1579	374	220	243	914	1328	869	730	979	345	1700	3403	1403	666
LOC126530807	NW_026085784.1	59670701	59682544	+	11844	383	825	3267	1974	3496	3277	3037	2624	5335	2245	6496	2966	2285	4138	4050	3202	4848	707	1209	535	532	377	1054	98	468	2041	921	1699	3401	3881	2658	1912	1026	1970	3193	3373	3314	515	3045	902	838	1789	885	3495
LOC126530782	NW_026085784.1	54807864	54809129	-	1266	103	117	125	99	199	1352	489	273	8229	2824	9775	390	233	422	3020	1530	4140	196	883	100	433	199	901	64	353	295	81	280	354	531	296	426	50	122	1397	1530	1692	632	813	196	994	2271	1174	1169
LOC126530779	NW_026085784.1	54809153	54872008	+	62856	1613	1940	10376	9031	12992	15003	10173	12475	5626	2658	7606	3809	2947	5635	6217	9644	9368	1496	10212	1418	4410	2641	6802	1191	5021	10668	3803	10062	14480	17744	13498	3699	1930	2710	6005	13398	10752	5161	6537	2726	4428	7937	5263	5310
LOC126530752	NW_026085784.1	48944742	48987812	+	43071	1046	1932	1858	2427	2484	9360	5512	4591	16130	7025	23035	1205	1585	2074	3287	1287	3486	950	6119	1182	2692	1445	5613	565	3114	2950	1095	4173	5215	8027	3920	2219	1703	1726	1136	1346	3841	3115	3004	1297	3590	6361	3590	3310
LOC126530738	NW_026085784.1	46292398	46307233	-	14836	1006	2851	7192	3678	8155	10243	12042	7892	15340	6534	22298	6055	5679	8414	15651	11456	17747	1701	4599	1348	2996	1562	4762	313	1916	3648	2163	4556	6784	9103	6304	4327	2507	3323	11558	7863	13232	2291	7223	1811	3493	7033	3379	7395
LOC126530713	NW_026085784.1	41279098	41282230	+	3133	387	3244	11006	7449	13850	2609	2458	2176	5155	1949	5106	2857	2321	2464	6785	13866	16591	405	598	531	219	124	324	238	363	23956	3396	39354	2701	9096	2601	7683	1765	690	2982	5731	2896	379	5131	10973	391	2428	237	3342
LOC126530712	NW_026085784.1	41445948	41501348	-	55401	541	422	204	150	201	1287	462	399	19965	8036	24286	427	348	507	929	408	882	443	2348	357	1620	441	1882	280	1328	340	275	397	449	672	330	762	365	344	367	500	714	744	1742	489	1042	2235	1356	1775
LOC126530709	NW_026085784.1	41197802	41216238	+	18437	75	78	57	49	66	831	173	138	10481	3329	11413	225	231	264	981	179	1070	88	260	52	83	35	125	28	118	129	117	115	242	317	160	133	101	97	143	180	294	50	270	72	124	224	113	336
LOC126530691	NW_026085784.1	37827751	37875310	-	47560	439	467	352	185	577	875	584	605	235	93	296	189	265	326	444	241	545	609	1284	345	381	196	725	152	673	467	269	457	862	1014	457	775	317	219	420	487	625	600	1121	452	783	1252	1059	985
LOC126530687	NW_026085784.1	37804674	37817915	-	13242	7467	25042	47221	28516	69265	25154	43321	19432	45071	20212	62207	71014	73084	114592	179368	149166	219661	6363	16121	10309	14429	9280	20206	1465	5542	9426	11117	13914	22558	30509	16363	35078	55294	69586	148121	132737	153922	6052	27344	12358	10050	19875	8721	28007
LOC126530681	NW_026085784.1	37548581	37612534	-	63954	374	97	49	44	355	824	105	147	2324	1120	4097	79	72	102	810	164	761	230	275	64	239	31	120	89	204	85	108	73	176	336	167	86	337	92	145	219	208	78	308	88	223	187	87	232
LOC126530676	NW_026085784.1	36902769	36950482	+	47714	218	529	1110	768	1139	4237	1269	1064	19266	8906	25521	933	774	1200	4172	1626	4225	354	776	233	430	231	962	89	422	1267	510	1526	1312	2218	1150	930	599	774	1226	1444	1489	385	1591	441	598	1068	584	1777
LOC126530660	NW_026085784.1	33112303	33164233	+	51931	54	32	1	0	1	21	5	1	18	19	38	31	34	83	43	44	81	23	20	11	9	2	18	27	10	1	30	2	0	0	0	51	36	21	45	78	35	5	9	40	1	14	4	4
LOC126530655	NW_026085335.1	3145	5739	-	2595	1	4	2	0	0	0	0	0	0	0	0	0	0	2	0	1	2	0	8	0	0	0	0	0	1	1	4	0	0	0	0	0	1	1	1	0	0	0	0	0	0	0	0	1
LOC126530626	NW_026085784.1	27469272	27542673	-	73402	478	452	563	694	553	5214	3352	2504	1651	1352	3336	469	319	976	3209	3557	4934	301	1089	306	347	423	876	196	458	1328	670	1382	3023	3943	2815	910	787	836	1870	3704	4774	685	1259	428	642	1128	822	2102
LOC126530620	NW_026085784.1	27380212	27441937	-	61726	202	267	401	282	630	873	460	591	1445	367	1529	195	285	362	521	482	598	156	370	154	285	126	329	43	226	578	164	393	536	959	531	283	289	175	180	328	343	143	537	217	302	572	357	612
LOC126530618	NW_026085784.1	27646563	27704948	-	58386	280	246	136	109	159	706	216	264	1319	519	1483	790	560	1185	2136	3109	3398	190	562	131	208	96	562	78	254	529	306	726	265	623	180	987	539	982	2093	2691	3416	366	1117	331	247	758	624	995
LOC126530607	NW_026085784.1	25185600	25206287	+	20688	83	1111	53	43	90	202	84	85	1083	509	1665	139	114	184	173	68	155	54	501	343	169	111	506	45	259	171	68	307	79	192	74	173	98	100	76	105	248	201	306	1019	344	700	307	156
LOC126530564	NW_026085784.1	19588131	19665741	+	77611	188	198	429	374	515	723	509	329	443	284	862	143	127	272	299	198	367	88	420	134	134	54	387	58	170	979	325	846	451	900	495	261	248	250	138	246	387	210	270	269	204	526	310	345
LOC126530531	NW_026085784.1	15598956	15602960	-	4005	99	386	534	671	785	4111	1363	1264	7305	3004	9662	547	467	788	2870	2300	2761	248	668	265	369	204	897	46	377	1201	355	1496	1918	3746	1830	1138	369	552	1284	2197	2676	453	1294	390	727	1500	734	2266
LOC126530526	NW_026085784.1	14865489	14910316	-	44828	6559	12635	18746	18897	23579	76085	52179	53221	25549	12165	42465	8913	7085	11645	33688	32321	39711	7644	65941	6297	22733	9195	56420	6194	35474	32798	14783	39767	57152	78130	64149	16567	7460	9662	19053	29351	41651	35616	32644	12975	35475	72105	46244	22545
LOC126530525	NW_026085784.1	14910705	14996736	+	86032	713	478	862	498	827	1557	1175	647	12813	4885	13945	3159	2756	4606	3689	2040	4808	678	1733	381	875	393	1129	300	636	558	443	554	516	861	492	1535	1248	1667	1619	2262	2237	729	1935	398	947	2338	926	1784
LOC126530504	NW_026085784.1	12273666	12346921	-	73256	567	588	496	500	683	3745	1625	2012	3725	1089	4422	608	813	1080	2278	3036	2943	251	1142	326	671	212	1180	194	445	916	417	1267	2053	3657	2333	1048	890	602	1754	3474	3534	505	968	322	445	1079	747	1547
LOC126530492	NW_026085784.1	12383286	12424036	+	40751	203	167	405	322	369	833	482	443	1134	406	1655	715	506	665	1875	1466	2402	206	261	57	213	94	279	70	118	386	207	338	611	591	456	390	351	501	1558	1588	1741	140	387	165	250	399	229	534
LOC126530491	NW_026085784.1	12190586	12245697	-	55112	174	204	581	782	884	1252	773	570	1319	730	1995	364	228	422	852	443	954	257	510	175	150	131	413	36	172	728	356	1262	1218	2177	1234	612	170	439	319	561	676	326	1062	329	376	807	487	1097
LOC126530488	NW_026085784.1	12424026	12481354	-	57329	120	298	212	122	189	492	172	188	1374	472	1872	999	652	921	2857	2736	2923	129	722	97	209	78	491	55	264	452	167	519	186	461	212	768	293	558	2231	2283	2336	396	675	208	450	696	471	1029
LOC126530479	NW_026085784.1	9728143	9748790	+	20648	44	848	40	34	92	179	98	67	686	370	1256	69	101	125	161	57	146	39	436	181	111	41	459	33	197	147	38	274	83	177	49	116	64	66	88	100	163	158	184	852	311	450	317	148
LOC126530460	NW_026085784.1	6245845	6248698	+	2854	2	3	0	1	1	5	0	1	1	3	1	0	0	4	8	2	0	0	3	0	0	0	3	1	3	0	0	0	2	3	0	0	0	0	1	0	0	3	12	1	3	1	0	1
LOC126530442	NW_026085784.1	3194049	3273472	+	79424	165	91	139	189	152	940	351	392	365	194	720	49	54	127	185	123	301	120	159	87	73	29	172	32	76	642	233	513	447	603	347	181	150	142	158	154	340	115	186	184	215	182	199	283
LOC126530416	NW_026085784.1	16245070	16246759	+	1690	1	2	1	0	0	4	0	0	16	3	10	0	0	0	1	0	1	0	0	0	0	0	2	0	0	2	0	1	0	5	0	1	0	0	1	0	0	1	1	3	0	0	0	1
LOC126530321	NW_026085782.1	12146047	12158816	+	12770	36	594	27	25	19	1701	2602	1256	24	7	32	198	112	233	900	718	1168	376	4673	366	2135	1723	2954	480	1459	183	216	416	936	2556	1215	113	46	50	1420	1060	1211	1862	669	463	3997	3707	2215	40
LOC126530300	NW_026085782.1	8396338	8406981	+	10644	4937	15698	43941	33029	61913	67733	68634	57294	34269	15874	45683	43016	46931	73470	107101	113297	142683	3369	11771	6247	8780	5911	15171	1199	4318	24396	11545	26323	67714	59122	44807	30804	48298	67018	78376	89323	104834	4985	20192	9947	7797	17419	8370	24586
LOC126530132	NW_026085779.1	11331534	11333078	-	1545	0	0	0	0	0	0	0	0	1	0	5	2	1	3	4	1	3	0	0	0	0	0	0	0	0	0	0	0	0	0	0	0	0	1	2	0	8	0	0	0	0	0	0	2
LOC126530130	NW_026085779.1	11328693	11329699	-	1007	0	0	1	0	0	0	0	0	11	0	1	2	3	5	4	0	0	0	0	0	0	0	0	0	0	0	0	0	0	0	0	0	0	0	0	0	1	0	0	0	0	0	0	0
LOC126530129	NW_026085779.1	9664558	9672629	+	8072	30	64	60	6	5	289	67	125	100	26	109	12	39	5	120	271	205	33	440	56	168	15	397	16	178	56	16	85	56	87	232	33	14	18	242	348	278	77	437	37	392	683	276	257
LOC126530124	NW_026085779.1	11549436	11791222	+	241787	1494	668	838	741	1159	2830	1730	2148	864	360	1222	1372	1753	2657	2373	2911	2476	786	3970	557	1689	897	4109	793	2127	2699	1226	2441	2140	2682	1829	1520	1838	1653	1933	3371	3117	1937	2033	880	6053	5549	2486	1025
LOC126530117	NW_026085779.1	10932697	11202494	-	269798	1968	1565	10047	9663	11960	12071	10059	10501	3907	1776	5934	3484	2146	3866	6293	6072	8524	902	3200	857	2303	996	3571	618	2078	12274	4863	9998	16198	17832	14293	3901	2173	2965	5048	6578	7699	2126	2963	2818	1817	4122	2169	3800
LOC126530100	NW_026085779.1	35871275	35933673	-	62399	61	14	2	2	1	10	0	19	5813	2160	7872	2	5	12	5	16	13	19	49	17	15	3	30	14	14	0	21	0	1	1	0	7	66	30	6	26	6	4	15	14	2	11	1	27
LOC126530094	NW_026085779.1	34236207	34287047	+	50841	30	7	0	0	0	11	0	2	5274	854	3887	1	0	4	3	0	8	15	14	9	6	1	3	6	3	2	19	0	0	0	0	3	26	3	1	7	8	2	4	9	2	5	1	20
LOC126530045	NW_026085779.1	36297257	36298807	+	1551	28	57	29	39	19	715	312	150	386	151	406	56	34	33	191	75	353	27	53	53	32	55	133	10	10	104	28	245	490	550	242	144	21	49	190	139	396	49	160	48	92	193	71	88
LOC126530038	NW_026085779.1	34877811	34889574	-	11764	4	79	216	104	209	54	25	55	24	1	11	4	6	14	4	6	7	1	9	27	12	1	5	2	3	469	110	522	145	227	30	5	1	0	33	12	21	0	1	45	19	33	0	0
LOC126529992	NW_026085779.1	27359560	27403974	-	44415	366	242	236	202	330	1010	452	471	2457	941	2956	283	216	386	639	259	801	178	1252	169	303	140	748	162	375	375	254	341	429	701	414	383	430	343	150	223	499	496	675	203	485	1074	578	685
LOC126529975	NW_026085779.1	24256138	24456317	-	200180	1693	574	15	22	18	265	132	206	474	174	554	686	468	1433	473	434	642	970	3990	431	1157	638	3017	694	1705	51	629	71	246	289	136	893	1417	559	187	541	293	1861	2963	905	2177	3293	2544	1945
LOC126529970	NW_026085779.1	24846087	24894356	-	48270	474	182	116	99	113	435	173	118	1166	498	1772	98	121	173	261	215	181	127	539	186	115	80	346	138	298	151	223	179	127	374	93	119	496	189	68	154	148	230	210	150	236	371	238	169
LOC126529956	NW_026085779.1	20824459	20836661	-	12203	2	13	10	11	1	42	9	19	10	2	9	3	9	6	6	2	0	11	25	7	6	1	10	4	10	6	7	10	27	23	10	4	6	2	6	2	16	4	27	2	19	8	13	21
LOC126529942	NW_026085779.1	17751451	17789371	-	37921	447	204	549	267	645	609	392	280	5812	2241	7296	517	510	798	1100	453	1367	290	1461	131	344	129	504	183	589	303	289	346	309	673	414	409	445	395	432	587	553	735	632	238	479	1378	550	1012
LOC126529941	NW_026085779.1	18449618	18459096	-	9479	61	197	199	219	295	1599	811	702	2062	924	2732	274	228	342	919	535	1022	134	553	89	236	126	399	39	268	476	207	565	984	1402	720	576	148	300	501	757	1203	331	650	142	385	727	469	907
LOC126529932	NW_026085779.1	17928083	18122116	+	194034	1431	2060	3323	3180	4416	6934	3459	4755	5035	1886	5905	1881	1402	2200	3267	2021	3552	935	3475	1219	1297	652	3590	419	1720	5823	2831	5856	5765	13107	5178	2381	1568	1083	1603	2582	2519	1487	3399	2739	2088	3775	2160	4454
LOC126529923	NW_026085779.1	15149922	15198204	+	48283	352	658	1238	1002	1479	5110	2177	1954	4341	1533	4697	496	456	728	848	404	1231	252	1570	381	519	262	1631	124	801	2530	822	1897	2532	5179	2171	826	360	345	422	856	1140	992	1525	606	1120	2101	1346	1597
LOC126529919	NW_026085779.1	8836466	8981011	-	144546	1083	1305	2472	2016	2968	7668	6401	7619	7101	3422	11182	1576	1321	2125	4528	4753	7964	854	2201	966	1006	533	1889	378	1017	3052	1938	3044	7152	6160	6030	2021	1467	1458	3095	3793	5138	1199	3375	1319	878	2098	1379	3552
LOC126529761	NW_026085778.1	26202346	26457684	+	255339	1547	1297	1282	863	1522	3250	2697	3021	1228	468	1749	1662	1658	3024	3025	4436	3982	972	2628	978	1828	850	2854	780	1245	1188	1398	1120	1999	2992	2603	1360	2030	1498	3219	5829	5396	1025	2152	1333	1362	3004	1554	2256
LOC126529753	NW_026085778.1	23116499	23597662	-	481164	1851	362	29	7	17	83	46	69	502	216	749	15	21	57	62	91	113	877	10232	265	4098	2148	10999	1149	4759	20	339	27	44	58	30	102	652	176	55	179	70	5847	2340	437	4984	10800	6819	535
LOC126529738	NW_026085778.1	15094192	15201800	-	107609	1737	3234	6737	6958	9417	16587	10602	9143	24882	10665	34677	4300	4381	6967	18683	19351	24587	1754	14109	1805	5683	2686	11661	1407	6649	9631	4168	10846	12623	15403	9611	5181	4886	6079	14842	20557	25046	6861	7773	3676	6232	11965	7627	6441
LOC126529734	NW_026085778.1	16203779	16387881	+	184103	1662	1336	6568	5527	10819	5645	3325	4436	2295	812	2492	902	832	1703	1385	1155	1722	1047	3946	894	1433	1013	3347	455	1602	6299	7294	9504	5390	8478	3669	1381	1060	800	852	1620	983	1212	2382	2334	1480	2327	1664	1987
LOC126529690	NW_026085778.1	21566610	21625365	-	58756	322	73	150	127	207	2437	517	368	8748	3689	12312	128	146	95	1921	116	2327	928	420	90	60	35	251	72	138	204	218	178	493	1379	234	977	293	114	40	131	91	107	2359	100	38	151	105	2413
LOC126529669	NW_026085778.1	12922141	12981481	-	59341	261	199	209	193	255	1040	510	431	523	233	489	197	236	360	253	304	379	123	697	176	714	205	1065	130	517	441	261	439	471	898	316	282	213	284	141	328	546	479	850	191	389	1157	656	504
LOC126529658	NW_026085778.1	9714334	9728208	+	13875	288	361	488	308	618	704	326	506	1090	394	507	256	382	493	210	226	259	169	2136	296	380	129	1026	133	1012	716	210	558	870	1333	582	310	184	240	178	202	230	802	1328	335	975	1782	1021	648
LOC126529656	NW_026085778.1	9737147	9750526	+	13380	189	293	392	378	325	1276	701	743	246	109	188	574	527	800	588	391	760	233	2901	280	346	189	982	251	1364	508	177	415	928	2386	699	317	252	288	390	725	707	1434	1008	374	1193	2389	1515	726
LOC126529655	NW_026085778.1	10336752	10487655	+	150904	496	106	16	9	23	30	23	57	64	26	81	15	21	50	29	71	61	206	486	104	460	167	466	166	185	21	246	86	75	74	12	34	351	74	32	116	47	131	80	145	245	529	254	24
LOC126529644	NW_026085778.1	8723797	8755283	-	31487	264	75	232	289	212	279	126	116	405	123	537	211	206	242	157	131	243	221	599	75	195	111	286	111	365	159	323	136	86	297	160	146	253	138	119	185	188	445	353	150	246	802	347	237
LOC126529642	NW_026085778.1	8772798	8783591	-	10794	106	11	4	5	1	142	25	21	793	650	2105	17	8	24	160	20	152	224	30	30	21	5	17	26	12	40	109	25	36	40	12	100	238	72	6	23	81	15	385	48	8	23	24	595
LOC126529640	NW_026085778.1	8829072	8910629	+	81558	324	242	542	491	624	600	756	394	1966	1326	4309	327	424	629	1222	797	1406	191	1464	154	357	176	1115	134	546	472	325	398	627	1061	337	325	423	369	809	1094	1411	593	842	209	470	751	666	626
LOC126529638	NW_026085778.1	7286662	7322911	-	36250	142	266	38	48	26	38	34	33	56	17	38	9	8	20	42	13	64	35	34	115	23	15	54	22	25	13	28	30	9	16	8	23	53	11	1	20	8	17	19	368	26	72	22	63
LOC126529637	NW_026085778.1	7352985	7382640	-	29656	220	156	109	81	164	388	255	152	2966	916	2740	166	157	216	717	220	1224	156	671	129	320	153	508	66	285	85	74	81	109	299	156	213	139	113	319	303	322	333	664	111	547	1045	488	555
LOC126529631	NW_026085778.1	6287320	6300309	+	12990	120	131	128	192	105	650	282	360	153	56	228	103	49	81	174	61	257	24	875	85	45	32	536	12	345	475	111	359	753	1073	495	252	57	28	168	209	235	548	588	118	530	873	700	500
LOC126529626	NW_026085778.1	5953042	5987497	-	34456	346	209	336	332	523	847	531	418	2026	901	2695	516	452	669	772	358	739	247	652	130	254	146	347	111	254	451	342	471	530	543	439	650	327	393	332	331	574	326	1401	280	321	651	363	1270
LOC126529624	NW_026085778.1	5928730	5951863	+	23134	202	331	387	325	620	836	468	508	6148	2313	6867	294	283	394	624	348	806	152	959	268	687	285	1250	97	436	476	143	489	661	1150	444	325	184	218	449	453	530	416	841	219	1208	2095	1047	685
LOC126529621	NW_026085778.1	5878670	5880437	-	1768	5	10	35	26	30	197	27	49	1216	621	2044	14	3	10	200	21	104	76	46	5	23	10	19	6	22	100	31	98	104	181	88	78	1	11	22	27	42	13	131	20	44	44	35	212
LOC126529619	NW_026085778.1	5787774	5809391	+	21618	1509	3638	12150	12921	17723	16753	11881	9949	35319	15165	45581	4681	3891	7239	6974	5312	7400	1206	12119	1889	5110	2195	11641	1135	5937	17713	4808	18820	13444	26099	12365	6102	3576	5094	4199	6903	8457	5427	11689	4910	7735	13806	7758	9232
LOC126529616	NW_026085778.1	5304325	5345479	-	41155	455	644	883	939	998	1049	643	566	6372	2726	8143	2596	1721	2527	2381	1595	2607	232	1305	358	422	239	832	241	522	1060	687	1182	799	1111	597	2023	883	1356	1539	1500	2340	851	3452	798	1011	2020	1055	2901
LOC126529615	NW_026085778.1	5076633	5156127	+	79495	1928	939	1167	1057	2007	6754	2511	2271	377	183	466	375	377	491	986	1079	1294	805	4278	388	2082	828	5104	710	2290	1684	1227	3239	2913	5999	3036	493	1105	474	590	1174	952	2327	1499	994	4039	8505	4313	738
LOC126529589	NW_026085778.1	14496036	14506207	+	10172	31	7	7	7	2	2	18	3	9	11	5	14	13	31	46	12	34	31	91	25	2	30	95	13	13	17	0	31	20	53	46	9	13	6	27	75	18	28	2	14	32	114	42	43
LOC126529580	NW_026085778.1	10130571	10134142	+	3572	0	0	0	0	0	1	2	4	1	1	11	1	0	1	0	2	2	2	0	1	0	0	3	2	0	0	0	0	0	2	0	1	8	2	0	1	0	0	2	12	0	3	3	0
LOC126529573	NW_026085778.1	8800595	8822120	+	21526	153	175	145	163	200	1014	477	500	2726	885	2129	353	365	569	764	282	864	99	1169	170	210	122	653	52	556	526	196	388	776	1289	578	303	159	317	556	612	951	554	1076	259	997	1545	841	568
LOC126529456	NW_026085772.1	19374703	19502274	-	127572	644	70	11	6	2	146	10	27	562	181	701	21	40	63	97	92	132	250	149	71	143	46	106	168	63	10	249	7	2	13	0	44	599	123	37	138	63	15	47	127	13	117	35	199
LOC126529384	NW_026085772.1	39867481	39878550	-	11070	6182	16037	34913	21838	50126	23966	37068	21789	32490	14326	39797	40974	43416	68671	109544	103020	162963	3724	8674	5841	11087	7508	14285	985	3254	10194	10906	14942	24369	29072	16921	24847	41089	58391	78709	80381	98175	3619	19653	9317	6486	13579	6287	18563
LOC126529372	NW_026085772.1	38875050	38902306	+	27257	74	121	209	292	260	1715	490	599	1156	615	2342	154	120	206	998	413	993	166	465	57	165	114	483	55	247	517	250	524	532	1228	441	430	63	144	236	355	524	302	812	109	292	644	469	736
LOC126529362	NW_026085772.1	36336996	36343666	+	6671	3997	11912	23236	13869	33118	12638	21445	12035	14190	6646	19391	25575	25147	45230	83719	82899	108078	3293	7009	4636	7166	5418	10048	665	2556	4261	5736	7414	16559	15429	10541	14644	23211	35622	68519	68635	76889	2906	12588	5442	4317	9327	4137	14396
LOC126529358	NW_026085772.1	36293254	36336793	-	43540	557	558	1100	1025	1654	1973	1373	1464	2937	1200	4006	1845	1726	3285	7060	8418	9012	457	3499	411	1337	618	2687	488	1512	942	475	1223	1435	2389	1393	1820	1747	2867	7618	10101	11032	1447	2281	631	1661	2682	1817	2575
LOC126529356	NW_026085772.1	35978845	36026388	-	47544	146	27	1267	1113	1653	1440	786	607	1834	1575	3297	16	11	40	172	29	142	40	41	20	25	29	49	31	19	1991	611	1962	840	1248	708	13	183	32	3	56	16	14	39	38	0	39	5	6
LOC126529345	NW_026085772.1	35511719	35533063	+	21345	297	312	123	56	127	1153	289	293	2749	1633	4687	449	285	850	899	213	1060	551	2861	243	695	350	2017	306	1170	222	411	219	194	438	148	678	244	222	150	332	202	1399	1971	277	1085	2372	1473	1556
LOC126529342	NW_026085772.1	35477914	35511498	-	33585	711	650	3076	2600	4700	4379	4259	3820	22022	8712	24244	1351	915	2101	1897	1496	2119	433	1797	496	680	327	1452	272	811	5204	1561	4989	3556	6183	4329	1130	625	489	1082	1668	1652	720	1527	744	976	1693	873	1627
LOC126529333	NW_026085772.1	34556030	34557491	+	1462	76	178	271	324	506	642	319	340	1906	842	2094	153	72	212	269	84	300	183	862	108	306	193	713	168	415	555	254	594	480	1027	383	253	94	84	110	193	244	356	555	254	454	922	470	476
LOC126529314	NW_026085772.1	31686820	31698436	-	11617	220	625	355	187	427	2687	1501	1367	3285	1497	4060	581	664	1032	1581	836	1596	197	1821	351	679	344	1633	85	705	802	223	810	1475	3516	1574	644	509	583	863	959	1938	696	942	355	1155	2119	1017	664
LOC126529299	NW_026085772.1	29254765	29261896	-	7132	200	660	4192	3159	5067	6620	4746	3880	15521	6023	18336	1873	1476	2585	3092	1354	3254	357	2185	445	723	298	2087	168	981	6013	1584	5076	4550	6939	3827	1608	759	1146	1280	1757	1834	1011	2989	771	1548	3013	1553	2409
LOC126529298	NW_026085772.1	30032498	30053771	+	21274	364	499	922	537	1298	1106	1344	816	1778	772	2408	3496	2758	5307	2709	3479	3787	574	2155	315	772	315	1529	173	876	458	372	531	913	1515	632	1242	1050	1715	2587	3189	2771	901	2461	464	1235	2411	1197	1857
LOC126529295	NW_026085772.1	30404165	30423716	+	19552	408	321	199	144	258	1007	237	238	4489	2092	5267	1094	846	1576	1725	1439	2840	233	1265	170	628	253	1342	226	566	217	326	347	255	472	205	951	695	831	1126	1203	1619	557	1003	376	618	1588	752	1082
LOC126529294	NW_026085772.1	30120809	30146397	+	25589	1052	1266	1923	1990	2779	7331	4472	4274	3189	1273	3558	691	586	1222	1046	873	1143	839	5235	604	1786	768	4308	666	2260	4002	2059	3852	4175	7461	4989	1227	869	611	552	1031	857	2934	3553	1594	2646	5485	3238	2952
LOC126529290	NW_026085772.1	30243365	30272288	-	28924	287	375	8	4	3	26	13	18	17	20	35	11	20	50	41	48	48	152	286	177	145	56	262	72	155	1	140	10	8	12	5	8	184	45	16	67	42	142	239	327	65	159	110	123
LOC126529286	NW_026085772.1	30354561	30376066	-	21506	1175	3346	11305	7780	15411	9082	7964	6891	8833	4239	12459	5509	5510	9659	9948	11434	19921	1001	5510	1023	2461	1610	4324	455	2176	5522	3510	5948	7289	11321	6890	3761	3152	4967	7602	9044	10369	2327	5011	2839	1984	4424	2846	4299
LOC126529283	NW_026085772.1	29175825	29179172	+	3348	26	144	155	162	142	3082	1182	1314	2291	1199	3750	171	224	240	1708	995	1518	79	141	82	151	49	250	13	73	420	149	510	1668	2575	1310	379	236	186	854	1061	1533	71	390	83	148	309	175	794
LOC126529281	NW_026085772.1	29295448	29300012	-	4565	11	5	22	12	23	193	30	32	1476	659	2009	32	21	19	100	8	132	102	40	2	11	6	37	4	21	32	9	26	39	102	20	97	10	26	10	20	39	19	235	12	13	31	23	268
LOC126529280	NW_026085772.1	29262060	29293667	+	31608	151	360	599	576	599	3250	1356	1360	3876	1881	5396	518	408	715	1445	706	1612	277	1748	240	636	288	1734	60	762	957	212	1061	1245	2009	1126	869	206	314	505	705	1294	831	1480	306	1123	2058	1174	1685
LOC126529277	NW_026085772.1	30384431	30403863	-	19433	193	49	71	64	81	400	100	145	1341	655	1638	138	114	183	365	250	432	197	596	36	247	78	278	88	303	88	124	81	149	262	146	244	121	65	190	307	326	297	1290	57	185	414	236	794
LOC126529262	NW_026085772.1	24880404	24926102	+	45699	823	1893	2968	2731	3982	9723	6514	8053	3912	1572	5158	3959	3875	6890	8488	11416	12697	972	5391	741	2074	1097	3405	656	2314	6649	2438	5880	7062	11128	9404	4099	2731	3545	7558	11219	12379	2790	3977	1912	1966	4184	2840	4290
LOC126529261	NW_026085772.1	24814326	24845123	-	30798	505	663	713	546	1180	5585	3216	4575	221	118	176	702	597	1184	611	440	456	652	3118	304	3801	1286	5678	822	1500	2710	873	1868	5114	7205	4039	522	609	368	384	1075	688	2188	1445	655	2339	4742	3138	957
LOC126529259	NW_026085772.1	25285564	25290196	+	4633	179	187	388	175	358	1500	680	497	3844	1366	4308	395	393	627	933	241	1280	408	1538	179	538	287	884	129	728	689	164	759	614	1062	416	437	236	253	309	293	694	604	1009	328	862	1324	718	567
LOC126529257	NW_026085772.1	24928787	24936408	+	7622	165	309	321	187	309	1418	477	518	8754	3579	9931	316	324	542	1537	368	1296	120	1001	230	405	229	854	59	452	396	166	330	439	625	314	228	333	234	329	392	719	442	691	259	558	921	594	555
LOC126529248	NW_026085772.1	25136083	25176301	+	40219	903	1581	2667	2603	4671	1681	848	589	14069	6259	17171	2089	1807	2785	1891	902	2135	503	5065	734	1790	798	3862	454	2656	1264	666	1567	417	1661	505	1861	978	1483	656	1088	916	1914	4400	1384	2304	4204	2445	2627
LOC126529246	NW_026085772.1	25179891	25202256	+	22366	310	628	1016	957	1173	3766	2268	1950	4764	2091	6978	967	829	1283	2996	2853	4083	282	1335	350	486	229	1189	91	576	1388	494	1417	2641	3233	2630	1139	563	813	2051	3424	3619	656	2206	544	800	1942	959	2303
LOC126529244	NW_026085772.1	24845552	24876557	+	31006	338	480	710	670	932	2276	1298	1577	1769	874	2841	757	579	1221	1753	1208	2247	300	1496	214	544	288	1359	153	676	1363	547	1231	1476	2008	1298	1060	795	984	1145	1069	1870	806	1141	378	948	1887	1270	1750
LOC126529243	NW_026085772.1	24755438	24786340	+	30903	348	257	688	735	942	3374	1516	1911	3726	1492	4098	494	510	867	1345	769	1212	332	866	134	414	208	764	153	349	1456	815	1342	1880	4416	2042	1084	719	624	568	1004	1179	379	2889	313	659	1075	638	4885
LOC126529241	NW_026085772.1	24717153	24755220	-	38068	602	1067	679	798	788	3227	1342	1280	5383	2103	6457	1925	1775	2874	3599	2514	3452	576	2286	969	779	379	2303	352	1110	1309	890	1542	1131	2525	1270	2096	916	869	1945	2561	3645	917	3460	1094	1003	1903	1136	4739
LOC126529236	NW_026085772.1	20823018	20918545	+	95528	1124	193	15	2	5	21	8	62	39	18	43	553	616	1098	412	622	497	825	2539	137	1547	664	2071	770	1207	3	367	31	0	21	1	944	1334	664	204	553	384	1190	895	160	1801	4120	2482	246
LOC126529235	NW_026085772.1	20613482	20673474	-	59993	402	893	1376	779	1813	2658	1123	1103	7575	3085	8832	756	1051	1790	1782	998	1726	247	1304	581	450	193	954	132	365	1790	772	1787	1323	2454	1044	653	1006	1159	699	650	1427	324	992	923	554	1048	467	1002
LOC126529232	NW_026085772.1	19909969	19917279	-	7311	3675	10987	26007	13178	31177	12240	18922	11004	23513	10222	27918	26253	24270	43253	68386	63628	83115	2430	6926	4103	8542	5990	11029	590	2359	5315	6332	7127	12913	13814	8732	13676	24941	31659	48716	48585	60678	2641	11930	6100	4898	9585	4072	12290
LOC126529210	NW_026085772.1	16760994	16804201	-	43208	299	44	130	220	226	188	121	215	96	39	106	6	11	29	42	23	46	80	53	33	42	20	73	53	24	573	529	169	368	246	558	7	172	66	10	64	13	13	15	46	13	28	11	6
LOC126529208	NW_026085772.1	16849695	16903765	-	54071	84	28	116	129	35	80	16	21	162	136	474	3	12	13	85	27	50	41	13	115	27	2	28	23	12	180	172	113	92	310	86	9	235	32	7	42	10	3	9	24	2	48	4	12
LOC126529206	NW_026085772.1	16809045	16846481	-	37437	124	16	615	997	533	346	393	518	780	277	610	21	9	10	35	10	63	33	12	34	50	5	26	28	6	1066	1088	2010	1105	1600	1029	58	146	21	8	20	12	3	10	31	2	13	7	9
LOC126529190	NW_026085772.1	13398458	13410584	-	12127	581	680	1826	1766	2187	5744	4365	3341	6763	2881	8796	830	710	1105	1177	652	1935	241	2575	494	800	376	2623	198	1204	3041	981	3212	4389	8369	3512	1452	1049	1317	714	1575	1485	1541	2384	765	1919	4360	2752	2315
LOC126529181	NW_026085772.1	13269159	13350314	-	81156	593	400	38	24	53	200	65	127	2648	1259	5239	123	102	122	197	185	283	344	365	281	154	110	221	210	154	89	619	406	54	278	75	406	547	122	268	438	364	131	352	597	102	286	151	370
LOC126529165	NW_026085772.1	12068864	12085359	+	16496	563	2981	4030	3938	5712	8478	7211	6427	9228	3764	10715	1992	1895	2869	2526	1637	2578	933	2881	1678	1434	826	3385	254	1315	6417	2348	7587	9002	13464	6867	2958	1288	1290	1879	2331	3280	1341	4782	2348	2298	4429	2282	5185
LOC126529159	NW_026085772.1	12046162	12068657	-	22496	389	393	722	864	805	1412	1384	1189	767	368	1136	385	445	541	767	764	1027	244	1606	279	610	362	1500	219	730	1165	560	1178	1450	2057	1168	470	368	367	547	770	1054	786	962	353	989	1846	1087	747
LOC126529128	NW_026085772.1	10748085	10764159	-	16075	0	0	0	0	0	0	0	0	0	0	0	0	0	0	0	0	0	0	0	0	0	0	0	0	0	0	0	0	0	0	0	0	0	0	0	0	0	0	0	0	0	0	0	0
LOC126529127	NW_026085772.1	10723112	10725527	+	2416	8	57	64	77	108	355	162	127	2090	828	2407	70	54	76	279	35	397	39	74	29	14	18	65	5	28	191	43	209	144	257	101	163	14	55	42	44	110	58	283	49	69	134	66	582
LOC126529124	NW_026085772.1	9341125	9344122	-	2998	4	1	12	24	28	34	60	42	0	0	2	1	0	0	0	1	5	2	1	0	2	0	1	1	0	5	23	14	43	37	32	2	2	4	0	0	2	0	1	0	3	0	3	0
LOC126529110	NW_026085772.1	9758845	9783679	-	24835	286	201	149	100	175	935	369	436	2195	887	2875	277	280	372	677	420	845	277	371	142	277	91	339	69	240	272	195	249	385	942	269	424	305	270	359	390	568	239	814	145	359	632	403	741
LOC126529095	NW_026085772.1	9604982	9639017	+	34036	779	885	2671	2827	3889	4566	2119	2109	4544	2506	6701	1298	957	2287	2488	2089	2660	550	2331	565	879	464	2243	317	1116	3062	1702	3818	2356	4786	2237	1719	961	1077	1010	2102	2370	1120	3168	995	1167	2544	1516	3092
LOC126529091	NW_026085772.1	9513172	9530891	-	17720	72	73	27	55	33	751	203	221	2132	934	3000	29	26	38	498	69	282	51	184	37	70	62	185	19	53	96	39	109	338	629	341	72	70	30	55	82	151	127	157	38	268	414	270	169
LOC126529088	NW_026085772.1	9102145	9104688	+	2544	51	290	191	123	253	347	298	154	4101	1383	4290	393	370	358	512	135	710	151	406	167	293	118	399	68	194	136	135	268	188	613	122	373	156	179	420	304	880	245	426	214	479	816	363	447
LOC126529085	NW_026085772.1	9057931	9067665	-	9735	147	53	13	5	19	111	46	43	3619	1376	3827	53	46	88	145	39	221	859	139	54	77	57	103	45	65	38	79	50	47	45	19	423	161	39	35	53	59	53	859	52	81	183	55	1480
LOC126529072	NW_026085772.1	8999054	9003172	-	4119	254	85	91	78	115	659	336	274	3650	1318	4103	283	183	227	616	337	616	89	873	67	227	67	680	61	307	208	124	172	504	749	331	241	326	209	351	356	867	440	454	116	497	1109	649	308
LOC126529061	NW_026085772.1	8274961	8323631	+	48671	956	638	726	1253	861	9370	5365	5199	1035	532	2297	277	193	409	2415	2403	2895	411	2233	364	559	311	2756	186	1140	2910	1088	3781	5792	10760	5900	2063	728	548	1553	2682	4271	1551	2486	718	2061	5019	3573	3827
LOC126529043	NW_026085772.1	7138829	7148769	+	9941	184	198	210	206	332	891	622	493	3816	1620	4491	808	695	1349	1220	699	1768	130	789	183	234	97	596	68	447	405	160	323	599	678	427	484	351	425	789	954	1028	350	555	176	358	764	413	737
LOC126529037	NW_026085772.1	7025264	7032451	+	7188	9563	26007	66793	41565	88310	101263	89450	84977	20496	10003	26681	24962	23751	49191	115352	156300	198763	5364	12552	8743	19109	13191	28319	1575	5084	27442	27277	34217	87600	124189	81608	28263	43789	66668	87645	128101	136697	4571	22922	10471	7681	17699	8546	25939
LOC126529032	NW_026085772.1	7270847	7273229	-	2383	42	16	13	23	9	259	69	82	226	69	303	16	2	20	119	19	81	13	58	1	11	14	45	6	18	46	29	40	96	282	81	32	14	25	29	64	108	24	43	13	35	78	59	60
LOC126529031	NW_026085772.1	7308644	7336703	-	28060	205	296	632	538	947	2786	1387	1497	2677	1170	4401	530	320	742	1810	991	2162	242	801	178	432	227	852	86	362	1269	498	1315	1720	1959	1447	680	159	365	637	782	1147	440	884	307	587	1139	739	952
LOC126529017	NW_026085772.1	5904342	5916526	+	12185	144	121	39	45	101	478	175	127	2246	819	3153	83	86	135	490	112	382	218	614	59	334	202	455	51	344	62	27	103	179	392	150	371	41	54	149	146	378	264	556	82	301	536	278	665
LOC126528997	NW_026085772.1	5527986	5590893	-	62908	1515	1799	7488	6126	8144	11033	3421	6271	11266	4742	12515	2029	2094	4114	3097	2146	2410	683	4972	1026	1617	712	3893	473	2174	11984	4439	13136	6683	14342	5719	2856	2137	2404	1741	3512	2791	2732	4125	2344	3007	5459	3760	5101
LOC126528990	NW_026085772.1	4535893	4538160	+	2268	5	17	10	1	5	19	3	0	25	6	20	9	23	21	5	3	3	5	74	11	6	0	31	2	22	10	7	1	4	15	6	1	6	7	0	2	10	1	0	11	3	7	19	12
LOC126528974	NW_026085772.1	3789604	3837028	+	47425	171	94	78	79	81	339	141	113	1598	987	1745	118	111	233	218	147	351	96	189	53	29	30	124	58	108	270	88	271	89	263	80	168	210	107	151	200	235	109	219	92	52	130	90	262
LOC126528970	NW_026085772.1	4715654	4747161	-	31508	281	141	113	121	137	1364	389	399	6071	2523	7773	225	164	297	1539	314	1468	373	356	70	175	83	337	85	137	210	225	263	431	856	246	738	326	200	287	220	511	96	1185	113	259	381	171	2093
LOC126528935	NW_026085772.1	1920568	1941269	+	20702	155	78	51	25	39	748	273	282	1709	791	2378	60	66	89	259	101	249	94	529	61	447	129	527	77	322	209	99	207	336	560	327	66	132	68	95	77	136	246	172	65	238	566	346	144
LOC126528924	NW_026085772.1	1848877	1854985	-	6109	4029	12859	51596	32997	61460	42289	42551	38039	20387	8370	28145	33356	32465	48898	96310	99003	123945	2739	11807	5108	9325	5536	15122	1101	4044	20475	8379	22087	45147	36943	30497	23275	26503	38826	73328	60307	94970	4622	23457	7814	7799	16303	8192	21367
LOC126528922	NW_026085772.1	1792188	1795555	+	3368	0	14	0	0	0	18	4	0	1233	206	1154	3	3	2	113	1	24	0	4	4	0	0	3	1	2	0	1	1	0	0	0	5	0	8	0	3	3	2	4	28	1	0	1	3
LOC126528624	NW_026085770.1	43184771	43190458	-	5688	23	29	0	0	1	1	0	0	5	1	2	0	0	2	0	0	0	11	4	0	0	0	2	0	0	0	4	2	0	0	0	9	1	0	1	1	0	0	25	0	1	0	0	49
LOC126528569	NW_026085770.1	17338055	17366570	-	28516	253	167	82	82	83	227	211	269	159	89	318	201	285	623	193	234	370	158	1041	114	244	132	426	86	604	145	177	129	130	406	367	151	180	125	84	130	355	417	688	133	279	652	272	315
LOC126528565	NW_026085770.1	17232759	17270774	-	38016	384	229	550	276	434	935	635	465	1463	625	1433	160	194	261	386	219	552	156	1288	213	380	192	851	211	615	418	362	568	638	1827	372	173	299	163	191	200	259	375	594	215	532	760	404	527
LOC126528526	NW_026085770.1	3089553	3196936	+	107384	519	234	515	394	538	3448	1628	1608	2053	1014	3193	600	504	937	1336	1335	1601	293	344	164	216	148	473	126	123	750	409	630	1092	2087	1265	1028	818	655	499	953	1994	163	686	148	158	805	276	1631
LOC126528518	NW_026085770.1	1997360	2038832	+	41473	428	192	309	255	270	3065	1237	1380	2949	1244	3907	429	506	621	1318	599	1201	222	362	182	150	92	715	121	135	602	378	753	1465	2659	1461	718	560	492	529	673	1467	158	616	157	191	392	229	840
LOC126528509	NW_026085770.1	60074875	60077746	+	2872	11	1	0	0	0	0	0	0	0	9	4	0	1	4	1	2	4	4	19	2	7	10	8	6	2	0	13	0	0	0	12	1	4	12	0	0	1	31	5	2	7	23	1	0
LOC126528506	NW_026085770.1	60164881	60208669	+	43789	308	261	273	181	340	766	572	443	1752	821	2159	703	674	1085	926	553	1027	399	946	169	441	218	668	114	405	489	202	410	539	803	310	870	427	493	443	503	834	376	1534	272	479	949	500	1433
LOC126528499	NW_026085770.1	59179151	59200055	+	20905	17	4	9	2	2	8	1	8	7	11	12	8	0	3	42	0	3	6	32	5	7	0	8	4	5	2	14	3	1	10	0	2	0	7	18	2	12	2	2	54	2	2	2	27
LOC126528496	NW_026085770.1	58939207	58957896	-	18690	3203	10213	17855	9369	26192	8977	18015	7337	28206	10128	30279	44046	43888	72362	92796	80502	120477	1953	8057	4370	5903	3901	8494	736	2245	3395	4661	5353	6262	10837	5353	17145	37648	41007	99934	74013	88501	2415	13016	6389	4443	8535	3717	12432
LOC126528495	NW_026085770.1	58807274	58849600	+	42327	689	993	755	605	998	1442	1448	1160	2596	1130	3361	1338	1721	2539	1534	1433	2195	682	4799	672	2337	1522	4431	604	2367	1088	642	1361	1483	2507	1101	1203	1171	1198	1185	1321	1591	2258	2165	977	3218	6238	3026	1329
LOC126528488	NW_026085770.1	58548441	58551647	+	3207	10	4	3	4	1	2	12	10	13	8	8	13	11	32	6	9	11	2	24	4	3	4	6	6	31	15	7	13	31	5	0	11	5	10	8	8	8	14	14	3	12	39	13	6
LOC126528487	NW_026085770.1	58879857	58931945	-	52089	412	279	183	150	208	3077	1287	1551	4096	1655	6092	223	245	380	1725	812	1457	468	506	193	489	233	1026	146	314	484	262	446	1442	2057	1492	543	423	300	522	604	1794	332	784	164	520	994	611	897
LOC126528484	NW_026085770.1	58050642	58166625	+	115984	37	10	2	5	7	116	18	36	1095	360	1225	10	18	10	107	73	49	42	34	2	68	10	66	14	79	53	24	26	11	28	135	41	63	22	3	24	25	18	86	17	5	203	56	201
LOC126528483	NW_026085770.1	58018349	58050584	-	32236	231	93	158	64	122	610	351	267	1218	519	1307	80	91	83	282	137	228	84	688	68	319	185	854	77	313	426	101	295	544	293	194	150	119	69	224	101	184	219	271	121	596	599	333	373
LOC126528458	NW_026085770.1	54536989	54661433	-	124445	263	65	21	21	34	790	118	87	4082	1451	5074	87	52	109	639	122	508	614	156	78	147	58	218	96	86	47	177	64	95	285	63	530	270	97	68	96	165	71	1040	69	118	239	115	1882
LOC126528456	NW_026085770.1	52011889	52103353	+	91465	594	1135	3484	3175	3372	3256	2383	1624	2000	622	2224	1031	996	1409	1295	896	1431	353	2616	614	655	323	1860	250	1173	6040	1733	5394	1868	2445	1886	1171	857	822	649	1154	1068	1213	1648	1311	1114	2338	1044	1241
LOC126528453	NW_026085770.1	51115506	51423948	-	308443	2750	522	26	13	8	44	30	126	170	114	100	107	212	427	343	529	546	1958	1231	582	1768	1101	1276	1329	544	21	967	18	9	49	11	266	1939	619	170	635	409	328	330	595	272	766	439	247
LOC126528447	NW_026085770.1	50638798	50645331	-	6534	13	5	0	0	0	8	0	0	243	101	343	5	1	2	16	3	11	10	7	2	3	0	3	5	1	1	0	0	0	5	0	1	36	12	0	6	1	0	3	3	0	0	4	2
LOC126528434	NW_026085770.1	49004048	49016403	-	12356	34	19	3	6	9	61	8	17	36	12	65	4	8	3	16	18	25	54	23	10	6	6	27	8	14	32	17	29	23	116	13	35	8	4	3	26	29	35	167	12	21	9	40	147
LOC126528431	NW_026085770.1	48550926	48584095	-	33170	142	130	51	19	42	583	127	98	4323	1743	4651	102	73	169	406	62	683	173	272	79	134	105	575	70	129	80	81	108	135	373	48	299	87	96	73	100	136	96	431	88	422	599	450	720
LOC126528422	NW_026085770.1	46352145	46370499	-	18355	544	758	1883	1498	3074	3360	2907	1821	9322	3625	10772	4264	3509	5914	13808	13512	20554	710	1575	471	762	393	1389	198	600	1653	810	1805	2892	3016	2017	2348	1652	3111	12815	15783	15120	779	2402	740	1046	2048	1115	2286
LOC126528418	NW_026085770.1	46875185	46880900	+	5716	11	9	11	3	38	16	24	15	11	3	5	19	11	25	6	7	9	13	59	6	88	7	70	8	73	11	10	12	4	7	9	10	7	2	8	5	11	45	52	2	61	62	72	17
LOC126528417	NW_026085770.1	46370702	46373528	+	2827	3830	13603	29426	11809	30533	13111	20769	12219	34277	13680	39685	44390	48769	80756	100286	94017	130721	5927	8709	6106	9376	6102	12648	771	2642	7486	5993	9087	12494	13919	9154	20684	46144	53591	81697	85847	85492	2693	14738	8326	5747	10468	4028	16259
LOC126528412	NW_026085770.1	46305021	46315781	-	10761	430	936	1093	943	1783	2527	1763	1298	4711	2150	6090	900	717	1397	1041	567	1543	766	2175	431	959	561	1624	297	1043	1464	478	1343	1368	1728	1100	1047	515	812	492	594	951	999	2063	1028	1271	2624	1026	1875
LOC126528410	NW_026085770.1	46279544	46302788	+	23245	985	2127	16055	12806	23161	7974	7067	6543	16363	6657	18059	3394	3246	6057	4675	3507	5532	417	8441	1307	2673	1311	6432	244	3917	12256	4119	12063	8377	11407	5851	2992	2199	2764	2646	2912	3195	3883	5232	1973	4778	9394	4363	4487
LOC126528409	NW_026085770.1	46316015	46327005	+	10991	103	140	123	121	167	1291	427	366	4261	1661	5836	378	451	682	1190	280	1526	87	347	118	191	74	255	73	140	272	88	232	630	697	368	294	238	293	393	282	960	130	371	70	289	554	238	443
LOC126528408	NW_026085770.1	46039890	46067832	-	27943	163	64	95	88	171	102	56	59	993	323	885	714	611	832	315	460	455	93	223	61	76	41	116	75	76	63	111	89	27	133	26	417	278	293	404	508	658	70	1614	154	75	103	92	593
LOC126528406	NW_026085770.1	46068253	46275403	+	207151	1173	340	645	521	650	1883	594	611	4240	1949	5749	1253	1301	2105	1818	1672	1643	533	832	234	450	163	554	380	362	1150	1049	1041	527	835	493	893	1594	1037	997	1601	1889	360	1246	404	190	418	254	1195
LOC126528401	NW_026085770.1	45936716	45983789	-	47074	754	448	2527	4423	2920	22523	13452	16746	1775	717	2003	10725	6981	14918	4996	5473	6697	271	885	228	868	243	534	201	240	16066	7250	12177	19145	25682	18947	7504	2195	3127	3984	3909	4927	521	440	1042	257	631	234	198
LOC126528337	NW_026085770.1	37137128	37181623	+	44496	220	45	15	12	10	355	4	21	3043	1234	3669	55	11	32	547	47	459	279	51	20	26	5	44	55	34	18	90	1	1	5	0	187	229	55	13	54	6	40	468	25	17	52	76	1075
LOC126528332	NW_026085770.1	36912028	36952328	+	40301	170	230	161	225	167	1028	355	493	81	37	147	36	35	32	79	69	95	228	4791	61	519	106	1870	116	1313	486	183	414	308	567	286	186	126	68	49	132	95	2171	943	263	1189	2910	2415	319
LOC126528325	NW_026085770.1	36556179	36613510	+	57332	234	52	4	12	3	66	17	29	869	279	839	22	19	47	57	39	102	125	51	30	42	19	27	47	40	18	134	15	28	88	17	30	296	95	25	106	33	16	63	85	8	38	14	230
LOC126528315	NW_026085770.1	35832205	35849426	+	17222	31	72	71	88	133	776	280	255	3268	1344	4417	69	53	90	655	75	608	64	322	45	91	51	235	32	114	148	70	144	367	616	254	150	80	67	101	190	265	120	228	50	173	346	261	289
LOC126528298	NW_026085770.1	33966691	33971069	+	4379	113	102	69	54	92	424	244	162	2473	823	2978	243	257	328	689	244	925	87	292	98	250	82	295	34	99	65	50	104	145	378	120	264	108	134	281	387	434	116	391	92	249	539	226	583
LOC126528294	NW_026085770.1	33973296	34018912	-	45617	273	268	250	253	283	2773	712	944	2532	1269	4615	104	117	155	1086	337	742	216	736	167	380	179	824	112	336	575	261	832	970	1494	652	358	204	188	238	300	478	326	582	267	435	700	520	739
LOC126528277	NW_026085770.1	28174092	28182812	+	8721	46	236	175	131	255	645	604	244	1333	261	1017	252	286	336	400	233	506	206	471	170	156	110	595	41	210	322	103	475	431	854	370	376	134	171	658	376	622	207	373	375	528	688	506	556
LOC126528261	NW_026085770.1	27868923	27881123	+	12201	48	15	4306	3507	3941	3741	4782	3406	429	158	481	34	13	23	36	3	44	11	40	14	103	61	45	7	27	2743	870	3148	4878	5402	4928	40	13	4	0	2	1	6	56	51	0	7	21	20
LOC126528260	NW_026085770.1	27829578	27852588	-	23011	149	203	3403	2719	4659	672	1043	588	1931	852	2575	28	28	16	121	21	28	110	501	139	247	60	465	141	954	3325	1474	1740	1109	2237	1121	45	96	20	8	22	15	704	238	290	477	1074	363	34
LOC126528251	NW_026085770.1	27317319	27341833	-	24515	723	3227	2219	2170	2774	10815	6167	6684	4321	2108	6827	577	503	872	1825	1323	2059	1380	5390	1556	3388	1797	7145	737	3091	3590	1408	4864	5898	11272	6206	2164	817	959	929	1678	2552	3279	5269	2598	4316	7767	4923	4082
LOC126528246	NW_026085770.1	27023234	27027164	+	3931	0	0	0	0	0	0	0	0	0	0	0	0	0	0	0	0	0	0	0	0	0	0	0	0	0	0	0	0	0	0	0	0	0	0	0	0	0	0	0	0	0	0	0	0
LOC126528243	NW_026085770.1	27657899	27661699	+	3801	50	100	96	112	126	1299	177	434	2651	1039	2927	139	122	195	964	357	815	170	544	76	182	38	603	22	252	476	93	367	383	1177	350	442	67	95	216	519	769	342	659	133	434	768	553	929
LOC126528219	NW_026085770.1	24387168	24397449	+	10282	83	40	38	37	38	684	116	90	7076	3002	7747	211	94	122	1036	115	1531	98	159	29	120	47	181	26	94	64	16	83	67	123	76	172	25	84	103	73	170	122	411	35	166	513	120	386
LOC126528217	NW_026085770.1	24346404	24385918	-	39515	680	1017	4114	3725	4377	4368	2599	2974	7793	2513	9022	2320	1874	3282	1741	1162	1990	418	3784	679	1280	427	4039	332	1988	5487	2036	4502	3452	5023	3514	2139	1254	2158	1172	2474	2523	2231	2295	1236	2917	4705	3010	2917
LOC126528204	NW_026085770.1	22586563	22668836	-	82274	761	209	113	125	80	624	232	205	295	129	337	277	218	405	455	412	664	465	532	147	271	182	482	190	217	243	372	240	209	413	191	350	857	400	224	387	467	216	549	203	250	637	282	831
LOC126528196	NW_026085770.1	22165240	22362240	-	197001	1545	1208	3410	4180	4637	21610	11598	17370	570	190	470	810	578	831	682	1003	1015	705	2475	724	932	534	1606	363	828	12661	5969	9234	14839	25190	18382	602	1006	459	710	1223	1176	846	2351	944	780	1298	957	1283
LOC126528180	NW_026085770.1	20640832	20646637	-	5806	21	47	22	15	18	467	105	127	1697	775	2473	43	13	33	511	54	438	102	199	26	57	18	86	7	76	41	17	39	71	224	80	97	8	18	37	33	89	35	175	24	59	107	68	250
LOC126528179	NW_026085770.1	20807373	20814236	+	6864	146	644	650	624	692	1775	834	836	3423	1354	3480	858	948	1409	1108	501	1263	275	1875	435	778	395	2060	216	1006	1502	424	1516	1063	2795	988	1153	656	1169	493	1003	1342	781	1545	779	1369	2125	1388	1449
LOC126528169	NW_026085770.1	20443447	20448914	-	5468	641	1192	4217	3395	5708	4332	2995	2325	5101	2380	7346	4600	3030	6298	5492	5526	8074	934	6357	356	1801	1100	3548	475	2509	3583	1860	3591	2915	4373	2625	2671	1615	2896	4299	5905	7323	3048	4084	1433	2813	5662	3298	3704
LOC126528165	NW_026085770.1	20220283	20320912	-	100630	371	454	2450	2314	4918	4192	1751	1934	4245	1871	7203	291	255	396	507	156	368	291	670	270	401	217	662	120	341	5428	1925	8190	3137	5468	1939	444	513	299	126	156	281	250	718	563	322	656	466	799
LOC126528159	NW_026085770.1	19958901	20030141	-	71241	742	1257	1548	1590	1545	4823	2215	2943	6239	2345	6685	2196	1876	2876	2783	2033	3133	625	2732	734	966	456	2638	268	1239	2414	1514	3138	2825	4822	2639	1930	1571	1733	1373	2587	2616	1603	3027	1294	1629	2907	1781	2443
LOC126528158	NW_026085770.1	20033118	20060231	-	27114	627	1612	3347	2626	4449	10700	7748	9784	10480	4426	13471	4595	3876	6042	7971	8823	11845	731	3474	535	1622	914	3020	285	1399	5538	3064	5123	12208	12536	9715	3392	1636	3253	7529	7159	9269	2058	3946	1437	2136	4806	2492	3574
LOC126528154	NW_026085770.1	20102022	20135213	+	33192	530	469	6895	7153	6549	8087	5373	4233	3481	1408	3506	633	645	1001	428	316	399	272	2080	205	734	357	1360	265	931	5690	2487	7948	8315	14680	6098	617	476	519	157	295	502	1015	1257	571	845	1485	1114	1126
LOC126528123	NW_026085770.1	16870110	16883681	-	13572	331	194	84	67	137	360	167	207	873	161	591	156	323	359	267	193	414	147	1190	191	201	102	569	114	642	246	126	194	204	492	135	249	250	142	149	243	270	489	653	151	544	1019	655	405
LOC126528109	NW_026085770.1	16988392	17018219	-	29828	30	56	32	23	34	254	29	22	600	217	643	42	37	72	108	11	102	58	222	30	16	21	112	20	120	82	44	60	69	192	25	49	40	24	12	17	72	100	169	56	73	132	85	160
LOC126528094	NW_026085770.1	15536294	15542677	+	6384	74	91	118	85	112	536	187	149	4560	1948	4997	287	229	302	1037	212	1373	136	353	64	169	60	218	23	125	134	62	121	143	292	74	331	135	173	213	259	372	180	472	93	221	468	236	713
LOC126528082	NW_026085770.1	14382050	14390271	-	8222	478	175	830	578	998	1039	787	773	555	393	905	409	353	688	747	437	956	66	686	123	299	188	260	72	187	409	206	407	1042	1312	881	301	204	291	495	773	887	269	341	290	602	672	453	431
LOC126528080	NW_026085770.1	14390543	14397429	+	6887	218	392	1027	999	1191	1400	1419	1177	5042	1728	5852	972	881	1403	782	613	1094	549	1711	341	684	362	1378	156	759	1485	422	1314	1867	3189	1168	1308	342	718	801	910	1315	814	2173	551	1185	2255	1082	2319
LOC126528075	NW_026085770.1	14348267	14378067	+	29801	480	284	810	571	1096	1856	867	606	7555	2864	8814	510	680	865	1636	274	2130	205	488	208	220	111	465	128	236	870	501	771	756	1233	663	438	347	214	333	445	712	195	674	208	385	780	434	775
LOC126528072	NW_026085770.1	14405821	14543953	-	138133	1037	273	31	26	50	91	96	127	81	39	112	152	168	297	240	420	485	398	935	195	376	245	476	302	401	20	323	39	63	310	80	140	812	226	274	523	358	331	223	278	340	821	385	128
LOC126528058	NW_026085770.1	10916805	10938241	+	21437	81	137	1122	799	1640	3557	1721	1926	2141	1048	3368	183	149	275	506	107	316	25	593	73	268	56	604	38	207	1523	612	2740	2778	5005	1473	360	136	107	140	327	528	259	335	157	403	615	616	310
LOC126528056	NW_026085770.1	10020751	10021312	+	562	66	204	174	93	208	279	340	145	4891	1243	4511	866	966	975	1278	723	1530	221	551	135	424	177	457	42	201	76	100	158	113	289	117	542	482	444	1294	944	1776	267	619	318	506	925	370	869
LOC126528047	NW_026085770.1	8062229	8077579	+	15351	1329	4681	6317	3380	9940	1777	5028	1748	11189	4113	12491	17759	17324	26725	41367	30017	39767	954	3943	2209	3562	2344	4276	294	1175	611	2151	1173	1326	3132	1070	6430	12718	15308	30915	33123	34208	1395	5212	2960	2160	3413	1703	6022
LOC126528041	NW_026085770.1	7699719	7720334	-	20616	89	96	149	207	180	495	243	209	1464	567	2217	170	108	180	328	166	490	49	1144	37	123	47	503	53	593	286	94	314	343	447	230	246	58	109	144	255	267	439	428	168	198	441	362	758
LOC126528038	NW_026085770.1	7425269	7432952	+	7684	45	354	159	87	262	574	303	210	2006	891	2498	187	167	184	319	166	417	43	452	179	154	68	343	15	170	292	50	333	228	531	224	210	69	94	157	180	345	240	267	334	280	718	385	344
LOC126528034	NW_026085770.1	7402722	7425199	-	22478	496	848	5132	4558	6520	3593	2452	2517	2401	992	2811	1707	1372	2525	1485	1128	1918	728	4624	536	1239	596	2089	241	1884	6103	2504	5924	2215	3010	2242	1561	1282	1736	835	1286	1400	1690	4044	1302	1320	3068	1913	3428
LOC126528027	NW_026085770.1	8033529	8062053	-	28525	352	341	1663	1124	1547	5020	5057	5396	2326	1045	3366	1345	1057	2047	5800	7854	9541	249	544	144	381	220	624	51	260	1773	832	1801	3460	4998	3626	1455	811	1534	5101	8232	8452	368	1067	231	470	692	737	1659
LOC126528026	NW_026085770.1	7359721	7375195	-	15475	117	241	268	215	317	1488	796	930	1580	556	1532	266	259	340	812	522	1022	134	755	174	252	135	1015	55	365	489	216	468	903	2157	926	278	173	165	456	658	1021	374	529	197	508	994	649	469
[truncated: 731 more rows]
[truncated: 17 more columns]
