# Supplementary material for: Genome sequencing and multi-stage, blood-feeding, and tissue-specific transcriptome atlas of the Rocky Mountain wood tick provide a critical resource for this vector
Source: bioRxiv. 2026 Apr 17:2026.04.15.717773. Preprint. [Version 1] doi: 10.64898/2026.04.15.717773 (PMC13105059; doi:10.64898/2026.04.15.717773)
Supplement: Supplement 8 — Table S6 - Genes with enriched transcript levels in the midgut of Dermacentor andersoni females compared to other tissues. Significance determined by stage-specific comparisons with DESeq2 (FDR, P < 0.05). [file media-8.xlsx]

## Sheet: andersoni_featurecounts_all
# Program:featureCounts v2.0.6; Command:"featureCounts" "-t" "gene" "-p" "--countReadPairs" "--tmpDir" "../temp" "-T" "28" "-a" "../Genome/dander.gtf" "-o" "andersoni_featurecounts_all.tsv" "AFHALF1.sorted.bam" "AFHALU1.sorted.bam" "AFMIDF1.sorted.bam" "AFMIDF3.sorted.bam" "AFMIDF4.sorted.bam" "AFMIDU2.sorted.bam" "AFMIDU3.sorted.bam" "AFMIDU4.sorted.bam" "AFOVAF2.sorted.bam" "AFOVAF3.sorted.bam"…
Geneid	Chr	Start	End	Strand	Length	AFHALF1.sorted.bam	AFHALU1.sorted.bam	AFMIDF1.sorted.bam	AFMIDF3.sorted.bam	AFMIDF4.sorted.bam	AFMIDU2.sorted.bam	AFMIDU3.sorted.bam	AFMIDU4.sorted.bam	AFOVAF2.sorted.bam	AFOVAF3.sorted.bam	AFOVAF4.sorted.bam	AFSALF2.sorted.bam	AFSALF3.sorted.bam	AFSALF4.sorted.bam	AFSALU1.sorted.bam	AFSALU3.sorted.bam	AFSALU4.sorted.bam	AFSYNF1.sorted.bam	AFSYNF3.sorted.bam	AFSYNF4.sorted.bam	AFSYNU1.sorted.bam	AFSYNU3.sorted.bam	AFSYNU4.sorted.bam	AMHALF1.sorted.bam	AMHALU1.sorted.bam	AMMIDF1.sorted.bam	AMMIDF2.sorted.bam	AMMIDF3.sorted.bam	AMMIDU1.sorted.bam	AMMIDU2.sorted.bam	AMMIDU4.sorted.bam	AMSALF1.sorted.bam	AMSALF3.sorted.bam	AMSALF4.sorted.bam	AMSALU1.sorted.bam	AMSALU2.sorted.bam	AMSALU4.sorted.bam	AMSYNF2.sorted.bam	AMSYNF3.sorted.bam	AMSYNF4.sorted.bam	AMSYNU1.sorted.bam	AMSYNU3.sorted.bam	AMSYNU4.sorted.bam	AMTESF1.sorted.bam
LOC129387930	NW_026085829.1	218925080	218947287	-	22208	223	70	2916	1372	3080	2034	1859	1644	58	24	75	37	30	16	15	15	13	37	95	30	73	45	32	21	55	1781	1042	2875	1319	3377	2129	52	136	41	14	38	15	8	19	109	5	49	19	7
LOC129387898	NW_026085827.1	12539162	12541773	+	2612	45	7	973	966	1608	1446	2332	1481	47	8	50	2	3	1	9	0	1	5	8	1	18	27	26	2	2	1442	709	975	2521	2209	1574	2	1	0	0	0	1	0	0	14	0	1	1	1
LOC129387877	NW_026085827.1	12052136	12118171	-	66036	138	23	226	146	300	299	186	193	17	17	32	4	10	4	13	12	21	58	86	22	15	18	27	39	49	244	174	131	1095	578	461	31	72	54	38	35	52	30	47	29	3	26	14	21
LOC129387747	NW_026085825.1	29834362	30155097	-	320736	1997	338	3137	2402	8127	163	292	223	258	201	305	74	162	234	187	458	345	832	397	284	335	151	379	492	202	1017	3124	2071	206	390	57	81	2305	637	121	543	226	131	596	379	67	287	130	86
LOC129387719	NW_026085825.1	20925079	20933876	-	8798	98	20	3809	3477	5783	4407	3965	2438	21	9	51	5	3	9	2	4	16	20	11	16	41	53	33	21	11	3053	1819	4187	4143	8015	3413	4	35	4	4	2	1	0	6	13	11	1	6	1
LOC129387718	NW_026085825.1	20936940	20941473	-	4534	68	19	8060	11378	11411	10226	9802	7977	19	19	37	2	1	12	2	5	7	15	16	4	181	55	64	9	13	10740	3229	16033	14380	20072	9084	19	5	3	5	1	4	9	21	18	10	12	6	10
LOC129387257	NW_026085820.1	46383891	46393977	+	10087	58	3	4084	2894	8011	2319	1902	2321	5	1	4	0	2	0	3	0	1	9	4	9	81	35	20	2	2	4978	1654	2883	5636	5361	1495	11	1	2	0	0	0	0	1	17	0	3	7	2
LOC129387251	NW_026085820.1	45627339	45631364	-	4026	59	17	13769	23879	29171	6196	928	770	2	1	7	0	0	0	5	1	4	101	4	31	45	22	52	33	2	5981	23035	19137	4571	21677	1951	72	25	23	1	8	1	3	33	134	0	12	3	3
LOC129386721	NW_026085735.1	11820410	11826923	-	6514	506	104	39023	16622	78746	7582	15142	7509	379	118	164	2	0	3	28	30	32	205	23	9	1503	1015	309	59	4	11312	19758	18263	7963	24880	6568	179	35	55	4	7	0	5	101	364	0	10	8	17
LOC129386230	NW_026085799.1	46037076	46073076	-	36001	153	29	661	629	1211	1068	888	1656	48	28	60	2	13	17	6	19	22	15	23	43	54	26	40	20	32	41	86	35	2331	1287	1453	2	162	14	12	21	17	5	5	57	17	24	3	8
LOC129386100	NW_026085798.1	7875926	7897014	+	21089	0	0	0	0	0	0	0	0	0	0	0	0	0	0	0	0	0	0	0	0	0	0	0	0	0	0	0	0	0	0	0	0	0	0	0	0	0	0	0	0	0	0	0	0
LOC129386094	NW_026085798.1	6480471	6496857	+	16387	11	0	63	60	38	200	176	190	7	0	12	3	11	2	21	5	29	2	16	8	7	6	11	1	18	81	45	40	203	841	204	2	8	0	1	4	2	17	7	5	19	8	14	2
LOC129385748	NW_026085787.1	80443362	80449598	-	6237	0	0	0	0	0	0	0	0	0	0	0	0	0	0	0	0	0	0	0	0	0	0	0	0	0	0	0	0	0	0	0	0	0	0	0	0	0	0	0	0	0	0	0	0
LOC129385665	NW_026085787.1	44497362	44502189	-	4828	0	0	0	0	0	0	0	0	0	0	0	0	0	0	0	0	0	0	0	0	0	0	0	0	0	0	0	0	0	0	0	0	0	0	0	0	0	0	0	0	0	0	0	0
LOC129385635	NW_026085787.1	30095195	30110230	+	15036	14	9	1150	426	373	413	236	371	656	161	570	3	3	7	25	0	22	3	8	3	6	6	5	3	1	247	12	558	206	178	189	13	16	5	7	3	4	2	14	8	0	2	5	8
LOC129385601	NW_026085787.1	17998396	18105981	+	107586	43	2	111	92	109	175	113	151	11	5	10	1	4	6	8	7	13	13	3	2	8	6	1	10	3	169	124	102	235	295	265	3	37	7	6	5	3	0	10	5	2	11	0	18
LOC129385480	NW_026085787.1	77861026	77865293	-	4268	1	0	76	36	97	38	86	77	74	21	40	5	4	8	17	0	6	0	3	2	3	3	8	4	7	33	61	92	46	53	32	3	5	1	8	2	2	3	4	2	0	9	6	0
LOC129385117	NW_026085784.1	137403177	137485592	-	82416	1137	127	2919	2045	2951	3426	3294	2996	370	176	437	160	104	313	111	135	186	266	208	117	265	135	214	236	123	5386	3024	4536	4675	6819	4605	76	777	206	75	199	96	54	49	103	50	119	57	13
LOC129384953	NW_026085784.1	24138715	24205445	-	66731	126	12	100	127	336	112	89	94	30	18	25	13	11	4	10	16	13	37	33	23	48	6	38	11	21	241	108	131	69	268	110	27	35	19	4	22	1	1	12	17	8	21	12	3
LOC129384907	NW_026085784.1	129310524	129322222	+	11699	58	8	368	406	746	539	439	386	409	121	315	6	3	7	42	16	37	40	22	5	36	15	9	17	2	413	183	512	126	653	169	234	39	12	87	16	3	0	559	313	1	15	2	1328
LOC129384075	NW_026085770.1	23626711	23632337	-	5627	0	0	0	0	0	0	0	0	0	0	0	0	0	0	0	0	0	0	0	0	0	0	0	0	0	0	0	0	0	0	0	0	0	0	0	0	0	0	0	0	0	0	0	0
LOC129383855	NW_026085768.1	1211215	1212408	-	1194	10	1	2190	1464	3607	306	285	384	11	5	19	0	0	0	5	1	2	2	0	0	1	4	1	3	0	656	312	983	510	382	137	2	0	0	0	0	1	0	0	8	0	0	0	11
LOC129383823	NW_026085767.1	33507879	33513446	-	5568	2	1	976	486	465	1178	217	107	53	2	48	0	3	0	1	0	0	0	0	1	8	0	7	3	0	888	67	809	864	1534	383	5	0	0	0	0	0	5	0	3	15	11	0	0
LOC129383822	NW_026085767.1	33485193	33492928	-	7736	3	1	452	213	190	279	330	253	178	13	270	0	0	0	0	0	0	0	2	0	11	7	4	6	0	562	98	405	964	1506	91	7	1	1	0	0	3	0	2	7	0	5	0	1
LOC129383784	NW_026085767.1	21243770	21250475	+	6706	26	2	121	234	198	268	301	504	21	16	7	6	3	17	18	7	6	3	4	4	7	2	5	2	5	160	63	84	946	784	447	1	6	0	18	6	2	5	2	6	0	11	7	2
LOC129383626	NW_026085765.1	24372847	24377551	-	4705	21	2	279	240	276	97	233	217	59	21	43	5	2	17	12	1	19	7	41	3	10	9	2	1	6	270	95	257	217	260	152	3	4	1	3	4	1	10	20	4	1	20	6	12
LOC129383572	NW_026085764.1	31067714	31087714	+	20001	287	32	1302	759	1466	4800	3254	6530	27	16	47	3	3	12	24	26	25	39	14	12	180	47	74	50	12	3690	2576	2471	5763	5666	2955	11	108	35	4	26	8	7	6	26	0	18	7	43
LOC129383563	NW_026085764.1	27450378	27453922	-	3545	0	0	0	0	0	0	0	0	0	0	0	0	0	0	0	0	0	0	0	0	0	0	0	0	0	0	0	0	0	0	0	0	0	0	0	0	0	0	0	0	0	0	0	0
LOC129383562	NW_026085764.1	27028050	27052161	-	24112	35	66	8090	4771	2745	14185	7700	9886	772	601	1407	486	86	857	218	276	337	76	406	50	259	115	207	65	91	10337	3919	9262	4278	22784	2667	703	1182	1609	176	213	424	192	122	168	146	104	252	133
LOC129383448	NW_026085763.1	7438096	7442837	-	4742	0	0	0	0	0	0	0	0	0	0	0	0	0	0	0	0	0	0	0	0	0	0	0	0	0	0	0	0	0	0	0	0	0	0	0	0	0	0	0	0	0	0	0	0
LOC129383438	NW_026085763.1	2036271	2041042	+	4772	0	0	0	0	0	0	0	0	0	0	0	0	0	0	0	0	0	0	0	0	0	0	0	0	0	0	0	0	0	0	0	0	0	0	0	0	0	0	0	0	0	0	0	0
LOC129383423	NW_026085763.1	7181714	7183331	-	1618	1	2	1000	722	264	285	639	123	7	1	3	0	1	0	2	0	2	11	0	2	0	17	3	0	0	1064	212	2125	110	794	102	0	0	3	0	0	0	0	5	5	0	0	0	1
LOC129383111	NW_026085757.1	70853635	70880436	-	26802	50	8	83	224	211	366	247	211	4	3	3	0	3	8	10	10	17	7	12	14	9	22	1	14	8	267	93	270	348	1391	188	3	67	8	42	96	42	4	5	9	0	10	6	0
LOC129383104	NW_026085757.1	63359570	63371895	-	12326	51	8	278	147	358	263	841	182	19	6	15	1	2	2	1	8	5	15	8	8	4	24	17	4	3	235	344	216	527	713	278	0	15	1	1	11	0	1	0	18	2	4	1	2
LOC129382727	NW_026085748.1	21829838	21867289	-	37452	34	17	271	288	337	123	174	38	34	31	61	4	8	6	9	6	25	5	8	3	4	19	21	5	2	125	73	85	135	39	53	3	24	11	2	8	3	3	3	10	4	3	4	3
LOC129382452	NW_026085745.1	28188099	28213205	+	25107	188	16	637	453	458	74	125	69	22	6	9	2	9	11	15	24	19	83	19	17	26	2	38	76	11	53	82	46	55	25	49	13	97	41	14	27	12	10	41	25	8	11	6	47
LOC129382180	NW_026085740.1	82723575	82739314	+	15740	0	0	0	0	0	0	0	0	0	0	0	0	0	0	0	0	0	0	0	0	0	0	0	0	0	0	0	0	0	0	0	0	0	0	0	0	0	0	0	0	0	0	0	0
LOC129382146	NW_026085740.1	73563616	73563891	+	276	0	0	0	0	0	0	0	0	0	0	0	0	0	0	0	0	0	0	0	0	0	0	0	0	0	0	0	0	0	0	0	0	0	0	0	0	0	0	0	0	0	0	0	0
LOC129381960	NW_026085841.1	17208783	17211250	-	2468	2	3	332	372	512	718	354	372	702	387	1083	7	0	0	64	0	61	0	1	0	9	0	8	0	0	439	115	433	799	1303	256	1	0	0	0	0	0	0	3	3	4	1	0	0
LOC129381690	NW_026085834.1	82545602	82554043	-	8442	18	1	152	272	200	97	49	75	2	8	12	1	6	1	4	0	4	4	12	0	4	0	13	11	1	170	48	47	249	164	59	0	8	2	3	7	4	2	4	4	3	5	0	1
LOC129381164	NW_026085833.1	10962888	10965193	-	2306	0	0	0	0	0	0	0	0	0	0	0	0	0	0	0	0	0	0	0	0	0	0	0	0	0	0	0	0	0	0	0	0	0	0	0	0	0	0	0	0	0	0	0	0
LOC129381127	NW_026085831.1	47733686	48070813	+	337128	949	275	559	498	736	749	748	630	829	318	924	56	90	159	238	281	293	179	275	120	188	135	291	151	112	324	594	346	702	1213	348	28	791	196	73	204	268	72	36	187	87	244	61	29
LOC129381073	NW_026085831.1	63687028	63691339	-	4312	1	0	162	202	320	164	120	42	31	32	64	6	0	13	33	2	34	4	10	2	0	1	5	1	4	431	116	118	200	130	210	1	5	3	3	7	2	4	10	3	9	12	4	2
LOC129380972	NW_026085831.1	83843826	83849595	+	5770	0	0	0	0	0	0	0	0	0	0	0	0	0	0	0	0	0	0	0	0	0	0	0	0	0	0	0	0	0	0	0	0	0	0	0	0	0	0	0	0	0	0	0	0
LOC129380968	NW_026085831.1	81837100	81858072	-	20973	8	0	164	117	189	115	53	21	3	0	4	0	0	1	0	1	3	1	5	0	0	1	1	7	3	30	43	40	132	104	181	1	2	2	0	0	0	2	3	1	1	0	1	9
LOC129380615	NW_026085829.1	153972342	153980052	+	7711	0	0	0	0	0	0	0	0	0	0	0	0	0	0	0	0	0	0	0	0	0	0	0	0	0	0	0	0	0	0	0	0	0	0	0	0	0	0	0	0	0	0	0	0
LOC129380551	NW_026085740.1	10868438	10901617	-	33180	336	31	2294	1467	1809	554	329	228	20	9	12	19	20	34	24	61	81	80	293	17	77	72	171	71	187	3543	1808	2287	789	846	745	17	140	46	22	33	54	111	35	40	69	83	53	14
LOC129380541	NW_026085740.1	10458883	10462038	-	3156	0	0	0	0	0	0	0	0	0	0	0	0	0	0	0	0	0	0	0	0	0	0	0	0	0	0	0	0	0	0	0	0	0	0	0	0	0	0	0	0	0	0	0	0
LOC129380461	NW_026085829.1	53427048	53494742	-	67695	687	172	1109	1221	970	1091	1003	858	301	123	280	32	77	147	84	134	136	136	213	140	159	89	255	111	75	398	723	330	1014	2000	948	18	464	93	37	120	97	56	48	103	70	141	75	7
LOC129380384	NW_026085829.1	9001346	9005923	-	4578	0	0	0	0	0	0	0	0	0	0	0	0	0	0	0	0	0	0	0	0	0	0	0	0	0	0	0	0	0	0	0	0	0	0	0	0	0	0	0	0	0	0	0	0
LOC129380360	NW_026085829.1	3035021	3045865	+	10845	123	60	1512	1219	1793	1204	1378	1249	45	15	30	362	412	742	372	312	460	6	27	39	59	36	13	4	4	874	855	851	1066	953	927	168	346	453	252	347	280	0	75	107	2	13	5	188
LOC129380205	NW_026085770.1	1159306	1182116	-	22811	118	37	2548	1864	5725	2371	3287	2936	475	288	607	7	7	5	220	12	182	24	30	12	72	53	38	14	3	2218	912	2366	4608	4320	4244	6	26	16	3	21	3	2	16	45	3	34	4	16
LOC129380188	NW_026085829.1	219137053	219176097	+	39045	143	43	3239	1995	4218	3311	2342	2107	1615	572	1825	58	43	43	239	48	226	28	275	37	89	45	64	44	41	3374	1256	4511	2787	3706	2625	80	137	32	31	32	40	57	21	119	3	28	21	33
LOC129380148	NW_026085769.1	134717	137461	+	2745	6	0	167	223	235	232	337	194	14	3	6	2	1	1	4	0	3	3	3	1	10	4	2	1	1	185	102	181	377	196	217	0	0	0	2	1	2	0	2	1	0	0	2	2
LOC129380122	NW_026085767.1	22362432	22369835	+	7404	41	157	7747	14923	14433	4669	8538	2132	42	15	46	371	339	527	20	12	37	124	549	33	97	217	119	42	229	13902	4235	29877	3381	11797	3497	202	137	273	32	24	71	184	334	1286	16	137	11	96
LOC129380099	NW_026085801.1	20819700	20850555	-	30856	95	23	9227	7936	12060	3710	4965	4236	174	59	218	275	217	63	21	16	42	60	57	16	158	90	114	33	40	6575	2395	8734	7440	6442	5191	136	88	51	6	59	59	31	32	41	38	68	71	48
LOC129380084	NW_026085742.1	4447084	4454097	+	7014	84	0	730	420	838	1450	1359	1338	159	55	301	28	7	9	5	4	8	6	35	13	27	21	18	8	8	774	341	1234	2103	2798	1920	21	41	20	0	16	1	78	17	15	5	2	26	4
LOC129380071	NW_026085787.1	65197456	65225716	+	28261	192	13	1619	1270	1846	5098	3312	3529	24	4	4	7	9	5	8	10	15	23	2	29	77	17	20	5	2	4095	1579	2938	2757	3674	5181	16	72	9	3	7	1	0	14	48	0	11	3	5
LOC129380062	NW_026085757.1	63333199	63346559	-	13361	34	8	388	262	444	1338	673	415	4	5	3	0	0	2	0	2	2	8	3	5	21	22	17	4	0	964	369	516	961	1583	478	2	20	18	0	6	4	0	3	12	1	10	1	1
LOC129380057	NW_026085759.1	21527624	21561005	+	33382	22	4	162	159	214	59	24	55	23	13	13	1	0	1	5	4	5	4	21	2	7	0	4	13	21	102	62	186	19	34	47	23	36	2	1	6	0	12	5	9	5	11	1	6
LOC126548609	NW_026085831.1	83830410	84029836	+	199427	1062	358	8131	7930	10013	7157	9993	8930	544	176	636	601	455	670	657	596	649	329	675	164	485	212	602	232	329	9956	6179	7409	9996	11857	9793	390	643	397	350	694	615	259	477	541	216	257	143	419
LOC126548587	NW_026085831.1	79259533	79303121	+	43589	546	79	13768	12295	14866	17048	6838	10671	40	12	22	10	15	32	25	64	61	41	76	30	373	81	158	31	28	9603	5134	8235	17737	14909	10999	15	183	45	6	13	16	12	40	74	1	24	16	18
LOC126548566	NW_026085740.1	36981555	37015447	-	33893	629	618	1168	1353	1583	3574	2882	1952	2172	909	2689	556	486	804	1195	549	1220	311	2152	419	843	395	1580	337	1030	3070	1172	1836	2339	4566	2598	496	553	529	438	820	1249	1063	1313	414	1022	2339	1252	816
LOC126548546	NW_026085831.1	60187885	60189902	-	2018	0	0	111	84	46	54	21	58	0	0	0	0	0	0	0	0	0	0	0	0	0	0	0	0	0	22	25	29	49	36	40	1	0	0	0	0	0	0	0	0	0	0	0	0
LOC126548483	NW_026085831.1	10783480	10812561	+	29082	424	195	21268	15716	24860	5466	6640	6724	182	75	271	257	418	425	440	413	525	82	99	114	222	186	163	39	84	8910	11796	10620	5004	7258	4033	191	510	380	110	201	234	30	55	128	16	87	22	34
LOC126548452	NW_026085831.1	38377641	38405604	+	27964	121	41	2124	3474	3430	1507	1446	1227	196	52	254	87	63	126	34	48	54	11	36	8	35	21	57	13	13	4899	2075	4574	2181	2076	1367	85	140	48	13	18	21	8	6	23	12	24	7	12
LOC126548437	NW_026085831.1	47846736	47853478	-	6743	0	0	0	0	0	0	0	0	0	0	0	0	0	0	0	0	0	0	0	0	0	0	0	0	0	0	0	0	0	0	0	0	0	0	0	0	0	0	0	0	0	0	0	0
LOC126548425	NW_026085831.1	47772109	47815197	-	43089	0	0	0	0	0	0	0	0	0	0	0	0	0	0	0	0	0	0	0	0	0	0	0	0	0	0	0	0	0	0	0	0	0	0	0	0	0	0	0	0	0	0	0	0
LOC126548399	NW_026085831.1	98952494	99064768	-	112275	896	450	1344	1610	2071	3617	2186	1983	12093	5148	16633	406	439	615	1425	702	1151	348	1274	279	602	230	1272	271	706	1991	792	1739	2610	4015	3139	471	622	431	315	476	504	563	758	435	744	1504	905	581
LOC126548242	NW_026085831.1	5253512	5332608	-	79097	984	171	1632	1092	2475	2462	2293	2657	201	140	188	42	68	107	85	189	206	142	156	88	206	141	169	82	62	1890	2468	1893	2236	2588	2014	11	495	188	52	127	36	20	31	113	21	59	20	9
LOC126548169	NW_026085831.1	96943006	97014204	+	71199	950	1791	8530	9169	12910	8487	5817	5176	769	492	1002	319	189	238	1036	363	1377	262	329	1184	322	198	421	139	159	8530	4120	7759	7545	11083	6883	1183	424	149	143	377	223	72	2001	1425	124	193	141	2047
LOC126548142	NW_026085831.1	61481097	61540390	+	59294	420	119	225	250	246	1410	628	919	5130	2055	5874	28	51	79	436	113	313	80	113	61	124	46	95	85	62	297	317	419	1037	1224	971	14	353	101	27	97	22	36	20	56	18	67	18	7
LOC126548133	NW_026085740.1	32395031	32399141	-	4111	26	67	376	556	561	1121	510	637	448	141	598	72	51	81	262	245	264	54	103	29	24	2	120	13	33	796	216	701	724	1415	822	442	85	90	184	433	422	93	493	254	64	181	167	1390
LOC126548104	NW_026085831.1	40029827	40185948	+	156122	1132	182	32434	36527	65476	10843	7525	8660	96	53	105	42	66	74	81	200	157	188	259	104	347	202	276	139	95	38317	12896	24563	9924	15128	5469	65	614	173	32	136	92	63	82	331	23	129	32	21
LOC126548100	NW_026085831.1	29394722	29437980	+	43259	2451	536	20687	23908	23561	20453	19517	21119	2346	820	2636	297	411	495	492	350	650	533	4454	323	2618	1071	3497	831	2266	75611	14513	40377	25468	88806	40360	187	464	282	232	362	320	1298	981	556	1919	3170	1325	214
LOC126548092	NW_026085831.1	30127002	30187235	-	60234	816	520	1476	1337	1637	12509	8818	10274	2857	1162	4418	274	170	164	1513	214	1372	460	2167	219	2003	1252	4009	640	857	4416	2081	3010	12001	12875	11400	81	351	133	201	300	199	1108	541	323	1087	2137	1328	29
LOC126548046	NW_026085831.1	96115473	96151374	+	35902	0	0	0	0	0	0	0	0	0	0	0	0	0	0	0	0	0	0	0	0	0	0	0	0	0	0	0	0	0	0	0	0	0	0	0	0	0	0	0	0	0	0	0	0
LOC126548017	NW_026085831.1	31367244	31419177	-	51934	311	542	4422	4337	5714	3488	2555	2104	10971	3911	11521	1222	951	1418	1242	718	1576	333	1507	329	344	166	812	101	557	5751	1854	4884	2042	2755	1459	955	428	613	732	981	1185	855	1550	958	391	784	407	1525
LOC126547973	NW_026085740.1	32320617	32345382	-	24766	605	714	2558	2049	3091	5271	5643	4473	1974	848	3025	2222	1671	2663	2045	2166	3020	286	3306	560	1409	844	3230	298	1455	3178	1104	2606	7252	8381	4919	1499	1047	1449	2832	3050	4278	1427	1534	747	1958	3836	2598	1494
LOC126547930	NW_026085831.1	21364010	21463947	+	99938	336	101	7742	6266	9352	7518	5639	7470	26	11	72	29	26	62	53	111	91	92	108	52	121	95	131	68	58	2529	1253	2170	8070	8145	4447	23	235	90	39	96	86	59	61	74	37	144	176	31
LOC126547927	NW_026085831.1	22317247	22350502	+	33256	1174	2292	4599	3744	6019	25556	19209	14452	9382	3533	11379	2608	1903	3526	1952	1105	2297	1158	7675	1183	5324	3520	16268	1407	3600	25354	6438	28341	16706	31392	15131	3839	1525	1651	1105	1904	2050	4682	6940	3223	4865	6943	5214	4850
LOC126547925	NW_026085831.1	21270592	21355138	+	84547	2768	1721	12677	12419	14599	51769	37353	43104	20650	7281	24314	5856	4743	6923	6277	3669	7330	655	8417	1419	2890	1221	6859	470	4492	51076	9968	26701	41768	44227	43126	4480	2672	3643	3925	4001	5724	4112	4417	2441	5880	10901	4866	4131
LOC126547747	NW_026085831.1	43975244	43996864	-	21621	573	3169	7684	8648	8373	22378	22620	19158	10116	4229	13256	2181	1718	2774	3229	1707	3350	328	9651	1100	2598	1222	8548	403	4248	17146	5204	16098	33475	28980	16623	1756	1037	1404	1874	2120	2755	6189	4007	2030	8964	17329	9046	2530
LOC126547736	NW_026085831.1	70654221	70712859	+	58639	397	161	2314	1836	2798	3774	2919	3143	3923	1454	4472	117	64	104	462	121	307	57	119	107	129	62	157	71	31	1629	954	2174	2882	3111	2876	53	210	66	10	70	59	27	99	106	31	53	13	114
LOC126547717	NW_026085831.1	92525737	92570559	+	44823	198	655	4682	5213	5731	5648	4006	7121	8738	3089	9555	591	465	727	805	265	819	129	837	668	400	188	616	82	614	7973	1896	8806	4385	4653	3670	802	349	370	321	437	514	604	732	2882	940	1764	695	904
LOC126547679	NW_026085831.1	54281438	54320589	-	39152	867	1230	4401	3471	6500	6389	5133	4659	7339	3038	8992	1219	1006	1977	1929	1303	2521	349	2661	658	827	443	2573	297	1135	5586	2664	4733	5631	6941	4480	933	777	702	1448	1720	2376	1318	1573	1047	1656	2763	1419	1353
LOC126547639	NW_026085831.1	44368738	44409773	-	41036	711	613	3711	2558	5665	2555	2759	2057	3431	1574	4381	1361	1270	1901	1244	1094	1395	688	3200	390	454	354	930	479	1428	3313	1428	3191	2978	3001	2823	891	675	614	1583	2435	2388	1034	2293	1134	706	1256	1131	1705
LOC126547459	NW_026085830.1	48805189	48849962	+	44774	407	54	9165	9504	9412	9409	7232	9950	14	3	7	73	7	28	37	53	37	51	43	45	238	99	107	45	31	13353	4361	11131	11426	14672	9990	135	162	41	6	57	16	11	11	53	5	45	19	64
LOC126547411	NW_026085830.1	22762470	22783874	-	21405	59	235	3078	3319	3606	2184	2133	2244	4625	1393	5093	241	237	217	218	89	118	451	832	107	286	157	375	394	470	5706	1045	7950	2524	3369	2370	433	116	111	159	136	125	322	651	385	86	192	90	412
LOC126547388	NW_026085830.1	32753451	32807306	+	53856	319	60	2086	2287	1955	3465	2653	2494	93	50	153	70	31	33	172	71	183	67	130	32	159	58	80	23	48	2654	1772	1894	3918	3456	1813	25	98	38	35	86	40	45	17	40	7	32	22	15
LOC126547385	NW_026085740.1	25379752	25382726	-	2975	35	10	1062	615	1073	1122	1206	539	1	5	3	1	4	5	4	6	10	27	246	0	54	64	203	45	164	2310	650	1609	1080	2083	527	55	15	3	2	4	0	154	67	27	61	87	70	242
LOC126547373	NW_026085830.1	2967956	2975421	+	7466	148	40	2521	1939	3542	1862	2666	1459	4	6	11	18	28	15	13	32	22	51	43	14	98	47	48	35	20	3342	1901	9097	1675	2930	1155	68	66	20	3	28	6	21	5	31	1	13	17	30
LOC126547319	NW_026085830.1	15722131	15766927	-	44797	393	126	26705	23074	38732	4054	3692	2846	239	99	334	400	467	1225	113	104	169	328	2188	48	759	745	1841	312	1257	8713	5434	9821	5630	8200	3439	287	271	120	86	100	112	1223	499	99	1006	1109	1040	101
LOC126547298	NW_026085740.1	25446416	25461697	+	15282	183	67	670	830	436	2805	1952	1561	314	96	365	458	97	115	134	84	84	161	472	17	157	58	131	65	120	4244	861	3651	2697	2503	1855	353	111	117	262	251	513	558	130	123	200	201	57	182
LOC126547278	NW_026085830.1	27811439	27830823	+	19385	156	64	6275	5930	6760	8983	8626	8176	71	57	108	273	147	85	100	49	84	58	574	19	271	127	105	23	121	7961	2709	8478	12172	10810	10256	175	23	39	279	192	242	204	49	48	109	110	29	44
LOC126547267	NW_026085830.1	27505542	27506789	-	1248	50	87	1681	1970	1642	1247	889	784	543	246	886	173	56	69	200	18	141	173	751	67	274	148	385	86	351	3738	1448	3598	1481	1911	1254	347	19	40	104	93	72	574	845	352	696	1356	707	616
LOC126547250	NW_026085830.1	27964607	28000370	+	35764	395	528	1029	867	1121	2546	2103	2001	3328	1104	3591	441	382	575	1102	711	1059	142	1482	366	469	217	1224	72	660	1377	595	1275	2554	2718	2022	523	276	297	609	841	748	684	724	470	752	1397	790	972
LOC126547230	NW_026085740.1	26683604	26727432	-	43829	2270	3680	25020	18939	30737	32324	23320	25265	15995	6765	19792	6402	8888	15088	12873	13135	15769	1906	9586	2168	3816	2036	8008	1246	3987	21717	12019	19971	20995	36073	26859	9147	13518	16153	9125	13962	22522	4692	17380	4517	5492	10211	5954	12964
LOC126547220	NW_026085830.1	43146646	43175433	-	28788	33	12	148	199	160	459	417	372	17	3	44	7	6	19	19	32	15	12	8	3	23	2	15	6	9	360	82	191	400	454	340	7	25	11	4	24	18	5	12	1	7	14	2	22
LOC126547151	NW_026085740.1	24513338	24530017	+	16680	194	901	1828	2159	2317	6764	5145	4313	5211	2153	8442	743	351	660	1890	1370	2148	167	1453	524	518	269	1714	84	707	3536	934	4009	5000	7362	4179	905	316	513	1015	1512	1613	917	1457	1062	1098	2365	1414	1427
LOC126547061	NW_026085830.1	10116996	10148856	-	31861	519	499	5364	5686	5677	13391	11221	10341	8805	3567	11273	608	486	776	1120	436	943	492	4151	510	641	371	1041	570	2566	10303	4334	8198	14597	14796	14179	859	417	298	458	503	672	1657	1787	1095	1115	2107	1054	1754
LOC126547041	NW_026085830.1	28770317	28782185	-	11869	93	414	3109	2244	4455	4284	3875	2885	23006	8047	22535	1112	965	1389	1991	526	2153	306	858	259	162	160	602	57	379	9691	2443	6693	5617	4318	3807	897	185	257	718	704	825	544	1294	939	503	747	573	1820
LOC126547038	NW_026085830.1	47208801	47330319	+	121519	1616	1344	46006	64042	62853	56647	25244	33372	4082	1539	4801	11394	6997	15072	1200	989	1440	1427	9752	1005	3382	1471	4931	654	3726	97317	23257	74070	46960	96258	42060	10890	1089	1282	1751	1542	1591	5261	6916	3537	4373	7657	4190	7629
LOC126546972	NW_026085830.1	40091674	40162359	+	70686	648	688	3867	3116	4461	13955	8792	10456	107	94	184	176	84	92	187	87	85	117	1096	285	493	268	936	100	359	5220	3299	6101	8426	16222	8114	99	143	81	138	245	165	363	147	660	351	860	374	31
LOC126546872	NW_026085830.1	52128916	52253583	+	124668	1062	812	3480	2962	4348	8840	7333	7874	4780	1893	6670	1165	947	1594	2351	1246	2359	670	1756	614	1165	522	1731	320	913	5887	2584	5978	10799	12645	9556	1438	638	806	1608	2478	1868	1102	3095	1402	1157	2021	1129	2323
LOC126546807	NW_026085740.1	21555839	21607097	-	51259	1048	759	1544	1463	2342	3578	2708	2593	5801	2402	7915	515	427	744	1908	879	1984	386	1661	492	820	399	1168	248	907	2377	1237	2664	3525	4173	2927	523	715	489	647	911	969	893	1172	652	985	2218	1039	1019
LOC126546340	NW_026085829.1	51032894	51059445	-	26552	173	25	1025	925	981	860	539	870	1035	170	444	7	8	4	55	18	79	56	22	11	68	24	23	16	17	1492	832	1019	1388	1753	763	8	63	14	13	5	20	48	10	26	1	18	8	5
LOC126546261	NW_026085829.1	157545728	157549948	-	4221	20	68	76465	62975	93185	20909	18966	15577	829	582	654	4	0	0	22	5	6	398	70	14	640	575	166	124	26	70744	42987	92339	16627	30397	13342	207	33	67	1	7	0	32	129	358	20	47	65	30
LOC126546230	NW_026085829.1	156607388	156639148	+	31761	336	32	996	968	1054	3168	2918	2752	190	66	150	12	10	34	19	36	45	19	149	22	230	178	434	31	38	1918	1046	2136	3932	3894	3570	4	126	45	9	24	16	18	6	30	56	141	87	1
LOC126546224	NW_026085829.1	156888411	156957753	+	69343	182	28	40	81	58	235	176	132	16	5	11	12	17	25	13	26	36	29	30	22	37	25	55	29	37	589	100	176	45	204	170	15	59	28	13	44	18	17	13	23	22	73	16	3
LOC126546192	NW_026085829.1	65448083	65482324	-	34242	0	0	0	0	0	0	0	0	0	0	0	0	0	0	0	0	0	0	0	0	0	0	0	0	0	0	0	0	0	0	0	0	0	0	0	0	0	0	0	0	0	0	0	0
LOC126546147	NW_026085829.1	53528963	53532135	-	3173	200	762	6291	5545	8498	8535	11211	10158	6100	2181	7193	571	588	990	1157	984	1195	308	3526	314	1454	701	2330	510	1640	8093	4235	6890	12424	8375	7556	574	571	623	462	607	907	1529	1260	769	1531	3272	1506	240
LOC126546089	NW_026085829.1	4156628	4322134	-	165507	668	138	3658	2402	5186	4050	5176	4124	291	148	377	83	97	110	268	116	301	126	634	116	326	180	955	89	148	1972	2354	2659	2170	3292	1981	16	235	104	319	586	188	133	45	87	1198	1187	346	68
LOC126546066	NW_026085829.1	16382642	16532337	-	149696	1198	713	911	1044	1273	3302	1881	1978	3830	1734	4407	700	716	1357	1033	937	1396	1039	1496	496	1379	904	2683	580	932	1233	1139	1486	2281	3199	2184	868	975	750	426	744	935	767	1205	581	641	1333	942	1324
LOC126546048	NW_026085829.1	84734447	84774517	+	40071	355	86	1197	1037	1263	5412	3421	4017	60	23	48	25	22	55	44	77	76	60	106	30	115	89	108	59	31	2104	2034	3276	3954	8020	4203	13	182	69	20	64	19	14	18	24	8	55	21	94
LOC126545971	NW_026085740.1	18790896	18848775	+	57880	906	167	446	728	1389	578	441	358	2453	1174	4102	79	72	151	315	146	326	290	598	119	213	141	475	246	248	470	577	828	249	517	223	51	638	203	52	214	85	124	114	195	108	286	244	103
LOC126545927	NW_026085829.1	41325153	41352978	-	27826	277	82	20156	16663	17985	7921	5896	5379	13	5	34	19	22	40	34	44	61	102	282	18	186	216	282	60	157	5120	4637	5180	3378	9702	4264	2351	1975	2444	36	74	45	141	71	61	190	407	229	65
LOC126545921	NW_026085829.1	41444317	41449626	-	5310	0	0	0	0	0	0	0	0	0	0	0	0	0	0	0	0	0	0	0	0	0	0	0	0	0	0	0	0	0	0	0	0	0	0	0	0	0	0	0	0	0	0	0	0
LOC126545879	NW_026085829.1	134264470	134275771	-	11302	195	75	1959	2335	2711	2776	2646	2079	195	101	266	43	3	1	53	29	63	8	36	57	58	22	48	9	15	6072	1170	7951	3056	5950	3912	10	24	5	6	17	5	3	5	41	1	10	0	3
LOC126545858	NW_026085829.1	129695852	129750339	+	54488	456	718	2106	1844	2484	5161	2776	3331	3501	1460	4284	311	253	385	1005	150	1003	216	1038	369	682	350	1131	220	652	2668	1108	2304	3530	7627	2900	471	338	256	149	169	184	602	818	624	381	801	454	496
LOC126545795	NW_026085829.1	97358518	97508377	+	149860	1257	337	3904	4049	5810	7391	4266	4957	3316	1433	4992	79	122	194	674	252	644	321	748	167	383	278	566	218	240	2721	1881	2877	4695	7621	3390	59	609	216	78	238	129	171	179	157	156	296	153	114
LOC126545784	NW_026085829.1	34500266	34544950	+	44685	50	30	9	4	6	101	133	115	5	0	2	10	29	26	19	38	48	26	21	11	21	5	18	9	8	3	50	6	62	125	55	4	42	19	7	15	26	3	3	3	1	11	6	3
LOC126545781	NW_026085740.1	16361260	16370808	+	9549	78	39	4937	4626	3339	8706	3876	4566	7	0	2	0	3	2	6	6	10	13	3	18	185	63	87	15	3	789	204	757	4262	2503	407	16	36	17	0	10	7	2	21	24	4	3	3	79
LOC126545774	NW_026085740.1	16375905	16384394	+	8490	128	32	493	503	2019	58	117	66	10	2	3	2	17	16	9	22	13	44	18	33	24	12	8	34	15	453	115	334	120	2511	224	2	186	48	9	45	18	8	2	31	10	14	7	0
LOC126545769	NW_026085740.1	16508403	16521782	+	13380	94	13	2556	2744	3119	1834	1104	1157	118	47	70	4	6	8	5	12	16	44	26	11	77	27	33	24	8	2019	1580	2368	2037	1829	916	9	70	15	2	27	6	1	4	29	1	14	6	2
LOC126545767	NW_026085829.1	34720009	34905688	+	185680	774	1811	8025	7378	10714	14724	13572	16733	3611	1761	5368	350	353	632	1033	980	860	311	1935	781	742	443	1318	196	679	5728	3898	6886	8761	10151	11012	210	554	372	390	696	640	624	246	506	479	897	457	94
LOC126545758	NW_026085829.1	122974269	122985010	+	10742	262	749	3270	2271	3403	7515	9077	8521	1423	455	1565	2246	1985	2884	2334	1940	2634	216	2893	482	1081	565	2287	127	1370	6757	2539	5748	11093	7688	8047	1280	495	860	1883	1893	1879	998	2015	960	1192	2079	1146	786
LOC126545737	NW_026085740.1	16426615	16440661	+	14047	99	6	8112	9397	9794	306	116	267	3	0	6	0	3	4	3	4	5	23	14	16	43	18	25	33	4	3681	2290	5200	488	156	48	27	48	12	2	13	4	3	14	68	0	26	16	24
LOC126545703	NW_026085829.1	116102470	116144946	-	42477	350	175	1069	1867	2250	2775	2315	2517	188	75	219	118	84	138	149	146	221	85	923	72	481	316	783	135	359	1458	716	1317	2456	2817	2357	87	209	126	98	126	159	345	450	130	294	577	331	568
LOC126545698	NW_026085829.1	116679764	116749968	+	70205	844	243	1919	1826	2783	4259	2589	3756	195	91	192	25	109	99	105	229	188	233	256	135	228	132	241	162	86	2939	2004	2985	3064	5162	3220	17	539	126	33	135	65	45	26	120	18	77	38	3
LOC126545625	NW_026085829.1	2236478	3013218	+	776741	1829	552	6841	6957	7735	10718	10002	9866	634	200	552	1429	1480	2490	1661	2099	2331	405	521	305	591	284	522	255	245	6802	5111	5769	9005	9214	7407	1371	2026	1799	1078	1703	1999	153	792	563	106	334	94	1054
LOC126545592	NW_026085829.1	112378169	112435821	-	57653	643	498	2141	2111	3073	3799	3405	3295	11375	4388	14089	1092	955	1514	1341	692	1661	446	2940	384	923	461	1943	327	1475	3797	1468	3630	4697	3838	3065	1151	766	706	590	668	592	1317	2069	576	1658	3006	1565	2215
LOC126545574	NW_026085829.1	110188288	110391009	+	202722	928	243	2896	2567	3728	6496	6737	7138	284	122	292	73	122	146	185	363	346	211	258	100	256	153	256	170	104	3283	2421	3294	8207	9102	7440	48	872	215	42	205	59	51	54	124	43	99	35	53
LOC126545489	NW_026085740.1	13516933	13624351	+	107419	287	55	2349	2492	4098	3157	3197	2774	1469	476	1572	108	102	115	228	105	296	62	137	66	103	103	62	62	54	4512	1814	4269	3131	4211	3707	86	194	52	88	89	69	57	64	146	24	56	14	28
LOC126545439	NW_026085829.1	56233560	56307087	+	73528	570	205	1151	1147	1224	1584	882	1106	29	15	18	30	80	101	73	165	144	88	165	69	182	54	169	76	81	1517	855	1387	1182	1701	743	53	568	158	17	94	45	45	71	115	11	40	18	230
LOC126545428	NW_026085829.1	70256336	70256950	+	615	0	0	0	0	0	0	0	0	0	0	0	0	0	0	0	0	0	0	0	0	0	0	0	0	0	0	0	0	0	0	0	0	0	0	0	0	0	0	0	0	0	0	0	0
LOC126545415	NW_026085829.1	69782069	69837199	+	55131	628	1238	3026	2750	3707	6456	4232	4671	2248	848	2395	376	380	531	609	447	720	285	743	705	213	130	321	167	333	3780	2415	4622	4055	8929	4942	343	612	250	254	435	446	138	771	1285	96	237	100	572
LOC126545369	NW_026085829.1	53943559	53974121	-	30563	493	84	2948	2258	4329	7453	7343	7774	101	50	66	50	25	46	35	96	50	58	108	24	142	78	116	46	40	3144	1493	2977	7780	7361	6781	30	164	55	27	38	39	27	13	49	35	36	22	24
LOC126545358	NW_026085829.1	54714599	54718921	+	4323	41	25	6915	6852	6275	39731	20579	32201	109	46	174	11	0	3	164	14	165	39	47	0	249	110	79	14	5	8705	3031	7240	25766	16189	15738	276	2	3	6	5	16	1	673	32	21	14	18	539
LOC126545328	NW_026085829.1	55354511	55355507	-	997	93	3	1866	949	2017	1295	1274	1166	132	17	95	4	0	0	4	0	4	7	109	0	86	34	98	5	45	494	338	336	931	1195	997	1	0	0	0	0	1	47	35	0	57	127	75	4
LOC126545326	NW_026085829.1	55355514	55711510	-	355997	1381	261	1307	1157	1431	2480	1562	1739	587	284	489	67	81	137	360	264	389	204	285	124	234	157	362	163	131	670	1317	541	1879	2907	1970	55	764	177	53	160	64	86	106	165	39	170	37	202
LOC126545325	NW_026085740.1	12250714	12311618	+	60905	386	110	24	77	13	881	236	345	88	30	106	22	60	61	77	104	85	151	248	115	237	81	371	114	189	353	221	290	526	898	559	80	312	90	40	142	133	162	97	87	209	348	226	60
LOC126545311	NW_026085829.1	42470556	42496439	+	25884	802	812	1863	1855	2798	11575	7158	5410	10374	4583	14512	802	768	1165	2378	1349	2284	196	1396	451	1180	620	1986	287	738	7182	2187	7352	7289	12143	7060	1248	574	1125	690	1088	1481	669	1210	948	1076	2106	1382	1182
LOC126545264	NW_026085829.1	36801704	36804652	-	2949	0	0	0	0	0	0	0	0	0	0	0	0	0	0	0	0	0	0	0	0	0	0	0	0	0	0	0	0	0	0	0	0	0	0	0	0	0	0	0	0	0	0	0	0
LOC126545263	NW_026085829.1	38233651	38235938	+	2288	0	0	0	0	0	0	0	0	0	0	0	0	0	0	0	0	0	0	0	0	0	0	0	0	0	0	0	0	0	0	0	0	0	0	0	0	0	0	0	0	0	0	0	0
LOC126545248	NW_026085740.1	11664205	11705027	-	40823	157	43	599	858	781	1115	1030	1134	173	82	326	22	20	53	15	40	27	55	43	42	27	33	33	37	6	1726	683	713	819	959	566	16	57	26	12	26	11	3	16	19	4	10	5	22
LOC126545206	NW_026085829.1	252252592	252445185	+	192594	334	96	2110	1760	2313	4435	5015	6316	408	215	662	48	56	74	71	100	115	128	108	46	97	60	124	127	41	4152	1665	5797	6208	5968	6491	51	407	143	37	120	56	35	244	106	86	156	65	169
LOC126545149	NW_026085829.1	248283442	248286768	-	3327	220	333	2790	2882	3760	12054	11998	11682	10328	4432	13377	1097	532	1185	4037	1409	4416	337	296	277	270	105	215	67	104	14525	4927	8033	13779	21110	12828	1379	463	748	1644	2292	2333	125	761	934	58	160	108	1484
LOC126545094	NW_026085740.1	10413224	10464034	-	50811	263	29	6749	4527	8332	2671	2493	2756	32	15	72	16	10	18	47	48	92	95	49	31	108	79	40	25	29	5528	3293	4819	2641	6040	2447	9	43	51	25	63	33	16	19	33	2	23	5	6
LOC126545084	NW_026085829.1	245083996	245193452	+	109457	787	558	1426	1780	1984	6312	3228	3751	2490	1110	3606	496	548	803	1190	771	1265	348	1608	516	723	397	1832	349	787	2812	1097	2542	3704	4968	3437	896	816	658	544	1007	983	815	1492	466	1004	2324	1249	1446
LOC126545077	NW_026085829.1	244940730	244951211	+	10482	291	922	2615	2724	3612	9353	7384	4833	8658	2916	8452	323	260	395	493	285	522	205	2841	683	1479	691	3789	303	1444	8121	3012	6383	7530	9540	3555	391	176	186	379	400	876	1359	1083	999	2322	3841	2452	336
LOC126545048	NW_026085829.1	242571938	242615190	+	43253	666	723	6039	5824	7817	14788	14986	13440	12010	5700	16245	951	483	818	2800	913	2672	293	1469	501	586	378	615	177	449	18364	6664	14116	16254	22824	13081	787	271	444	1178	2089	1374	594	778	1202	291	553	364	986
LOC126544977	NW_026085740.1	8813426	8833134	-	19709	286	93	834	1145	1222	2449	961	378	22	18	32	12	14	16	48	54	46	128	102	67	75	37	89	66	84	567	155	1100	1381	2417	1216	44	193	50	48	107	67	42	143	101	55	117	55	236
LOC126544975	NW_026085829.1	239711966	239733421	+	21456	354	1064	2585	2393	3365	6426	4316	4180	3545	1553	3500	901	1018	1405	1348	1314	1336	253	1856	732	733	374	1715	232	909	4640	1830	5490	4609	7162	6193	1145	571	645	853	1539	1414	829	1677	1191	1305	2598	1292	1012
LOC126544974	NW_026085829.1	239653563	239670104	+	16542	88	212	3441	4347	4184	11896	10924	8695	6152	2510	7473	322	228	222	956	401	1058	287	421	194	407	227	452	49	178	7107	2325	6202	10754	10460	8301	539	77	109	453	419	839	264	1126	170	452	844	489	1126
LOC126544970	NW_026085829.1	239589513	239618744	-	29232	1219	2804	4291	5132	5270	18243	10615	10242	13523	5963	20429	2684	2581	4081	8742	5668	8402	1160	8509	1676	3047	1342	9974	457	4154	5757	1955	7337	12082	18218	10028	5680	1751	2313	4770	5782	9796	4215	7633	2422	5305	10863	6784	10959
LOC126544965	NW_026085829.1	239385082	239434029	+	48948	256	53	934	823	1017	910	1054	695	3206	1119	3202	40	49	60	171	47	224	57	71	64	84	23	105	50	46	1143	449	1256	1557	4131	1041	12	94	49	20	38	67	13	34	40	68	64	40	90
LOC126544936	NW_026085829.1	237123483	237199275	-	75793	706	916	4197	3842	4944	6963	6527	7176	1055	527	2037	1771	1295	2369	1474	1540	2142	504	3049	499	1173	648	2652	322	1331	5553	2851	6005	6938	9722	8019	1987	1074	1320	920	3491	1743	1566	2459	1007	1618	3189	2018	2629
LOC126544909	NW_026085829.1	235026720	235037932	-	11213	109	79	736	571	945	1567	1355	1105	4535	1588	4969	342	247	324	501	392	816	235	233	78	64	66	223	49	178	2329	392	1712	1890	1797	1382	243	131	126	294	444	482	116	287	162	78	124	118	618
LOC126544906	NW_026085829.1	235130803	235185064	+	54262	622	327	1442	1524	1969	3827	1980	2278	3373	1591	4592	149	87	155	657	244	645	596	1126	283	570	252	902	247	464	2657	903	2874	3418	10141	3286	448	386	289	230	427	479	426	642	365	423	869	598	1322
LOC126544897	NW_026085829.1	234460580	234524767	-	64188	373	397	8130	26240	17567	48829	16806	20139	6963	2589	9089	163	124	149	222	130	144	230	242	374	328	155	242	145	141	45173	8663	41330	33313	52658	34087	1481	292	294	151	213	472	128	566	3384	65	234	156	1108
LOC126544866	NW_026085829.1	150952775	150991066	-	38292	498	84	2552	1925	3431	1300	889	1074	33	22	41	21	32	62	38	123	95	117	113	33	180	103	155	75	61	1852	1480	1850	1250	1409	535	5	249	92	10	73	30	26	24	39	13	28	9	8
LOC126544847	NW_026085829.1	149382084	149432634	+	50551	443	73	5102	4528	5771	10814	7286	6888	114	33	80	25	13	36	46	79	54	77	112	36	173	175	146	22	29	6790	4579	6171	7091	7706	4899	21	133	34	60	49	29	37	28	51	41	44	20	26
LOC126544844	NW_026085829.1	150336616	150367946	-	31331	226	75	3905	2760	5184	3249	2044	2175	182	95	256	17	3	13	71	16	75	40	54	60	84	48	83	23	17	1687	584	1121	2740	4462	1596	36	60	16	1	58	9	9	29	48	18	40	10	84
LOC126544843	NW_026085740.1	7494097	7641896	+	147800	266	76	106	285	274	620	275	385	99	33	117	101	30	59	94	112	175	454	110	48	51	30	66	82	46	796	361	611	1062	1273	1008	399	131	112	94	240	159	37	327	113	32	98	30	336
LOC126544819	NW_026085829.1	229922755	229970413	-	47659	298	138	1556	1219	1470	2581	1732	2439	147	76	267	66	87	65	203	108	175	109	129	96	73	61	165	57	37	2371	578	2360	3069	3601	3710	187	393	119	90	119	168	49	84	156	93	106	56	300
LOC126544771	NW_026085829.1	228192592	228198801	-	6210	7	16	907	821	1430	504	397	294	718	367	637	2	0	10	32	1	13	11	17	6	26	7	28	7	11	611	317	645	365	1151	402	4	4	5	5	1	4	10	17	5	1	12	7	5
LOC126544733	NW_026085829.1	96377611	96378505	-	895	4	0	300	218	578	316	118	103	0	0	2	0	0	0	0	0	0	0	0	0	10	0	3	0	0	193	59	102	151	230	78	0	0	0	0	0	0	0	0	1	0	0	0	1
LOC126544728	NW_026085829.1	95806471	95840189	+	33719	1379	694	6278	5656	7277	21950	20255	14872	12853	4846	14967	4003	2981	3772	5946	5370	6739	858	1012	488	570	425	973	243	387	10392	4651	8473	20122	20648	23625	2447	1111	2089	5820	5901	6146	564	2687	1703	654	1468	743	2593
LOC126544667	NW_026085829.1	223961573	223978639	+	17067	86	7	813	840	912	1862	1655	1278	22	14	28	29	15	36	29	17	30	26	64	11	33	38	54	19	33	1953	675	1694	1563	2584	1434	10	79	22	62	29	98	48	14	30	20	62	26	15
LOC126544666	NW_026085829.1	224107605	224126730	+	19126	105	10	646	657	970	2493	1404	1403	1188	418	1389	7	3	7	425	26	284	24	29	12	30	20	35	18	14	769	353	812	1657	3535	1676	11	62	28	11	11	10	1	17	14	4	25	8	4
LOC126544662	NW_026085829.1	224060984	224072331	+	11348	32	7	14035	9568	13155	671	645	743	25	13	42	0	2	0	4	6	5	34	4	5	58	26	6	4	6	11234	5622	12274	1629	4454	573	18	14	11	0	0	1	0	13	52	0	1	2	22
LOC126544652	NW_026085740.1	7643573	7751004	+	107432	285	328	2956	2769	4820	2952	2890	2189	1915	631	2286	2842	1651	2927	1164	992	1606	776	892	180	150	157	484	142	603	7021	4789	5170	6178	6777	6265	3368	904	1621	953	1796	1431	538	3643	844	179	366	350	4506
LOC126544618	NW_026085829.1	144434424	144445117	+	10694	24	16	945	610	1057	501	269	381	6	2	2	0	3	0	4	15	5	28	8	1	6	17	22	27	10	4448	2079	2791	233	509	163	3	20	13	0	14	5	10	8	16	2	15	0	5
LOC126544610	NW_026085740.1	7976371	8026451	-	50081	532	74	12249	11063	17540	8498	10431	10531	9515	4133	14370	140	56	72	1024	53	369	148	386	48	192	160	182	133	86	11869	5798	11440	14116	17256	18686	97	267	120	53	80	42	74	57	181	46	115	52	59
LOC126544598	NW_026085829.1	59360128	59381426	-	21299	496	260	7888	5145	12186	3272	3749	1954	59	11	33	872	962	1259	69	173	116	38	121	104	125	64	99	45	38	3851	3120	5567	2953	9992	2236	626	246	225	31	115	50	19	321	297	8	39	16	63
LOC126544591	NW_026085829.1	219180558	219227035	+	46478	146	65	5081	2009	5572	1932	2646	1627	760	288	713	44	46	36	92	13	97	30	505	16	123	76	35	19	80	805	972	1046	1597	766	3568	18	59	31	19	6	46	48	25	119	15	45	20	12
LOC126544589	NW_026085829.1	219021501	219037438	-	15938	418	140	17580	14768	22340	10163	12716	11483	6530	2899	8084	267	97	86	1319	38	1448	95	440	58	355	185	124	51	92	10421	3875	10210	12391	13901	11016	110	90	77	64	89	94	88	37	277	11	90	19	33
LOC126544588	NW_026085829.1	218993704	219020005	-	26302	42	7	964	1234	1399	407	793	686	779	357	1245	34	26	24	57	2	64	9	43	2	15	40	21	3	2	693	295	627	443	1121	131	4	11	4	1	2	3	4	6	10	1	2	2	6
LOC126544587	NW_026085829.1	219259383	219292463	+	33081	419	104	5884	4183	7092	5057	5247	4473	4078	2205	4547	98	45	61	1016	44	957	92	307	52	245	129	102	69	106	5007	2522	5062	4854	6819	4865	61	118	50	50	80	62	77	26	196	63	97	41	15
LOC126544584	NW_026085829.1	219232682	219257030	+	24349	233	38	3406	1181	3378	1427	3629	1568	1209	366	890	20	109	55	89	33	181	39	254	22	67	77	24	20	108	3670	1762	1088	1288	1630	2293	11	126	29	22	17	41	42	17	89	5	19	5	15
LOC126544582	NW_026085829.1	218951008	218980042	-	29035	21	13	1378	731	1765	3844	1198	1037	33	16	32	17	20	28	12	1	4	4	82	0	28	18	66	2	15	1212	536	1602	604	3890	1223	9	8	5	1	4	9	16	7	51	0	1	5	8
LOC126544581	NW_026085740.1	7780310	7851433	+	71124	472	512	5614	7483	8812	2801	2074	2749	1794	792	1602	585	407	712	181	105	213	405	1007	244	211	127	405	403	663	16357	5117	16815	3828	6427	4556	1138	424	229	53	149	60	632	1991	1392	201	437	235	882
LOC126544579	NW_026085829.1	218828400	218848283	-	19884	40	13	520	920	1127	362	377	391	28	7	33	1	0	2	2	13	22	16	22	6	23	21	15	10	13	1655	768	3115	1114	1583	706	21	29	2	9	6	3	12	20	22	9	11	6	78
LOC126544578	NW_026085829.1	218890813	218918072	-	27260	272	125	3012	2878	4016	1824	3068	2316	24	18	28	65	37	45	21	18	34	39	109	50	98	73	66	58	76	2616	1188	5015	2488	4071	1660	57	132	38	33	36	46	52	40	187	2	36	12	15
LOC126544575	NW_026085740.1	7146028	7164381	-	18354	169	29	4951	1940	6222	104	305	102	74	39	78	444	334	589	31	45	41	83	75	22	48	32	46	75	25	2311	1140	2249	283	251	89	114	172	153	8	65	16	18	45	47	9	30	7	32
LOC126544574	NW_026085829.1	218592663	218824055	+	231393	579	162	14276	10993	17529	19518	10919	11971	7504	2851	9298	151	109	70	827	29	746	103	386	41	252	203	150	97	89	13604	6725	9000	16625	25137	17494	63	110	65	54	73	58	128	40	298	31	66	55	82
LOC126544570	NW_026085829.1	218533513	218551994	+	18482	108	12	1738	1687	1409	3210	1750	2877	47	18	57	3	8	3	7	2	2	20	14	4	51	11	33	8	12	5050	1866	4529	4649	5743	3653	37	17	6	1	6	4	0	11	19	0	5	4	24
LOC126544568	NW_026085829.1	218414301	218527694	+	113394	103	115	2729	2130	2756	3530	4154	3826	2534	1068	3253	52	24	22	458	19	382	27	124	37	100	46	97	15	45	3040	1069	3050	3928	5770	4878	58	25	18	15	31	29	66	125	120	11	71	20	46
LOC126544567	NW_026085829.1	218360097	218392303	-	32207	225	1360	24601	28402	32392	32630	24653	21076	661	265	541	673	390	813	112	68	118	380	247	1333	663	225	195	80	99	21751	11128	40781	28851	43950	30789	2338	143	189	36	103	26	143	5568	2908	13	39	35	5079
LOC126544544	NW_026085829.1	215395965	215437822	+	41858	13	187	294670	408241	329710	104384	34003	54972	889	106	341	10	2	19	69	19	37	283	34	76	2425	545	484	156	9	255374	103369	485796	114327	222992	117079	913	67	49	22	5	36	9	230	943	12	47	5	237
LOC126544534	NW_026085829.1	77895969	77902411	-	6443	9	1	251	276	451	38	150	83	41	20	42	8	1	1	5	4	6	14	22	1	0	1	5	5	6	166	150	104	77	35	79	7	6	1	0	8	0	4	36	2	5	17	2	99
LOC126544469	NW_026085829.1	212766990	212798443	+	31454	554	1473	2475	2912	3430	8628	5189	5373	2171	835	3035	1231	1318	1901	2204	1696	2525	392	4514	662	2294	1174	4758	285	2026	4770	1898	5765	7022	8635	6353	3100	1398	2592	1509	2099	3796	2298	3266	1150	2385	4921	3441	2617
LOC126544455	NW_026085829.1	211472871	211480033	+	7163	7	0	127	252	163	261	103	121	102	30	89	3	0	8	3	1	0	1	0	3	1	4	1	0	0	73	104	8	110	125	56	2	0	1	1	0	1	0	0	1	0	0	0	0
LOC126544438	NW_026085829.1	211520906	211575012	+	54107	1071	2005	13124	13722	11894	26316	26493	27787	9134	3316	10605	4032	3662	6030	9089	8020	10813	577	6669	1003	2631	1305	7333	344	3407	27164	8058	17596	26996	31308	21126	3135	3010	4622	6152	8614	9673	3666	4275	1612	5871	11134	5745	2837
LOC126544436	NW_026085829.1	211490253	211501751	+	11499	151	26	3108	9431	4255	7372	5840	17788	54	55	112	4	3	95	12	10	16	37	7	2	191	70	44	20	5	9999	5890	10571	7429	26294	3969	6	30	12	4	15	2	5	3	14	4	20	1	7
LOC126544420	NW_026085829.1	211002667	211029481	+	26815	82	13	1208	1175	1344	1760	1077	1285	35	17	87	35	22	25	8	4	25	22	104	6	17	10	28	19	42	2964	1147	3155	1655	2633	1758	22	24	3	17	10	14	36	47	18	9	15	5	28
LOC126544419	NW_026085829.1	210277615	210297336	+	19722	104	20	744	761	977	818	1230	1182	17	4	27	8	14	12	14	9	22	24	20	15	23	15	31	18	3	549	340	1013	1265	1639	920	5	126	25	1	15	8	8	7	17	2	17	4	1
LOC126544409	NW_026085829.1	208992866	209013788	-	20923	283	37	6200	7231	3430	2593	1622	2262	25	18	36	10	11	24	17	32	34	106	44	37	85	38	66	64	17	21166	11677	45568	733	3051	783	73	240	78	14	75	20	10	48	97	5	49	16	81
LOC126544395	NW_026085829.1	207171312	207173634	+	2323	8	0	206	211	726	94	240	84	3	12	22	0	0	1	0	0	1	0	7	0	13	9	23	5	6	295	115	606	121	287	161	0	0	0	0	0	0	2	0	0	1	6	2	1
LOC126544350	NW_026085829.1	141424181	141481345	+	57165	276	29	1287	671	1666	638	659	403	79	22	65	54	62	53	20	126	114	69	141	30	114	86	114	30	88	388	151	199	447	708	380	18	88	61	36	46	89	46	22	26	71	84	23	12
LOC126544348	NW_026085829.1	142200378	142242499	-	42122	711	207	4092	3337	6090	11888	12705	7278	91	22	81	12	16	47	75	99	103	62	95	95	208	230	179	52	87	1547	1526	738	7242	5886	6516	8	158	50	23	55	40	17	12	59	6	21	4	1
LOC126544347	NW_026085829.1	141170369	141187236	-	16868	63	20	2684	2709	3262	1231	354	330	47	31	75	2	4	11	14	21	35	28	14	5	17	15	15	17	3	3164	1066	4722	529	2138	116	6	38	25	0	12	7	2	13	19	1	3	0	1
LOC126544343	NW_026085829.1	141713938	141811346	+	97409	310	86	2502	2459	3072	8336	5775	5979	65	18	29	20	21	36	37	86	63	78	106	37	123	54	126	49	53	3036	1245	2901	4103	6069	4111	22	230	58	15	27	44	27	39	47	28	60	26	102
LOC126544329	NW_026085829.1	205498778	205621790	+	123013	429	84	5414	6445	9070	5410	3339	3238	83	26	65	41	47	55	40	78	48	183	122	68	165	62	137	122	76	6056	2147	7112	3841	8179	4401	595	307	114	26	136	48	38	782	233	34	90	42	1480
LOC126544319	NW_026085829.1	92351168	92363589	+	12422	234	103	1616	1467	2405	2248	2907	1330	1620	739	2070	167	144	218	769	186	902	143	331	172	249	183	276	89	173	1247	684	1187	2248	3973	1866	149	161	139	515	3589	510	126	457	201	195	236	623	316
LOC126544312	NW_026085829.1	92471722	92516515	+	44794	171	10	1895	1712	2335	3605	2874	2955	70	36	134	7	7	10	61	8	35	9	121	8	46	39	19	3	13	3510	1125	3983	3916	5502	3354	18	4	5	12	14	20	16	63	12	9	14	13	29
LOC126544301	NW_026085829.1	205220011	205247341	+	27331	157	437	4242	6261	7239	6041	3369	4485	3189	1246	2856	209	67	109	1305	38	1219	72	365	336	186	106	245	38	343	5303	2663	4989	5364	9591	3982	328	100	52	49	51	39	301	474	862	123	909	123	460
LOC126544284	NW_026085829.1	203547449	203618140	+	70692	652	921	6524	5813	7846	17976	15927	16463	4333	2031	5546	2852	2296	4120	4719	3948	5902	595	2551	510	1418	796	2039	349	971	5310	2826	6409	14121	23366	19223	2364	2325	3295	3069	4296	4996	1002	3962	1342	1106	2489	1442	3244
LOC126544262	NW_026085829.1	136445980	136476230	-	30251	0	0	0	0	0	0	0	0	0	0	0	0	0	0	0	0	0	0	0	0	0	0	0	0	0	0	0	0	0	0	0	0	0	0	0	0	0	0	0	0	0	0	0	0
LOC126544247	NW_026085829.1	200792445	200855026	-	62582	412	593	1827	1562	2618	2847	3197	4091	3073	1474	4619	331	577	606	904	466	1332	158	1034	385	794	325	570	101	688	2165	1069	2266	4520	5593	5225	335	184	160	299	617	493	408	415	594	1014	1111	427	466
LOC126544243	NW_026085829.1	200424350	200447130	-	22781	87	4	418	434	629	972	1475	1116	1094	80	440	4	5	4	12	3	5	5	6	2	19	8	32	0	5	1107	335	842	1465	1073	1438	11	1	3	1	0	2	3	6	6	5	8	3	19
LOC126544201	NW_026085829.1	198902600	198977492	-	74893	297	146	654	907	870	2166	1429	1218	3382	1241	3899	158	143	214	327	120	397	145	560	87	172	102	374	59	320	2569	578	2220	1401	2197	1115	228	240	129	164	170	270	291	392	221	460	790	408	539
LOC126544188	NW_026085829.1	197456092	197652328	+	196237	3154	1061	1420	1750	1865	3308	2739	2430	9774	3948	10922	984	845	1471	1776	1561	2077	1811	5683	946	3135	1304	3993	1388	2713	1813	2053	1709	1754	4019	1330	1579	2277	1296	762	1725	1309	2832	3502	1154	3264	6359	4027	3882
LOC126544162	NW_026085829.1	131346905	131386668	-	39764	540	2019	10407	10762	23561	20554	16509	15704	6028	2471	7660	2534	1756	2752	1370	1072	1459	526	3054	1351	1862	776	3789	317	1477	45360	24716	89534	19321	41898	17885	1358	709	994	1384	1757	1970	1560	2346	2752	2192	3625	1903	1807
LOC126544157	NW_026085829.1	132202662	132209324	-	6663	76	40	157674	114855	218386	6985	7059	4769	31	12	18	10	4	11	24	11	13	300	22	36	198	188	94	134	5	84299	52447	155771	17785	68193	2707	404	88	77	1	5	3	3	102	529	1	2	1	7
LOC126544146	NW_026085829.1	130189686	130221994	-	32309	264	122	995	737	1691	1032	1068	897	1184	471	1774	66	63	96	185	75	163	78	120	34	71	56	92	66	53	3495	741	3841	1948	1370	1047	101	195	52	14	48	21	33	466	92	17	47	16	118
LOC126544127	NW_026085829.1	91219108	91284375	+	65268	436	104	2694	1971	3095	4842	915	3285	20	17	31	26	21	73	55	110	103	79	125	42	171	81	227	89	50	4164	1861	3122	2208	2627	2103	7	207	61	18	77	36	27	17	46	15	39	6	19
LOC126544103	NW_026085829.1	72198306	72314458	-	116153	1137	204	2466	2082	2947	4713	6671	5176	2584	941	2517	46	75	141	119	221	239	270	927	175	556	309	913	250	462	2003	1686	1459	3243	4534	5323	13	559	133	28	183	58	391	140	167	552	919	651	90
LOC126544010	NW_026085829.1	184558562	184574899	-	16338	22	0	798	1089	1720	1248	355	481	50	13	22	0	0	1	0	1	3	6	2	1	13	11	6	3	1	65	39	46	592	1054	499	1	8	2	1	2	3	0	37	0	3	1	0	18
LOC126543933	NW_026085829.1	48117404	48122138	+	4735	722	1316	5385	3708	6174	8300	7776	7935	8922	3031	9682	2339	2243	3217	4742	3482	4918	614	7313	784	2646	1211	5460	428	3182	5136	1387	4291	7012	7731	5641	1555	1095	1349	4049	4731	4509	3200	3655	1352	4056	8058	3631	2588
LOC126543924	NW_026085740.1	22787	87688	-	64902	287	32	4542	4816	4983	2824	2418	2090	35	7	37	13	12	30	27	58	58	136	45	40	128	41	91	63	53	3358	1443	3550	2679	6283	2992	177	188	85	16	71	37	44	265	44	28	50	6	481
LOC126543922	NW_026085829.1	47987893	48117090	-	129198	1320	1035	2803	2773	3253	10090	5855	7098	6989	2391	6636	830	1003	1209	1777	1163	2531	572	2128	813	1460	715	2821	318	986	4743	2467	5286	6732	9250	6508	1163	1049	1280	1569	1902	3560	922	1491	868	2215	3801	1828	1889
LOC126543905	NW_026085829.1	120248053	120269664	+	21612	4261	5954	40069	30280	49123	102626	90696	94254	2489	945	2771	7723	10169	15371	19301	15128	20259	1988	30070	2004	17106	10427	29579	2771	13518	49778	24465	50345	112400	125674	115381	5324	2314	2870	23261	18070	20524	11907	7286	3920	12658	25190	12983	1563
LOC126543838	NW_026085829.1	176354466	176509495	+	155030	774	113	6989	5801	8253	25248	10310	13531	261	86	320	20	23	52	67	117	105	219	82	75	307	147	187	156	36	9776	3857	14017	10980	12795	10166	40	657	138	30	125	44	20	125	97	25	92	37	74
LOC126543802	NW_026085829.1	59645925	59657019	-	11095	124	52	1780	1618	3408	360	250	325	119	62	79	7	15	20	13	41	48	7	34	10	35	16	35	28	10	840	540	1284	251	277	182	0	118	54	12	14	9	33	8	34	3	7	5	5
LOC126543799	NW_026085829.1	59662452	59672974	+	10523	44	13	25243	26439	56149	4836	1418	2243	59	43	53	2	0	2	6	3	12	28	9	8	26	13	23	29	2	18629	9914	41663	3185	54379	2473	36	30	6	9	5	6	1	15	68	4	9	0	5
LOC126543797	NW_026085829.1	59978662	60026270	-	47609	874	204	15355	14704	22063	10797	14231	15211	6487	2483	6466	188	154	258	677	186	442	176	896	57	355	293	258	136	199	10561	5289	12291	16461	15561	10058	147	497	91	50	81	67	214	103	300	88	140	39	44
LOC126543782	NW_026085829.1	172368981	172422266	+	53286	790	874	7509	8293	9577	7611	4232	4773	1345	445	1058	465	327	865	203	191	187	333	571	604	388	209	340	206	195	9969	4656	9970	4368	12445	4454	406	608	269	133	243	251	232	317	1080	180	455	232	231
LOC126543741	NW_026085829.1	166599594	166614654	-	15061	48	5	523	507	668	3777	2508	2860	3	4	9	2	1	8	3	5	6	7	5	7	184	37	29	5	0	4180	1263	1809	2993	11728	3467	0	0	4	1	6	1	2	1	29	1	1	0	0
LOC126543592	NW_026085829.1	218323127	218341728	-	18602	45	8	1146	1036	1763	732	392	630	23	12	54	0	0	4	1	1	4	7	7	2	18	7	6	1	0	1309	842	1309	991	1210	819	6	1	6	0	1	1	1	3	2	5	3	0	7
LOC126543571	NW_026085829.1	211462537	211472757	+	10221	32	1	62	193	95	414	99	124	14	8	22	0	2	7	13	8	9	8	8	10	7	5	5	13	2	76	30	12	125	192	51	2	40	5	7	8	0	0	1	5	0	4	0	0
LOC126543546	NW_026085829.1	207162011	207167676	+	5666	39	18	459	539	773	319	120	191	0	2	4	4	0	1	1	8	3	9	9	8	10	15	25	21	23	204	195	503	167	473	241	2	13	9	1	5	3	6	5	8	6	42	9	2
LOC126543240	NW_026085740.1	6413972	6486281	+	72310	2775	1367	3558	4756	4242	10341	4912	7200	3049	1374	3821	824	710	1085	2901	1880	3704	1338	4283	799	1934	1110	3932	797	2281	4068	2868	3963	4996	10307	5465	1573	1974	1382	1277	2613	2401	2338	2328	1307	1970	4618	2832	2446
LOC126543218	NW_026085829.1	70475392	70544812	-	69421	706	258	8756	8551	10502	7046	5429	5848	1023	424	1168	145	151	216	196	138	184	139	874	122	301	230	207	135	220	5771	3452	9403	5430	16833	8111	90	502	145	91	153	119	169	298	379	41	152	39	83
LOC126543210	NW_026085829.1	60124336	60128552	-	4217	55	21	3379	2442	5482	882	839	761	22	16	19	4	4	7	14	24	6	18	12	9	14	19	14	2	4	2377	928	2479	2105	2432	1283	14	4	4	1	15	11	2	17	23	4	7	2	7
LOC126543095	NW_026085829.1	73965504	73978485	-	12982	76	25	6219	5011	7084	2051	1987	1616	2	0	7	8	14	31	12	25	31	18	47	18	43	38	53	16	17	3648	1150	2663	2323	2988	1461	5	56	14	16	21	13	17	19	33	1	56	11	8
LOC126542985	NW_026085827.1	2729069	2756125	+	27057	276	97	1987	2073	2703	11257	6794	7057	78	31	89	193	172	341	213	277	358	97	490	65	518	304	1216	116	229	4151	1129	2739	6551	11842	6475	160	563	208	214	258	240	234	329	69	275	470	312	72
LOC126542982	NW_026085827.1	2646163	2707573	+	61411	602	60	1564	1894	1557	15716	5821	7706	80	34	102	104	68	109	126	119	145	185	1065	50	823	429	3142	221	338	6348	2333	4853	8712	11649	10226	163	397	176	82	214	108	554	342	60	647	1589	1199	42
LOC126542938	NW_026085827.1	679463	722643	-	43181	433	54	3644	2181	4397	1542	915	949	388	221	400	38	73	95	61	79	75	105	626	41	179	40	159	186	342	1486	750	2348	432	1912	542	18	207	59	40	77	79	173	60	56	66	186	34	80
LOC126542935	NW_026085827.1	579344	599069	-	19726	337	33	8110	10789	10062	18692	14231	12595	44	16	53	18	28	25	28	29	33	45	75	22	235	67	106	26	61	7830	2422	7496	17158	19512	13394	16	117	18	21	53	39	27	19	27	29	41	34	18
LOC126542834	NW_026085826.1	5593491	5601784	-	8294	307	429	5802	5006	7690	8245	5321	5935	3394	1245	3830	1821	1265	2300	2760	2519	3492	168	1860	279	391	255	1165	148	716	7591	2924	6393	8242	10507	7883	1756	815	1238	2107	2794	3747	772	2558	533	882	1434	829	2137
LOC126542672	NW_026085825.1	20954583	20962253	+	7671	183	21	10760	3652	14531	2783	3283	2897	13	1	8	81	38	25	16	28	16	56	27	24	152	14	43	39	10	12207	4573	15348	4376	9592	3660	109	102	23	9	17	11	12	19	40	29	21	10	57
LOC126542658	NW_026085825.1	20912013	20920567	-	8555	156	13	1875	1023	2623	3161	1385	2089	14	14	26	1	1	2	1	2	0	24	4	8	110	18	33	5	1	3313	1922	4740	2351	3228	2156	5	15	8	1	21	2	0	0	13	0	0	1	0
LOC126542649	NW_026085825.1	20820732	20875708	-	54977	551	69	3234	2363	4009	1534	936	1197	67	54	96	23	30	54	80	123	85	147	387	90	242	74	406	134	226	4756	1604	5516	1868	5674	1743	52	416	108	40	158	85	282	123	89	237	471	208	205
LOC126542600	NW_026085825.1	11066273	11101848	-	35576	157	60	1487	1279	2006	1818	1633	1772	21	16	19	8	9	14	13	36	21	41	30	28	28	36	25	43	9	2543	1680	2985	2281	4034	1867	22	209	62	12	20	20	6	4	115	6	19	19	13
LOC126542572	NW_026085825.1	42075165	42090632	-	15468	188	17	3143	2010	4870	4808	4254	3313	12	3	7	4	9	18	9	27	6	30	26	19	284	32	50	11	17	3207	1316	3763	3753	9899	4223	21	77	28	0	44	5	5	9	37	22	46	11	9
LOC126542569	NW_026085825.1	42039786	42052284	+	12499	340	464	1593	1957	1734	3849	5378	4035	946	278	959	714	627	1414	1357	1296	1803	77	82	54	119	386	138	18	44	3562	1292	4826	6227	6120	4794	883	1115	1171	1013	1251	1591	63	521	188	20	100	17	660
LOC126542548	NW_026085825.1	41036051	41063246	-	27196	625	207	33959	35178	61732	37183	89158	37361	332	99	335	1208	6	19	186	76	93	150	68	95	751	1179	401	104	16	50042	23574	40960	129655	100897	92705	1306	111	197	52	49	28	14	55	179	35	54	97	714
LOC126542525	NW_026085825.1	39935390	39943486	-	8097	156	90	3249	2351	3164	1690	1860	1414	1035	357	948	33	53	72	113	83	202	66	77	51	315	131	395	48	74	1875	569	1962	1817	1524	1087	14	138	45	63	97	152	30	46	27	111	384	102	23
LOC126542405	NW_026085825.1	27254109	27291548	+	37440	127	240	826	449	826	2418	1500	1266	5391	2201	6449	290	137	214	381	119	403	76	393	198	128	95	480	40	230	2620	333	2260	1474	2326	1643	580	76	95	168	134	279	152	239	294	348	533	283	486
LOC126542385	NW_026085825.1	25217247	25239881	+	22635	398	93	9011	5718	11484	6098	3991	4553	110	97	195	20	26	49	57	50	138	89	93	35	164	53	116	84	37	10147	3193	10638	7869	7083	6725	57	205	54	21	48	26	24	51	186	10	39	15	18
LOC126542382	NW_026085825.1	25287280	25316038	+	28759	476	61	2854	3182	4662	1586	1009	1220	45	42	90	62	36	40	45	66	103	105	178	35	105	65	79	89	61	8378	3752	11088	1729	3795	1394	35	336	83	39	90	40	40	41	105	33	71	23	35
LOC126542361	NW_026085825.1	22072476	22091982	-	19507	1981	77	35528	29457	41669	46697	30452	35680	38	20	50	117	73	70	35	55	37	184	230	63	1106	225	223	61	58	47553	23278	46686	52490	68215	52179	129	132	93	59	105	56	41	68	193	93	79	47	70
LOC126542358	NW_026085825.1	21552022	21679198	+	127177	1034	562	4343	6741	10576	3472	2409	3400	981	469	1264	153	333	365	348	359	904	628	2883	230	357	342	475	335	864	9383	4104	7568	5075	11976	3088	362	885	281	193	359	210	350	779	269	155	1211	299	938
LOC126542357	NW_026085825.1	21317835	21335651	+	17817	511	458	1341	801	1599	4798	3295	3202	7259	3126	9909	706	625	1106	2448	1518	2553	299	2184	387	815	412	2001	277	1067	1626	884	1399	2880	4963	2217	557	503	451	1052	1725	2044	1109	1213	440	1161	2233	1580	963
LOC126542350	NW_026085825.1	21246776	21274120	+	27345	621	667	4677	4838	6695	12804	7202	8507	7439	3169	10907	1239	1164	1562	3932	3891	4182	353	623	501	380	270	619	124	342	9842	4089	6947	9146	23857	9228	2481	619	1109	3802	5298	6263	281	1551	857	220	447	244	1514
LOC126542340	NW_026085825.1	18968904	18985011	+	16108	17	7	5737	5133	6107	3042	2132	2744	29	8	33	0	3	1	11	1	13	8	3	27	86	34	21	3	7	5732	1476	6988	3744	3264	2422	7	10	10	1	8	3	1	4	84	0	4	0	7
LOC126542339	NW_026085825.1	18934032	18950221	+	16190	157	20	4988	7739	5657	4423	4577	3708	5	3	6	4	9	23	20	35	50	46	25	5	174	79	92	29	25	7921	3371	6887	8128	12951	6576	17	87	22	8	21	9	32	8	38	7	26	12	8
LOC126542313	NW_026085825.1	16529404	16741484	+	212081	5319	7328	7718	6944	9788	18298	16181	19872	5041	1944	6230	7397	6319	9728	2521	2695	3876	2987	13454	5503	5080	2724	8843	2195	5399	11729	6123	10676	27460	37536	30223	2689	3695	1848	4312	5540	5005	5968	4904	6143	6986	11956	6522	5166
LOC126542269	NW_026085737.1	10886548	10964199	-	77652	623	96	1308	867	1476	911	1006	847	234	183	304	38	50	71	42	96	71	135	103	68	108	75	113	120	75	1231	721	1114	753	1558	869	94	486	175	23	137	61	18	132	86	30	141	46	279
LOC126542233	NW_026085825.1	7795672	7812016	+	16345	40	10	394	294	461	63	227	354	8	9	3	1	6	10	6	32	23	11	11	2	14	4	12	6	16	605	121	390	343	681	143	87	42	19	9	14	11	1	27	8	0	9	0	10
LOC126542221	NW_026085825.1	7375324	7380349	-	5026	104	29	3181	2365	4121	91	128	81	183	42	74	5	8	15	15	9	23	25	23	19	15	14	26	17	4	1129	533	2897	69	1736	359	19	127	48	1	22	12	3	11	34	7	14	6	0
LOC126542179	NW_026085825.1	42119957	42130452	-	10496	122	29	31607	28969	16492	4151	626	3254	7	1	10	10	10	15	13	25	44	165	37	8	42	18	32	69	16	29175	14441	23401	1372	11842	2189	6	86	43	12	46	14	8	13	60	4	29	5	1
LOC126542094	NW_026085824.1	30704084	30779574	+	75491	2232	179	2644	3135	3547	20916	10034	8549	3351	1265	4644	1241	923	1912	903	853	1089	537	533	149	505	257	917	304	247	10780	8352	9137	13632	15457	10492	1165	1352	567	342	1079	733	217	518	199	254	712	381	446
LOC126542074	NW_026085824.1	30781782	30815804	-	34023	1343	108	22230	18836	15228	22257	17648	22564	43	16	25	36	30	63	84	79	122	306	510	113	1452	635	1590	359	306	100054	23692	48108	23645	78956	24883	343	461	115	54	132	118	168	230	331	601	839	1135	310
LOC126542070	NW_026085824.1	29515630	29543215	+	27586	621	27	2314	11603	14014	15650	19911	14656	35	4	29	6	30	21	25	40	43	94	72	38	538	196	154	51	45	16321	5579	7954	32273	23656	19652	38	113	22	29	67	29	19	228	117	22	48	19	58
LOC126542063	NW_026085824.1	30816144	30854268	+	38125	648	63	3509	3531	3275	7021	4959	7344	92	26	32	155	146	108	92	98	96	124	137	45	242	112	199	97	79	9859	4256	6018	6570	11878	9043	300	236	77	85	119	93	80	64	82	67	120	67	127
LOC126542048	NW_026085824.1	16672396	16676964	-	4569	278	354	3085	2162	3273	5170	7936	5239	261	105	165	76	88	36	114	13	65	156	341	298	223	116	191	56	152	3459	1953	3230	7560	6911	6060	240	81	140	23	50	102	123	490	778	75	77	51	472
LOC126541979	NW_026085824.1	18002431	18028317	-	25887	323	898	4065	2699	4374	4412	2806	2884	4615	1600	5422	746	669	1095	957	581	739	498	3602	657	325	187	874	255	1098	2814	784	2536	3308	3658	2296	719	407	420	594	655	828	1003	1705	1171	601	1303	601	2259
LOC126541960	NW_026085824.1	12233225	12270099	-	36875	497	31	3837	3986	5107	8477	5295	5289	2651	1227	3379	14	11	19	286	16	145	57	25	23	95	54	63	25	9	4991	2012	5168	8303	8541	6240	172	96	40	11	16	12	9	194	77	11	8	5	584
LOC126541959	NW_026085824.1	12133607	12215000	-	81394	269	36	1638	1858	3295	3196	1966	3417	155	14	144	6	11	30	21	30	59	72	65	27	93	54	61	54	21	1896	475	2786	2509	2154	1249	18	165	40	8	55	31	12	16	29	13	22	13	12
LOC126541864	NW_026085824.1	36220572	36260979	-	40408	192	12	8553	10774	15053	433	862	525	701	540	423	33	32	26	16	22	36	217	99	11	25	24	22	50	27	7356	1200	12586	919	4038	1513	138	167	51	18	71	32	21	441	34	10	41	5	470
LOC126541860	NW_026085824.1	35652950	35673516	-	20567	141	161	4394	15270	6948	3902	4996	2328	46	38	60	35	10	18	22	20	38	109	538	74	445	209	1017	115	224	11278	3836	6663	3108	4097	1415	25	93	50	9	26	20	490	200	317	255	357	455	27
LOC126541811	NW_026085824.1	32280903	32319279	-	38377	318	142	12201	4946	14954	1143	762	748	45	15	39	247	127	149	35	58	50	102	420	66	91	102	259	93	153	4082	538	1644	1239	342	339	714	304	402	36	75	76	63	194	191	92	134	104	305
LOC126541776	NW_026085824.1	27971214	28005884	-	34671	999	96	22925	15195	14697	22707	11110	18343	30	4	16	7	10	28	35	50	39	119	53	39	626	218	231	55	26	23047	10553	8175	25610	16379	9554	8	208	72	15	61	18	11	26	122	8	28	20	7
LOC126541744	NW_026085824.1	24357424	24434112	+	76689	1291	1613	60427	68289	56615	118570	118219	132495	4090	1861	4555	1831	1223	2785	3505	1412	3077	895	4248	534	4909	1818	6915	714	2156	101382	40126	80355	148823	156857	141103	3734	4517	8221	1068	1377	1869	2236	18270	1645	3598	6281	3392	2331
LOC126541716	NW_026085824.1	22973968	23029999	-	56032	539	379	687	686	891	2361	1626	1711	3545	1373	4582	501	374	579	787	424	758	389	1188	342	526	243	883	245	521	1305	728	1110	1485	2609	1517	705	540	404	335	599	574	499	1336	455	679	1377	838	1503
LOC126541704	NW_026085824.1	22594964	22599158	+	4195	69	235	1561	515	3218	1507	1063	1058	1215	641	1516	34	43	6	234	20	181	38	197	186	40	18	50	12	68	97	71	69	461	418	108	16	14	12	23	31	59	24	53	316	23	10	14	39
LOC126541703	NW_026085824.1	22334045	22438384	+	104340	839	397	3812	3727	4150	8476	6395	5483	11731	3974	14012	995	891	1308	2516	1544	2044	698	2029	282	1334	778	2848	350	1091	5230	2465	4673	6741	10267	6247	719	958	779	1825	2648	2040	966	1912	438	1390	2137	1260	1108
LOC126541691	NW_026085824.1	20698158	20744214	+	46057	833	674	3176	1517	5860	11090	10181	12046	2448	1166	3005	985	1034	1634	1324	867	1258	391	2111	518	1293	414	2089	345	1330	6325	2529	5241	10720	11408	12006	661	537	524	1076	1231	1455	899	1120	839	976	1706	1045	442
LOC126541686	NW_026085824.1	21293735	21516893	+	223159	3406	3309	7189	7547	9213	16012	18370	18419	5263	1982	6485	2978	3004	4855	3624	3503	4509	2213	6833	3012	4002	2297	6492	1754	2980	9699	6901	9449	25058	30160	24082	2995	3809	2899	3030	4359	4494	1932	4946	4126	2438	4211	2265	3963
LOC126541670	NW_026085824.1	20077772	20086001	+	8230	373	145	3583	2174	2534	26116	11017	20951	68	54	169	384	265	151	186	100	137	354	1357	64	1502	599	1107	169	616	13713	4550	14346	23288	24574	25649	508	219	183	554	505	840	1200	804	156	1342	1412	934	138
LOC126541644	NW_026085824.1	17550224	17583335	+	33112	276	31	3479	1981	3863	206	230	242	14	3	8	14	22	62	46	44	84	153	62	47	35	40	74	80	17	749	521	3311	140	4923	148	37	338	106	26	90	76	19	111	74	25	65	19	158
LOC126541627	NW_026085824.1	13995479	14022684	+	27206	991	172	10054	14090	13240	28650	15283	18731	3983	1640	6306	84	61	59	1116	156	844	255	167	107	593	147	296	172	82	25931	10010	26487	23863	33021	22185	146	757	172	37	204	101	37	83	164	36	98	47	65
LOC126541609	NW_026085824.1	13148626	13177676	-	29051	0	0	0	0	0	0	0	0	0	0	0	0	0	0	0	0	0	0	0	0	0	0	0	0	0	0	0	0	0	0	0	0	0	0	0	0	0	0	0	0	0	0	0	0
LOC126541601	NW_026085824.1	13252559	13325798	-	73240	1721	2024	13429	12535	14919	37318	29166	35335	4950	2100	6090	676	776	1094	945	557	1227	470	4657	1523	2378	845	4740	511	2102	28673	11869	22290	36976	43436	37459	435	1360	665	522	833	771	2367	1526	2831	3776	6162	3528	581
LOC126541595	NW_026085824.1	12096379	12122146	-	25768	201	137	3556	5344	4080	2691	3334	2689	13809	5750	18109	203	55	44	600	38	591	125	376	48	99	50	109	70	68	6954	2039	6004	4204	6590	2815	124	127	42	69	68	62	132	71	162	28	45	18	143
LOC126541549	NW_026085824.1	7753328	7757475	-	4148	75	53	27105	47423	110712	1623	1304	763	463	227	441	3	1	19	14	33	12	44	18	12	87	49	23	45	9	6467	7993	10056	698	1396	654	22	29	17	7	13	11	1	24	60	4	17	4	11
LOC126541533	NW_026085824.1	6611628	6636744	+	25117	105	15	2925	3834	2728	1533	782	833	13	10	19	44	14	40	14	13	51	21	54	15	57	19	62	31	22	7547	1909	5143	1240	2147	772	23	67	28	33	19	33	20	30	50	5	18	36	9
LOC126541528	NW_026085824.1	6582131	6610405	+	28275	325	153	617	929	1402	1643	1446	473	4702	2309	6097	339	252	294	869	160	948	144	870	156	237	142	535	92	419	1882	1868	3804	956	3113	1634	362	223	170	247	287	418	391	512	240	437	765	517	512
LOC126541523	NW_026085824.1	6151060	6153935	-	2876	276	13	3444	2647	3784	7309	5973	4704	206	81	126	485	748	1188	1440	1920	2112	9	84	1	78	52	125	22	21	5722	1116	3313	3793	8127	4625	1107	1734	3522	1643	1523	4367	51	572	7	37	77	59	294
LOC126541513	NW_026085824.1	4551446	4574814	+	23369	199	23	2521	2166	3695	2867	5005	3866	18	15	24	43	25	78	44	44	76	59	51	19	59	65	37	17	23	3036	1600	3184	4865	4820	4585	119	192	181	24	69	77	9	131	32	9	16	49	95
LOC126541473	NW_026085824.1	1935696	1996898	+	61203	1078	1894	16749	14084	15783	20515	19812	19682	11774	3434	12038	5031	3912	5714	5679	4090	5942	812	7678	1324	2352	1034	6232	548	3901	26340	7869	23263	22754	27712	19115	3713	2248	2787	4268	4891	5580	4323	5199	2553	5595	12190	5300	4498
LOC126541407	NW_026085821.1	18988499	19000623	-	12125	3264	590	99682	113302	164707	103828	146584	109148	9	6	19	3	1	4	114	83	78	781	43	145	10037	2802	946	59	2	114081	130229	48926	202928	91062	104848	128	26	51	5	13	3	2	26	373	7	8	8	12
LOC126541406	NW_026085821.1	18904739	18914180	+	9442	889	236	42800	34421	51382	46358	63166	112798	575	446	500	14	6	12	151	80	111	97	42	109	5739	711	469	106	22	35309	16935	38967	74918	106671	52906	35	162	46	8	44	14	9	43	205	9	38	8	11
LOC126541394	NW_026085821.1	17644611	17651650	+	7040	865	3942	10836	8201	12000	21850	22796	20185	13955	6043	18347	6449	5646	9661	12783	9772	10091	951	7494	1718	2733	1474	6135	653	3107	9363	3475	8223	21648	26562	18411	4252	2632	4184	8551	9249	12315	3587	7111	2806	3362	7374	3323	5480
LOC126541327	NW_026085821.1	9476467	9524671	+	48205	347	174	3351	6190	3676	14801	8427	9672	131	93	206	84	47	188	194	45	378	147	202	29	214	183	129	41	68	8517	3657	10527	12593	16490	14502	216	192	50	133	167	163	66	442	356	50	129	47	648
LOC126541300	NW_026085821.1	7739383	7807260	+	67878	241	41	403	416	343	1599	657	783	46	12	40	8	12	25	17	47	43	49	20	45	50	23	35	51	33	565	486	402	431	997	958	2	182	30	17	64	18	5	45	44	5	24	8	19
LOC126541298	NW_026085821.1	7575641	7581006	+	5366	30	7	322	206	537	499	344	409	32	25	73	4	3	7	1	2	14	5	7	9	19	16	3	2	4	192	267	249	663	968	442	2	10	2	0	6	0	2	11	0	0	2	5	7
LOC126541293	NW_026085821.1	7584405	7699554	-	115150	640	157	695	2023	1052	3587	1138	1515	149	58	163	50	49	64	118	135	159	176	145	115	123	87	161	158	68	3965	1201	3840	2991	6010	2781	115	617	165	39	180	80	23	99	100	14	114	34	177
LOC126541228	NW_026085821.1	16803237	16843237	-	40001	966	1586	9612	9732	13118	25358	24455	24368	5920	2396	7711	4637	4707	7718	12343	11710	14610	545	4486	1131	2152	1036	3401	354	2113	13779	4673	11676	31220	36018	27707	4800	3752	5073	12439	14920	19972	2456	5577	1540	2298	5693	2892	5735
LOC126541192	NW_026085821.1	3359383	3423528	+	64146	251	267	2239	3031	1358	1574	1095	1821	638	271	1447	33	12	16	152	50	177	101	86	289	132	79	51	81	53	3630	921	1884	4582	4723	2950	107	182	78	12	70	25	17	78	275	10	31	21	146
LOC126540902	NW_026085820.1	46166581	46168717	+	2137	1	0	1295	551	1174	81	34	51	48	26	60	0	0	0	0	0	1	9	1	0	0	0	0	2	0	415	268	260	58	179	16	6	0	0	0	0	0	0	7	4	0	0	0	7
LOC126540674	NW_026085820.1	77566187	77590536	-	24350	319	350	1310	1183	1483	3020	2721	2289	7646	3085	9962	790	589	1103	1400	693	1835	213	1058	271	395	251	674	154	444	1813	474	1384	2979	3267	2383	1058	338	393	740	783	890	440	2049	451	661	1268	714	2031
LOC126540619	NW_026085820.1	67262330	67300379	+	38050	178	82	6963	5301	10995	4187	3107	2573	24	11	21	66	13	36	32	44	51	79	60	49	107	48	70	58	19	2892	3693	11572	2357	3091	2991	30	104	27	42	58	30	68	63	128	38	17	9	22
LOC126540600	NW_026085820.1	63322570	63347944	+	25375	326	37	7575	7648	8465	11544	10511	7271	82	44	35	115	39	55	43	28	51	94	151	8	131	223	240	26	28	8807	2333	6650	16160	9191	5692	112	15	29	172	73	55	68	20	59	159	9	17	51
LOC126540574	NW_026085820.1	60547523	60613235	-	65713	78	9	101	207	90	3116	724	1272	2	2	2	6	1	5	2	34	16	19	8	6	30	2	24	12	3	1039	316	1680	1423	1956	1141	0	65	7	2	35	8	0	6	14	0	20	6	2
LOC126540573	NW_026085820.1	60783273	60881691	-	98419	422	66	3950	3777	3407	11784	4664	7579	65	38	79	31	23	23	21	71	43	117	58	39	139	77	136	73	39	10912	7049	6602	8021	10362	10671	27	240	72	34	79	17	32	25	84	16	29	49	54
LOC126540571	NW_026085820.1	60472246	60539295	-	67050	277	90	2268	2298	3395	18293	5855	9901	47	10	16	14	30	38	25	47	30	119	62	75	137	102	189	70	30	5174	3525	8742	11823	13708	8135	4	357	104	18	72	31	14	18	65	21	56	45	11
LOC126540570	NW_026085820.1	60299228	60447879	-	148652	591	249	15659	10336	27311	13411	10655	13117	841	389	957	47	62	113	182	63	121	171	617	293	450	227	676	135	279	33967	9739	21792	16863	20490	12826	92	252	102	81	102	94	284	164	688	301	319	320	53
LOC126540521	NW_026085820.1	53317768	53321710	+	3943	0	0	0	0	0	0	0	0	0	0	0	0	0	0	0	0	0	0	0	0	0	0	0	0	0	0	0	0	0	0	0	0	0	0	0	0	0	0	0	0	0	0	0	0
LOC126540499	NW_026085820.1	46348329	46383332	-	35004	1302	112	125192	79249	127216	19797	23772	13096	170	24	120	5	19	15	22	13	11	115	25	33	459	529	191	79	8	49385	16518	36734	18174	44969	18210	44	37	18	4	14	9	3	32	156	6	21	12	5
LOC126540491	NW_026085820.1	45730482	45734933	+	4452	0	0	1137	285	1037	2575	293	259	39	22	57	1	0	0	3	0	7	2	2	8	1	5	18	0	2	179	118	199	106	2580	207	0	0	0	0	0	0	0	1	7	0	0	0	2
LOC126540486	NW_026085820.1	45546045	45549156	-	3112	15	131	21798	43638	87925	1469	1053	899	1	0	5	1	1	0	5	0	0	198	5	74	12	18	53	66	0	41362	22843	90365	6369	36272	4959	375	23	58	0	1	0	1	100	561	0	0	0	11
LOC126540482	NW_026085820.1	45405872	45411577	+	5706	60	19	52504	78532	146151	3540	2167	3178	70	34	47	7	0	0	1	3	3	136	11	3	233	75	38	51	5	35412	23857	66610	4744	15314	4370	214	23	44	0	0	0	6	71	501	0	3	5	7
LOC126540478	NW_026085820.1	45303608	45311137	+	7530	52	16	43540	22549	112403	4100	2033	2323	15	7	18	0	0	4	2	4	2	55	18	13	164	111	42	35	8	15388	7084	30008	2819	9365	1445	124	48	21	5	2	1	4	34	187	8	15	1	3
LOC126540471	NW_026085820.1	44851693	44855627	-	3935	46	4	10833	10864	30285	492	345	475	1	2	23	0	0	1	4	0	0	52	3	0	96	12	10	10	0	11195	14796	20488	890	2632	551	85	5	17	0	0	0	0	19	96	0	0	0	2
LOC126540467	NW_026085820.1	44827759	44834728	+	6970	0	0	0	0	0	0	0	0	0	0	0	0	0	0	0	0	0	0	0	0	0	0	0	0	0	0	0	0	0	0	0	0	0	0	0	0	0	0	0	0	0	0	0	0
LOC126540466	NW_026085820.1	44747156	44755942	+	8787	279	61	18536	8822	9710	7306	9673	8398	1	1	2	4	6	2	10	6	2	76	3	17	135	207	73	42	0	13427	7508	8984	12391	22991	10532	10	17	6	0	2	2	8	28	39	0	4	0	8
LOC126540465	NW_026085820.1	44737094	44746399	+	9306	72	107	59935	93889	89489	11933	17497	12731	7	1	0	2	0	0	17	35	8	520	19	32	1080	225	191	174	8	104561	134448	120105	18796	49517	17076	264	97	102	1	8	2	4	77	807	0	9	0	10
LOC126540440	NW_026085820.1	42663678	42666215	+	2538	800	110	63331	59116	74678	41604	35546	38250	0	1	8	0	0	0	31	21	5	264	7	39	1242	232	363	29	1	71195	33026	60364	74822	160961	50694	79	21	11	0	7	0	1	15	236	2	0	1	8
LOC126540439	NW_026085820.1	42628704	42630180	+	1477	531	143	100033	143304	112092	54617	49533	43090	3	5	12	0	0	2	36	16	17	154	21	24	2016	496	322	56	2	131192	32000	54087	74217	161061	64138	55	23	35	0	2	0	1	9	172	2	0	1	2
LOC126540438	NW_026085820.1	42699154	42700626	+	1473	100	5	9393	16589	26452	9489	6686	5319	0	1	4	0	0	0	2	1	1	13	0	8	139	96	24	2	0	14667	4623	16459	15905	18319	7150	18	0	5	0	0	1	0	1	35	0	0	0	0
LOC126540413	NW_026085820.1	38128496	38232273	-	103778	1095	1365	5117	4708	6072	8737	7584	6765	2853	1137	3601	545	471	762	545	373	648	381	738	1260	275	184	592	242	264	9801	3353	12721	8205	13639	8437	786	884	469	498	718	649	274	2253	2158	242	549	240	1666
LOC126540411	NW_026085820.1	37873525	37929049	+	55525	270	308	2390	2151	3317	3648	4408	3614	368	195	549	1018	1345	2708	445	549	787	301	502	195	448	312	521	162	220	2188	700	2231	4434	4200	2725	1107	627	531	329	475	416	272	1102	427	269	388	225	1314
LOC126540386	NW_026085820.1	36426422	36604872	-	178451	1217	661	1188	1446	1742	3282	1824	1835	1360	585	1878	432	429	666	764	591	919	689	2106	499	873	555	1772	528	981	1799	1079	2069	1941	3467	1985	1296	1131	799	356	793	1156	1252	2093	748	1116	2242	1680	2896
LOC126540369	NW_026085820.1	35253283	35326823	+	73541	2698	4243	8187	4164	14030	22287	19873	20894	14640	6444	16514	3614	4596	8171	8136	6778	12222	1935	7359	2489	5231	2872	11331	997	3814	5758	6513	6830	14822	20481	14626	2623	5533	5082	4022	5776	7014	3507	6498	2403	6571	11490	7198	3600
LOC126540362	NW_026085820.1	32590561	32602516	-	11956	709	581	15774	18722	18332	15995	18517	12598	56	50	40	468	246	466	157	230	249	189	145	262	204	151	263	119	93	15232	4273	23201	18780	27736	17757	2101	750	1425	296	433	409	71	2932	797	80	279	35	858
LOC126540349	NW_026085820.1	30978526	31057526	-	79001	685	108	19217	21549	21851	51669	32627	36760	112	96	180	98	25	70	61	101	139	154	1188	71	991	289	312	103	31	25719	11396	35481	46484	51311	40714	151	416	112	34	120	94	26	76	137	89	147	86	96
LOC126540310	NW_026085820.1	24106234	24188122	-	81889	382	133	4236	5406	6842	6079	4944	5947	39	27	53	124	50	56	43	39	29	129	261	55	393	129	110	60	121	13710	7154	12794	8252	10511	6713	130	118	50	80	126	186	110	63	231	74	86	17	11339
LOC126540254	NW_026085820.1	15070257	15113575	-	43319	62	33	1801	1092	3088	199	281	195	125	44	200	4	1	3	26	12	21	43	6	39	10	6	11	33	8	795	428	2058	366	1790	131	38	73	31	10	17	9	4	39	55	2	6	1	104
LOC126540244	NW_026085820.1	14200621	14261965	-	61345	194	32	2268	2214	2988	1120	819	1032	28	23	33	7	19	29	20	38	43	95	21	21	50	31	34	44	29	2126	2122	2995	1758	2022	568	4	258	75	9	28	26	8	16	40	8	31	6	17
LOC126540229	NW_026085820.1	11499340	11578263	+	78924	116	21	1492	1910	2485	605	467	606	16	7	21	24	8	12	6	21	15	67	69	9	26	15	20	31	24	2613	1432	2618	875	1545	712	36	73	27	8	26	15	22	205	47	8	30	16	124
LOC126540194	NW_026085820.1	6716023	6764143	-	48121	363	71	1490	1685	6724	995	406	400	21	17	17	54	33	64	41	45	41	122	70	79	72	23	56	99	54	14907	13931	111570	763	5110	890	245	213	52	19	63	20	67	269	785	10	59	32	15
LOC126540187	NW_026085820.1	6273370	6364406	-	91037	260	47	1517	1831	1315	1320	1208	1131	93	42	123	81	35	41	34	54	54	76	234	36	64	51	83	93	85	904	601	1362	1227	1655	913	43	163	57	57	96	69	102	23	51	19	59	35	9
LOC126540179	NW_026085820.1	4090494	4166304	-	75811	245	163	894	619	1150	1218	909	779	2545	1056	3485	590	455	740	606	284	703	214	285	102	141	50	267	95	150	1372	468	1558	1086	1334	823	639	259	274	276	430	382	87	1815	267	163	354	125	997
LOC126540154	NW_026085820.1	344229	461830	+	117602	177	27	2255	2985	2620	3906	1921	2680	225	106	347	33	13	20	70	20	32	76	135	20	118	61	59	39	84	2240	1376	3235	3296	4315	3666	44	71	18	13	29	24	81	77	22	20	62	26	27
LOC126540047	NW_026085735.1	20795620	20982397	+	186778	1151	337	3381	3192	4536	10358	5451	5778	230	73	389	896	854	1731	1775	1907	2767	423	382	262	383	161	321	281	145	3992	2220	4088	7308	12323	8988	1389	2161	2001	1993	3387	4026	131	999	450	152	279	175	1473
LOC126540038	NW_026085735.1	20905161	20910219	-	5059	0	0	0	0	0	0	0	0	0	0	0	0	0	0	0	0	0	0	0	0	0	0	0	0	0	0	0	0	0	0	0	0	0	0	0	0	0	0	0	0	0	0	0	0
LOC126539986	NW_026085817.1	33567313	33709836	-	142524	2867	4799	12361	13012	16696	35471	27962	39116	4548	2270	7711	3030	2273	4085	9294	13703	14582	2074	7269	2699	4456	2664	8002	1428	4044	14338	8118	14978	40268	62581	48234	4477	3182	4430	10044	18074	22079	4317	7427	5222	4909	11823	6269	4660
LOC126539941	NW_026085817.1	22727310	22979824	+	252515	1426	914	2034	1923	2675	8858	5422	8667	2247	1126	3740	742	898	1514	1796	1983	2523	751	2920	743	1456	670	2431	493	1371	3495	2456	3381	6475	9184	8457	1478	1533	1367	1000	1610	2054	1330	2030	1194	1714	2921	1785	2304
LOC126539909	NW_026085817.1	19624457	19687660	-	63204	277	63	2131	2058	3284	3086	2878	2609	496	253	508	9	25	14	227	40	165	81	80	37	66	48	91	58	32	1863	1178	1531	2402	2904	2522	17	223	60	32	68	31	19	45	49	16	40	19	39
LOC126539907	NW_026085817.1	19468723	19575603	+	106881	158	33	1470	1019	1836	1044	716	647	155	40	156	14	17	16	66	27	36	65	91	24	29	21	46	33	23	932	387	1039	689	1063	273	24	129	46	23	26	27	16	161	70	12	18	8	46
LOC126539901	NW_026085817.1	17275481	17369558	-	94078	282	342	4798	4037	5670	1460	2598	1160	17	12	15	29	40	59	39	77	65	231	448	228	119	71	316	112	164	8925	3875	8052	2755	3944	1386	42	254	79	48	66	48	122	60	1514	61	123	62	16
LOC126539842	NW_026085817.1	6177533	6238990	-	61458	1163	4278	12219	11787	17670	23619	14539	15810	49857	22433	65576	7928	5721	12476	9332	4590	9349	2421	7867	2545	3420	2219	6817	519	3875	19658	9374	20612	23720	27991	16608	9029	2803	4385	5380	7607	8811	3717	14275	5353	4288	6834	4081	11771
LOC126539611	NW_026085814.1	3590138	3626631	-	36494	12	14	12544	5227	39205	9765	1738	7472	2	2	25	0	2	0	7	2	3	13	0	2	245	11	58	90	1	39853	14292	189342	11393	35392	98802	49	31	21	2	4	0	1	41	105	0	5	0	33
LOC126539575	NW_026085814.1	10231057	10307301	+	76245	657	602	3371	2574	4137	7526	6899	5618	672	170	325	682	598	1126	800	853	1356	380	1887	461	1368	695	2430	390	1220	4749	2432	8552	8042	13969	5974	1520	737	436	560	1116	1276	726	3630	714	1256	1761	1856	2060
LOC126539563	NW_026085814.1	9660939	9708647	-	47709	1068	1009	12279	12513	15982	12774	13530	13729	19554	8096	25340	2575	2295	3903	4719	4267	5537	458	2674	755	994	522	1822	329	1331	12203	4307	10523	16768	15982	16023	2392	1854	2496	3613	5421	5090	1291	3314	2056	1420	2566	1233	2771
LOC126539526	NW_026085814.1	7939937	7994773	+	54837	1818	3523	11490	11601	16532	16071	13448	13978	4774	2097	5506	2001	1488	2734	4051	4058	5445	910	6620	2276	2207	1172	6204	652	3225	11610	6243	12707	15669	28503	18035	2477	1080	979	3654	5817	5294	3578	5500	3911	5355	9634	5291	4045
LOC126539511	NW_026085814.1	6395871	6424043	-	28173	244	63	667	675	688	4930	2143	3048	143	41	162	114	101	267	120	73	103	75	262	64	122	48	124	49	132	2880	766	1553	1291	3794	1515	163	109	84	32	89	70	165	96	72	124	381	162	173
LOC126539506	NW_026085814.1	6575489	6587512	-	12024	679	72	6083	7367	7868	14334	15422	12503	106	26	73	13	12	27	53	57	41	128	53	57	509	152	121	65	34	12202	8721	13042	13353	20274	13917	85	209	60	9	65	9	14	114	71	13	54	23	226
LOC126539505	NW_026085814.1	6440011	6461920	-	21910	338	33	3766	5640	3061	3282	776	2405	13	6	20	0	3	11	16	34	27	47	20	16	55	19	37	17	16	3154	2146	2031	1134	7922	1864	10	80	14	3	37	12	4	7	47	0	14	3	0
LOC126539504	NW_026085814.1	6474111	6489237	-	15127	353	27	7313	5622	8556	4227	4047	4571	202	71	207	8	7	4	31	26	21	56	22	16	179	41	59	38	12	7172	3238	5728	6204	11124	4778	10	123	30	5	31	14	13	10	58	3	14	7	5
LOC126539428	NW_026085814.1	2189480	2237945	-	48466	751	1241	3010	2725	2809	7011	5102	5694	1322	537	1396	1903	2321	3565	1693	1551	2167	563	2758	996	908	469	1587	336	1478	6191	3118	5239	5362	7292	5606	2053	1914	1835	1300	1636	2458	1435	2964	1760	1387	2061	1268	2396
LOC126539420	NW_026085735.1	16419710	16468672	-	48963	2679	1779	34878	27395	30899	99002	80135	93827	11190	4898	17960	2860	1418	2859	4885	3227	5286	587	4421	785	2411	1347	3141	468	1637	89889	28404	54649	115168	204209	151105	4532	1124	1697	3014	5864	5010	1950	3372	1999	1695	3405	2364	4666
LOC126539418	NW_026085814.1	1521460	1547259	-	25800	219	34	6891	5260	11428	734	610	804	21	18	13	17	15	36	15	45	42	69	37	38	51	35	95	28	22	3291	1096	2522	1150	1457	678	29	127	37	17	44	29	18	48	80	20	68	18	50
LOC126539416	NW_026085814.1	1438977	1445147	-	6171	0	0	0	0	0	0	0	0	0	0	0	0	0	0	0	0	0	0	0	0	0	0	0	0	0	0	0	0	0	0	0	0	0	0	0	0	0	0	0	0	0	0	0	0
LOC126539407	NW_026085814.1	1223887	1245016	+	21130	150	19	1681	2009	1653	271	119	191	24	2	9	5	10	12	8	15	27	51	37	16	41	17	43	49	14	3889	1871	3240	517	740	403	23	130	51	4	57	12	5	67	128	6	29	15	28
LOC126539406	NW_026085814.1	1251234	1276417	+	25184	195	18	1186	901	1475	326	459	584	14	7	9	2	12	12	18	26	18	82	28	19	41	43	36	50	17	1641	978	948	413	1310	322	10	126	37	10	46	16	8	17	52	8	36	9	7
LOC126539401	NW_026085814.1	222610	231052	-	8443	42	13	1133	526	2447	712	530	527	4	0	1	2	3	1	6	6	16	18	2	2	20	15	10	13	0	3497	1013	2172	606	1864	849	3	4	7	2	6	2	2	4	18	0	6	1	9
LOC126539400	NW_026085814.1	196141	206091	-	9951	96	25	321	280	244	530	360	262	5	8	15	31	21	24	12	26	22	50	94	13	14	6	19	31	36	1633	1223	855	262	786	512	34	135	37	13	37	30	13	31	33	12	13	1	126
LOC126539399	NW_026085814.1	213669	221849	-	8181	78	9	5726	6409	7243	4022	1851	1830	20	20	47	78	50	27	6	9	11	87	172	3	76	38	26	15	27	13674	4247	9740	1095	4719	1523	142	27	7	50	35	56	52	556	69	5	13	5	501
LOC126539351	NW_026085735.1	14046127	14054101	+	7975	61	5	48287	55793	46328	4163	5741	3400	84	64	72	1	0	0	2	3	4	65	5	3	444	127	17	17	3	19132	25973	46232	4727	8269	4459	92	9	14	0	1	2	1	17	132	1	3	0	3
LOC126539342	NW_026085814.1	17926000	18229553	+	303554	2438	779	17119	14351	21154	9595	8901	10146	3281	1469	4525	1660	1523	2425	1830	1745	2233	964	3650	741	1894	682	3197	689	1712	13406	15301	15085	19234	25631	11405	1372	1866	1405	1587	2042	2200	2049	2567	1020	1839	3790	2479	2253
LOC126539337	NW_026085814.1	14157796	14257229	-	99434	906	447	7422	5962	9235	13564	13518	14903	1821	646	2061	458	454	750	818	721	1227	508	2005	296	1319	580	1733	391	1010	15309	7288	10019	17540	18909	16160	472	484	360	469	594	897	836	1109	308	1108	2042	1100	766
LOC126539335	NW_026085814.1	17188380	17400578	+	212199	26	31	638	367	1404	212	268	430	302	114	379	33	21	38	103	37	74	105	33	17	8	7	20	22	7	628	732	791	362	395	628	97	8	16	10	12	27	7	855	20	4	14	9	333
LOC126539327	NW_026085814.1	16951804	17131597	+	179794	659	501	2626	2550	2953	13251	6911	7973	1416	637	2072	592	740	1166	732	589	910	284	1252	392	567	321	1346	188	658	9066	3059	6654	11758	13486	10266	759	779	628	585	835	1075	563	1369	440	1007	1519	990	1206
LOC126539281	NW_026085735.1	11697818	11752403	+	54586	128	40	1445	3246	2136	1355	1944	1532	13	14	16	95	26	15	15	39	88	88	34	19	48	23	18	48	21	4541	1385	5454	2369	4218	3257	160	148	95	15	62	119	16	58	54	17	38	23	94
LOC126539270	NW_026085735.1	11641136	11666400	+	25265	126	21	5608	5465	9187	4861	1616	1784	2074	582	1792	10	9	8	219	22	182	77	37	15	38	22	48	41	13	4017	1460	3642	1934	4161	1297	65	69	25	2	20	6	16	84	25	4	18	8	103
LOC126539205	NW_026085813.1	12902155	12914045	+	11891	224	24	351	270	547	601	172	163	290	111	470	6	12	19	33	19	30	62	35	26	21	24	32	48	15	294	169	447	140	667	42	21	175	21	5	43	18	12	20	38	10	38	10	71
LOC126539195	NW_026085813.1	12206374	12228326	-	21953	341	132	15878	18530	17429	35169	36118	33954	10361	3920	11703	1414	879	1536	1023	502	1368	456	2811	65	857	402	1018	172	1166	23010	9063	16774	37673	31680	37257	1252	298	355	574	986	850	1363	2227	200	702	1314	883	3151
LOC126539178	NW_026085813.1	11507737	11532128	+	24392	643	110	14487	20088	15943	55488	41381	35673	306	144	588	37	33	289	139	45	318	127	28	25	1193	360	293	62	18	42920	19677	38858	64393	73642	51935	256	106	150	7	32	47	14	171	120	1	13	18	50
LOC126539144	NW_026085813.1	9480566	9543032	-	62467	0	0	0	0	0	0	0	0	0	0	0	0	0	0	0	0	0	0	0	0	0	0	0	0	0	0	0	0	0	0	0	0	0	0	0	0	0	0	0	0	0	0	0	0
LOC126539119	NW_026085813.1	6296796	6297706	-	911	32	21	5249	4048	3551	4585	1183	2075	11900	3916	8800	86	35	256	110	16	240	39	77	23	97	42	80	28	28	5470	983	4155	2404	7556	3056	143	184	92	16	37	28	13	60	69	11	15	15	168
LOC126539117	NW_026085813.1	6239742	6240646	+	905	0	0	0	0	0	0	0	0	0	0	0	0	0	0	0	0	0	0	0	0	0	0	0	0	0	0	0	0	0	0	0	0	0	0	0	0	0	0	0	0	0	0	0	0
LOC126539111	NW_026085813.1	5727922	5746422	+	18501	207	27	7335	7012	9243	7443	3544	2830	515	219	496	117	186	244	149	78	118	163	32	18	89	59	63	51	19	7612	4487	9689	4759	13498	3443	156	152	63	27	94	135	1	213	75	4	24	9	198
LOC126539109	NW_026085813.1	5949326	5964777	-	15452	27	57	709	1549	1003	34511	33175	21071	31	18	23	0	1	3	4	7	24	37	4	18	429	155	228	15	3	7962	2742	10459	14029	25333	12602	8	30	6	5	25	0	1	27	14	0	6	1	136
LOC126539095	NW_026085813.1	4131065	4238841	-	107777	3434	2686	24345	25897	30703	57663	34930	35872	4674	1611	4715	1471	1443	2626	1438	1562	1949	1646	14719	1441	5874	3003	14122	1474	7691	42416	16947	33544	44550	46517	64729	1447	2569	1393	1186	2059	1694	7312	4198	2773	8627	14963	11321	1907
LOC126539076	NW_026085813.1	3479374	3502863	+	23490	656	669	28946	25817	24891	44865	40009	42515	17939	6340	19494	1130	631	896	1486	723	1581	262	1955	465	1170	648	2076	130	812	37075	13705	28594	76177	59939	51471	1154	232	322	1334	1100	1741	1064	2230	850	1555	3610	1293	1374
LOC126539059	NW_026085813.1	2924378	2930871	-	6494	219	122	786	632	926	1647	1803	1449	77	45	48	72	52	79	66	52	110	181	696	61	473	235	744	134	412	1529	792	1183	2203	1793	1766	68	158	82	46	136	169	276	153	145	337	758	290	196
LOC126539048	NW_026085813.1	2253527	2314583	+	61057	491	116	250	433	217	314	68	107	38	33	71	31	40	38	56	69	102	127	108	88	69	43	73	115	26	245	212	166	225	489	234	70	441	119	48	167	45	20	120	90	82	73	19	322
LOC126539007	NW_026085813.1	14273385	14351318	-	77934	2058	5965	23815	20200	30721	59363	61329	66176	588	260	769	286	266	617	316	255	356	994	5898	4750	3935	1537	5668	1007	2579	42641	14722	35053	84325	113426	74040	341	1092	353	514	657	658	2516	2783	9325	3505	6798	3624	5163
LOC126539006	NW_026085813.1	14241331	14270396	-	29066	214	69	1377	1232	2134	7123	6618	5699	248	84	228	37	10	52	172	18	370	27	159	33	127	75	303	30	37	2200	881	2233	7618	7134	5982	71	134	20	141	60	41	129	80	46	42	83	77	93
LOC126538934	NW_026085735.1	6511811	6533197	+	21387	170	420	2305	2592	2760	3955	3432	2491	4807	1845	5469	389	331	558	1439	939	1621	332	539	276	201	151	447	61	150	2453	943	3135	3444	3677	1952	647	200	253	702	809	1377	136	754	608	265	466	344	956
LOC126538866	NW_026085807.1	6247233	6295341	+	48109	115	15	1001	677	1773	463	171	519	20	4	26	4	8	14	8	23	14	32	9	14	8	7	27	17	10	1929	389	1592	216	941	282	12	70	44	2	12	13	4	18	24	7	18	3	10
LOC126538836	NW_026085807.1	1466745	1586592	-	119848	1067	214	670	530	689	1802	1250	1102	76	24	58	53	75	116	129	191	192	443	316	97	236	186	423	298	157	803	777	545	655	1685	857	83	738	322	92	335	172	96	137	202	79	383	99	69
LOC126538738	NW_026085805.1	5170201	5213619	-	43419	1323	3061	7245	7083	8694	29022	24997	17839	7410	3191	9568	2216	2249	3162	2170	1639	2875	564	7527	1634	2063	1171	4003	468	3340	13336	3464	12017	19009	39564	16516	3173	2209	2989	1838	2358	2663	3194	4487	3559	3799	6531	3190	3543
LOC126538717	NW_026085805.1	4318980	4359883	+	40904	462	47	501	653	1124	1026	1860	833	12	5	8	14	39	66	30	48	84	79	53	87	63	77	75	82	24	145	326	199	262	574	192	13	442	227	17	119	45	14	24	79	13	59	23	3
LOC126538716	NW_026085805.1	4379949	4420602	+	40654	443	106	38673	39745	59506	35056	37799	20594	33	33	50	17	44	47	44	88	83	155	66	82	667	451	243	90	23	43543	17628	40659	47441	59145	34514	54	458	170	13	64	24	12	38	144	8	53	17	8
LOC126538715	NW_026085805.1	4075847	4237925	-	162079	326	52	2754	2145	3101	1514	1255	821	2948	1057	2195	83	45	117	347	96	645	116	163	33	78	56	114	92	74	1495	714	736	739	1708	981	92	261	120	120	205	172	56	168	47	81	274	67	179
LOC126538682	NW_026085805.1	4238026	4302111	+	64086	248	20	1289	2404	1182	964	709	578	21	6	22	9	10	15	31	23	23	53	41	18	35	50	27	33	11	1645	521	1724	1195	1237	1388	7	152	36	8	44	14	6	16	29	7	27	15	8
LOC126538681	NW_026085805.1	4187993	4224717	+	36725	0	0	0	0	0	0	0	0	0	0	0	0	0	0	0	0	0	0	0	0	0	0	0	0	0	0	0	0	0	0	0	0	0	0	0	0	0	0	0	0	0	0	0	0
LOC126538523	NW_026085804.1	27935803	27969761	-	33959	226	228	2870	2721	3175	1993	1741	1306	1965	864	2580	263	245	474	731	211	583	137	1316	168	338	206	643	141	551	4040	2117	4480	1885	2712	1505	190	240	162	150	241	282	378	510	224	474	899	595	409
LOC126538520	NW_026085804.1	27984976	28059734	+	74759	1061	701	11055	9132	13042	25123	28056	23406	5262	2116	5589	473	305	530	1107	1068	1530	259	1695	624	956	679	1904	155	672	16271	6239	12984	18297	30464	22826	604	661	354	801	1691	1558	702	1528	606	1507	2998	1674	1041
LOC126538500	NW_026085735.1	3237971	3248646	+	10676	269	61	7537	12708	13106	17802	9189	12492	2	1	8	14	21	56	24	26	54	27	24	19	439	50	71	18	8	20219	5895	14758	27357	27373	22125	48	135	89	11	23	30	2	2	27	0	3	5	17
LOC126538479	NW_026085804.1	18071927	18241893	+	169967	1972	167	7647	6232	9544	13836	12758	11473	262	139	367	146	84	86	93	64	166	127	560	42	582	174	180	65	139	14108	7508	9143	12113	23185	12171	211	156	77	114	213	274	174	610	219	102	128	89	566
LOC126538468	NW_026085804.1	15583447	15706965	+	123519	953	463	2057	1892	2651	1952	1974	1832	2921	1221	2914	560	412	736	1076	619	1610	568	1259	377	685	368	1030	331	578	2951	1421	2653	2550	3156	2255	823	472	418	420	609	769	629	1788	804	485	1372	705	1956
LOC126538415	NW_026085804.1	10143734	10221907	+	78174	775	976	5040	4326	7191	9331	10737	10750	4417	1468	4688	1079	1094	2041	1735	1927	1993	598	4068	664	1348	680	3153	442	1743	5079	2689	4978	11109	16051	9938	1266	1437	1855	1224	2285	2584	1950	2769	1427	2001	3701	2375	2036
LOC126538380	NW_026085804.1	21646964	23024447	-	1377484	994	331	1011	1268	1075	968	1302	890	1178	592	1583	259	205	384	486	470	597	284	2820	205	983	209	2256	273	983	1032	881	922	1311	1477	1289	563	1052	359	745	693	806	1208	896	290	1840	3508	2584	144
LOC126537926	NW_026085801.1	21565316	21566308	+	993	0	0	0	0	0	0	0	0	0	0	0	0	0	0	0	0	0	0	0	0	0	0	0	0	0	0	0	0	0	0	0	0	0	0	0	0	0	0	0	0	0	0	0	0
LOC126537925	NW_026085801.1	21540464	21541815	+	1352	0	0	0	0	0	0	0	0	0	0	0	0	0	0	0	0	0	0	0	0	0	0	0	0	0	0	0	0	0	0	0	0	0	0	0	0	0	0	0	0	0	0	0	0
LOC126537921	NW_026085801.1	20876671	20905288	+	28618	135	43	3328	3678	4944	3086	4187	4769	36	78	53	19	7	13	15	37	21	46	59	12	123	56	88	45	33	6558	1959	5266	5240	4522	4418	90	46	23	6	25	12	33	19	38	7	35	18	31
LOC126537920	NW_026085801.1	20914744	20954465	-	39722	69	8	4070	3444	5951	2978	1461	1926	181	109	565	6	5	14	56	32	5	12	16	13	53	6	64	26	2	2554	683	5670	2676	5296	2453	8	40	14	4	36	48	3	9	12	3	12	15	43
LOC126537890	NW_026085801.1	18608270	18647842	-	39573	142	34	2009	3227	3629	1917	1270	1620	69	19	75	3	8	54	16	35	14	43	27	21	48	30	31	38	11	3141	1297	4166	3478	3469	1864	10	74	31	2	32	5	5	16	29	4	25	5	0
LOC126537885	NW_026085801.1	17851340	17864304	+	12965	40	8	520	465	479	1203	737	694	32	20	58	3	0	5	9	6	7	33	24	2	32	9	21	15	8	739	529	611	869	720	493	17	21	7	5	9	5	4	15	14	11	11	11	16
LOC126537884	NW_026085801.1	17879888	17903151	+	23264	170	18	1152	739	832	345	513	360	155	73	227	29	26	55	20	47	36	44	82	23	32	33	76	32	35	382	510	351	672	371	374	4	126	45	31	29	23	21	14	28	10	53	28	22
LOC126537871	NW_026085801.1	16708521	16951199	-	242679	710	258	7168	11002	12761	11426	6481	4762	91	19	79	12	26	41	62	67	113	258	155	276	147	114	213	139	46	15735	5809	14481	9545	14780	9322	32	349	60	30	120	66	27	124	413	15	96	27	234
LOC126537852	NW_026085801.1	12327406	12367795	-	40390	542	369	2518	2965	3384	7563	4378	3998	4345	2020	5639	499	496	783	1881	1192	1893	342	2582	225	1123	519	2767	283	1358	4540	1568	4523	4486	6957	3445	782	581	536	943	1240	1641	1318	2111	281	2053	3632	2215	1326
LOC126537740	NW_026085801.1	16426227	16535431	-	109205	276	76	867	898	1000	1041	605	749	61	41	86	3	10	15	18	35	23	73	67	72	53	37	58	76	33	2557	1672	3420	1320	1694	1445	63	165	63	16	52	16	17	57	71	8	77	18	28
LOC126537738	NW_026085801.1	15903491	16023986	-	120496	480	133	830	1263	2419	881	464	927	108	17	43	9	7	6	12	50	36	154	75	112	65	41	64	132	42	994	434	1097	836	1977	783	48	310	43	15	88	27	28	44	124	11	64	17	14
LOC126537601	NW_026085734.1	728107	738322	+	10216	155	17	6922	4127	10823	4684	9020	9017	2	2	17	2	11	16	7	11	25	37	6	6	313	215	52	11	1	9289	5604	10452	8534	11626	9964	23	135	84	0	24	3	0	6	35	0	5	3	8
LOC126537588	NW_026085800.1	16161500	16181845	-	20346	483	681	4012	3043	4419	10384	8735	8943	13410	5202	16447	3209	2498	3671	4531	3032	5238	603	2495	491	773	590	2106	358	1012	5748	2035	4604	13702	13068	12468	2089	1376	1752	2705	2852	3939	1331	2011	752	1169	2526	1419	1821
LOC126537554	NW_026085800.1	12929844	12948774	-	18931	188	38	5795	4620	8644	6895	4486	4042	5592	2050	7643	48	21	25	782	34	846	35	85	32	126	31	44	23	22	6476	2099	8003	5661	8671	5482	11	54	12	18	39	39	20	15	35	5	26	53	73
LOC126537553	NW_026085800.1	12958413	12974515	-	16103	106	3	976	825	1490	801	530	371	18	8	8	0	5	2	5	14	25	29	19	12	20	10	35	27	10	838	306	1165	670	1402	483	3	63	15	14	27	6	9	10	4	2	8	31	3
LOC126537543	NW_026085800.1	11495063	11620097	-	125035	1550	1762	6551	7055	6760	13467	8439	10302	17354	7757	22811	5343	4048	8365	2698	2423	3329	954	6384	1082	2500	1028	4635	624	3152	11006	4114	10532	14280	16657	11653	4139	1940	1640	2236	3049	3134	3801	4399	1812	3390	6493	4552	2829
LOC126537530	NW_026085800.1	10948991	10959101	+	10111	88	11	1115	1488	1131	1874	1969	1192	5	2	1	10	18	0	2	0	1	22	0	0	58	21	6	2	1	5872	2730	4228	2613	3061	1856	19	3	6	0	8	2	0	3	12	0	0	3	16
LOC126537494	NW_026085800.1	6015885	6075640	+	59756	404	133	1019	1151	955	6658	4059	4962	900	241	553	45	30	94	86	83	95	142	578	141	300	112	332	110	262	2852	1814	2039	7781	7279	6842	28	246	69	30	81	63	197	170	71	240	472	276	204
LOC126537492	NW_026085800.1	4617715	4626098	+	8384	26	1	153	205	360	117	59	132	19	8	16	0	0	1	4	2	2	9	12	2	4	2	2	2	0	142	14	126	113	103	56	0	6	2	0	2	0	0	14	3	3	6	0	2
LOC126537478	NW_026085800.1	3735747	3772896	-	37150	230	448	1583	1782	1530	5361	2806	2406	276	96	277	227	116	314	184	157	230	69	814	329	168	98	310	39	238	4014	669	2314	3487	6957	1683	146	210	206	289	423	361	200	238	656	274	166	143	151
LOC126537473	NW_026085800.1	3773298	3805445	+	32148	384	605	5627	5284	6357	11664	7664	7799	1781	638	2023	259	188	229	295	159	420	168	575	453	421	110	653	94	410	6617	2703	6981	9030	12946	10019	572	296	197	188	322	371	302	1050	935	471	773	519	1107
LOC126537466	NW_026085800.1	3125711	3245180	-	119470	1381	1192	2436	2837	3039	6471	4592	5947	3981	1921	5505	536	339	571	951	916	1056	618	2688	841	1057	571	2229	478	1306	4813	2857	6099	6763	10721	7524	1116	1101	435	1066	1970	2123	1654	2308	1366	1292	2609	2076	1289
LOC126537196	NW_026085799.1	30213525	30244295	+	30771	515	793	2457	2595	3002	5409	3790	3770	2946	1489	3709	649	548	923	1231	1104	1297	671	4740	475	1216	543	2777	540	2349	4123	1519	3689	5110	5725	4716	846	464	574	946	1377	1495	2495	2339	1077	1928	4133	2646	1521
LOC126537156	NW_026085799.1	26246839	26333227	-	86389	970	261	4486	4687	3861	5225	8169	7844	128	58	147	66	100	87	68	96	125	242	392	155	260	246	227	203	178	7136	8105	8079	6600	13882	7108	94	536	176	104	269	191	121	161	650	100	444	78	43
LOC126537151	NW_026085799.1	25796116	25836372	-	40257	418	791	2269	2169	3123	9080	5847	5187	3551	1643	4319	388	226	352	1250	401	1031	106	857	465	179	127	191	109	296	7412	3272	6436	5686	6134	4219	331	418	164	283	395	445	321	602	1203	147	186	95	436
LOC126537109	NW_026085799.1	23987479	24009458	+	21980	93	17	309	288	243	131	113	140	13	3	16	4	5	10	5	20	12	31	18	13	16	13	16	23	5	611	234	677	131	209	262	13	137	18	8	30	13	4	4	34	5	12	10	22
LOC126537107	NW_026085799.1	23947982	23981381	+	33400	257	346	6142	9656	7089	21383	11421	16984	7	6	12	128	87	109	40	56	30	126	431	351	266	192	227	78	147	14479	4090	15665	21882	25443	27147	748	279	144	90	63	162	158	365	939	98	156	100	427
LOC126537099	NW_026085799.1	23748598	23760789	+	12192	110	68	490	338	752	679	478	381	1175	448	903	76	64	44	317	64	261	63	301	65	224	66	279	84	179	464	140	587	530	1028	619	121	33	28	45	49	37	93	173	40	279	395	149	108
LOC126537086	NW_026085799.1	23219813	23288278	+	68466	331	91	8049	12549	6680	19143	17757	15683	18	11	53	20	20	34	42	82	66	85	35	39	277	231	140	80	28	8610	1445	11788	15100	19469	12669	10	199	68	13	65	29	14	18	84	10	41	28	24
LOC126537085	NW_026085799.1	23497390	23546765	-	49376	901	166	16796	17278	17063	38581	17969	20994	307	142	355	227	118	116	220	218	399	279	664	133	901	278	565	180	298	28602	10054	33804	32350	43896	30379	299	533	157	124	229	114	213	284	310	322	715	330	240
LOC126537054	NW_026085799.1	20624859	20640237	-	15379	122	25	4610	3396	4414	1302	943	1572	16	12	60	1	1	3	8	7	10	16	24	29	52	36	22	17	6	2643	1334	1222	2399	1943	1749	9	33	10	2	21	4	8	11	96	0	5	3	2
LOC126537035	NW_026085799.1	19837522	19853200	-	15679	80	166	4834	3908	5320	4275	4199	3288	2584	881	2983	191	225	226	291	261	327	102	466	139	137	108	381	28	212	4605	1208	4627	3347	5549	2880	391	49	104	273	213	332	136	546	251	188	324	260	818
LOC126537020	NW_026085799.1	17757147	17768271	+	11125	96	81	228384	284600	397849	42575	27060	37892	159	67	119	3	7	21	15	30	60	211	28	66	984	303	391	139	12	114881	98987	174383	60965	38583	19549	405	96	53	129	17	8	9	762	604	49	40	12	439
LOC126536988	NW_026085799.1	15508147	15533765	-	25619	516	346	2645	2321	1993	2958	2574	2255	904	363	1069	679	485	857	865	530	1358	186	292	265	184	63	218	138	118	3001	1558	2782	1373	5046	1598	587	990	462	628	1193	1156	168	1143	282	63	190	93	601
LOC126536958	NW_026085799.1	13593683	13628719	+	35037	1154	637	4584	4708	6849	15345	15426	13044	12082	3643	13192	1066	655	789	2603	1445	2043	479	792	440	654	402	613	253	277	22309	7025	15648	18264	21813	17246	1117	651	454	894	1264	1454	360	1762	1112	476	994	488	1504
LOC126536953	NW_026085799.1	13586780	13593554	-	6775	603	620	3129	2889	4474	18385	18275	14535	9328	3926	11258	563	383	570	1779	655	2249	150	631	474	577	228	598	150	295	13355	3522	8730	18260	16168	16538	474	328	286	751	835	893	210	715	458	370	676	265	566
LOC126536932	NW_026085799.1	11367157	11726250	+	359094	3214	543	7891	7535	9253	8946	6302	8950	1950	849	2959	97	186	255	356	528	477	1026	826	427	704	252	652	714	373	9938	5689	8869	16744	19829	12682	47	2474	545	135	610	291	192	174	571	166	676	155	64
LOC126536849	NW_026085799.1	4938814	5020584	+	81771	586	111	2755	3736	4106	5331	2363	2514	96	24	34	95	74	72	38	128	71	394	321	69	129	77	175	127	133	1826	1330	3330	3795	8402	5813	1174	343	84	78	169	61	104	2965	277	28	93	28	2250
LOC126536839	NW_026085732.1	11853838	11930388	+	76551	594	578	2233	2210	3038	8177	5681	6677	12191	5166	16056	1375	1561	2401	3900	3247	4563	814	3498	398	899	461	2235	465	1520	3840	1720	3828	8186	9644	6780	2155	1611	1898	3610	3848	5353	2373	3200	895	1620	2762	1991	4076
LOC126536836	NW_026085799.1	4455670	4546977	+	91308	780	93	16908	15305	24406	24984	20658	16986	219	76	226	36	26	60	49	50	79	122	78	63	266	140	201	104	42	13226	5214	14323	20581	29282	22646	53	384	111	12	199	57	14	27	115	15	76	213	41
LOC126536756	NW_026085799.1	81751125	81762629	+	11505	13	6	3056	2880	2310	6345	1859	4951	43	42	145	0	0	2	6	4	7	5	5	0	390	4	16	4	3	6728	300	296	4734	7264	3962	3	6	0	1	0	1	0	1	9	2	3	0	3
LOC126536623	NW_026085799.1	4903876	4930575	+	26700	215	61	3964	4237	4486	5576	8310	7231	58	54	95	115	68	35	30	36	39	284	231	28	292	45	69	33	86	8757	2578	7757	15943	12634	13587	742	112	37	36	51	33	56	2713	107	17	63	17	1547
LOC126536619	NW_026085799.1	2941417	2978843	+	37427	370	27	13896	7722	17325	2831	4800	3541	16	15	32	64	160	259	151	310	229	90	38	24	144	49	49	35	14	10293	6243	10072	4802	9888	4291	157	308	228	31	458	77	4	26	71	8	21	17	28
LOC126536611	NW_026085799.1	3377159	3386053	+	8895	37	4	93	123	95	558	409	288	253	92	183	7	3	11	25	13	67	16	9	3	35	8	15	8	18	614	302	525	321	273	238	8	16	6	3	12	15	4	35	5	13	3	12	25
LOC126536585	NW_026085799.1	81686967	81692703	-	5737	23	1	777	582	820	1525	1162	1385	5	2	26	0	0	0	1	2	0	8	4	6	55	14	13	2	0	1958	882	1764	2436	2642	1673	17	0	0	3	0	1	0	14	6	3	0	3	13
LOC126536581	NW_026085799.1	81571925	81592544	-	20620	264	602	2101	1911	2772	5726	4778	3961	5275	2110	7062	843	728	1198	2586	1840	3038	205	2446	279	526	280	2137	132	1084	2452	973	2702	3846	6526	3988	1082	815	913	1305	2969	3311	1385	1615	524	1397	2638	1923	1771
LOC126536575	NW_026085799.1	81323221	81335416	+	12196	204	328	2117	1374	2376	2884	2586	2267	3133	1292	3919	660	808	1100	588	311	766	160	1902	197	394	178	1461	114	780	2705	879	2187	2413	2587	2244	696	560	733	316	400	641	770	1132	420	495	1420	634	918
LOC126536545	NW_026085732.1	3923714	4192210	+	268497	667	95	3240	2441	3990	9789	12581	9369	105	53	113	24	47	66	106	120	114	223	140	81	227	185	205	171	65	12849	6545	10533	9618	11179	11437	72	419	128	39	150	74	38	98	135	43	114	43	104
LOC126536535	NW_026085799.1	73639898	73659846	+	19949	45	3	713	219	553	119	491	580	27	7	21	269	30	152	22	20	18	7	13	3	9	7	11	15	6	651	101	138	453	707	378	93	59	9	65	20	48	0	18	7	5	9	3	38
LOC126536506	NW_026085799.1	69624680	69660050	+	35371	845	832	4781	5065	4471	12736	7313	10652	15346	5436	15425	1360	1392	1978	1931	1240	2558	681	8418	724	3298	1486	6666	624	4073	10260	3828	9821	12647	20176	17347	2079	897	1002	853	1259	1277	4606	11654	1325	5759	10430	5301	6412
LOC126536482	NW_026085799.1	67286625	67319835	+	33211	332	50	1999	977	1544	1200	195	732	16	8	2	1	15	16	27	49	33	100	54	60	63	25	78	78	44	1968	973	1277	700	754	286	9	189	56	16	55	24	20	91	43	7	78	18	108
LOC126536477	NW_026085799.1	67781941	67810736	+	28796	250	83	5613	4788	6127	7641	4694	4235	445	175	705	175	101	181	157	103	156	61	362	103	173	44	200	48	316	8981	2370	5655	7359	10774	5353	142	146	65	87	113	217	468	256	247	211	219	80	158
LOC126536383	NW_026085799.1	57157183	57268136	-	110954	903	787	2233	2368	2622	5908	3160	3775	5736	2192	6638	1212	1099	1773	1187	936	1187	363	736	655	384	252	756	184	403	4303	1865	4423	6839	8314	3871	1711	1240	1042	894	1422	1614	334	1769	1173	503	1055	444	1857
LOC126536359	NW_026085799.1	54851140	54865291	-	14152	177	973	2220	2640	2384	5458	3657	3544	1389	490	1711	434	294	557	300	139	319	142	1016	692	273	91	1006	54	470	7329	2558	5687	3799	5118	3038	881	222	209	145	321	412	551	1111	1631	645	1068	822	1400
LOC126536280	NW_026085799.1	44904674	44935141	+	30468	403	68	3370	2605	4924	2289	2907	1491	12751	4016	13166	69	37	42	483	57	618	159	104	32	51	96	83	85	45	2518	1051	2046	2103	3794	1885	27	278	55	26	77	60	14	94	76	17	69	15	71
LOC126536278	NW_026085799.1	44964953	45052721	+	87769	1122	196	86	167	64	1356	271	523	106	36	152	48	78	97	166	184	241	436	236	160	192	87	253	312	114	301	738	316	422	864	455	59	919	242	100	354	308	70	156	182	60	261	95	123
LOC126536275	NW_026085799.1	44495673	44524659	+	28987	285	77	1395	2337	2459	513	329	329	834	457	1298	110	87	170	26	72	46	83	143	64	65	19	128	78	65	2485	853	2634	283	1822	341	58	361	80	16	96	50	46	565	123	28	88	76	56
LOC126536199	NW_026085799.1	35877581	35903436	-	25856	276	174	1812	1826	2506	2835	1919	1670	274	122	516	641	720	1163	636	547	473	142	1264	121	453	217	978	79	629	2986	1413	4652	2045	3974	1829	421	230	393	586	673	1033	487	996	136	809	1289	791	572
LOC126536197	NW_026085799.1	35936951	35963126	-	26176	535	90	7958	7845	9057	13918	10793	10757	435	385	517	181	31	38	117	90	66	159	115	92	437	136	132	74	34	11072	6573	11842	14952	14181	10536	129	247	69	22	66	52	14	48	118	17	81	47	456
LOC126536191	NW_026085799.1	35263988	35301023	-	37036	503	1244	12343	15294	27632	8385	5128	5976	1997	690	2103	3236	3283	6587	1466	1523	2181	955	3171	996	1531	718	3099	723	1926	22354	4282	27550	9256	8912	4116	3779	1850	1991	1361	1073	1914	1404	3793	2499	1295	2891	1648	3084
LOC126536190	NW_026085799.1	35734227	35800995	+	66769	1139	138	1868	2294	1980	8115	6587	5542	114	29	124	56	108	157	95	156	139	315	580	91	795	319	1437	300	297	4366	2729	2963	3209	11309	4717	59	918	178	46	239	105	192	420	161	265	679	436	419
LOC126536168	NW_026085799.1	34379394	34383780	-	4387	77	195	1381	1505	1686	5083	1823	2662	3907	1672	4764	784	563	758	899	318	903	68	654	127	275	125	653	29	351	4014	1263	3693	3371	3445	2099	980	141	338	425	829	993	491	1398	409	719	1893	813	1015
LOC126536165	NW_026085799.1	34557907	34570666	-	12760	89	17	315	306	673	771	475	667	8	6	6	9	6	8	4	42	22	35	2	6	52	10	7	16	7	721	258	790	851	1757	780	21	63	32	8	7	7	1	9	18	3	11	1	4
LOC126536163	NW_026085799.1	34366022	34377825	+	11804	79	62	263	231	228	475	304	407	931	297	856	133	163	206	106	65	95	54	340	44	122	29	154	23	154	256	150	339	212	664	131	158	120	165	46	88	170	140	189	97	95	118	131	216
LOC126536144	NW_026085799.1	33407966	33434980	-	27015	89	51	1963	1742	3225	502	434	311	6550	2009	4898	8	6	7	83	25	69	53	37	24	58	14	66	19	27	1981	925	1502	468	972	455	5	103	22	3	18	8	14	15	48	39	46	31	7
LOC126536115	NW_026085799.1	31423960	31436333	+	12374	625	87	5558	4353	3640	6280	4633	5291	2513	1286	3802	86	70	66	693	44	903	155	189	41	223	61	73	84	73	10145	4987	9927	7801	10099	7110	110	396	154	67	109	91	42	371	111	41	77	19	521
LOC126536008	NW_026085798.1	21873854	21937952	+	64099	277	62	1115	917	947	4440	1991	2464	53	7	25	10	98	51	52	85	47	149	241	63	219	121	242	59	258	5554	1550	3058	6056	2055	4337	36	246	94	22	124	39	73	55	51	84	157	105	711
LOC126535980	NW_026085798.1	12330261	12341877	-	11617	127	381	2462	2241	2938	3144	2206	1885	5297	2059	6776	326	303	428	686	201	732	188	1962	278	311	148	1796	46	762	2266	771	1904	2369	2932	1650	584	111	173	204	354	574	1121	889	516	1400	2498	1440	1191
LOC126535963	NW_026085798.1	12168796	12240055	+	71260	364	50	3830	1972	3809	2596	1324	2599	44	8	14	531	881	1349	114	156	127	192	76	49	235	80	139	143	67	15043	3915	14804	8329	5139	5932	242	781	396	47	126	56	22	39	73	11	62	21	15
LOC126535944	NW_026085798.1	9060767	9082510	+	21744	495	1019	5432	4005	5566	15192	12319	9785	16521	6156	20051	3004	2835	4417	5472	4105	6226	409	2869	551	924	432	1972	264	1168	21025	5564	13308	10995	16731	8579	2059	1711	2345	3686	3950	5596	1395	2767	1534	1504	3212	1742	3134
LOC126535941	NW_026085798.1	7906040	8009103	+	103064	346	77	754	646	1001	5000	3705	3721	265	144	362	23	24	28	27	76	31	161	1209	49	900	463	2419	335	573	2774	976	2143	5301	7975	4537	16	177	52	32	83	22	592	417	80	697	1393	867	31
LOC126535900	NW_026085798.1	935537	969316	+	33780	213	369	1285	2152	1287	3378	1498	1897	5222	1880	5293	257	213	334	477	252	449	122	397	209	140	153	459	82	303	5432	1306	3623	2427	3225	1573	361	187	208	268	444	610	740	687	763	583	893	1030	294
LOC126535889	NW_026085798.1	3641916	3861048	+	219133	570	127	5745	6719	8007	4643	3800	3383	830	255	817	188	114	276	364	218	568	120	642	73	218	153	214	119	65	5131	2745	9593	5772	14472	4336	237	424	182	265	348	451	148	76	136	64	215	1012	63
LOC126535843	NW_026085798.1	20328027	20358042	+	30016	269	48	1101	1516	1143	5102	3989	2693	4	2	6	6	19	18	13	51	25	61	51	44	191	48	62	53	22	8343	2793	7215	8262	10015	6510	6	240	45	14	61	21	12	16	53	7	49	13	22
LOC126535795	NW_026085798.1	17662737	17747662	+	84926	834	485	9997	12809	11315	26768	15743	19786	3909	1535	4985	245	182	312	224	162	244	585	4518	318	3648	1983	12039	1004	1822	14987	6181	15679	23102	33416	26921	196	844	288	119	197	170	2833	1677	416	3982	7284	3688	368
LOC126535774	NW_026085798.1	15208158	15209254	+	1097	44	11	5711	5133	6849	2837	3718	2126	10527	4511	12731	38	0	3	148	6	111	9	24	1	76	43	37	12	8	5012	3032	6779	3291	5280	2278	45	2	1	1	0	0	0	5	13	1	0	2	3
LOC126535712	NW_026085793.1	19674147	19675900	+	1754	1	0	585	557	775	355	431	430	115	22	140	5	0	1	57	0	39	0	3	2	12	8	3	2	2	433	235	758	803	1019	554	10	1	0	0	0	1	0	2	0	0	0	0	0
LOC126535560	NW_026085793.1	11565806	11828832	+	263027	442	67	1595	969	1626	1145	1562	1781	170	92	136	86	166	159	46	257	138	149	202	52	168	128	221	133	88	1874	1078	2374	2856	4178	2335	92	278	96	50	146	80	75	94	131	80	200	50	60
LOC126535526	NW_026085793.1	2584113	2631642	-	47530	79	13	696	731	827	1630	1388	1153	3	7	11	0	0	2	1	3	0	24	146	20	218	56	112	16	68	1671	450	1320	735	1632	613	0	3	0	3	0	0	53	38	46	22	171	54	9
LOC126535347	NW_026085792.1	19501727	19562886	+	61160	78	6	1814	1728	2475	874	548	816	575	473	755	1	2	14	23	11	20	18	10	13	19	10	35	25	4	915	403	889	693	854	427	28	63	31	10	15	17	4	36	27	1	16	5	56
LOC126535334	NW_026085792.1	16875955	16887545	-	11591	483	61	242006	164236	450832	8748	11407	9821	20	16	24	0	2	1	27	13	10	183	48	9	1108	357	158	46	3	30476	20378	27235	14182	30074	10641	105	26	17	0	0	2	8	57	167	5	10	45	63
LOC126535301	NW_026085792.1	7526088	7707721	+	181634	646	87	1317	1544	1607	2105	1712	1612	747	125	506	38	23	47	83	98	89	289	89	97	96	43	157	127	48	2523	987	2008	2387	3328	2866	179	464	99	20	68	117	22	359	235	19	130	46	825
LOC126535292	NW_026085792.1	4743807	4811795	+	67989	205	441	1344	809	1359	3555	2892	2633	820	394	1323	411	376	458	1079	1205	1529	131	269	263	263	97	473	59	144	2828	853	3467	4089	4629	3101	959	177	369	1088	1388	1493	146	576	482	371	739	572	1281
LOC126535290	NW_026085792.1	4553716	4717223	-	163508	190	39	114	141	89	1749	1426	2148	22	10	47	45	7	13	18	20	21	44	9	24	62	26	41	44	12	908	365	718	2697	2328	1569	15	168	38	9	30	9	5	11	26	19	23	7	22
LOC126535269	NW_026085790.1	932481	1006050	+	73570	143	309	1023	617	1113	2379	1382	1420	374	282	992	301	189	446	695	812	950	108	409	252	210	95	297	39	104	1564	822	1201	1902	2642	1543	388	120	270	800	1052	1349	170	427	352	266	517	326	983
LOC126535228	NW_026085710.1	10225	31733	-	21509	244	704	1422	890	2334	3940	6148	3551	5071	1597	5289	532	372	641	1009	803	1166	147	494	579	453	293	685	97	296	7585	2158	5548	6711	10686	3668	595	358	322	1172	1067	2171	235	611	528	496	518	251	672
LOC126534635	NW_026085787.1	44431430	44456304	+	24875	218	20	2688	2763	3278	4161	5249	3153	79	20	76	15	17	11	29	24	26	122	244	23	42	65	35	56	24	9539	7608	9538	3165	3176	5038	24	158	43	4	43	26	17	26	49	5	36	3	59
LOC126534575	NW_026085787.1	18091519	18096899	-	5381	0	0	0	0	0	0	0	0	0	0	0	0	0	0	0	0	0	0	0	0	0	0	0	0	0	0	0	0	0	0	0	0	0	0	0	0	0	0	0	0	0	0	0	0
LOC126534461	NW_026085787.1	82590	89657	-	7068	31	35	3123	2737	3058	3451	2131	2501	324	212	655	9	7	13	57	38	74	12	24	122	55	22	21	14	4	1979	614	5425	2639	11349	885	23	44	21	51	88	79	4	30	54	4	15	8	15
LOC126534459	NW_026085787.1	67215	68952	-	1738	3	15	182	221	142	562	446	297	169	74	88	1	1	2	29	8	16	1	6	10	13	3	2	0	6	235	39	80	494	568	270	2	0	0	1	11	10	0	2	13	0	0	0	26
LOC126534447	NW_026085787.1	97464944	97473638	-	8695	157	13	908	2443	647	1235	777	2234	2	2	0	7	4	1	10	4	10	10	12	6	126	24	14	10	15	1075	68	784	762	2356	634	3	19	9	1	12	5	5	0	23	3	11	3	5
LOC126534435	NW_026085787.1	97431549	97444806	-	13258	52	5	1408	1821	2136	2371	1213	1105	2	1	2	0	1	0	1	1	2	22	4	8	106	14	7	5	2	4688	1669	9008	3046	5108	2220	3	20	9	0	0	4	0	5	24	0	3	0	0
LOC126534432	NW_026085787.1	96870080	96891024	+	20945	7	12	836	607	693	54	91	38	7	3	12	2	12	4	18	24	17	9	1	0	3	2	6	3	3	37	0	120	11	27	5	54	19	6	35	7	20	9	2	2	2	1	0	50
LOC126534383	NW_026085787.1	87264330	87288522	+	24193	462	1221	2428	2351	2476	6927	4610	5399	1885	538	2125	1635	1427	2059	2126	1665	2199	299	1402	732	710	395	1133	329	564	6789	1577	4325	7235	11750	6010	1436	984	1168	1542	2837	2338	863	2496	1762	961	2230	990	2169
LOC126534382	NW_026085787.1	87396504	87436466	-	39963	160	27	1306	836	1025	3840	2355	2349	29	17	54	62	32	88	36	43	55	32	119	13	34	47	59	33	21	1561	1034	1379	5098	5688	3444	30	93	37	54	49	42	26	33	22	18	23	12	26
LOC126534343	NW_026085787.1	82359419	82402745	+	43327	5620	7327	18736	17104	23269	46038	37276	42602	16639	7661	23641	6703	5792	9998	18142	19177	24610	4990	27641	4484	12452	6663	31998	3851	14111	27803	10907	28356	46765	64535	61601	10125	5959	7955	14513	28742	36229	13883	25791	7706	17032	36804	21988	19523
LOC126534333	NW_026085787.1	81066771	81087322	+	20552	65	7	10184	8013	11108	528	781	139	8	18	13	3	2	1	1	16	5	47	13	16	36	37	17	18	2	4577	3776	9937	772	2173	336	42	30	43	0	27	3	3	7	29	0	9	1	19
LOC126534327	NW_026085787.1	80545934	80548736	-	2803	24	0	1157	3186	1580	7567	3461	5382	1974	888	3230	4	0	0	116	0	91	3	5	0	98	19	11	0	0	4234	2037	4666	8045	13583	7636	6	0	0	0	0	1	1	0	16	0	0	3	2
LOC126534326	NW_026085787.1	80476146	80530467	-	54322	109	32	506	628	794	2477	1608	2140	127	23	79	4	5	17	9	21	16	81	32	12	71	14	57	70	17	2569	1282	3272	4250	5569	2444	2	106	30	6	20	10	17	11	30	9	28	0	31
LOC126534285	NW_026085787.1	77076736	77103359	-	26624	0	0	5	13	4	40	18	39	0	0	0	0	0	0	0	0	0	0	0	0	0	0	0	0	0	9	0	25	19	59	27	0	0	0	0	0	0	0	60	0	0	0	0	8
LOC126534283	NW_026085787.1	77150077	77171602	-	21526	32	4	320	379	312	932	741	382	3	1	10	12	3	5	3	10	11	20	8	7	1	1	15	14	4	575	480	449	384	638	317	21	28	6	10	11	14	7	97	10	5	3	5	41
LOC126534262	NW_026085787.1	72923687	72927938	-	4252	35	68	2911	3422	1928	4356	1777	1463	226	200	542	282	131	393	132	95	157	51	237	21	60	84	156	31	110	5647	851	3224	2898	1721	2952	67	56	40	55	35	88	122	633	47	183	171	72	289
LOC126534233	NW_026085787.1	70290405	70326496	-	36092	668	168	1984	1338	1677	998	774	672	175	264	581	279	38	561	55	532	145	933	298	635	224	117	321	353	884	1421	1037	1821	899	1336	1032	262	447	1218	159	526	99	433	505	695	374	1626	882	309
LOC126534225	NW_026085787.1	69887101	69906311	-	19211	93	23	1651	1442	1778	1182	769	1105	504	542	745	66	27	30	285	56	183	28	145	10	53	20	33	22	44	2647	1291	3332	685	2037	530	83	69	25	30	95	32	37	163	23	13	15	127	37
LOC126534206	NW_026085787.1	68518216	68536379	-	18164	250	855	3743	3660	4929	5291	4575	6243	2151	790	2428	585	673	1003	505	343	611	126	2133	664	629	190	1859	172	979	8645	2970	7718	6702	7505	5324	766	388	574	279	613	811	1157	1673	1493	1031	2470	1528	1512
LOC126534114	NW_026085787.1	58714884	58765022	+	50139	426	31	627	622	699	1111	869	653	216	46	132	57	19	38	35	57	49	113	48	38	54	32	95	55	32	1125	437	1075	1131	1115	515	151	162	49	15	79	48	14	12	54	14	48	13	87
LOC126534086	NW_026085787.1	57355227	57446700	-	91474	789	400	2225	2190	3034	2908	2492	2425	3348	1481	5169	777	774	1395	1145	909	1401	593	1420	329	659	305	963	411	638	4014	2488	4524	2190	2342	2302	1295	915	840	587	976	1051	752	1841	445	751	1539	1047	1819
LOC126534038	NW_026085787.1	52742355	52768802	-	26448	498	1347	9421	6128	9807	19285	14370	19079	11067	4463	13424	2739	2680	4434	4443	4541	6377	558	3326	916	1280	626	3826	276	1495	12445	4926	10903	16410	23985	15900	2490	1690	2238	3973	5678	5532	1863	14200	1577	2769	5051	2907	5408
LOC126533992	NW_026085787.1	46606958	46607765	-	808	31	2	47545	23285	149906	1381	397	849	0	0	2	3	0	0	1	0	0	7	2	0	5	0	2	0	0	4515	1804	3968	1202	1159	280	11	0	1	0	0	0	0	0	17	0	0	0	2
LOC126533937	NW_026085787.1	34996099	35007252	+	11154	349	21	7980	12026	8405	8874	8483	6134	114	70	204	4	7	2	36	12	24	63	14	27	205	124	43	46	4	62151	9501	37161	9891	18820	11153	60	103	38	5	26	8	4	29	199	1	13	7	9
LOC126533903	NW_026085787.1	31474399	31598440	-	124042	2083	7807	33740	38660	34022	88349	93789	87357	8704	3970	9760	5673	4551	8346	6540	6153	8077	3655	64726	3520	19883	11327	46423	3630	29388	91071	46467	77276	107732	129935	83977	6407	3178	3505	4899	7856	7593	32390	16228	8797	32288	56766	33683	8923
LOC126533887	NW_026085787.1	29810787	29835090	-	24304	45	11	119	142	162	314	175	85	130	37	110	5	1	9	19	8	19	14	7	7	15	5	14	9	4	69	10	99	179	531	56	2	27	18	2	4	5	8	11	3	2	7	11	8
LOC126533886	NW_026085787.1	29971752	30013774	-	42023	85	7	38	68	138	64	46	44	85	22	122	2	4	9	14	21	14	21	30	14	14	10	24	22	11	103	20	85	37	167	28	5	33	7	1	27	8	11	29	10	0	11	3	22
LOC126533882	NW_026085787.1	30013883	30088757	+	74875	75	11	2664	1618	2276	4870	3070	2968	654	219	1342	22	6	13	86	6	95	34	20	15	39	51	27	8	4	2732	299	4139	1642	5497	2249	50	37	10	5	16	19	7	212	18	3	7	4	157
LOC126533877	NW_026085787.1	28365372	28693101	-	327730	7259	2294	18463	21982	23360	51247	48335	59830	2011	639	2037	2084	2527	4857	3361	4323	5159	3336	14759	1152	7387	3531	12116	2696	7058	21898	11954	21739	35237	49629	36241	1572	5020	3739	3165	6071	6437	6511	2354	1318	7764	13902	8979	1214
LOC126533871	NW_026085787.1	27760288	27766989	-	6702	10	2	124	117	197	143	296	83	48	13	70	0	0	0	4	4	2	6	3	1	7	5	2	1	0	627	119	388	165	109	66	8	0	0	0	2	0	0	20	8	0	0	0	25
LOC126533826	NW_026085787.1	23476320	23483329	+	7010	34	6	2755	3043	5042	1662	600	1230	6	2	2	44	16	60	13	17	9	6	0	0	10	12	6	2	2	2449	1121	2168	1055	4027	331	14	30	41	19	0	16	0	3	17	2	0	0	2
LOC126533813	NW_026085787.1	22057597	22065628	-	8032	111	25	9001	5829	8613	1334	1404	944	92	27	66	26	25	55	17	37	13	106	37	18	24	50	30	50	10	8405	5404	10175	1447	2892	847	26	130	28	2	112	11	3	42	62	10	7	30	11
LOC126533803	NW_026085787.1	21554802	21588830	+	34029	178	110	366	325	493	896	410	524	3464	1319	4440	197	195	337	389	81	355	177	259	125	92	45	222	66	167	612	347	582	314	1435	498	358	230	216	87	412	403	192	550	183	89	333	333	618
LOC126533798	NW_026085787.1	19467808	19536429	-	68622	586	145	2087	2051	2940	2847	1755	2766	37	3	11	35	39	43	44	116	98	131	60	82	136	50	64	106	46	2267	5065	4430	3814	10582	5391	17	409	103	22	112	52	15	29	94	14	31	26	11
LOC126533796	NW_026085787.1	19426547	19444182	-	17636	83	21	4203	2624	4498	429	895	922	18	5	27	6	3	4	10	13	23	31	8	19	36	31	26	11	12	891	506	2355	2117	2305	1547	6	55	8	1	22	14	6	16	9	6	5	12	10
LOC126533794	NW_026085787.1	19453606	19463593	-	9988	31	5	333	538	1630	408	95	196	9	2	13	3	2	1	4	4	4	18	0	2	4	3	4	11	1	1271	735	1188	274	1519	157	16	24	13	9	0	4	6	18	14	2	3	1	27
LOC126533729	NW_026085787.1	12638130	12725216	+	87087	497	75	326	603	320	5421	2193	3669	18	7	27	11	17	15	25	69	63	116	172	38	93	91	183	106	67	1651	1160	1393	4033	7604	4128	9	283	65	34	123	23	135	40	57	123	251	195	17
LOC126533705	NW_026085787.1	9880421	9929340	+	48920	3898	4308	36516	33866	44106	81597	56610	88562	10473	4901	17004	6266	4637	7867	15534	19098	25790	4136	27547	2124	9445	5138	23614	2057	12666	35996	17061	41241	49662	65003	67817	11321	3141	5816	12236	22716	23681	15395	16001	4164	11560	29598	16915	16822
LOC126533704	NW_026085787.1	9720208	9830758	+	110551	1503	560	7546	4514	10006	3360	1194	1504	570	173	592	93	108	160	263	214	304	603	1242	401	780	446	1581	493	631	1229	1429	1772	2980	7516	1739	140	966	256	126	490	252	507	571	600	929	1702	1127	482
LOC126533677	NW_026085787.1	7579450	7744514	+	165065	3610	5812	13050	11652	16034	36648	28646	29079	1234	510	1467	1169	1011	1618	1580	1084	2266	1429	15672	2629	3368	2418	7182	1362	7964	19686	9898	22643	28208	38511	29701	1493	1329	604	1327	2004	3251	9617	6755	4575	4618	8679	4945	5150
LOC126533665	NW_026085787.1	7267564	7295961	+	28398	633	903	4148	6642	4359	40613	30193	29956	1846	842	2559	134	40	80	250	155	225	324	2770	366	1576	1055	3764	353	1178	3546	741	8691	22335	17035	22448	484	356	121	73	164	104	1396	15752	1155	1482	3212	1710	3166
LOC126533648	NW_026085787.1	4601805	4605289	-	3485	36	249	402	310	464	1715	1145	1233	1682	638	2187	154	160	262	558	208	434	45	436	95	211	108	559	35	222	686	394	732	1032	1918	1074	298	156	218	138	218	562	255	425	164	312	744	475	327
LOC126533636	NW_026085787.1	4683625	4870055	-	186431	686	1280	12672	14179	13505	20656	18456	17191	3511	1192	2132	3271	2468	4084	2125	1890	2898	327	4502	626	1231	538	2624	249	2549	18352	7190	19913	11964	17618	14524	1566	952	1128	1569	2453	2153	2865	3303	1255	2167	4011	2322	4543
LOC126533628	NW_026085787.1	4161808	4167325	-	5518	15	44	1407	1681	1528	7963	8512	8387	169	83	398	63	52	60	28	6	104	18	251	26	187	114	404	11	81	3393	861	2991	11804	13056	10820	32	21	11	27	22	60	91	55	31	127	208	102	35
LOC126533608	NW_026085787.1	3542074	3566364	+	24291	144	25	798	637	1172	479	189	165	459	285	745	19	5	2	90	10	29	19	18	15	46	23	28	21	13	1383	391	1095	199	1317	225	44	52	7	7	22	14	5	14	25	13	24	15	8
LOC126533576	NW_026085787.1	1879712	1888310	+	8599	13	4	541	464	502	453	278	562	978	315	903	21	1	1	93	4	55	4	2	0	17	4	7	3	1	905	359	938	604	1059	197	7	1	0	3	3	2	1	1	19	1	3	0	33
LOC126533568	NW_026085787.1	1324147	1533384	-	209238	3418	1123	7913	7309	9393	20997	15718	17853	2863	1198	3423	1132	962	1578	1424	1312	1854	1628	4317	1084	1668	1193	2338	912	2123	16444	7110	14967	18073	42058	20695	1411	2016	1046	664	1494	1340	1844	1607	1562	1522	3501	1741	2078
LOC126533525	NW_026085786.1	3440046	3499418	+	59373	206	33	1354	1264	2581	3327	2499	1953	53	19	55	14	9	17	18	39	41	85	41	30	76	27	37	34	12	972	411	1574	4660	9277	5914	52	144	35	8	37	32	15	8	37	8	38	7	17
LOC126533497	NW_026085786.1	3554871	3583442	+	28572	293	236	5732	4427	9458	2069	1648	2483	124	95	82	305	324	777	484	782	838	163	143	113	57	38	46	84	42	5412	3493	8351	1863	11927	4401	305	274	213	254	1036	920	27	4610	275	13	71	43	2031
LOC126533474	NW_026085786.1	1271998	1324693	+	52696	533	203	304	696	451	4678	2064	2123	1442	641	3060	164	106	206	1093	426	662	183	520	141	227	156	458	134	251	1732	934	1523	2257	3890	2270	541	552	321	232	613	695	480	542	230	338	925	732	730
LOC126533469	NW_026085786.1	1681591	1704080	-	22490	102	58	454	351	638	688	508	475	1140	475	1230	99	140	103	183	79	203	122	371	26	147	35	302	46	225	1208	345	763	549	1252	400	177	103	46	95	111	268	147	390	73	258	468	282	367
LOC126533441	NW_026085786.1	844688	857701	-	13014	673	500	3268	3959	4286	6226	4830	4256	4617	1947	5062	2402	1669	3016	2367	2211	3258	271	1736	325	886	469	1375	175	751	5914	1723	6471	5852	7621	4608	2006	1124	2006	2137	2613	2644	752	1822	560	1039	2305	1142	1507
LOC126533429	NW_026085786.1	725332	737589	-	12258	78	129	793	961	1304	1122	658	492	219	69	221	40	42	77	46	19	72	29	23	69	24	12	57	20	17	758	360	570	773	1150	612	97	88	42	18	36	58	21	112	105	32	40	30	239
LOC126533216	NW_026085785.1	15049282	15054605	-	5324	61	9	922	487	392	452	324	289	10	0	6	3	6	8	7	12	1	9	4	10	39	20	16	14	2	629	213	178	522	1544	503	1	47	16	2	8	2	0	2	6	3	6	0	11
LOC126533077	NW_026085785.1	12351957	12376050	+	24094	530	725	2826	2989	3400	5477	3206	3926	2834	1282	4378	998	824	1537	2210	1783	2298	440	1783	344	813	426	1753	244	848	3429	1587	3637	4379	6375	4346	2005	1150	1937	942	1645	2187	925	3614	878	1058	2138	1479	2686
LOC126533038	NW_026085785.1	11196224	11220835	+	24612	156	26	2408	2487	3665	3895	1954	3637	465	216	412	8	20	19	48	18	33	86	26	14	113	26	51	25	23	4742	2660	5799	4175	8732	4794	34	80	40	8	40	12	8	15	35	6	28	27	78
LOC126533030	NW_026085785.1	11004160	11040566	-	36407	801	250	4723	5313	6752	4592	6610	6855	352	175	286	45	61	68	182	148	337	548	1328	361	1626	825	1647	545	835	4370	4132	4171	5292	8698	5309	80	255	110	108	193	195	579	325	337	603	2312	1268	34
LOC126533021	NW_026085785.1	10552676	10610989	-	58314	824	1848	8211	10149	11844	31739	13811	14988	2089	999	2671	1771	1661	2654	715	561	876	1238	11842	1183	1902	1067	4342	1039	5446	33065	10123	15596	12341	22648	14150	1553	1046	1067	470	717	672	5104	5589	4715	2145	4165	2218	2051
LOC126532345	NW_026085784.1	179091191	179239576	-	148386	320	167	2245	2367	3190	4912	3416	4204	95	51	95	904	672	1415	1041	905	1414	171	502	67	180	183	398	115	186	4704	1942	7026	4710	4998	5698	1203	649	649	960	1089	996	207	211	174	173	422	199	213
LOC126532327	NW_026085784.1	170718890	170769304	-	50415	495	753	1867	1976	1996	6792	3161	3669	13004	4528	15976	862	894	1058	2338	924	2206	184	1444	702	739	308	2411	88	862	6561	1751	5214	4617	6884	3095	1078	334	671	1205	1251	2708	824	1764	956	1862	3265	1926	1391
LOC126532264	NW_026085784.1	181114084	181366920	-	252837	1794	542	1575	1788	2298	12291	5795	8038	234	85	224	180	204	378	249	466	506	479	704	359	564	302	674	329	435	6326	3610	4762	6405	11209	6864	170	1888	710	256	679	389	217	1046	320	196	698	239	648
LOC126532161	NW_026085784.1	140398041	140457982	+	59942	0	0	0	0	0	0	0	0	0	0	0	0	0	0	0	0	0	0	0	0	0	0	0	0	0	0	0	0	0	0	0	0	0	0	0	0	0	0	0	0	0	0	0	0
LOC126532126	NW_026085784.1	125918290	126006129	+	87840	1772	21404	11375	15853	13345	66494	53948	57251	317	84	284	1163	727	690	950	754	1174	709	3329	12531	2933	1639	3553	550	1444	48218	27847	51883	62748	64457	53815	457	409	167	1130	1234	1028	1539	1253	22772	1623	2505	1437	363
LOC126532080	NW_026085784.1	109331293	109391230	+	59938	1025	53	4640	3074	4400	5429	2024	1685	368	138	221	14	16	24	30	24	38	46	77	40	126	61	122	45	93	3919	3913	305	1728	5683	1108	9	115	13	3	30	11	45	22	69	20	85	34	19
LOC126532066	NW_026085784.1	106765809	106828358	+	62550	1127	96	28276	18847	27188	53877	21870	30824	450	145	625	14	6	31	55	44	105	88	227	30	1052	157	221	72	85	32128	10557	31734	44656	41648	48843	72	197	32	22	90	33	100	113	85	30	119	23	209
LOC126532065	NW_026085784.1	106501970	106539052	+	37083	277	346	6625	4641	5335	5942	4067	3799	823	354	595	99	102	139	158	52	90	86	239	405	314	125	332	79	162	10455	4162	6857	6416	6325	4169	200	168	85	28	71	30	162	506	841	104	204	312	199
LOC126531958	NW_026085784.1	45028296	45214202	+	185907	2378	584	1829	1789	3983	2825	1574	1779	3383	1327	5166	375	463	698	1492	879	1242	1265	1471	570	943	454	1429	639	703	1601	1759	1815	1387	3359	1358	1749	1973	1054	417	1205	888	530	2849	734	616	1456	916	5015
LOC126531931	NW_026085784.1	31617765	31733101	-	115337	112	16	629	616	672	540	411	481	626	166	394	2	0	4	78	5	70	15	17	15	21	35	21	22	10	727	126	206	538	737	256	1	42	8	6	8	7	13	5	28	7	13	2	6
LOC126531785	NW_026085784.1	174308211	174409236	-	101026	659	91	6564	6505	7348	10296	6306	4679	358	163	562	200	119	221	69	285	105	182	122	77	295	70	190	115	104	4416	2947	2370	11996	12188	8914	26	298	133	239	196	69	47	40	87	37	146	32	63
LOC126531779	NW_026085784.1	173124551	173186815	-	62265	406	428	3684	3127	5266	4195	1879	3902	202	82	184	179	108	216	83	93	115	138	399	283	372	144	308	175	261	3762	2025	3863	2927	6296	4129	192	371	171	51	142	111	209	264	590	145	290	168	83
LOC126531703	NW_026085784.1	162036653	162090221	-	53569	600	326	4378	8015	6106	2077	5738	2394	5962	1890	5962	339	205	480	654	167	789	357	766	259	310	276	611	459	789	4442	1538	1890	2343	3413	3922	274	604	1711	159	259	257	532	1062	422	348	713	373	858
LOC126531623	NW_026085784.1	151528433	151616679	-	88247	618	94	411	401	465	2690	934	541	22647	8352	24049	346	300	422	413	156	359	178	158	98	84	61	148	112	49	2794	482	2107	1370	3492	877	233	640	259	146	213	162	38	946	127	13	94	40	165
LOC126531608	NW_026085784.1	148757226	148792042	-	34817	273	88	29708	22392	32671	15238	13459	16169	68	38	78	73	110	203	66	67	121	134	74	51	652	202	155	55	50	39433	16539	45437	20195	30254	14285	55	187	89	17	65	52	24	60	138	9	45	62	65
LOC126531607	NW_026085784.1	148870805	148966588	-	95784	111	26	3462	2344	9472	1095	805	997	101	34	44	5	4	24	12	41	24	37	28	12	61	19	48	40	14	5854	2639	3833	949	1938	580	8	137	35	6	19	3	8	8	72	1	26	6	5
LOC126531578	NW_026085784.1	144772017	144793436	+	21420	213	19	1220	1933	1320	3975	1842	1522	19	3	12	4	63	11	15	12	26	25	14	11	44	25	30	39	67	4110	1674	4669	3255	3874	2523	7	81	26	2	11	5	5	5	31	0	21	4	4
LOC126531545	NW_026085784.1	142689027	142707976	-	18950	196	50	2980	2884	3871	3267	3542	2566	244	79	439	3	5	30	9	9	14	43	64	43	49	32	38	26	15	3294	880	2941	4677	7165	3010	3	110	8	8	44	86	10	13	42	6	23	11	4
LOC126531528	NW_026085784.1	141389026	141395570	-	6545	73	172	5947	3930	4082	3058	7908	3084	76	22	41	11	14	13	10	8	22	51	522	55	680	209	663	66	129	2953	834	2340	2881	2275	3061	14	28	15	0	11	6	64	38	98	159	418	187	10
LOC126531511	NW_026085784.1	140255899	140296932	-	41034	1907	85	35369	33444	23008	11477	9820	19740	302	145	672	96	110	72	69	68	62	295	588	34	864	157	119	129	238	41592	15953	24553	32215	45525	19008	109	364	120	193	143	155	169	136	236	70	106	53	107
LOC126531504	NW_026085784.1	140483382	140520145	+	36764	0	0	0	0	0	0	0	0	0	0	0	0	0	0	0	0	0	0	0	0	0	0	0	0	0	0	0	0	0	0	0	0	0	0	0	0	0	0	0	0	0	0	0	0
LOC126531498	NW_026085784.1	140197939	140253830	+	55892	567	93	35144	34234	33205	17432	11734	14123	229	96	206	16	22	17	57	46	84	196	64	53	663	202	153	111	41	51034	24230	50318	21395	34673	15767	44	270	67	19	65	28	27	28	115	8	48	45	8
LOC126531468	NW_026085784.1	138067219	138068223	+	1005	482	15	2031	2596	3344	4420	11894	7271	144	24	96	102	21	10	29	12	111	26	45	2	118	88	36	19	8	8488	2751	11248	13242	20480	10551	66	7	21	13	11	27	8	20	47	13	10	8	34
LOC126531467	NW_026085784.1	138079513	138080635	+	1123	14	8	1360	1414	1900	1132	2039	1053	55	32	90	10	0	1	24	13	56	5	2	0	41	18	5	1	0	1208	1043	2557	1356	866	1200	36	1	2	2	3	28	0	8	16	0	0	0	7
LOC126531455	NW_026085784.1	137497222	137505404	-	8183	145	16	872	674	1080	1101	887	911	507	115	486	16	13	17	17	10	18	24	33	14	72	22	40	9	5	1676	719	1636	1349	3255	1341	52	46	17	11	6	25	4	12	30	5	10	8	5
LOC126531454	NW_026085784.1	137486220	137493309	-	7090	133	19	871	1715	692	5170	3051	3690	62	24	77	40	7	16	43	12	29	24	29	27	116	22	15	6	16	6071	1382	5511	6564	8445	6798	67	48	6	9	37	26	9	8	25	8	22	4	10
LOC126531397	NW_026085784.1	129468962	129473060	+	4099	39	6	4301	2476	6753	995	608	762	1181	555	1221	5	1	4	21	1	18	6	10	6	71	10	6	2	0	1948	940	3720	1577	2431	411	10	0	0	0	0	1	0	7	20	1	0	1	1
LOC126531394	NW_026085784.1	129322086	129337819	-	15734	166	50	13896	12653	12826	14829	12688	9587	69	21	58	24	11	34	31	25	22	20	48	16	333	93	93	9	17	13853	4410	7760	13175	20369	14114	15	41	8	27	8	18	14	56	75	17	20	17	175
LOC126531368	NW_026085543.1	97	23903	-	23807	13	1	1048	3140	197	115	194	2440	4	4	1	2	2	4	3	13	1	4	6	0	14	1	0	8	3	830	57	783	163	813	715	3	10	2	0	0	1	4	0	0	0	1	1	0
LOC126531365	NW_026085784.1	125299566	125313490	-	13925	426	970	7449	5658	10852	19751	17089	13171	19257	7678	24552	1713	1388	2373	4776	2149	5232	532	2124	703	1123	697	2501	372	1267	9090	2693	7005	20546	15625	16181	1102	530	512	2198	2587	2138	1137	1820	1233	1495	2639	1170	1864
LOC126531332	NW_026085784.1	124099179	124109287	-	10109	265	59	1462	2792	809	5911	6875	5949	29	6	11	10	16	40	28	35	33	101	71	52	327	260	526	103	47	9040	9935	19809	8361	20558	8307	26	184	40	15	63	11	43	70	40	370	392	516	24
LOC126531321	NW_026085784.1	122993967	122995669	+	1703	0	5	3389	4666	4247	4323	277	1170	144	42	188	0	0	0	2	1	1	3	1	0	0	0	8	0	0	5317	2008	6243	2560	3704	716	7	0	0	0	0	0	0	8	21	0	0	0	26
LOC126531309	NW_026085784.1	123611831	123777110	-	165280	1294	637	2183	1672	1957	5261	3620	4375	2199	791	2774	211	178	342	1001	306	1055	752	1055	526	750	479	1553	451	544	1774	1671	1092	2977	5384	3627	443	990	296	247	557	366	494	1301	936	741	1414	890	1346
LOC126531286	NW_026085784.1	121342647	121440638	-	97992	890	508	13227	10936	18598	8601	8606	8043	240	87	192	1311	1447	2934	3100	3608	3959	196	213	523	402	116	128	153	54	10736	8371	14565	9928	20273	9681	1088	2294	1996	1801	3609	3976	31	443	515	35	118	31	788
LOC126531246	NW_026085784.1	117902650	117969488	-	66839	801	796	3771	3482	4486	9503	8206	8432	4606	1713	4712	671	659	1003	1304	851	1513	402	2867	573	1005	403	2987	239	1449	6760	2831	5421	8691	10186	7450	751	623	527	732	1028	1275	1697	1696	817	2594	4221	2522	1346
LOC126531224	NW_026085784.1	114876621	114912393	+	35773	423	91	1569	1904	1498	10893	3733	4509	113	55	190	94	76	139	43	94	92	148	78	106	132	83	109	113	54	4244	2041	4202	4216	6494	5224	105	547	157	37	127	35	22	50	103	12	60	27	7
LOC126531220	NW_026085784.1	114643417	114682302	+	38886	420	2906	7250	6411	8069	14569	12592	9881	8114	3330	10512	2640	1958	3275	3264	1793	4397	692	3810	1259	1722	934	3473	346	1926	13648	3691	8641	13184	13882	10745	2035	1359	1506	2354	2216	2678	2080	2311	3605	2301	4561	2292	1681
LOC126531212	NW_026085784.1	114062578	114148259	+	85682	746	131	1885	2031	2467	2884	1883	1916	138	54	183	43	51	102	100	155	171	243	302	116	189	93	238	174	106	2376	1881	2671	3337	5466	3552	40	575	141	92	310	322	103	95	166	107	317	195	59
LOC126531210	NW_026085784.1	113350415	113369742	-	19328	397	604	3617	4055	4072	4144	3986	5307	12373	5450	16076	1301	692	1720	733	626	1197	31	99	339	243	37	71	15	23	7414	3006	7632	9326	10524	9340	1283	142	297	432	578	749	25	212	281	16	55	20	126
LOC126531197	NW_026085784.1	113296157	113321242	+	25086	230	57	3129	1943	2819	2251	3123	2608	103	36	92	367	11	87	39	42	36	59	20	33	67	35	40	38	13	6364	2294	4390	3133	4255	4205	578	120	91	21	24	21	0	23	74	5	38	9	314
LOC126531150	NW_026085784.1	109608076	109798958	-	190883	2052	408	4395	3650	5576	5010	4945	4933	492	167	643	150	181	307	472	381	721	1079	2348	318	1244	604	1570	677	1062	3396	2606	2374	3698	6903	2632	196	1858	446	188	453	263	590	1480	324	450	1260	582	1000
LOC126531119	NW_026085784.1	106547841	106587809	-	39969	412	77	2013	1239	2990	5666	2667	2807	106	42	77	34	10	55	36	32	40	139	670	47	265	106	266	68	455	7957	2674	2454	4899	6845	5073	38	125	33	31	56	40	430	56	85	200	206	197	18
LOC126531105	NW_026085784.1	105369054	105677834	+	308781	1153	190	4188	5439	5281	4735	3672	3518	211	71	166	280	369	543	190	298	241	282	378	124	126	100	176	212	93	5175	3021	5198	3686	11654	3155	1205	1440	1159	157	469	221	57	4087	193	41	153	61	1105
LOC126531100	NW_026085784.1	105270485	105277697	+	7213	588	605	22886	28421	17958	134023	114569	106054	1242	416	1064	326	43	57	261	110	225	325	2261	830	4358	2282	5965	248	870	83986	24452	128666	198339	102186	201484	3330	100	161	765	147	2045	1184	10640	2988	5030	10241	2945	1525
LOC126531058	NW_026085784.1	93672687	93683255	+	10569	145	22	925	1106	944	11995	4725	4719	8	5	3	3	5	6	8	11	7	59	21	19	144	34	47	28	5	4401	1398	2905	6941	8002	5587	21	131	34	2	32	27	3	11	20	9	12	4	13
LOC126531048	NW_026085784.1	90518730	90560724	-	41995	545	185	1352	1665	1543	3845	2231	2394	62	29	98	76	125	190	79	99	104	116	818	154	342	198	688	147	366	2365	726	2658	3616	9781	3077	53	350	158	51	65	111	310	218	52	505	848	599	83
LOC126531035	NW_026085784.1	90394265	90409896	+	15632	347	328	3807	3109	4054	7862	6664	6280	4229	1694	4776	874	713	978	1670	658	1555	441	972	228	320	170	717	87	422	4735	1608	3702	7133	9143	5737	857	165	334	657	893	890	352	1534	218	393	848	497	1919
LOC126531020	NW_026085784.1	87443733	87451325	+	7593	264	31	1035	793	1933	4272	2963	1794	22	5	6	1	3	4	20	9	18	63	86	38	185	136	563	233	107	1515	759	872	1776	2621	1531	1	90	23	0	20	11	113	98	46	377	930	317	15
LOC126531014	NW_026085784.1	87070805	87131409	+	60605	448	67	1705	1762	2623	1422	906	491	29	7	18	47	50	64	19	88	76	131	63	83	52	44	96	79	39	2717	1161	2374	603	1035	514	135	405	104	35	112	45	6	50	111	18	65	20	141
LOC126531003	NW_026085784.1	86670234	86748389	+	78156	503	101	1378	1067	1880	3489	1915	3032	38	10	49	8	40	42	36	65	85	161	77	64	162	61	101	65	39	4533	2453	4395	2736	3924	3838	9	305	141	28	74	46	21	16	58	17	54	14	4
LOC126531002	NW_026085784.1	86618147	86633812	+	15666	5	4	73	101	74	1297	260	427	118	15	55	0	0	1	1	4	0	0	0	0	7	5	8	0	2	474	132	1043	208	595	111	1	0	1	0	0	2	2	5	6	0	7	0	0
LOC126530969	NW_026085784.1	80555752	80580908	-	25157	144	30	2678	2617	3431	3545	2801	2943	772	371	1291	10	1	15	21	21	25	26	69	11	125	66	47	14	37	4126	2410	3823	3401	3672	2050	23	70	19	9	40	10	18	34	30	12	31	13	71
LOC126530961	NW_026085784.1	80416518	80495603	+	79086	1157	5331	17076	23448	22508	9973	7488	10599	11127	5226	14784	2442	2206	3695	4082	3430	4555	1860	47393	2293	12562	7843	40939	2266	23453	5568	2441	8743	6753	25924	4676	7572	2610	2974	2612	3247	4270	22918	16334	7929	21474	44065	24984	15025
LOC126530937	NW_026085784.1	78430129	78435650	-	5522	0	0	0	0	0	0	0	0	0	0	0	0	0	0	0	0	0	0	0	0	0	0	0	0	0	0	0	0	0	0	0	0	0	0	0	0	0	0	0	0	0	0	0	0
LOC126530924	NW_026085784.1	76042700	76051655	-	8956	89	12	6308	6331	8971	5631	4416	3400	110	47	83	17	0	0	15	6	4	26	1	0	83	36	22	2	0	6405	2512	8321	7252	8817	5588	124	4	3	1	4	0	2	254	23	0	2	1	425
LOC126530921	NW_026085784.1	75899707	75929497	+	29791	233	34	2452	3118	4177	1551	1590	1380	858	326	407	11	8	26	7	36	29	44	160	17	49	37	81	51	32	3092	1163	3519	1945	4098	1205	5	199	67	13	30	12	14	37	31	9	39	13	15
LOC126530912	NW_026085784.1	75736676	75751404	+	14729	102	32	746	344	854	1881	1057	988	122	42	204	4	5	10	28	9	36	32	193	15	65	39	204	34	57	752	397	763	1227	3060	1227	5	37	16	5	34	6	188	28	23	171	166	216	13
LOC126530910	NW_026085784.1	75812726	75872821	-	60096	66	12	422	530	381	165	155	234	106	13	90	5	7	3	6	13	14	37	17	13	20	32	28	13	11	938	475	746	179	304	54	4	69	21	7	27	15	12	15	32	18	17	1	24
LOC126530898	NW_026085784.1	74424292	74466048	-	41757	255	81	2065	1509	3835	1022	919	824	66	12	65	4	12	49	47	60	81	121	114	30	72	31	73	65	38	1632	758	1486	510	2055	561	2	370	105	23	67	19	10	19	56	10	36	18	2
LOC126530891	NW_026085784.1	73938073	73970812	+	32740	713	710	3617	2628	3383	10491	7418	6882	12051	6743	18118	891	502	802	2622	704	1337	320	1227	431	365	208	487	219	312	12598	5033	7589	12852	19362	11192	1054	601	507	937	1246	1159	333	897	1356	241	468	304	978
LOC126530827	NW_026085784.1	63773093	63853609	+	80517	249	68	329	316	416	1235	471	837	17	9	30	19	24	41	40	54	88	103	69	63	58	29	66	63	25	1220	534	1038	715	2806	552	54	293	72	32	55	40	4	61	53	16	64	21	17
LOC126530821	NW_026085784.1	61689520	61700985	-	11466	2950	558	308043	340023	401129	300943	226537	235306	68	62	109	4	14	33	167	107	100	768	67	163	7910	2167	1329	298	11	366246	177472	461051	412466	534349	299217	433	236	155	12	52	26	7	220	835	7	38	24	23
LOC126530815	NW_026085784.1	61583571	61591063	-	7493	31	20	2814	2500	3326	1558	1398	1151	2	4	3	1	0	0	7	9	11	30	7	6	96	18	35	8	7	7422	2594	5931	3046	6543	980	12	16	4	2	5	0	3	1	43	5	2	2	5
LOC126530778	NW_026085784.1	54580903	54807803	+	226901	2427	1195	3699	3447	4908	6583	4012	4310	4916	1958	5640	1775	2778	3569	2255	2455	2904	1147	5046	919	1440	757	3380	647	3159	6593	2663	6071	4915	9565	4721	4753	3280	3628	1827	4639	3433	2606	5989	1358	1867	3815	2436	5239
LOC126530750	NW_026085784.1	47649899	47654612	+	4714	87	55	1005	1416	2961	2037	2991	2256	228	99	309	12	5	7	26	16	23	26	53	36	27	14	41	17	12	2060	1083	2647	3748	3452	3708	16	44	22	6	14	23	14	30	88	7	9	5	7
LOC126530673	NW_026085784.1	36447945	36515280	-	67336	203	26	1162	2045	1622	10770	8534	8434	4	4	26	3	7	15	29	23	21	63	25	40	129	67	52	42	17	6585	1496	4488	8786	7987	14033	32	119	33	9	51	20	6	30	36	4	27	6	34
LOC126530669	NW_026085784.1	36161761	36184292	-	22532	119	11	619	644	743	2024	1502	1335	1291	489	1661	30	13	12	364	19	492	24	56	9	24	37	53	25	19	1322	297	955	1539	1644	1289	29	99	15	45	45	43	13	9	28	12	16	4	18
LOC126530659	NW_026085784.1	31789664	32067252	-	277589	332	29	588	268	1256	225	711	136	89	61	136	1	7	15	39	16	28	54	52	30	39	23	66	72	14	1132	750	356	327	495	350	6	30	24	8	21	16	13	17	38	6	34	18	5
LOC126530651	NW_026085784.1	30604166	30645861	-	41696	130	34	2042	1366	3899	379	455	240	19	14	37	1	4	13	12	7	17	40	50	17	21	24	53	58	5	2120	886	2910	307	730	232	69	67	16	4	16	6	6	46	27	8	28	8	120
LOC126530593	NW_026085784.1	23935393	24019548	-	84156	87	16	446	604	872	523	605	415	39	9	37	19	6	4	22	8	8	42	28	9	26	25	3	20	14	1388	430	1269	665	2109	945	45	25	13	1	21	2	5	40	28	6	5	7	44
LOC126530582	NW_026085784.1	20964051	21020462	-	56412	232	48	4397	3274	4923	7318	5193	5708	207	104	282	53	23	36	46	46	61	45	118	29	272	108	119	38	35	7509	2732	5420	5693	7724	6285	114	87	29	14	53	35	61	86	50	43	281	47	128
LOC126530572	NW_026085784.1	19426510	19471889	-	45380	88	179	849	682	1169	2358	1177	1176	484	421	1315	39	19	41	155	31	158	66	60	69	61	26	142	28	41	781	521	1096	1218	1351	1127	45	60	63	25	24	16	48	192	171	42	77	38	188
LOC126530568	NW_026085784.1	18941672	18946669	-	4998	166	54	6241	7822	7005	37201	14566	30646	23	2	7	46	24	7	24	30	36	94	555	5	2925	1796	3211	194	320	17080	7510	17781	29765	46351	20024	64	21	24	59	11	73	257	263	46	535	746	464	39
LOC126530565	NW_026085784.1	18028417	18113441	+	85025	134	57	355	342	521	2819	1444	2448	93	15	89	76	85	108	203	160	170	55	220	23	104	29	96	49	96	116	79	200	1222	1145	989	106	156	110	204	911	689	35	271	44	46	106	32	64
LOC126530527	NW_026085784.1	15311894	15394620	-	82727	380	34	3269	3180	4861	10343	9370	8292	239	117	278	24	12	44	62	30	71	134	49	27	137	75	101	59	27	5670	5625	4012	4223	4829	5827	194	138	65	20	40	31	12	231	224	22	58	19	1121
LOC126530481	NW_026085784.1	10078879	10193539	-	114661	20	7	148	110	156	183	64	165	21	5	15	8	5	1	12	7	28	9	11	2	12	5	3	10	7	293	66	32	93	491	100	19	19	6	5	1	3	1	3	0	0	7	0	6
LOC126530456	NW_026085784.1	8437842	8533785	-	95944	98	14	683	829	756	866	592	311	20	30	40	7	3	7	12	7	19	61	26	15	21	17	11	40	12	1371	595	1898	692	1414	714	44	36	11	4	15	2	12	19	42	1	21	11	28
LOC126530451	NW_026085784.1	4722111	4765606	-	43496	146	27	1157	2359	755	3467	1253	1988	112	44	51	15	5	21	28	36	20	40	28	22	72	38	58	13	14	2290	921	3516	3529	3709	1716	35	101	21	16	16	11	10	12	40	6	74	20	33
LOC126530441	NW_026085784.1	3017908	3098341	-	80434	80	114	455	494	280	1284	667	1467	922	205	658	15	8	13	67	17	84	46	128	50	145	37	121	14	58	697	411	815	737	990	780	13	42	28	9	11	27	41	113	102	27	111	46	153
LOC126530437	NW_026085784.1	2503697	2509463	-	5767	1038	284	25991	22064	29520	35284	42955	45497	54	35	94	238	161	133	206	120	152	799	9359	45	13856	5461	7209	1258	4294	49619	50169	43127	69586	117648	74007	208	132	134	260	278	215	2999	2302	192	1696	5735	3656	116
LOC126530428	NW_026085784.1	1657786	1697485	+	39700	44	13	618	361	846	2295	1376	1768	100	19	136	68	81	126	239	101	126	16	289	4	27	30	98	19	69	136	58	177	1308	616	1223	85	69	106	197	610	522	28	163	32	51	64	31	77
LOC126530364	NW_026085782.1	12213300	12287338	-	74039	269	41	1282	1741	1816	2658	1654	2151	1255	573	1620	13	8	25	133	41	48	59	49	16	122	20	63	53	17	2008	729	1706	4464	3986	2572	8	131	44	15	40	14	14	13	50	4	56	10	20
LOC126530116	NW_026085779.1	10325331	10716413	-	391083	3070	1895	7690	6963	7857	20589	16897	20945	6619	2380	8044	2656	2449	3994	4697	4715	6215	1998	8488	1318	3348	1938	8208	1413	3757	14091	7234	14256	17918	19449	22055	3190	3273	2291	4879	6510	6543	4205	5267	2879	4655	8307	5761	4820
LOC126529988	NW_026085779.1	27028906	27118119	+	89214	221	100	592	588	858	952	723	653	66	23	71	15	26	21	20	33	34	39	40	62	20	39	51	17	15	627	579	543	2001	2415	839	8	101	30	8	55	24	13	19	73	9	15	10	13
LOC126529978	NW_026085779.1	24648426	24707017	-	58592	452	322	6495	6283	9794	16160	12102	11806	1492	568	1600	391	379	661	309	125	351	274	2878	334	778	423	2020	398	1491	20769	4991	17837	15618	23260	10573	403	346	125	147	255	301	1551	1249	509	1464	2759	1433	612
LOC126529976	NW_026085779.1	24707676	24846165	+	138490	1281	379	2023	1560	3165	3230	3045	2454	4461	2175	5765	684	533	685	518	268	567	676	757	284	1131	627	1401	592	413	5884	2635	6527	2272	3580	2733	852	743	393	210	330	184	464	748	837	614	1377	761	1357
LOC126529739	NW_026085778.1	16421920	16767477	+	345558	895	146	3688	1998	6068	6025	10764	5945	132	73	201	42	48	75	82	108	94	228	260	158	243	189	262	197	121	4538	5781	2829	9196	7558	6108	28	582	194	46	160	99	82	150	136	33	162	44	81
LOC126529676	NW_026085778.1	18789053	18835013	-	45961	202	289	2252	2014	2715	1780	1928	1753	327	179	249	463	530	857	872	682	797	111	150	121	66	41	145	66	94	1798	747	2145	2332	2659	1961	598	323	370	784	806	1164	88	383	276	47	137	33	438
LOC126529630	NW_026085778.1	6203928	6217804	+	13877	14	2	1882	1780	3267	54	43	80	88	45	108	1	0	6	6	6	4	0	36	4	4	4	3	3	4	336	42	279	103	130	60	1	2	4	2	4	1	1	5	1	1	5	0	1
LOC126529421	NW_026085772.1	8357522	8427599	+	70078	532	114	1021	923	1082	1358	729	791	316	102	296	340	383	700	171	160	186	275	116	92	93	34	101	141	62	964	620	1402	1209	2248	1296	638	820	409	113	283	188	22	82	208	24	74	29	4788
LOC126529420	NW_026085772.1	8130789	8190635	-	59847	920	129	3146	2616	3107	3670	3618	2958	532	278	620	211	215	488	203	180	327	235	188	89	263	129	264	197	98	5023	2568	4309	5008	5853	3628	370	800	570	108	250	165	59	765	129	28	134	79	328
LOC126529387	NW_026085772.1	40080997	40127321	+	46325	185	21	1671	1932	1867	3312	2936	3532	129	52	85	8	0	8	60	22	44	34	19	18	82	25	37	23	6	6657	2928	4521	5433	7604	3722	68	65	10	6	9	5	8	17	39	2	5	2	100
LOC126529386	NW_026085772.1	40145118	40173617	+	28500	1801	89	22124	24722	26248	22529	16358	18474	10	3	12	88	88	55	33	94	51	211	127	31	492	108	102	128	48	24391	17485	31570	28654	45218	31980	111	258	109	45	71	51	42	183	163	7	32	13	120
LOC126529377	NW_026085772.1	39731500	39817083	+	85584	2658	911	36162	32220	58084	37874	47461	48542	237	79	307	454	514	851	219	126	365	167	175	105	856	794	525	117	196	20467	7965	20411	94108	66579	63147	242	503	332	91	211	120	156	204	425	72	345	60	307
LOC126529356	NW_026085772.1	35978845	36026388	-	47544	146	27	1267	1113	1653	1440	786	607	1834	1575	3297	16	11	40	172	29	142	40	41	20	25	29	49	31	19	1991	611	1962	840	1248	708	13	183	32	3	56	16	14	39	38	0	39	5	6
LOC126529354	NW_026085772.1	35871100	35885783	+	14684	190	11	1781	1479	1724	904	644	350	3	4	45	4	3	17	3	19	26	49	7	4	21	6	21	24	3	1899	823	1472	276	2179	319	4	90	26	5	33	5	5	2	17	1	11	1	2
LOC126529353	NW_026085772.1	35857411	35868324	+	10914	33	19	1247	718	713	1697	706	754	1	4	8	0	2	4	2	5	10	20	4	3	8	10	12	9	2	2365	690	2208	1883	3378	1059	1	7	2	0	11	3	0	0	11	1	1	1	0
LOC126529342	NW_026085772.1	35477914	35511498	-	33585	711	650	3076	2600	4700	4379	4259	3820	22022	8712	24244	1351	915	2101	1897	1496	2119	433	1797	496	680	327	1452	272	811	5204	1561	4989	3556	6183	4329	1130	625	489	1082	1668	1652	720	1527	744	976	1693	873	1627
LOC126529313	NW_026085772.1	31704565	31717652	-	13088	255	338	1313	1400	1812	3619	2351	1990	5478	2134	6893	580	470	837	1728	1121	1920	355	2035	244	579	249	1730	111	820	3134	1853	2659	2722	3960	2683	908	429	539	1064	1619	1872	948	1500	440	1502	2219	1436	2235
LOC126529299	NW_026085772.1	29254765	29261896	-	7132	200	660	4192	3159	5067	6620	4746	3880	15521	6023	18336	1873	1476	2585	3092	1354	3254	357	2185	445	723	298	2087	168	981	6013	1584	5076	4550	6939	3827	1608	759	1146	1280	1757	1834	1011	2989	771	1548	3013	1553	2409
LOC126529243	NW_026085772.1	24755438	24786340	+	30903	348	257	688	735	942	3374	1516	1911	3726	1492	4098	494	510	867	1345	769	1212	332	866	134	414	208	764	153	349	1456	815	1342	1880	4416	2042	1084	719	624	568	1004	1179	379	2889	313	659	1075	638	4885
LOC126529211	NW_026085772.1	16990257	17077038	-	86782	575	93	2068	2301	5638	2587	2369	2156	162	103	239	20	24	37	66	88	150	174	97	111	133	83	115	117	40	2470	2515	2775	3718	4079	3103	20	509	170	29	122	59	23	33	97	10	79	8	7
LOC126529210	NW_026085772.1	16760994	16804201	-	43208	299	44	130	220	226	188	121	215	96	39	106	6	11	29	42	23	46	80	53	33	42	20	73	53	24	573	529	169	368	246	558	7	172	66	10	64	13	13	15	46	13	28	11	6
LOC126529206	NW_026085772.1	16809045	16846481	-	37437	124	16	615	997	533	346	393	518	780	277	610	21	9	10	35	10	63	33	12	34	50	5	26	28	6	1066	1088	2010	1105	1600	1029	58	146	21	8	20	12	3	10	31	2	13	7	9
LOC126529198	NW_026085772.1	15414935	15430696	+	15762	0	0	0	0	0	0	0	0	0	0	0	0	0	0	0	0	0	0	0	0	0	0	0	0	0	0	0	0	0	0	0	0	0	0	0	0	0	0	0	0	0	0	0	0
LOC126529190	NW_026085772.1	13398458	13410584	-	12127	581	680	1826	1766	2187	5744	4365	3341	6763	2881	8796	830	710	1105	1177	652	1935	241	2575	494	800	376	2623	198	1204	3041	981	3212	4389	8369	3512	1452	1049	1317	714	1575	1485	1541	2384	765	1919	4360	2752	2315
LOC126529183	NW_026085772.1	13800123	13900883	-	100761	142	9	180	962	1819	1937	1011	1447	592	151	224	34	30	29	126	43	48	21	73	15	88	55	35	22	66	2225	204	444	2400	2081	1328	65	103	11	69	37	85	42	16	19	69	106	22	65
LOC126529082	NW_026085772.1	9079765	9096408	-	16644	337	879	1315	1617	2328	12432	5902	5795	3346	1414	4096	299	143	235	709	129	636	189	665	457	344	191	538	134	392	11145	2383	7629	6521	13846	5993	590	278	156	133	174	260	354	721	851	264	728	325	590
LOC126529059	NW_026085772.1	7782844	7808767	+	25924	363	386	1398	1472	1948	4228	3656	3600	6871	3041	8599	250	292	444	1778	946	1810	424	933	220	492	263	759	196	417	1822	902	1668	4052	5144	4424	603	447	428	823	1297	1055	419	1169	390	531	1019	592	1629
LOC126529019	NW_026085772.1	5882523	5890765	+	8243	131	220	726	708	756	2212	1320	1270	1954	756	2408	193	134	320	575	156	1021	68	511	138	207	132	739	51	242	1207	301	1110	1525	1934	1109	266	84	85	199	138	316	293	494	122	553	672	413	515
LOC126529009	NW_026085772.1	6197067	6513178	+	316112	5888	1690	3676	2822	4254	8510	8332	14053	1602	647	2040	1278	1513	2814	2481	3371	3391	2802	4115	1625	2508	1283	2555	1912	1398	4319	10125	3710	11275	14048	12305	803	6464	2782	1885	3135	2545	862	1749	1519	1120	2654	1075	1146
LOC126529001	NW_026085772.1	5396815	5417854	+	21040	73	12	649	556	393	463	350	400	97	23	83	36	61	14	14	20	17	57	14	0	18	12	11	11	4	1428	544	1482	667	488	577	32	39	17	5	23	6	2	63	8	3	11	4	36
LOC126528996	NW_026085772.1	5591329	5633741	-	42413	360	151	805	751	1091	1657	634	735	5269	2390	6898	348	428	522	739	345	561	266	863	115	334	141	489	132	405	1279	616	1218	738	1110	694	413	411	285	183	261	276	381	561	201	328	705	347	694
LOC126528981	NW_026085772.1	3484492	3505081	-	20590	573	264	2400	3876	2705	5294	5467	6525	3197	1081	2776	819	671	905	641	580	707	215	1773	224	612	263	1332	116	932	8714	9716	6106	9403	7347	8987	480	420	421	385	451	918	792	744	273	930	1889	1123	527
LOC126528494	NW_026085770.1	59521131	59598677	+	77547	78	12	753	879	533	2926	1133	1813	36	16	52	3	15	13	7	24	34	27	169	29	92	41	69	26	42	2336	566	1605	2534	3842	1957	7	133	30	9	31	12	28	12	22	90	210	140	14
LOC126528479	NW_026085770.1	57825691	57912898	+	87208	338	47	3853	2785	3162	10853	8711	7360	319	121	341	15	15	28	75	49	62	94	50	31	160	51	73	51	22	7084	2345	3832	8798	8231	7684	51	105	31	14	64	23	22	112	50	13	31	16	143
LOC126528478	NW_026085770.1	57710102	57777866	-	67765	523	56	12047	16594	11211	37394	23938	26471	4272	1514	4447	114	27	50	800	42	180	247	111	23	839	178	112	37	37	38034	18018	34681	50613	48236	28764	237	128	58	35	84	28	157	281	128	20	38	21	557
LOC126528400	NW_026085770.1	45841778	45896854	-	55077	164	36	7087	6716	7810	8338	9869	7918	516	274	429	184	117	179	150	58	575	115	169	26	165	101	78	43	67	7633	2965	5582	12065	11940	10230	161	213	82	44	68	88	73	168	82	25	32	21	154
LOC126528381	NW_026085770.1	43800492	43870440	+	69949	1473	1079	13799	12936	14470	18827	24469	10084	334	90	464	313	402	366	97	108	176	300	266	764	235	233	263	203	101	20497	6919	8974	16465	29825	10436	1103	678	303	94	256	84	65	620	1319	46	115	109	1337
LOC126528366	NW_026085770.1	38436129	38458944	-	22816	1451	306	74754	63718	136762	91987	93942	69564	88	42	87	9	6	12	66	61	60	147	39	52	2602	1029	759	70	8	74963	42568	79718	111110	110909	82987	108	107	62	3	31	11	15	43	285	1	11	2	12
LOC126528362	NW_026085770.1	38309600	38330238	-	20639	509	54	13198	11160	15643	5125	10236	5667	0	3	13	6	0	3	4	27	6	72	5	6	447	217	91	61	3	10102	6956	12279	8763	12371	6160	30	23	20	4	18	4	11	18	89	5	15	41	4
LOC126528261	NW_026085770.1	27868923	27881123	+	12201	48	15	4306	3507	3941	3741	4782	3406	429	158	481	34	13	23	36	3	44	11	40	14	103	61	45	7	27	2743	870	3148	4878	5402	4928	40	13	4	0	2	1	6	56	51	0	7	21	20
LOC126528245	NW_026085770.1	26964963	26991785	-	26823	210	434	2321	2638	3941	3934	3825	3923	2645	1082	2551	502	605	806	1089	790	1158	282	679	272	455	230	828	111	261	7956	2026	6392	5138	4562	3230	987	544	586	574	490	920	202	874	359	501	832	378	934
LOC126528196	NW_026085770.1	22165240	22362240	-	197001	1545	1208	3410	4180	4637	21610	11598	17370	570	190	470	810	578	831	682	1003	1015	705	2475	724	932	534	1606	363	828	12661	5969	9234	14839	25190	18382	602	1006	459	710	1223	1176	846	2351	944	780	1298	957	1283
LOC126528184	NW_026085770.1	20774782	20796163	-	21382	348	299	3057	3490	3888	2104	1773	2147	234	90	277	251	156	217	131	226	205	199	998	193	640	361	860	189	644	4655	1741	4261	3026	4255	2521	437	626	320	83	193	156	776	892	484	490	1145	567	289
LOC126528165	NW_026085770.1	20220283	20320912	-	100630	371	454	2450	2314	4918	4192	1751	1934	4245	1871	7203	291	255	396	507	156	368	291	670	270	401	217	662	120	341	5428	1925	8190	3137	5468	1939	444	513	299	126	156	281	250	718	563	322	656	466	799
LOC126528163	NW_026085770.1	19896275	19949161	+	52887	817	5005	70941	61807	73199	127472	141036	141465	1977	592	2052	1399	417	286	390	262	463	2068	5746	5135	4878	2635	2987	748	2004	68824	28344	73659	128743	148027	171227	2194	318	457	931	532	709	2637	1698	8965	1931	4155	2457	982
LOC126528154	NW_026085770.1	20102022	20135213	+	33192	530	469	6895	7153	6549	8087	5373	4233	3481	1408	3506	633	645	1001	428	316	399	272	2080	205	734	357	1360	265	931	5690	2487	7948	8315	14680	6098	617	476	519	157	295	502	1015	1257	571	845	1485	1114	1126
LOC126528096	NW_026085770.1	15951453	15971977	-	20525	66	37	1143	1289	1006	2191	940	1207	54	34	151	17	9	16	34	27	20	22	14	42	38	21	31	25	7	1889	710	1842	1837	2327	1371	63	91	33	13	18	18	7	110	191	1	32	5	131
LOC126528058	NW_026085770.1	10916805	10938241	+	21437	81	137	1122	799	1640	3557	1721	1926	2141	1048	3368	183	149	275	506	107	316	25	593	73	268	56	604	38	207	1523	612	2740	2778	5005	1473	360	136	107	140	327	528	259	335	157	403	615	616	310
LOC126528009	NW_026085770.1	3321166	3337740	-	16575	51	35	5081	6570	4347	14724	5651	2132	82	35	151	0	4	0	40	4	10	12	4	14	4	59	145	18	2	21405	5278	16490	4269	18660	2600	53	14	7	0	14	1	0	22	68	2	3	0	25
LOC126528008	NW_026085770.1	3435351	3469448	+	34098	33	6	423	507	378	512	605	465	31	12	37	6	2	3	5	6	12	14	12	4	6	7	4	10	9	885	613	1458	849	1159	599	2	25	1	4	8	7	0	11	5	1	6	7	3
LOC126527994	NW_026085770.1	2277088	2296793	+	19706	141	39	366	336	435	1919	2028	1414	36	35	107	31	34	60	32	15	24	54	76	33	59	22	52	33	15	1474	658	2206	4089	3408	3076	264	92	50	20	25	27	16	568	77	23	57	31	636
LOC126527992	NW_026085770.1	2298048	2344250	-	46203	300	184	1630	1314	1954	2258	2123	1290	4415	1582	6154	286	284	454	633	523	849	123	799	99	165	82	524	77	258	1946	835	1654	1525	2134	2235	458	350	352	498	750	538	375	463	398	402	841	522	787
LOC126527986	NW_026085770.1	1946108	1965788	+	19681	181	682	4345	4040	6476	4326	4444	4053	5006	2110	5606	561	597	834	1156	223	1304	282	1565	470	333	278	958	90	763	13829	3343	9238	6038	4302	4592	712	272	184	436	395	581	541	1311	2311	677	1157	790	1664
LOC126527982	NW_026085770.1	2102556	2113959	+	11404	0	0	0	0	0	0	0	0	0	0	0	0	0	0	0	0	0	0	0	0	0	0	0	0	0	0	0	0	0	0	0	0	0	0	0	0	0	0	0	0	0	0	0	0
LOC126527966	NW_026085770.1	1301557	1302717	+	1161	0	0	0	0	0	0	0	0	0	0	0	0	0	0	0	0	0	0	0	0	0	0	0	0	0	0	0	0	0	0	0	0	0	0	0	0	0	0	0	0	0	0	0	0
LOC126527954	NW_026085770.1	839554	844030	-	4477	8	0	190	610	571	166	110	195	27	19	76	0	0	0	3	0	5	8	0	5	12	10	3	10	0	640	482	471	128	297	137	5	1	0	0	0	0	0	9	2	1	0	5	3
LOC126527940	NW_026085770.1	466050	518361	-	52312	1266	105	33306	29931	52747	34052	25228	21113	28	19	22	11	31	46	44	80	63	144	84	82	509	273	247	96	39	35765	15804	34587	43100	52396	26985	41	230	104	18	77	33	13	36	226	8	65	20	109
LOC126527754	NW_026085769.1	9505436	9543717	-	38282	241	35	1896	3231	2664	4156	3085	2516	202	91	236	5	10	28	84	34	73	54	42	24	51	36	100	48	31	5412	3003	6650	4441	11013	3930	27	106	29	7	27	31	17	31	42	38	44	19	28
LOC126527745	NW_026085769.1	9680660	9688009	+	7350	81	224	815	897	1054	3904	1580	1484	14404	4749	15609	324	261	352	1365	345	1173	219	474	155	126	81	524	73	275	1251	514	2350	1877	2289	1522	542	206	217	329	405	501	244	507	234	273	622	234	1313
LOC126527723	NW_026085769.1	6309179	6321310	+	12132	96	1	8170	8320	8683	1681	899	899	9	12	28	0	0	3	5	3	5	10	9	1	36	15	8	11	2	5313	1424	7733	2229	7085	1260	7	5	0	6	3	3	4	14	24	1	7	3	5
LOC126527719	NW_026085769.1	6243343	6248527	+	5185	3	13	775	551	1253	301	295	194	38	7	46	114	80	181	11	2	27	3	22	10	0	13	12	4	7	452	219	883	235	409	215	40	17	20	17	8	16	18	37	29	3	20	4	84
LOC126527717	NW_026085769.1	6102065	6108730	+	6666	0	0	0	0	0	0	0	0	0	0	0	0	0	0	0	0	0	0	0	0	0	0	0	0	0	0	0	0	0	0	0	0	0	0	0	0	0	0	0	0	0	0	0	0
LOC126527715	NW_026085769.1	6093116	6130705	+	37590	56	47	3526	3276	6290	775	664	412	5203	2356	11468	63	43	67	162	30	155	33	129	15	37	16	19	36	75	1400	2346	2699	570	1531	1304	41	54	10	11	23	19	47	65	100	8	31	21	74
LOC126527685	NW_026085769.1	1487802	1521562	+	33761	235	265	945	950	1684	1865	803	1189	235	579	1471	154	351	159	510	260	416	138	511	259	123	131	720	87	596	644	507	1466	691	1323	933	124	132	160	150	329	102	337	359	186	228	1324	541	287
LOC126527684	NW_026085769.1	929757	940655	+	10899	35	2	213	313	456	164	370	332	37	9	35	5	3	5	5	5	2	3	7	5	10	7	6	13	11	361	307	589	471	927	466	1	15	0	0	9	0	0	7	10	0	4	0	3
LOC126527682	NW_026085769.1	866036	867921	+	1886	15	0	1434	1015	2596	122	22	206	3	2	8	0	0	2	1	0	4	4	3	2	5	0	3	2	0	247	135	919	382	296	217	14	11	3	0	0	3	0	5	3	0	0	0	7
LOC126527666	NW_026085769.1	259684	279979	+	20296	139	27	5812	6137	10409	3322	3594	5531	17	13	53	3	4	20	16	20	30	61	35	14	242	153	51	35	13	8247	6102	12858	7596	13042	8786	41	67	29	2	29	11	4	15	80	3	25	13	6
LOC126527660	NW_026085769.1	164565	168145	-	3581	16	11	1150	2121	2127	179	289	203	3	0	3	0	0	1	2	5	6	19	9	6	8	8	8	3	1	1629	8280	3903	638	730	361	6	8	7	0	12	0	0	5	98	0	8	1	3
LOC126527642	NW_026085769.1	6173864	6206187	+	32324	224	56	334	269	584	676	391	610	2895	981	2540	19	5	5	448	31	16	76	43	37	57	6	35	49	24	611	550	545	736	644	343	38	180	41	9	52	12	11	111	38	3	14	11	93
LOC126527634	NW_026085769.1	4750320	4752495	+	2176	1	0	242	73	771	2064	471	594	0	0	1	1	2	0	1	0	1	0	2	0	21	6	2	0	1	468	47	543	633	1239	747	0	0	0	1	2	0	1	0	4	0	1	0	1
LOC126527633	NW_026085769.1	4708476	4711379	+	2904	10	3	471	254	699	3300	1603	1375	3	1	20	11	4	2	4	4	1	15	29	0	22	28	17	4	18	1334	172	2391	3825	6466	2580	8	1	2	1	11	19	17	3	10	14	12	2	7
LOC126527609	NW_026085768.1	1135951	1146882	-	10932	20	3	258	249	148	484	222	297	196	10	53	2	2	5	4	4	5	20	6	0	10	4	2	6	2	238	587	2623	408	1026	756	2	10	0	1	5	0	3	1	14	0	3	2	3
LOC126527608	NW_026085768.1	1928095	1929718	+	1624	7	5	1248	3524	2291	655	302	449	4	1	0	0	0	0	1	0	0	11	1	10	24	0	5	2	0	3008	4594	3810	645	1237	532	4	1	1	0	0	0	0	5	172	0	4	1	8
LOC126527604	NW_026085768.1	1940255	1974074	-	33820	34	21	228	185	270	945	383	412	1489	313	908	27	24	30	57	43	66	16	35	19	30	11	25	12	10	271	142	435	591	312	283	48	31	9	13	58	37	7	41	22	7	5	6	28
LOC126527589	NW_026085768.1	1800061	1820416	-	20356	95	24	4274	5941	3674	4935	2563	3730	7	6	6	6	4	27	11	14	17	51	21	13	130	43	56	29	11	9825	4579	9688	7128	9984	6737	38	95	30	4	23	6	1	9	66	9	16	7	2
LOC126527529	NW_026085767.1	34014930	34049795	+	34866	61	15	125	126	69	164	78	110	164	58	164	5	10	9	44	4	24	15	15	10	5	7	29	9	4	97	23	165	167	293	143	18	38	9	9	9	14	3	14	16	7	9	2	9
LOC126527525	NW_026085767.1	33466859	33473112	-	6254	1	4	217	93	145	441	157	64	460	129	1054	0	0	1	0	0	0	4	6	0	1	0	3	0	4	241	36	176	722	277	56	315	0	3	0	2	1	0	5	4	2	0	2	21
LOC126527391	NW_026085767.1	30011681	30034989	-	23309	186	36	3303	1215	4875	1622	2697	1802	1123	283	1188	18	18	14	105	17	257	62	18	17	242	125	56	37	15	10356	4441	8673	2545	4420	469	44	50	37	11	39	28	1	15	158	5	70	4	10
LOC126527360	NW_026085767.1	26907711	26914463	-	6753	110	13	3152	2549	3513	3056	1902	2572	167	80	170	7	33	14	14	11	47	19	8	22	111	21	29	26	3	6466	1763	5231	2936	7148	1861	23	112	16	2	33	3	1	2015	47	2	33	6	339
LOC126527347	NW_026085767.1	25889019	25937685	-	48667	1514	82	9322	9698	16812	7139	4453	5679	28	17	50	16	27	37	24	63	82	175	83	70	191	131	135	114	43	10051	6406	9521	11082	13458	8364	19	377	79	28	148	48	23	28	140	20	93	21	10
LOC126527342	NW_026085767.1	25770545	25824499	-	53955	396	64	4089	4331	9726	1402	580	713	25	9	26	9	20	25	27	70	77	144	78	37	100	55	142	98	37	1644	1176	2970	686	2234	697	5	281	100	16	95	48	15	36	73	10	45	22	48
LOC126527341	NW_026085767.1	25826698	25871096	-	44399	770	62	4299	2160	3462	7259	6524	9015	17	6	24	7	19	28	31	64	62	121	37	33	311	73	77	81	18	7969	4015	7807	11501	19410	10943	10	354	80	18	72	38	14	24	128	8	43	9	26
LOC126527326	NW_026085767.1	25091292	25101634	-	10343	155	25	4882	4326	6856	2339	4786	3151	67	26	90	49	12	12	22	21	23	63	37	6	50	54	41	37	9	10909	2731	9475	6297	6161	4770	81	71	34	5	42	15	3	17	34	1	19	10	46
LOC126527305	NW_026085767.1	24382183	24419538	-	37356	287	43	2874	3465	3547	4742	1387	1834	2290	967	2669	50	20	27	599	40	811	80	91	13	45	28	63	41	34	6207	4483	15416	4294	21759	5524	17	207	40	46	83	36	21	32	65	15	30	23	21
LOC126527296	NW_026085767.1	23562874	23587678	-	24805	864	1571	8238	7757	13049	17466	10302	10829	11789	5303	16152	3150	2824	5153	4845	2841	4555	1264	4855	815	2145	950	5130	462	2489	10826	5301	11463	11351	16820	11332	3422	1707	2318	1355	3110	3241	2423	5895	1689	2742	5594	3561	6624
LOC126527272	NW_026085767.1	22374031	22379768	+	5738	61	48	7359	7608	8036	2817	5168	3042	43	19	32	565	638	824	23	18	23	42	182	19	72	66	59	48	51	7160	3261	10071	3304	4314	3916	428	353	876	3	22	21	37	59	331	4	18	14	71
LOC126527237	NW_026085767.1	21222066	21242822	-	20757	97	33	204	545	390	526	559	810	111	20	40	33	32	47	23	46	30	27	14	4	26	14	66	19	96	845	433	1080	1476	1759	1521	4	73	17	56	28	14	10	16	21	10	16	8	19
LOC126527230	NW_026085767.1	21021260	21045996	+	24737	715	557	8131	8078	10408	17814	18155	17416	12431	5110	15141	1504	1023	1599	1917	1204	2190	342	1447	304	538	288	1049	147	662	16938	5007	14916	24050	33807	24431	1521	622	515	1195	1634	1274	505	2323	702	448	970	481	2366
LOC126527223	NW_026085767.1	20688929	20741676	+	52748	717	596	5075	4842	6891	10840	12132	8461	7169	3727	10576	577	263	396	1680	338	1606	322	1260	170	1061	746	1175	243	764	5060	2070	3928	5274	5685	4146	248	455	186	149	374	231	1049	883	664	861	1014	689	525
LOC126527114	NW_026085767.1	16693425	16706070	+	12646	346	246	1652	1889	2221	1229	961	919	117	81	137	14	41	59	59	55	81	111	75	137	102	30	63	78	40	1153	798	1665	1526	2412	1463	5	320	157	43	110	50	39	61	88	11	73	15	22
LOC126527066	NW_026085767.1	13798428	13812089	+	13662	129	9	329	184	450	126	353	107	371	72	167	4	10	18	10	11	51	21	14	16	11	7	23	21	3	392	234	556	100	206	72	2	33	4	3	18	10	7	7	6	1	22	8	5
LOC126527054	NW_026085767.1	12303596	12315191	-	11596	161	64	1073	763	1493	3230	2622	2918	22	4	1	26	27	30	16	50	20	41	14	24	238	41	51	12	39	2408	1522	3563	2469	2736	1585	11	61	24	33	48	87	65	13	23	18	24	14	66
LOC126527037	NW_026085767.1	12078718	12114257	-	35540	855	110	20374	17592	23062	45454	35783	34793	55	22	97	214	124	110	265	217	351	136	536	76	1202	436	552	56	257	44625	17611	42165	39610	59235	40166	101	77	75	204	186	244	208	170	154	407	754	225	135
LOC126527036	NW_026085767.1	12384750	12456552	+	71803	267	87	511	566	520	1408	635	696	13152	4818	17111	93	52	57	452	59	391	106	227	40	128	74	211	66	107	913	616	932	1179	2380	979	30	185	64	35	87	69	100	102	73	56	172	62	72
LOC126526975	NW_026085767.1	8543568	8552747	+	9180	230	463	1381	1403	2014	4903	3830	3585	4732	2231	6958	868	859	1460	2314	2009	2537	327	2361	304	520	309	1652	74	838	2814	1207	2743	3455	5626	3674	1944	580	927	992	1634	2391	1071	2789	976	1060	1945	1525	4047
LOC126526955	NW_026085767.1	7650126	7671629	+	21504	219	63	1672	1294	1556	4064	3281	3079	4624	1766	5330	216	118	254	811	180	1165	287	318	75	143	81	321	42	125	2845	946	2366	3746	5563	3956	440	101	54	146	161	145	118	446	126	224	488	207	998
LOC126526954	NW_026085767.1	7799918	7809876	-	9959	4359	5751	170715	139594	230416	118581	114265	114198	20480	8556	28085	12860	11861	20437	19578	20566	30744	1846	9586	2183	6141	3842	11363	1345	4153	103068	60066	113643	127225	146303	143425	11071	8907	17524	14155	19469	24593	4566	12913	5814	4502	10062	6121	13175
LOC126526734	NW_026085765.1	7614981	7650872	-	35892	40	11	5127	5343	4450	613	387	445	37	28	39	1	0	3	5	2	8	9	7	1	10	14	8	6	4	3366	1049	2358	1183	919	378	5	27	5	8	4	5	3	2	20	0	5	1	6
LOC126526656	NW_026085765.1	12295979	12434322	+	138344	238	34	4606	2540	4891	1585	2180	1939	64	10	38	16	5	5	40	40	52	78	53	44	75	47	63	47	27	6015	2065	4061	2410	3794	1006	9	181	60	10	49	16	12	17	69	16	56	28	10
LOC126526630	NW_026085765.1	5271228	5344887	-	73660	104	19	1708	1547	2565	1863	2123	1702	4051	1591	4820	28	6	6	190	17	178	18	36	10	34	21	36	28	21	2706	628	1908	1310	2685	1220	7	76	20	14	31	15	11	21	18	4	15	7	23
LOC126526470	NW_026085764.1	31497632	31624941	+	127310	296	175	5238	6864	7260	5823	4008	3709	1480	622	2155	245	157	145	325	47	362	123	712	132	170	77	162	90	373	8110	3067	12923	8784	10458	5445	298	310	95	42	89	51	189	281	377	60	133	58	70
LOC126526468	NW_026085764.1	31219866	31278720	+	58855	381	37	2752	2701	3278	8412	8126	5615	10	4	9	1	7	6	22	16	28	70	32	14	160	143	66	19	13	2963	930	1533	5317	7124	5815	19	101	13	7	23	11	9	41	16	15	24	1	90
LOC126526467	NW_026085764.1	31029576	31067429	+	37854	212	22	793	753	746	5740	2938	6419	13	11	18	2	3	14	15	13	17	37	28	12	110	26	46	32	7	5022	1719	2592	7123	7568	3702	7	150	20	3	21	14	6	12	18	9	21	0	22
LOC126526456	NW_026085764.1	30351654	30353184	-	1531	0	2	121	468	116	378	255	577	100	48	73	1	1	0	5	0	1	2	8	0	15	0	15	8	2	1185	269	576	578	1307	788	21	1	1	5	7	5	2	36	7	3	1	1	131
LOC126526422	NW_026085764.1	27396595	27398206	+	1612	0	0	356	460	257	165	166	88	5	6	15	0	1	4	1	0	3	11	0	0	0	4	1	0	0	2592	1041	2564	320	1461	71	5	0	2	0	0	0	0	3	9	0	0	0	0
LOC126526419	NW_026084714.1	7673	57192	+	49520	178	29	1389	355	874	1181	849	175	207	233	754	13	7	9	63	7	51	52	46	28	14	36	51	59	16	726	369	1012	1062	2990	1280	20	181	26	9	51	15	17	12	32	1	21	26	5
LOC126526418	NW_026085764.1	27431689	27486501	-	54813	285	23	7225	4861	9548	6210	3575	4777	30	16	36	4	3	15	19	8	23	19	76	6	195	32	41	21	6	11417	5166	27477	7170	21095	3930	34	51	24	2	12	5	2	22	61	0	11	6	4
LOC126526417	NW_026085764.1	27223780	27255575	+	31796	165	285	2785	3019	3945	11746	7972	9440	8227	4035	12156	449	243	354	1769	669	2168	178	473	165	248	209	439	74	236	10233	3689	8689	11421	13751	11768	979	116	141	612	577	1001	206	753	399	286	571	311	843
LOC126526350	NW_026085764.1	10781716	10808031	-	26316	42	0	937	921	1153	655	485	582	32	16	35	3	22	125	7	1	2	10	6	2	8	12	8	3	3	1049	397	944	1026	1574	707	29	32	20	2	1	12	0	0	6	0	6	4	4
LOC126526307	NW_026085764.1	3517646	3572459	-	54814	1101	1509	9341	7385	9803	21096	14227	12542	15850	5206	15682	6948	5648	10032	6986	5341	8985	493	5615	1065	1477	591	3860	310	2668	20824	4107	13661	16658	16926	13037	4050	3532	4502	7403	8033	8854	3108	5644	1886	4105	8343	3422	3735
LOC126526198	NW_026085763.1	10022234	10071554	+	49321	211	109	1479	729	1491	2920	3410	2228	1007	255	830	493	487	856	514	371	607	148	853	84	214	92	364	67	500	2973	877	2437	2620	3030	1927	387	285	310	359	575	602	453	1287	128	136	484	242	555
LOC126526194	NW_026085763.1	9681586	9749760	+	68175	290	39	1503	1411	1510	2601	1892	2033	47	24	67	27	18	27	28	22	47	61	347	25	68	81	202	67	146	1599	870	2715	1331	2712	1430	35	170	41	8	41	22	123	1405	84	62	150	98	182
LOC126526161	NW_026085763.1	2241479	2267756	-	26278	142	98	601	689	882	2935	2797	2792	18	11	22	26	9	7	16	5	20	71	76	98	122	59	54	40	21	1216	1019	1576	2222	3356	2271	46	85	26	17	33	12	10	21	422	5	26	7	51
LOC126525879	NW_026085760.1	24770141	24796369	+	26229	393	44	278	421	406	557	375	289	13	11	9	12	18	56	23	65	85	111	37	49	46	29	58	64	25	1133	1339	373	852	1520	351	3	311	109	13	67	43	16	184	78	4	24	10	29
LOC126525855	NW_026085760.1	23524420	23546457	+	22038	175	13	1343	1890	2011	2552	2196	2318	1274	686	1586	39	23	119	174	56	162	45	46	21	55	14	31	20	20	2371	832	2929	3551	5774	3302	36	136	29	37	50	39	9	36	21	5	67	5	29
LOC126525717	NW_026085760.1	15806635	15826861	-	20227	281	470	721	871	731	4058	2265	2257	4561	1927	6061	306	291	487	958	228	773	264	871	236	252	176	1028	123	449	1367	445	1586	2721	5345	2940	853	391	355	382	483	1341	727	1275	422	749	1405	945	1657
LOC126525716	NW_026085760.1	15763730	15803955	+	40226	1164	1110	13348	14422	19435	9701	7890	6606	615	331	642	731	837	1502	708	598	1098	517	3276	762	2254	815	3574	522	1650	6576	4131	10358	9200	20731	6323	500	1098	1016	402	490	913	1069	1953	523	1755	3397	1516	701
LOC126525683	NW_026085760.1	14374596	14388967	+	14372	18	34	1639	726	2016	880	547	489	130	38	164	10	2	1	28	0	66	17	8	19	18	5	9	2	5	789	310	1524	555	2478	483	101	21	2	3	7	3	2	93	6	5	2	2	172
LOC126525662	NW_026085760.1	13010481	13017991	-	7511	254	51	2385	1420	3541	968	1075	947	71	57	127	5	6	23	69	6	31	50	65	13	68	38	84	31	23	1286	740	1911	1569	1879	931	6	62	11	0	22	10	21	15	21	5	19	11	11
LOC126525639	NW_026085760.1	11618310	11632906	-	14597	101	21	4601	2793	13734	279	158	148	8	9	20	12	2	25	19	22	34	25	8	10	6	8	20	18	4	637	413	566	173	436	135	2	88	25	11	38	19	4	5	25	1	18	2	3
LOC126525546	NW_026085760.1	7092609	7138774	+	46166	190	155	1921	2220	1764	11867	5119	7762	55	38	99	109	80	72	98	109	117	402	500	42	642	334	471	58	236	7797	2073	8023	7493	13471	10215	438	145	58	78	112	117	548	651	172	500	733	410	1302
LOC126525507	NW_026085760.1	5825235	5903383	+	78149	263	298	2301	2362	1927	1599	1487	1308	907	260	869	1239	1489	2590	393	228	580	176	453	207	111	122	281	79	194	2734	1493	4217	2179	6899	1516	900	1392	2129	210	324	659	188	504	304	180	258	197	363
LOC126525302	NW_026085759.1	7761233	7789352	+	28120	8	5	17740	14874	28605	50	27	111	30	7	38	0	0	0	3	8	2	12	6	2	4	0	0	3	1	5856	2432	11021	59	263	21	18	1	1	1	4	2	0	1	66	0	4	0	3
LOC126525299	NW_026085759.1	7212375	7245522	+	33148	100	27	176	377	425	111	76	62	7	13	5	3	12	13	9	28	25	46	29	17	10	5	21	39	12	88	72	37	97	290	89	15	86	37	13	41	28	0	1	9	3	25	7	2
LOC126525231	NW_026085759.1	20755134	20762295	+	7162	69	223	35422	46936	47274	34493	17691	30597	3115	1017	3237	1321	655	1372	53	46	21	83	114	129	410	171	282	33	52	86392	15251	114858	39524	146370	20766	585	114	318	44	50	63	49	83	650	9	16	14	274
LOC126525213	NW_026085759.1	17484833	17518983	-	34151	115	316	1022	1318	978	4768	3703	4125	461	73	287	18	18	14	44	18	44	156	479	42	641	331	648	100	306	6162	3386	8615	6404	4706	2223	66	70	29	41	43	25	223	153	150	515	861	250	62
LOC126525187	NW_026085759.1	13769468	13833463	-	63996	99	16	993	682	943	445	186	304	155	121	179	8	8	5	36	13	30	21	10	13	6	7	14	25	14	1023	396	2067	254	984	204	11	48	24	9	23	14	16	20	13	3	27	3	10
LOC126525118	NW_026085759.1	7617955	7623934	-	5980	23	5	48091	39618	86888	137	57	98	29	13	30	0	1	6	1	1	2	15	5	1	0	0	3	8	1	3620	1148	15521	94	6112	24	29	20	1	0	0	1	0	17	35	0	1	0	1
LOC126525109	NW_026085759.1	6852167	6910916	+	58750	52	27	203	152	301	1302	729	679	8	5	19	0	7	9	10	23	24	41	17	8	16	20	26	14	3	1564	473	688	1763	3338	992	1	82	27	10	15	18	3	2	7	6	2	4	6
LOC126525104	NW_026085759.1	6208727	6242278	-	33552	32	36	15046	8599	16394	335	155	36	11	12	36	0	1	4	1	6	4	125	15	38	5	6	17	21	5	23564	24241	38868	59	778	64	85	28	58	2	9	8	3	30	260	9	26	1	8
LOC126525093	NW_026085759.1	5648457	5690232	+	41776	930	3194	34583	34394	53483	58826	23420	40407	265	403	915	2183	1615	2680	2192	3068	2584	623	1150	1647	1304	567	880	590	472	86842	14290	77592	57050	62759	65721	3547	1025	1556	3006	1251	677	862	1863	3926	706	1429	786	1230
LOC126525072	NW_026085759.1	2948360	2994301	-	45942	1142	796	15039	9831	19965	11609	16964	17257	2020	876	2866	721	446	938	1981	1773	3058	500	3748	194	1966	1076	3250	631	1671	11663	4229	15777	22953	28806	24122	667	657	664	1475	2578	1900	1639	1236	382	1872	4155	2372	1197
LOC126524720	NW_026085757.1	15251156	15407595	+	156440	619	111	310	515	203	3640	3594	1643	31	35	72	26	48	59	43	96	96	248	155	148	109	39	140	137	59	1714	452	750	2378	2879	2523	33	473	108	27	63	42	38	85	151	21	98	27	137
LOC126524714	NW_026085757.1	13267843	13461361	-	193519	1170	409	7003	4333	6079	2614	2856	6264	191	56	171	12	11	36	31	36	45	243	364	513	432	171	295	192	150	28830	13882	18796	9199	14472	5876	26	309	68	25	100	42	114	94	631	60	187	114	29
LOC126524672	NW_026085757.1	43212280	43289014	+	76735	228	144	281	410	380	1205	473	609	1347	594	1466	81	39	130	200	101	192	86	344	114	107	23	275	64	103	797	318	752	645	859	489	241	86	93	152	265	298	213	427	246	107	240	199	448
LOC126524643	NW_026085757.1	69749056	69772478	-	23423	58	23	656	777	944	1286	517	1025	10	6	9	2	3	10	11	7	16	34	11	9	41	16	22	35	1	832	414	754	760	1756	934	1	92	9	3	27	4	2	0	12	1	7	19	4
LOC126524642	NW_026085757.1	69358187	69702705	+	344519	434	131	1194	1641	674	5021	1464	3926	90	39	88	67	48	103	69	68	101	209	123	61	221	70	116	126	40	7304	2121	7387	3178	9636	3667	86	235	85	37	100	63	24	93	197	21	53	9	38
LOC126524637	NW_026085757.1	68423083	68428588	-	5506	10	4	369	233	302	351	205	136	2	0	5	3	0	2	0	0	2	6	1	1	1	6	4	10	1	215	167	396	148	254	179	29	3	1	2	0	0	3	57	5	0	0	0	133
LOC126524615	NW_026085757.1	67289688	67301077	+	11390	84	268	662	731	688	1976	1925	1570	282	99	371	5	1	12	102	9	81	38	33	145	57	37	60	14	10	1139	549	1171	1860	2680	1912	18	16	12	8	19	2	9	27	175	39	68	37	14
LOC126524609	NW_026085757.1	66103574	66123852	-	20279	48	3	919	1014	1187	136	378	130	1639	697	1655	6	4	2	25	1	53	27	5	6	0	2	4	3	9	349	113	385	235	647	172	22	20	3	1	1	4	2	9	8	0	1	0	10
LOC126524605	NW_026085757.1	66071355	66082701	-	11347	25	2	1046	599	710	484	202	218	762	339	655	2	3	5	48	1	3	1	12	1	6	13	12	10	4	331	127	588	148	152	207	3	8	1	0	3	3	3	0	1	0	4	3	10
LOC126524580	NW_026085757.1	63755519	63827901	+	72383	1187	149	12446	16203	19942	28693	21132	22039	185	82	238	147	79	65	47	59	100	270	480	53	504	173	175	172	115	38859	17254	27384	32837	47174	42619	203	256	123	112	185	152	151	218	223	81	111	47	124
LOC126524565	NW_026085757.1	63385613	63447754	-	62142	259	33	1252	526	1807	653	3109	639	64	25	79	12	8	19	24	54	28	39	44	23	70	68	50	29	9	958	847	701	1577	2105	1785	5	136	23	14	43	14	4	16	47	8	29	11	22
LOC126524524	NW_026085757.1	56251923	56303869	-	51947	118	23	2897	2009	2847	1899	707	905	103	33	68	22	6	10	30	17	25	24	109	11	36	47	41	31	20	4081	1160	4029	556	2068	1374	15	55	7	51	69	78	50	3	21	26	47	9	5
LOC126524516	NW_026085757.1	56077302	56103294	-	25993	113	48	1862	1341	1485	3100	2538	1463	5	4	2	27	0	1	3	5	3	31	17	5	11	82	12	11	5	1730	685	1799	2084	3740	2090	128	3	7	1	1	0	6	23	3	5	14	5	31
LOC126524460	NW_026085757.1	48294925	48333085	+	38161	96	12	2234	2718	473	784	784	404	90	11	47	2	6	7	5	7	20	28	2	2	52	24	15	12	4	7255	2599	14587	2949	1695	656	18	31	6	2	14	1	2	14	19	0	2	1	0
LOC126524450	NW_026085757.1	46643461	46680727	+	37267	93	15	254	775	169	61	33	42	15	10	25	1	9	13	7	15	19	29	15	23	31	2	18	25	16	1305	116	269	34	86	17	4	68	9	7	14	10	6	15	7	4	27	2	12
LOC126524415	NW_026085757.1	33443170	33517316	+	74147	147	22	232	305	457	174	572	264	27	20	49	1	4	17	46	21	32	50	31	12	26	14	32	33	9	651	268	1046	651	1059	573	3	146	39	11	28	15	7	22	15	4	29	6	21
LOC126524377	NW_026085757.1	26369228	26481571	-	112344	172	69	654	1227	378	667	306	494	181	68	153	107	38	170	27	46	89	34	213	34	65	37	49	25	120	1627	974	2125	527	791	451	32	121	35	37	132	17	235	110	41	107	131	89	46
LOC126524345	NW_026085757.1	18297524	18369621	-	72098	613	1642	3176	3319	4120	10914	7875	8132	6138	2737	8994	1452	1419	2341	4340	4285	6373	495	2555	926	1653	840	3172	377	1276	5279	1934	5929	9503	12768	9818	1831	1425	2005	3107	3465	5783	1136	2084	1148	1588	2949	1604	2306
LOC126524342	NW_026085757.1	18171602	18230993	-	59392	54	26	70	23	64	185	375	286	24	3	14	16	3	20	16	22	48	37	32	11	21	5	30	18	9	166	91	156	298	179	278	15	69	13	9	46	22	8	14	7	1	13	2	18
LOC126524341	NW_026085757.1	17663203	18036251	+	373049	596	129	1228	785	1051	3978	2260	3192	265	73	284	15	35	52	89	96	116	218	192	106	184	95	216	130	64	741	1015	807	2522	3557	2463	34	337	114	25	145	47	54	183	103	59	206	65	74
LOC126524322	NW_026085757.1	11823600	12011913	-	188314	745	209	225	270	218	897	572	725	237	79	209	138	128	172	234	241	260	308	331	176	272	115	360	142	126	622	583	616	753	1293	651	152	572	243	149	335	222	111	189	320	155	421	231	283
LOC126524247	NW_026085757.1	66014780	66030515	-	15736	36	6	62	53	46	45	44	59	77	44	47	0	1	4	0	1	5	4	4	3	2	1	7	6	7	13	14	8	17	17	3	1	26	10	0	2	5	2	2	4	0	0	0	0
LOC126524197	NW_026085757.1	56170219	56248289	-	78071	83	22	11473	8841	16767	2622	2175	1987	74	20	51	53	34	42	35	13	31	33	376	7	101	74	84	40	70	8433	3724	9103	3596	5805	3031	34	74	28	122	120	176	72	14	54	101	72	40	20
LOC126524048	NW_026085756.1	1740108	1769649	+	29542	73	6	2352	2673	2497	713	688	237	124	22	74	3	1	0	4	8	27	31	6	8	46	9	13	18	0	8867	2164	8746	1762	1681	770	6	60	13	4	7	2	2	8	31	2	6	3	5
LOC126523978	NW_026085750.1	5543713	5746812	+	203100	1341	264	13458	9433	11772	17197	8409	14986	132	48	101	63	94	183	201	352	389	568	319	219	405	203	320	338	115	21825	7135	17257	14511	14821	10815	199	1003	289	122	359	190	97	184	316	41	176	82	53
LOC126523968	NW_026085750.1	8255962	8904225	+	648264	1360	318	1265	1497	924	1529	1187	1153	343	149	373	64	74	105	122	240	189	544	358	258	196	183	350	428	156	2365	2774	2093	1575	825	1210	297	1152	382	86	255	122	93	200	409	63	272	89	150
LOC126523961	NW_026085750.1	2326936	2687811	+	360876	621	128	5114	3875	4771	3437	3719	3778	290	73	195	27	24	48	90	136	100	297	1249	146	1156	659	1670	367	413	4378	2530	3968	5428	5618	4593	51	469	200	47	123	82	513	357	122	482	1174	537	60
LOC126523926	NW_026085750.1	4149517	4335315	-	185799	831	115	2539	1736	3468	3741	4315	3319	285	158	456	1173	1034	1556	1712	1474	1951	232	178	72	180	94	203	257	65	3397	2214	2783	3249	3873	2509	1032	2146	1901	1466	2622	1711	33	1294	118	34	300	29	4600
LOC126523711	NW_026085748.1	5030468	5096622	-	66155	368	1731	15936	14779	15738	17216	13939	15483	956	400	1736	594	526	1008	1099	779	1174	263	749	846	790	463	825	143	313	18043	7777	24971	21155	19899	15582	906	514	657	693	1339	1467	306	1234	1716	231	466	251	1316
LOC126523694	NW_026085748.1	10597913	10619445	+	21533	24	3	1231	881	2678	553	565	379	56	14	53	31	2	27	25	6	13	12	5	6	9	31	29	10	9	1157	552	705	287	717	336	49	9	15	14	25	24	9	34	6	2	6	5	59
LOC126523677	NW_026085748.1	10452460	10597775	-	145316	446	42	7132	6264	7750	7381	6280	6215	222	67	248	247	120	354	168	118	208	145	221	54	270	152	321	76	64	8365	3599	7129	8846	10682	8890	291	313	164	87	198	148	87	195	87	94	176	130	341
LOC126523672	NW_026085748.1	8561089	8886788	+	325700	2135	1244	4105	3747	5950	13086	9283	9973	7100	2669	8334	1676	1362	2317	2815	1817	3171	827	2731	983	1341	685	2947	662	1174	5609	3965	3951	9005	13967	6306	1276	2418	1671	1220	2265	2058	1378	2313	1159	1829	3726	2295	1544
LOC126523610	NW_026085748.1	47373088	47396501	+	23414	302	495	1200	1427	1150	4829	3591	3423	4608	1510	5393	870	894	1288	1672	1704	2018	202	1078	388	471	233	1169	113	582	2320	678	2262	3361	3899	3173	1050	536	765	1071	1427	2010	552	1925	616	666	1170	884	1172
LOC126523498	NW_026085748.1	22575880	22676496	+	100617	138	33	4416	5630	4924	4498	2218	2147	4840	1952	5460	137	65	51	405	22	194	90	287	18	76	50	95	51	149	12722	4611	16439	2127	7408	2475	427	80	37	46	57	39	228	151	161	30	45	22	152
LOC126523436	NW_026085748.1	5553486	5899161	+	345676	879	147	1116	1372	893	1792	1510	1330	160	49	237	13	32	31	32	134	96	360	787	127	245	172	299	287	215	2779	1373	2078	1871	1627	1295	42	437	168	41	122	71	208	91	160	161	335	127	39
LOC126523413	NW_026085748.1	1486560	1961133	-	474574	1596	344	2488	2571	3526	7189	5713	6337	316	117	242	154	159	238	398	526	418	865	626	252	1000	388	1375	624	359	5708	4840	4398	5858	8464	6019	132	1357	386	194	430	353	320	217	316	284	667	363	182
LOC126523405	NW_026085748.1	627915	783032	-	155118	285	57	197	147	393	440	154	345	94	49	89	15	12	34	24	40	43	69	92	32	70	96	124	101	77	221	196	636	263	1085	652	14	114	24	11	62	32	33	44	36	42	146	74	13
LOC126523075	NW_026085745.1	44163673	44166128	+	2456	157	674	1578	1608	1982	9361	3161	3246	187	55	235	108	71	59	199	91	212	152	313	358	195	63	270	86	197	4227	2180	2958	4567	9987	2446	136	51	31	117	204	193	197	1142	984	194	470	277	1331
LOC126522995	NW_026085745.1	37179029	37207195	-	28167	7870	311	267679	129761	276105	52160	56920	84469	15	15	37	1	0	5	39	49	32	362	30	52	4688	956	527	123	7	139463	103282	137308	116051	120714	50779	308	115	51	5	16	6	11	78	1386	3	23	9	9
LOC126522994	NW_026085745.1	35663502	35686530	-	23029	44	4	467	656	443	2464	1037	708	0	1	5	0	1	0	0	2	1	5	10	4	10	9	12	1	2	943	186	902	2084	2578	1151	5	3	0	0	2	1	1	1	13	0	3	0	2
LOC126522940	NW_026085745.1	68400526	68430435	+	29910	317	44	1820	1333	1203	1305	2442	1859	21	5	31	16	20	42	30	78	55	71	52	39	96	74	77	90	23	3995	1749	1927	3429	2291	1280	28	347	198	23	89	24	19	16	73	17	57	18	4
LOC126522933	NW_026085745.1	67438609	67478712	-	40104	238	42	6395	2452	8062	2623	1081	1937	163	45	93	10	16	25	23	43	38	53	29	24	80	54	53	61	17	3956	1992	5491	2646	5357	2469	13	265	59	6	55	11	4	15	44	18	12	5	15
LOC126522919	NW_026085745.1	66926177	67060281	-	134105	2704	239	9548	8089	13477	14329	14972	17284	70	45	129	70	140	172	165	300	232	750	560	202	543	380	454	499	219	6532	9942	7558	15952	26164	20185	116	1635	343	113	473	140	124	101	269	73	333	89	100
LOC126522844	NW_026085745.1	62122679	62145932	+	23254	231	24	3236	3074	2884	5219	4088	5211	571	92	563	33	26	27	112	30	83	67	54	32	174	75	117	57	14	7000	2961	5225	6052	8577	5048	164	118	49	18	47	26	8	212	63	5	66	33	254
LOC126522833	NW_026085745.1	61474594	61478077	+	3484	28	1	515	798	610	2421	2437	2385	10	2	16	7	0	0	6	0	1	2	1	7	26	9	11	3	1	1838	438	2244	3066	5377	3053	28	0	0	0	0	0	1	1	4	0	2	0	8
LOC126522741	NW_026085745.1	53520798	53530926	-	10129	420	17	5809	2266	8379	2550	1459	1899	238	55	51	2	2	5	6	3	39	30	14	5	38	73	39	22	9	8238	4845	5940	4358	4801	2929	9	27	8	4	75	16	3	16	318	4	11	14	12
LOC126522740	NW_026085745.1	53446984	53475697	+	28714	649	1449	7704	6666	10288	7946	7195	6169	18544	7716	22227	2257	2235	3767	3918	2897	4138	686	4562	976	1577	937	2907	379	2172	9312	2991	8916	7035	7881	6310	2615	908	1456	2276	2571	3196	2017	4694	2383	2154	3795	2151	4623
LOC126522738	NW_026085745.1	53010691	53033375	-	22685	72	16	837	961	767	5489	2999	3515	10	17	30	4	2	8	16	12	27	31	33	15	64	35	49	17	6	2177	1037	1397	4651	6262	4815	0	28	6	4	23	9	7	8	18	6	11	3	3
LOC126522668	NW_026085745.1	49866554	49870166	-	3613	11	79	211	255	265	1629	778	797	49	25	39	41	30	61	70	12	61	5	10	40	20	19	32	11	7	869	225	781	1381	1680	1355	149	18	35	24	38	81	7	126	174	14	8	8	206
LOC126522613	NW_026085745.1	45147991	45152885	+	4895	165	614	19603	23819	23941	46623	32940	38995	118	42	147	283	84	60	108	147	88	191	331	368	502	359	418	101	291	32508	9753	29083	34943	45473	28124	330	181	90	105	157	104	259	491	1181	124	338	180	384
LOC126522579	NW_026085745.1	41162453	41182931	-	20479	145	144	1582	1749	2477	1871	522	577	160	57	134	104	295	137	142	146	196	158	171	127	61	45	112	43	98	458	553	1440	589	3443	663	185	125	225	119	301	190	59	192	83	70	131	74	215
LOC126522548	NW_026085745.1	39940038	39961199	+	21162	619	123	13831	11972	15264	113023	124493	86146	673	470	1341	14	0	1	223	17	120	118	12	18	1353	1079	647	56	3	113072	28197	69581	52724	115350	49993	107	43	24	5	8	4	5	32	297	4	11	3	52
LOC126522547	NW_026085745.1	39660972	39706485	-	45514	261	36	60	130	57	957	251	540	32	11	25	12	21	21	29	38	29	42	36	29	35	14	36	28	17	672	246	1209	1049	1083	1108	3	251	61	10	62	13	7	12	51	5	56	13	5
LOC126522530	NW_026085745.1	37135079	37168707	-	33629	56	6	1769	844	2825	192	96	139	82	49	64	0	1	11	14	2	20	14	5	7	14	8	20	9	9	1113	557	831	127	580	83	2	15	4	6	10	4	10	0	83	24	24	14	10
LOC126522519	NW_026085745.1	35266853	35281065	-	14213	45	15	332	128	471	882	580	879	177	54	128	13	13	29	52	10	100	5	150	6	44	10	39	37	68	1200	362	1116	1333	1012	982	4	9	24	9	6	2	48	135	18	20	40	13	35
LOC126522510	NW_026085745.1	35404438	35418171	-	13734	96	93	2209	1733	4771	838	1545	868	3813	1157	1140	77	23	104	17	15	33	25	41	178	10	24	30	7	24	2188	1196	3072	1365	2179	1024	20	18	26	8	49	9	9	596	391	5	15	23	14
LOC126522507	NW_026085745.1	35645670	35659209	-	13540	61	17	1426	1541	1827	5629	3652	2728	8	16	24	1	1	2	3	9	8	29	4	8	50	27	39	4	1	2347	963	2400	6330	7327	3202	5	49	7	9	23	4	6	3	12	8	10	0	3
LOC126522488	NW_026085745.1	35223854	35241961	-	18108	367	1033	3364	3346	3959	8196	5641	4768	4528	1712	6674	655	645	1001	1927	850	1955	416	1731	827	781	319	2015	125	882	8650	1983	7370	5741	10105	5280	937	387	395	685	967	1300	734	1923	1244	1217	2333	1230	2435
LOC126522487	NW_026085745.1	35164693	35202057	+	37365	572	514	2003	1601	2222	3666	2254	2090	9051	3506	11122	763	570	1030	1834	714	2208	426	1924	352	648	428	1405	247	892	2753	952	2521	3142	3543	2140	1094	551	660	741	947	1099	951	2078	437	1186	2368	1294	1521
LOC126522443	NW_026085745.1	28859763	28864644	+	4882	470	49	6514	7429	8905	31467	18482	17208	77	63	158	15	6	24	35	24	47	74	24	38	426	178	174	50	10	11098	4477	15925	21167	43559	20588	35	240	31	9	30	25	16	11	44	1	44	22	20
LOC126522440	NW_026085745.1	28592176	28594716	+	2541	139	19	4613	3739	5895	15034	8519	8828	1	0	0	6	0	0	5	4	0	17	1	6	241	95	57	11	0	8523	3092	10412	12417	19803	8230	30	1	2	1	6	0	0	1	7	0	0	10	9
LOC126522439	NW_026085745.1	28393206	28551154	-	157949	1000	642	1365	1741	1966	6137	2764	2594	5926	2717	8348	400	373	587	1015	774	1073	596	1146	520	724	348	1832	321	652	3882	1768	3819	2480	5668	2699	1235	1046	612	470	985	985	612	1665	845	821	1527	969	2085
LOC126522438	NW_026085745.1	28047835	28086057	-	38223	488	60	14986	15929	18869	10558	12441	7824	51	31	56	14	19	36	38	38	62	78	46	37	248	97	105	49	16	13814	7666	11629	16884	10907	17713	13	233	64	24	41	22	13	24	80	5	56	12	10
LOC126522437	NW_026085745.1	28034971	28044652	-	9682	151	11	625	565	581	595	518	454	552	198	816	9	6	6	121	8	190	34	12	6	28	15	19	12	10	122	149	121	292	408	247	30	95	14	5	20	10	1	34	7	0	20	8	138
LOC126522394	NW_026085745.1	27196220	27299431	+	103212	863	791	1097	1767	1317	5319	4029	3154	2360	911	3191	301	250	462	981	607	1084	334	2012	529	944	515	1936	338	1088	2661	1964	2361	3532	9237	3243	699	850	552	476	848	1084	1142	1066	562	1309	2878	2137	1005
LOC126522256	NW_026085745.1	2762223	2792416	-	30194	190	24	1929	2477	887	8313	3879	4232	72	48	105	2	9	3	33	11	25	28	10	15	87	54	47	11	5	2969	1127	1845	7188	8193	6030	7	29	10	0	20	14	5	4	15	6	30	5	17
LOC126522070	NW_026085742.1	16160715	16196228	+	35514	1179	967	5170	5423	6342	14470	10053	8482	5362	2416	8359	1904	1317	2965	4292	3025	4514	668	5004	617	1066	681	3243	393	2208	6702	3837	6192	7600	11542	9446	2403	1841	2668	1681	3587	3847	2971	3287	1183	1755	4348	2462	3206
LOC126522030	NW_026085742.1	13766902	13789614	-	22713	237	51	685	729	943	1842	808	816	55	28	104	7	16	20	16	43	55	81	69	25	65	14	42	75	27	1447	765	1929	885	2340	828	12	377	40	13	60	30	10	21	34	28	70	40	15
LOC126522028	NW_026085742.1	13690755	13697136	+	6382	30	36	2531	5214	3087	526	1475	420	456	92	231	43	54	95	26	9	14	26	47	5	30	136	46	14	66	1863	1741	1840	705	2279	566	50	18	20	6	20	10	41	91	150	5	13	11	46
LOC126521972	NW_026085742.1	9713992	9716874	-	2883	10	6	643	710	872	319	196	91	32	9	36	3	2	12	1	2	10	6	0	6	1	6	7	4	2	149	104	295	279	410	80	5	6	4	0	0	4	3	14	1	0	0	0	21
LOC126521971	NW_026085742.1	9258983	9263816	-	4834	336	104	16570	12957	20312	44518	40788	35664	5	3	23	24	19	9	22	28	26	92	84	24	884	376	304	74	34	31980	19079	47543	39283	57917	87029	70	146	60	22	36	18	29	43	78	10	36	26	12
LOC126521969	NW_026085742.1	9213357	9238752	-	25396	535	149	18871	25735	29461	82212	63410	46647	12	8	31	96	54	37	26	54	42	278	306	47	1047	455	572	152	101	99055	45850	127605	58971	65837	99323	308	173	107	58	92	78	111	91	197	50	144	144	145
LOC126521953	NW_026084135.1	37294	45692	-	8399	8	0	288	301	398	190	386	359	36	30	54	0	0	1	15	0	1	2	5	0	11	7	10	2	2	695	153	709	647	200	451	0	2	0	3	2	4	0	1	3	6	5	6	1
LOC126521947	NW_026085742.1	7577285	7610685	-	33401	0	0	0	0	0	0	0	0	0	0	0	0	0	0	0	0	0	0	0	0	0	0	0	0	0	0	0	0	0	0	0	0	0	0	0	0	0	0	0	0	0	0	0	0
LOC126521946	NW_026085742.1	7390048	7418187	+	28140	381	35	4295	4746	4942	9629	5675	6253	1372	222	922	20	22	13	113	28	63	52	37	11	196	60	66	33	14	8741	4173	8630	8048	14102	8220	29	92	41	18	27	18	8	12	53	12	25	3	9
LOC126521942	NW_026085742.1	7304245	7327940	-	23696	156	30	2781	2854	3588	23326	13632	17262	25	12	24	1	6	51	11	9	34	22	16	20	250	93	89	13	9	9403	4660	11421	17038	25238	19615	8	30	8	4	5	8	6	5	33	9	17	19	4
LOC126521941	NW_026085742.1	7333046	7348897	-	15852	481	74	12033	8576	15700	34022	36005	37246	27	23	42	1	9	13	19	25	20	29	12	23	718	351	220	34	5	13409	6645	11639	46421	44262	45984	8	81	5	2	16	7	1	6	33	1	19	7	0
LOC126521940	NW_026085742.1	7275755	7300597	-	24843	536	36	3703	4170	3612	18769	12827	15011	40	23	34	3	10	14	18	21	34	79	193	8	731	272	352	46	87	12187	4363	10323	18117	27268	15528	8	64	17	8	29	17	175	82	32	236	488	213	10
LOC126521924	NW_026085742.1	5098604	5148266	-	49663	214	438	3058	2212	4238	5564	3968	3045	5465	2143	8554	1518	1372	1786	2214	889	2885	338	1246	329	440	369	979	231	468	3844	1449	4203	3132	4841	3511	1483	442	546	892	1188	1435	381	1266	453	468	1055	564	1619
LOC126521914	NW_026084134.1	11997	15067	-	3071	6	3	102	31	85	212	108	75	259	109	386	0	0	0	32	1	26	0	8	0	0	0	2	0	0	63	25	35	143	177	24	2	0	0	0	0	0	0	0	2	1	0	0	1
LOC126521899	NW_026085742.1	3880946	3901624	-	20679	1565	1957	21003	16037	24765	50981	49115	42679	31361	12906	39077	2453	1281	1948	3002	966	2426	810	2706	1307	1723	984	2405	421	1052	69812	19858	51916	62108	77566	70695	3980	481	834	1240	1358	1584	1039	2377	2986	1762	3226	1417	3662
LOC126521887	NW_026085742.1	3283055	3286240	+	3186	0	0	0	0	0	0	0	0	0	0	0	0	0	0	0	0	0	0	0	0	0	0	0	0	0	0	0	0	0	0	0	0	0	0	0	0	0	0	0	0	0	0	0	0
LOC126521885	NW_026085742.1	2753034	2758198	-	5165	218	14	2456	2043	3221	1558	2389	1120	69	62	81	68	4	18	11	34	8	25	53	3	80	37	14	10	8	1425	895	2454	1128	2160	1012	67	48	10	16	13	7	4	86	30	3	0	5	63
LOC126521878	NW_026085742.1	3365022	3396748	-	31727	189	103	1567	2091	1402	3986	1833	2051	3371	1374	4781	119	108	157	271	86	263	128	460	102	187	69	342	45	247	5239	1539	2932	2203	5683	1716	303	154	92	72	108	110	179	356	305	266	469	341	642
LOC126521875	NW_026085742.1	3212830	3310679	+	97850	2227	3885	19722	25819	24768	76538	31808	38330	2884	1276	3053	889	995	1557	1466	1090	1634	1432	7531	1948	4807	2032	8191	1028	4035	74799	15782	81509	47635	72649	45362	3624	1383	1190	711	1524	1541	4104	9544	3459	6306	11085	7633	5393
LOC126521840	NW_026085742.1	1669616	1679965	+	10350	174	183	23812	24265	16276	123598	70266	66883	422	91	196	5	13	18	43	31	50	134	19	27	895	679	837	38	9	43957	11133	19273	58788	97126	26052	38	206	70	13	50	10	6	72	81	3	34	23	29
LOC126521815	NW_026085742.1	600956	608128	-	7173	211	42	3191	2823	3363	3889	3411	3852	5028	1086	4720	694	723	860	1680	764	1369	19	119	34	146	65	47	40	22	5714	2669	5351	3662	4842	2580	810	1415	1446	1099	1161	1433	14	143	75	3	18	5	4007
LOC126521812	NW_026085742.1	560920	577609	-	16690	96	81	1003	506	1321	846	355	582	280	122	361	95	70	127	144	106	144	44	323	57	29	11	101	15	92	326	511	389	513	816	713	30	109	91	64	89	93	70	182	49	34	40	34	152
LOC126521724	NW_026085741.1	24806350	24813150	+	6801	71	165	1620	1254	1878	1521	1182	1118	2250	518	2448	424	294	520	480	112	431	78	241	93	123	50	112	31	103	1931	693	1927	1453	2320	1270	315	95	113	81	136	115	103	338	328	86	174	91	399
LOC126521675	NW_026085741.1	9813566	9916141	+	102576	740	100	2744	2250	4124	4018	2366	2366	749	267	898	52	71	85	432	112	344	178	174	79	125	74	150	128	61	2872	2619	3316	2451	4844	2478	45	501	259	40	145	76	31	73	117	17	109	37	59
LOC126521662	NW_026085741.1	10143587	10240414	-	96828	509	113	3166	3922	3161	16890	6870	9116	77	36	87	17	25	53	57	80	130	193	140	94	334	193	496	125	58	10469	5907	12658	9935	14617	11590	43	431	124	23	112	113	37	169	84	30	379	171	155
LOC126521632	NW_026085741.1	6357174	6439855	+	82682	765	376	2928	2614	3754	2625	2126	1846	7378	2827	9116	724	845	1119	1010	578	989	314	1846	272	319	222	1276	270	732	4163	1763	3379	2377	3113	1831	777	540	510	474	831	892	1000	1748	761	744	1139	1103	1339
LOC126521561	NW_026085741.1	22008115	22038226	-	30112	354	35	1865	2280	2382	3344	4289	3644	15	6	18	28	19	31	73	45	63	57	61	30	105	89	87	39	13	2620	1537	3210	4904	7557	4245	24	94	80	38	69	53	8	29	46	14	57	15	13
LOC126521526	NW_026085741.1	11896459	11907498	-	11040	264	14	2651	1970	3482	2811	4023	2646	18	3	25	14	3	4	5	3	5	13	53	13	171	58	104	15	31	3236	2898	4443	2999	4997	2914	48	36	8	1	11	1	10	25	32	49	61	65	41
LOC126521523	NW_026085741.1	9916534	9982336	+	65803	136	12	311	252	473	725	528	383	110	98	207	7	2	8	48	8	32	29	11	19	28	8	9	7	6	201	129	254	397	797	448	248	38	8	1	14	9	2	564	279	0	13	2	1713
LOC126521385	NW_026085741.1	23025729	23027334	+	1606	141	5	3132	2573	6175	1098	1250	1023	68856	25500	78660	50	4	79	373	6	359	26	186	3	75	23	27	20	56	1673	1229	2320	1440	2211	1151	13	51	18	9	21	4	9	6	22	2	21	1	9
LOC126521382	NW_026085741.1	23056686	23089951	-	33266	395	66	1331	950	899	241	218	95	46	7	32	12	18	50	46	53	74	109	71	75	76	47	74	110	50	743	447	872	200	197	94	9	330	87	23	89	39	16	24	46	10	95	23	49
LOC126521362	NW_026085741.1	22449693	22451330	-	1638	0	0	0	0	0	0	0	0	0	0	0	0	0	0	0	0	0	0	0	0	0	0	0	0	0	0	0	0	0	0	0	0	0	0	0	0	0	0	0	0	0	0	0	0
LOC126520905	NW_026085740.1	70106110	70211077	+	104968	359	71	142	76	125	90	70	123	68	31	116	49	128	113	89	111	113	192	2331	68	620	355	2350	192	808	189	147	301	52	117	67	207	449	346	129	122	105	1264	499	74	927	1757	1152	259
LOC126520868	NW_026085740.1	52120883	52129462	-	8580	92	13	541	218	762	179	191	202	2	1	3	13	10	12	24	19	31	17	33	12	13	8	30	20	9	229	249	286	330	454	267	5	80	26	23	24	15	4	27	13	10	65	19	62
LOC126520853	NW_026085740.1	52133567	52145883	-	12317	169	30	453	670	638	952	213	341	42	9	38	32	41	76	68	47	44	74	56	27	34	19	50	48	14	1685	664	1696	603	1472	446	129	150	64	41	96	57	9	116	22	11	30	15	170
LOC126520810	NW_026085740.1	31625966	31638435	+	12470	1635	6559	30786	20512	39076	59251	54585	44611	13735	6451	16186	3889	4522	7379	3936	2844	5129	1762	32225	2118	7342	4354	13868	2699	14362	97333	42870	66014	56714	71539	55940	6819	5258	9094	3064	4119	3937	16662	11987	11891	8717	18588	13145	8746
LOC126520771	NW_026085740.1	70061751	70156339	-	94589	641	1071	9781	9424	14043	14918	11125	10375	17485	6809	21685	1044	866	1712	2403	1950	2770	728	1528	798	1053	464	1496	166	762	14117	5420	15432	16339	21989	12530	1249	384	595	1813	2462	2451	482	3680	1472	717	1268	711	3500
LOC126520758	NW_026085740.1	61084133	61183953	-	99821	503	193	671	1312	1056	1125	560	698	266	75	217	98	48	97	152	124	211	141	210	189	77	43	103	102	67	2788	977	2414	1273	3707	2009	347	394	133	96	170	71	48	67	216	83	114	60	165
LOC126520673	NW_026085740.1	35109299	35177436	-	68138	673	212	1340	1403	2158	5312	2556	2934	2253	504	1472	216	206	294	462	196	432	251	156	139	143	92	156	208	79	2150	725	2487	3001	5257	3677	181	574	155	122	272	168	45	1408	348	42	163	22	3829
LOC126520650	NW_026085740.1	84600605	84665893	+	65289	701	806	7121	5874	9295	10574	6650	5493	15717	7848	25600	2057	1235	2565	2241	1425	2620	545	1424	511	505	306	1131	274	572	12853	5413	14522	5642	12088	6245	3810	1633	2405	1448	1769	2029	608	2815	2000	639	1350	808	1922
LOC126520635	NW_026085740.1	82703111	82835027	+	131917	175	112	1941	1960	1846	1477	1518	1304	87	50	96	91	107	177	71	57	65	45	198	112	101	30	76	48	115	2752	1327	2336	1904	1894	1349	135	98	60	59	81	56	65	138	245	32	52	43	170
LOC126520634	NW_026085740.1	82531969	82632003	+	100035	181	258	395	753	728	1010	486	393	33	11	30	745	517	929	303	154	337	86	82	66	58	50	77	48	19	812	358	638	456	682	273	582	188	169	176	420	363	22	158	140	18	47	35	108
LOC126520395	NW_026085740.1	68035165	68093727	-	58563	1690	537	27549	25705	31348	120088	145226	109384	195	63	175	897	399	288	157	170	116	407	1038	210	2191	1110	715	108	156	62930	23806	45079	137238	141744	159850	644	168	142	375	615	543	318	468	515	238	306	90	461
LOC126519808	NW_026085850.1	57818	95388	-	37571	133	24	424	852	531	1576	1786	1569	93	55	81	13	10	9	20	17	32	27	25	5	50	9	59	35	13	1929	614	939	3901	2487	5806	12	103	16	7	21	18	12	41	13	5	36	13	25
LOC126519732	NW_026085843.1	4941792	5153533	+	211742	834	118	1986	1437	2552	2902	2488	2650	117	43	117	46	68	78	76	103	152	187	216	101	230	53	164	183	79	3575	1963	2759	4119	5455	3385	49	720	240	72	174	85	61	198	138	53	113	41	31
LOC126519731	NW_026085843.1	4613399	4701582	+	88184	332	74	891	522	1013	1422	612	1429	24	20	37	6	17	11	19	47	66	91	84	62	54	77	96	83	33	1350	1356	1493	481	1475	524	42	270	42	25	43	14	17	22	92	20	59	19	11
LOC126519729	NW_026085843.1	4329783	4582650	+	252868	647	190	1470	1217	1551	872	1102	824	192	110	285	32	26	110	124	119	168	218	989	153	115	77	210	165	49	1438	1485	1628	2400	1595	1147	60	367	132	88	102	74	40	135	152	248	275	30	105
LOC126519698	NW_026085843.1	3212269	3295635	-	83367	3262	245	76584	68160	89314	92904	85835	91148	1225	444	1409	854	218	146	205	96	149	480	730	79	3448	579	606	155	213	105092	82599	83709	132402	156193	109789	290	282	117	231	198	239	185	129	558	58	142	44	141
LOC126519659	NW_026085740.1	64280513	64300285	-	19773	681	82	13984	10806	19279	11451	10336	11414	482	208	751	11	16	33	19	32	40	94	66	53	202	106	132	86	25	10916	7876	19110	18936	22772	11812	73	187	40	16	84	29	14	80	95	4	36	22	44
LOC126519584	NW_026085740.1	64344156	64383526	+	39371	491	2312	9537	7046	10188	15723	9311	11937	939	285	693	12	29	46	58	37	51	92	63	1183	380	143	134	54	47	10996	4118	12411	19730	24164	19326	104	181	42	27	61	35	18	147	3589	8	42	41	216
LOC126519463	NW_026085740.1	64353204	64357827	+	4624	0	0	0	0	0	0	0	0	0	0	0	0	0	0	0	0	0	0	0	0	0	0	0	0	0	0	0	0	0	0	0	0	0	0	0	0	0	0	0	0	0	0	0	0
LOC126519388	NW_026085740.1	64226139	64228455	-	2317	154	372	4335	3881	4621	6852	5883	4154	573	198	365	702	608	981	438	426	557	205	3405	221	982	397	2644	199	1725	12379	3440	10183	6402	8435	5695	569	376	416	477	523	735	1547	1222	660	1403	2312	1439	541
LOC126519321	NW_026085841.1	23401575	23493484	-	91910	358	53	4343	4657	9215	164	224	220	138	72	187	12	18	55	40	71	56	70	73	48	38	18	51	73	21	3366	982	1450	613	844	108	20	191	79	23	91	44	23	47	55	45	30	15	24
LOC126519289	NW_026085841.1	717580	754821	-	37242	432	237	2903	4838	4504	8382	7360	5022	545	169	544	34	17	24	53	34	97	130	109	50	178	122	318	95	88	9032	4733	5652	7891	11387	13568	344	142	27	11	67	17	85	887	362	81	177	92	760
LOC126519209	NW_026085841.1	15584438	15587346	+	2909	0	0	0	0	0	0	0	0	0	0	0	0	0	0	0	0	0	0	0	0	0	0	0	0	0	0	0	0	0	0	0	0	0	0	0	0	0	0	0	0	0	0	0	0
LOC126519173	NW_026085841.1	15299648	15363263	+	63616	48	18	808	939	828	1765	433	969	51	14	77	40	40	19	16	26	15	21	101	8	61	16	43	8	45	344	136	298	1137	548	588	48	40	10	21	37	28	53	40	15	33	13	19	54
LOC126519172	NW_026085841.1	15431850	15485555	+	53706	41	6	532	646	494	138	277	70	19	7	13	21	27	4	15	8	15	8	84	6	10	17	42	10	21	76	39	55	332	257	87	9	21	7	27	25	20	16	7	6	18	23	5	7
LOC126519167	NW_026085841.1	3205851	3345615	+	139765	738	130	14943	15968	20551	31484	20556	24487	14683	6559	19954	86	40	40	1949	75	1037	139	163	65	532	194	273	112	81	21275	8705	23450	32055	45262	31792	112	278	83	151	94	113	58	60	160	132	180	24	161
LOC126519157	NW_026085841.1	15688549	15746303	-	57755	49	29	3945	8938	4270	4960	5225	5038	114	126	297	367	149	655	63	10	66	14	50	27	126	56	32	18	5	6473	1313	12830	9802	6907	7721	225	38	17	7	7	19	6	10	45	1	12	8	45
LOC126519156	NW_026085841.1	15530685	15639588	-	108904	69	29	363	471	874	900	387	406	111	11	56	155	73	53	16	27	29	51	180	41	43	27	40	31	49	908	267	1531	459	1320	581	58	82	34	61	48	54	48	38	55	34	22	15	18
LOC126519042	NW_026085740.1	61922263	61932889	-	10627	71	4	1478	1164	1796	558	1062	521	5	0	2	10	0	1	8	24	12	19	11	5	7	17	32	11	11	1167	587	1952	357	767	438	45	24	8	1	17	21	11	4	13	11	3	13	31
LOC126518991	NW_026085841.1	16662098	16763625	-	101528	169	28	1920	1637	2877	2449	1918	2264	9866	5315	12452	40	11	29	211	21	256	60	65	22	82	35	67	44	26	1011	605	1117	1562	3824	1217	12	86	17	7	25	20	22	18	30	19	36	20	11
LOC126518979	NW_026085841.1	16927773	16938979	-	11207	18	11	435	393	598	1297	777	982	403	206	1607	3	0	3	98	12	291	0	11	1	39	3	8	3	2	483	33	483	361	560	723	6	30	3	1	0	2	6	0	4	1	4	0	0
LOC126518811	NW_026085740.1	60664303	60704530	+	40228	870	1061	8248	7491	9739	13161	11094	10934	21408	8212	22615	2309	1760	2811	4405	3303	3888	640	3846	822	1292	619	3043	324	1689	11523	3976	11660	10720	13976	9946	1879	1186	1673	1990	3579	3206	1801	3357	1417	2445	3689	3056	2734
LOC126518713	NW_026085740.1	58295758	58301076	-	5319	13	2	4098	1910	1405	728	1123	344	2	3	3	0	0	0	1	1	2	23	2	2	77	5	7	0	1	898	647	3632	441	252	1814	10	0	5	0	2	4	0	21	12	0	10	0	6
LOC126518705	NW_026085837.1	8960423	8962103	+	1681	25	1	218	433	317	1974	759	1030	1297	522	2037	22	3	1	85	4	167	8	54	1	88	58	76	7	27	619	237	746	816	1133	664	49	19	4	12	2	10	43	29	10	18	40	14	18
LOC126518704	NW_026085837.1	8994490	9179827	+	185338	353	88	3035	2770	2570	1219	1063	1478	107	57	140	9	15	20	34	42	67	121	130	46	150	35	149	80	36	1804	1079	1050	2187	1284	772	13	220	61	10	45	24	22	33	35	14	66	15	13
LOC126518639	NW_026085837.1	35109334	35315033	-	205700	656	173	2356	1638	3101	1368	632	1246	609	265	668	61	16	25	120	76	151	76	120	66	170	105	188	131	58	1928	554	1036	533	937	328	38	240	54	8	71	31	43	52	82	21	65	31	28
LOC126518617	NW_026085740.1	57834925	57953305	+	118381	5924	991	144212	128036	158144	218928	166638	208419	1300	386	1108	136	132	239	476	384	626	2270	27877	517	16505	4672	23251	2619	13229	174885	83610	143674	260603	243658	204544	223	1104	296	669	1170	478	14226	5241	1092	12692	28728	18260	466
LOC126518583	NW_026085740.1	57739670	57759546	-	19877	426	1013	3542	2614	3916	6420	5228	4949	2193	954	2809	983	739	1487	1019	1019	1440	408	4079	723	918	579	2965	346	1723	6788	2393	5653	5129	9212	4500	1244	684	798	698	1428	1949	1856	2699	1437	2183	3796	2482	1920
LOC126518572	NW_026085837.1	498185	561288	-	63104	108	25	7683	3551	6638	441	406	351	18	26	21	5	12	8	12	36	34	31	45	6	30	15	38	23	24	1516	1559	963	336	1375	220	2	39	4	2	23	1	16	17	16	13	24	8	8
LOC126518571	NW_026085837.1	634276	650861	+	16586	35	11	8044	3881	6789	235	251	343	11	2	8	2	1	5	3	2	11	12	9	5	10	12	12	12	1	2268	668	1581	310	1090	146	2	26	6	2	8	2	3	1	6	0	4	4	0
LOC126518526	NW_026085740.1	56605358	56749537	-	144180	1261	244	1918	2179	2176	13677	10315	14805	802	282	1016	68	131	137	391	290	382	868	1933	258	2222	836	2071	652	1212	1465	2055	1681	9520	9757	16447	108	747	301	112	361	166	501	1051	199	880	2093	1170	275
LOC126518382	NW_026085834.1	69640614	69894469	+	253856	1801	475	5668	5838	5939	26704	19535	16112	3836	1347	4011	708	1085	1658	1496	1403	1587	639	2572	421	1030	631	1427	557	1127	9448	4380	8695	20609	36488	14669	1031	2164	1372	964	1441	1290	1100	1308	649	1117	1478	847	1141
LOC126518341	NW_026085834.1	88316695	88321520	+	4826	0	0	0	0	0	0	0	0	0	0	0	0	0	0	0	0	0	0	0	0	0	0	0	0	0	0	0	0	0	0	0	0	0	0	0	0	0	0	0	0	0	0	0	0
LOC126518326	NW_026085740.1	55243156	55292115	+	48960	972	100	5208	6206	7198	13705	12665	9580	375	149	406	42	51	59	115	84	229	215	270	81	222	198	252	107	126	6834	3025	7072	12116	10780	11349	51	396	80	76	143	105	104	95	113	108	148	112	108
LOC126518292	NW_026085834.1	83791336	83830598	+	39263	170	22	314	399	187	3332	874	1178	66	16	51	12	12	11	24	25	17	45	56	13	35	17	45	35	17	1077	429	1124	2471	1592	2820	11	69	28	6	42	22	9	37	17	5	18	13	40
LOC126518165	NW_026085740.1	54758332	54789397	+	31066	419	787	3820	5347	5206	6308	5674	5360	66	28	108	130	95	74	137	152	175	210	372	403	446	141	330	168	136	4512	2915	7971	8258	6859	6522	174	337	130	92	139	136	101	65	521	98	235	87	77
LOC126518117	NW_026085834.1	29144955	29213467	-	68513	116	112	1119	717	500	6654	3241	3929	162	79	387	233	156	164	232	184	316	98	307	28	116	71	269	62	121	1681	745	1158	5662	5141	5487	368	122	83	147	238	194	118	141	106	92	339	239	442
LOC126518072	NW_026085834.1	76870704	76879023	+	8320	62	1	1953	1570	3290	302	300	379	35	14	23	0	1	1	6	1	5	17	7	8	4	8	10	2	6	1166	414	934	841	1235	480	2	7	1	6	8	3	3	2	11	1	12	10	2
LOC126518057	NW_026085834.1	76716365	76749896	-	33532	322	41	6417	7923	7862	13618	9933	5923	1463	497	1633	15	21	31	52	67	53	98	52	40	231	80	96	60	29	22654	10327	19980	9033	14383	8651	42	184	44	30	62	25	16	194	77	9	27	26	36
LOC126518051	NW_026085834.1	92772681	92823955	+	51275	262	41	21871	15608	40267	2691	1707	3160	77	36	88	35	25	73	17	29	29	123	74	46	183	66	50	53	45	16613	9624	45085	3326	9696	2536	112	100	48	10	54	21	34	158	551	13	39	8	23
LOC126517999	NW_026085834.1	90532417	90609189	-	76773	3518	610	107077	164425	103055	858648	269270	393366	325	125	800	934	277	433	470	629	633	2798	12105	255	19054	6842	24204	3014	4502	626410	279396	538473	432292	681014	413006	2048	1130	700	337	708	458	6742	5964	2182	7246	15159	11474	605
LOC126517956	NW_026085834.1	87453482	87462504	+	9023	907	25	8628	6381	10985	7120	17391	4843	24	7	16	16	1	4	3	7	60	11	12	3	124	180	52	14	6	8361	3417	4082	4194	5234	4417	6	36	7	1	6	4	2	28	75	4	48	8	6
LOC126517946	NW_026085834.1	86520412	86552163	+	31752	508	118	3465	1838	5170	1838	1728	2235	144	54	223	25	21	26	53	91	82	125	48	68	157	54	88	74	24	4051	3661	3001	3696	3041	3255	33	175	46	61	188	123	15	137	130	34	82	22	140
LOC126517915	NW_026085834.1	11450573	11527209	-	76637	0	0	0	0	0	0	0	0	0	0	0	0	0	0	0	0	0	0	0	0	0	0	0	0	0	0	0	0	0	0	0	0	0	0	0	0	0	0	0	0	0	0	0	0
LOC126517872	NW_026085834.1	92845704	92877752	+	32049	133	47	3079	3412	5530	20947	5863	10589	105	49	90	7	7	19	15	13	44	63	33	22	226	98	83	20	16	6800	4312	18071	6327	16883	10285	20	134	16	10	19	31	8	62	43	0	25	18	162
LOC126517847	NW_026085834.1	38056626	38095091	-	38466	428	531	4153	3760	3192	25389	17228	19051	1420	591	1498	1383	729	1221	1299	1223	1860	422	1363	93	871	557	1334	323	636	8105	3177	8605	23022	16031	19022	1082	594	528	656	818	1089	735	948	471	588	1559	794	1956
LOC126517842	NW_026085834.1	24679768	24722503	+	42736	117	35	1260	1782	1776	4738	4070	3408	251	102	289	19	10	11	48	28	59	51	27	21	34	29	48	41	10	3249	1062	2513	3575	4966	5589	11	157	47	26	49	27	10	31	45	2	31	6	46
LOC126517816	NW_026085834.1	86403781	86427058	-	23278	323	46	5561	3735	5084	2418	2462	2700	49	21	16	46	26	61	28	53	41	101	33	25	132	72	120	37	32	3824	1932	4903	3191	6879	2083	101	189	92	9	44	24	10	77	57	13	41	7	65
LOC126517806	NW_026085740.1	49657510	49683667	-	26158	841	884	2086	1805	2693	5962	6344	5636	4961	2117	6620	972	805	1491	1995	1643	2699	600	3428	478	906	629	1703	507	1548	2082	1207	1808	7062	8171	7159	1013	724	831	1337	1960	2253	1566	2136	954	881	1632	1083	2370
LOC126517745	NW_026085740.1	48231317	48261073	+	29757	175	920	4582	3396	5146	13535	9858	8601	2352	862	2622	966	1006	1203	736	522	885	191	1117	832	633	387	1814	146	576	11512	3487	9172	9379	12234	7144	769	509	435	671	547	891	599	999	3008	900	1641	1102	688
LOC126517671	NW_026085834.1	11191010	11427338	-	236329	0	0	0	0	0	0	0	0	0	0	0	0	0	0	0	0	0	0	0	0	0	0	0	0	0	0	0	0	0	0	0	0	0	0	0	0	0	0	0	0	0	0	0	0
LOC126517665	NW_026085834.1	70746819	70811822	-	65004	1459	112	4582	3645	4476	11985	8278	9324	7206	2814	9310	230	122	76	778	112	659	674	583	90	215	152	235	157	149	11170	4429	5280	12584	23990	11514	733	338	112	100	278	173	161	1212	188	111	161	61	1752
LOC126517590	NW_026085834.1	13668883	13741983	+	73101	2352	436	42061	61958	47903	744129	284507	474258	319	79	381	378	169	138	269	298	296	863	548	213	7592	1559	1732	212	277	344062	132172	292433	461190	666320	573900	608	465	305	954	1098	964	296	277	636	255	424	160	240
LOC126517577	NW_026085834.1	16018053	16067788	+	49736	34	5	1136	1675	1956	1719	1513	1978	56	11	48	1	1	1	2	6	8	19	10	1	23	20	13	4	5	4230	783	2591	2659	4183	2464	23	12	3	0	2	6	0	29	12	0	0	4	41
LOC126517562	NW_026085834.1	35939202	36021006	+	81805	2645	3375	14526	10514	15566	52978	47377	48295	2187	1257	5105	3200	2658	4948	5076	3745	7447	705	7707	1144	3296	2263	8180	907	3725	15008	6521	10651	42538	33508	34172	2311	1759	1837	3487	4923	6194	3869	4677	2776	4780	8359	5262	3003
LOC126517530	NW_026085834.1	94880467	94902891	-	22425	533	363	5684	6061	8500	9413	9309	5641	168	222	506	132	127	299	180	53	87	137	366	209	312	190	644	97	222	9134	3135	9139	9932	11390	6762	238	206	151	25	62	91	194	293	492	302	379	363	407
LOC126517522	NW_026085834.1	65242375	65246032	+	3658	232	492	815	1061	1027	8311	3518	3965	2482	1143	4050	481	389	582	3071	1766	2882	237	1296	264	694	297	1397	111	599	1889	590	2297	4835	7705	4972	1272	309	552	1237	1851	3175	1055	1790	466	1506	3125	2379	1696
LOC126517509	NW_026085834.1	86378663	86380116	+	1454	4	1	7620	5468	7626	581	170	179	4	5	2	0	2	0	1	6	2	27	0	0	0	1	3	7	4	9018	3567	12083	798	1952	124	9	5	3	0	0	1	0	4	19	1	0	0	12
LOC126517461	NW_026085834.1	92879218	92892532	+	13315	70	12	1195	554	2964	396	573	463	37	14	40	1	7	5	0	10	2	13	11	2	24	21	23	23	9	94	184	155	304	1298	444	0	69	12	3	18	4	5	3	7	6	9	7	0
LOC126517438	NW_026085834.1	82517419	82541123	-	23705	111	22	1009	1303	1470	352	200	279	5	12	13	13	33	35	22	39	29	24	7	20	20	8	25	22	8	446	356	231	648	909	165	1	136	18	24	25	27	1	7	27	1	27	3	8
LOC126517435	NW_026085834.1	82558854	82583903	-	25050	154	20	3185	2433	1953	1123	135	473	35	14	15	24	26	42	45	51	50	34	59	23	17	13	24	68	30	1848	506	1422	1945	1479	597	6	150	48	14	61	19	14	19	28	10	35	8	9
LOC126517361	NW_026085834.1	77770678	77819377	+	48700	161	331	797	1261	1370	3483	2281	1898	1974	958	3224	666	511	786	1308	943	1976	339	389	175	294	228	628	99	322	2455	838	2856	1548	4239	2069	1046	262	363	854	910	1595	240	1050	444	337	552	377	1855
LOC126517315	NW_026085740.1	43626365	43664226	-	37862	386	226	852	773	870	1951	1584	1285	973	402	814	469	373	605	428	307	450	262	744	208	339	273	913	172	449	1236	670	772	1396	3421	1518	436	464	273	374	843	987	959	507	329	558	1287	1005	999
LOC126516986	NW_026085740.1	42710129	42718216	-	8088	54	454	1405	1486	1487	3365	1845	1805	974	569	1283	413	295	575	380	269	403	100	253	239	185	100	304	51	123	3483	815	4437	1613	2779	1489	525	366	361	221	320	355	121	530	635	99	222	171	519
LOC126516890	NW_026085833.1	47870200	47894719	-	24520	118	56	446	490	469	1149	608	518	319	225	273	33	20	29	53	29	95	85	91	25	41	28	77	20	24	500	286	780	428	1416	413	114	112	28	29	40	23	25	474	113	8	25	4	304
LOC126516813	NW_026085833.1	32900467	32943464	+	42998	486	80	16854	20514	21720	13968	21288	24587	1693	560	1443	250	32	49	421	66	465	64	137	34	261	111	141	51	42	13608	5055	8777	62282	24290	22596	179	214	45	57	60	54	47	37	76	15	61	25	161
LOC126516803	NW_026085833.1	13159717	13207396	+	47680	133	117	758	1712	689	2951	1506	1669	754	301	1302	127	79	129	228	84	244	23	112	92	73	54	129	27	64	2866	490	3022	3521	6323	2906	330	74	40	251	488	899	123	370	146	186	584	305	407
LOC126516779	NW_026085833.1	51060412	51165765	-	105354	779	858	1671	1862	2135	4665	3704	3082	2369	1052	3080	500	786	949	726	610	1023	541	1858	601	1293	855	2332	256	947	4130	2178	3584	2374	3478	2348	979	845	841	338	499	471	755	1264	1138	1365	2392	1751	1120
LOC126516742	NW_026085833.1	25602381	25623546	+	21166	73	67	2291	3590	4294	3364	4860	3670	17	1	14	78	7	13	5	3	11	36	53	4	81	88	76	9	9	2774	4797	3704	3372	2436	2310	91	5	15	10	7	31	37	23	36	2	9	2	33
LOC126516715	NW_026085833.1	36352154	36529141	-	176988	1671	520	3193	3187	4223	2016	1922	1547	1730	720	2359	269	363	647	629	644	784	559	2195	336	1034	575	1886	536	825	3314	2318	2633	1365	2210	1076	637	1101	401	267	529	461	668	1034	357	953	1488	841	1043
LOC126516700	NW_026085833.1	1420863	1659794	-	238932	2032	339	1893	1612	3520	1735	2104	2936	175	98	197	33	85	106	149	244	265	586	1196	191	914	516	1090	522	532	639	1135	433	1911	2306	1667	9	773	194	62	256	100	541	175	144	350	1022	629	8
LOC126516691	NW_026085833.1	10903295	10996963	+	93669	1018	767	2931	3095	3603	9596	6783	5701	2379	795	2437	615	680	1056	694	569	928	353	1909	495	887	385	2394	244	984	4949	2227	4791	5879	8952	4952	877	637	562	479	617	1049	1322	1579	652	1370	2773	1827	1239
LOC126516499	NW_026085740.1	39977371	40115660	-	138290	1864	610	3873	3867	4875	3461	2402	2478	3447	1435	4244	790	935	2012	1091	1305	1830	714	1567	451	564	458	707	571	526	4638	2877	9002	4700	12301	4135	865	1968	1290	1032	2034	1697	378	767	909	279	859	271	790
LOC126516497	NW_026085833.1	42955950	42961316	+	5367	60	9	1935	1664	1837	3251	5474	3204	6	4	4	11	0	0	4	1	9	16	9	1	37	71	35	14	0	2435	1192	1528	3722	2964	2323	15	8	5	0	20	0	0	0	9	0	0	1	5
LOC126516470	NW_026085833.1	16287669	16372621	-	84953	1806	3923	27897	21127	30034	21743	16551	13336	1591	919	2967	6138	5930	9226	3717	2480	5039	444	10350	1445	3016	1199	7166	655	4016	25699	11154	26328	17436	42448	12296	4260	5453	5800	2592	5403	6065	5615	3269	3029	5900	11211	6781	2755
LOC126516466	NW_026085833.1	16844569	16846225	-	1657	1	0	101	154	79	47	59	46	0	0	0	1	0	0	0	0	1	1	1	0	7	3	2	0	0	184	61	252	166	301	143	0	0	0	2	2	0	0	0	0	11	9	0	0
LOC126516448	NW_026085833.1	49767413	50289176	+	521764	1526	282	3278	3012	4654	7037	5764	6973	535	211	683	300	306	686	468	489	577	322	390	133	610	243	407	277	326	4993	3459	6024	4344	7222	4654	432	807	219	141	330	223	75	417	170	47	118	55	252
LOC126516437	NW_026085833.1	30731716	30756863	-	25148	376	454	619	732	1018	2655	1448	1362	2933	1183	3656	431	389	617	1251	614	1429	195	899	198	404	301	1374	176	519	1140	432	968	1424	2241	1261	453	437	362	397	626	859	546	930	332	713	1093	620	769
[truncated: 17 more columns]
