# Supplementary material for: Genome sequencing and multi-stage, blood-feeding, and tissue-specific transcriptome atlas of the Rocky Mountain wood tick provide a critical resource for this vector
Source: bioRxiv. 2026 Apr 17:2026.04.15.717773. Preprint. [Version 1] doi: 10.64898/2026.04.15.717773 (PMC13105059; doi:10.64898/2026.04.15.717773)
Supplement: Supplement 18 — Table S16 - HOMER-predicted transcription factor binding sites based on RNA-seq data in adult female midguts before and after blood feeding. Analyses were performed using promoter regions defined as either 500 bp or 2,000 bp upstream of annotated transcription start sites, with enriched motifs reported along with their associated transcription factors and statistical significance values. [file media-18.xlsx]

## Sheet: enrichment
motif name	consensus	promoters_500_symbols_adult_midgut_female_fed_vs_unfed_sig_lfc2_down	promoters_2000_symbols_adult_midgut_female_fed_vs_unfed_sig_lfc2_down	promoters_500_symbols_adult_midgut_female_fed_vs_unfed_sig_lfc2_up	promoters_2000_symbols_adult_midgut_female_fed_vs_unfed_sig_lfc2_up	max	sd
XP_050047284.1_zf-C4	AWNTAGGTCASTAGGTCA	0	0	11	3.67	11	5.19
XP_050049516.1_T-box	TTCACACCTARGTGTGAA	0	0	0	11	11	5.5
XP_050047272.1_T-box	TTCACACCTARGTGTGAA	0	0	0	11	11	5.5
XP_054922164.1_Runt	CWAACCACAAAAACCACGAAH	0	9	0	0	9	4.5
XP_050026652.1_Runt	CWAACCACAAAAACCACGAAH	0	9	0	0	9	4.5
XP_050049454.1_zf-C4	DTGGACTTTGGACTY	0	0.6	5.75	2.12	5.75	2.58
XP_054926909.1_Homeobox	TGACAGCTGTCA	1.7	1.34	3.81	1.69	3.81	1.13
XP_050043065.1_HLH	AACAGCTGACRC	3.51	1.79	0.71	1.22	3.51	1.22
XP_050043517.1_HLH	AACAGCTGACRC	3.51	1.79	0.71	1.22	3.51	1.22
XP_050039109.1_Ets	ATGATCCGGGACN	1.12	1.4	3.29	2.3	3.29	0.98
XP_054931507.1_RFX_DNA_binding	CGTTGCCATGGCAACG	3.25	2.11	0.65	0.83	3.25	1.22
XP_050052105.2_zf-C2H2,zf-C2H2,zf-C2H2,zf-C2H2,zf-C2H2,zf-C2H2	ATAAATCACAGCAYNC	0.56	1.48	3.14	1.31	3.14	1.09
XP_050036210.2_PAX	RTCATGCGTGACG	3.1	1.51	1.05	1.37	3.1	0.91
XP_050045768.1_HLH	RVCATATGTCRCSBTATTT	3	1.58	1.83	0.52	3	1.02
XP_050036783.1_Homeobox	TGACAGCTGTCA	1.51	1.53	2.68	1.55	2.68	0.58
XP_050024699.1_HLH	GCGACAGCTGTCGC	0	1.27	2.2	2.3	2.3	1.07
XP_050050131.1_zf-C2H2,zf-C2H2,zf-C2H2,zf-C2H2	TMCGCCCACGCAC	0.59	1.16	2.3	1.49	2.3	0.71
XP_054927033.1_HLH	GGGBMKCAGCTGCGTCCC	1.5	1.46	2.2	2.3	2.3	0.45
XP_050050157.1_bZIP_1	WWNTGCTGMGTCAGCANWW	0.75	1.48	2.27	1.92	2.27	0.65
XP_054919793.1_zf-C2H2,zf-C2H2,zf-C2H2,zf-C2H2	TGCAGTGATTTATT	0	0	2.2	0.88	2.2	1.04
XP_050052108.1_zf-C2H2,zf-C2H2,zf-C2H2,zf-C2H2	TGCAGTGATTTATT	0	0	2.2	0.88	2.2	1.04
XP_050046919.1_HLH	SCACGTGGSNGSSGS	1.95	0.81	0.99	1.17	1.95	0.5
XP_050025895.1_HLH	NKCACGTGMNNNTCACGTGMN	0.82	1.87	0	0	1.87	0.89
XP_054930050.1_HMG_box	NAACAATAACATTGTTN	1.8	1.06	1.83	1.1	1.83	0.43
XP_050040430.1_PAX,Homeobox	TCACGCHTCACYGCACN	0.84	0.68	1.83	0.93	1.83	0.52
XP_054930254.1_PAX,Homeobox	TCACGCHTCACYGCACN	0.84	0.68	1.83	0.93	1.83	0.52
XP_054922521.1_Pou,Homeobox	TAATKAGNTGNTAATKA	1.06	1.38	1.78	0.98	1.78	0.37
XP_050034033.1_Homeobox	GNRGRBTTAATGGSYTHGK	0	0.98	1.77	0.85	1.77	0.72
XP_054932882.1_Homeobox	NTAATTSGATTAS	1.73	1.26	1.19	1.2	1.73	0.26
XP_054920776.1_PAX,Homeobox	ASCGTGACKAATYR	0.47	1.48	1.53	1.62	1.62	0.54
XP_050027173.1_GATA,GATA	VWGATAAGR	0.91	1.15	1.59	1.11	1.59	0.29
XP_050027719.2_GATA,GATA	VWGATAAGR	0.91	1.15	1.59	1.11	1.59	0.29
XP_050027721.1_GATA,GATA	VWGATAAGR	0.91	1.15	1.59	1.11	1.59	0.29
XP_054929691.1_CBFB_NFYA	HCTGATTGGYTAVT	1.55	1.4	1.21	1.22	1.55	0.16
XP_054924690.1_HLH	RMCACGTGCC	1.54	1.04	1.1	1.09	1.54	0.23
XP_050025287.2_PAX,Homeobox	TAATTGATTA	1	1.48	1.16	1.37	1.48	0.21
XP_050023270.1_MH1	TTGGCANNNTGCCAA	1.47	1.17	1.28	0.66	1.47	0.35
XP_050044744.1_Homeobox	YTAAGTGC	1.47	1.06	1.02	1.01	1.47	0.22
XP_050040097.1_Homeobox	TAATTAGATTA	1.47	1.11	1.2	1.24	1.47	0.15
XP_054927227.1_HMG_box	WNTGCTGACT	1.44	0.91	1.18	1.01	1.44	0.23
XP_054924594.1_zf-C4	NAGGTCAH	1.4	1.08	1.04	1.03	1.4	0.18
XP_050046291.1_zf-C2H2,zf-C2H2,zf-C2H2	MTCACGCCCMCC	0.92	0.98	1.14	1.39	1.39	0.21
XP_050025649.1_zf-C2H2,zf-C2H2,zf-C2H2,zf-C2H2,zf-C2H2,zf-C2H2,zf-C2H2,zf-C2H2,zf-C2H2	TCCCCTGGGG	0.78	1.36	1	0.9	1.36	0.25
XP_050041853.1_zf-C2H2,zf-C2H2,zf-C2H2	VRCCMCGCCCN	0.76	1.36	1.31	1.11	1.36	0.27
XP_050023735.1_zf-C2H2,zf-C2H2,zf-C2H2	VRCCMCGCCCN	0.76	1.36	1.31	1.11	1.36	0.27
XP_050026401.1_zf-C2H2,zf-C2H2,zf-C2H2,zf-C2H2,zf-C2H2,zf-C2H2	NRGGCCGTGTGCAAAAS	0	0	0	1.35	1.35	0.68
XP_050033342.1_zf-C4	SAGGTCAN	1.35	1.07	1.06	1.04	1.35	0.15
XP_050044657.2_Homeobox	WTAATTTAATTAW	1.08	1.19	0.45	1.35	1.35	0.39
XP_050040349.1_HLH	AHCAGCTGG	1.35	1.03	1.05	1.02	1.35	0.16
XP_050045295.1_zf-C4	NRAGGTCAN	1.34	1.09	1.1	1.04	1.34	0.14
XP_050040280.1_zf-C2H2,zf-C2H2,zf-C2H2	MVDGCCACACCCAYH	1.13	0.8	1.34	1.2	1.34	0.23
XP_050031191.1_Ets	AASGAGGAAGTR	0.72	1.33	1.07	0.99	1.33	0.25
XP_050049179.1_Homeobox	TACGTGWWWWWWCGCGTW	0.28	0.8	1.33	1.24	1.33	0.48
XP_050050124.1_zf-C2H2,zf-C2H2,zf-C2H2,zf-C2H2,zf-C2H2	NGCAACAGGTG	0.67	0.85	1.27	1.32	1.32	0.32
XP_050050155.1_zf-C2H2,zf-C2H2,zf-C2H2,zf-C2H2,zf-C2H2	NGCAACAGGTG	0.67	0.85	1.27	1.32	1.32	0.32
XP_054921515.1_CUT,CUT,CUT,Homeobox	TTRAAC	1.31	1.04	1.02	1.01	1.31	0.15
XP_054932472.1_zf-C4	AAAGTCAMAVTAGM	0.56	0.91	1.31	1.09	1.31	0.32
XP_054927575.1_Homeobox	NDYGATACGY	1.31	0.97	1.09	1.02	1.31	0.15
XP_050030448.1_Homeobox	SSTAATTACS	0.83	1.31	0.99	1.01	1.31	0.2
XP_054933201.1_Homeobox	GYTAATTRRSSYYAATTARC	0	1.3	0	0.91	1.3	0.66
XP_050050374.1_zf-C4	TCAAGGTCAH	0.6	0.87	1.28	1.09	1.28	0.29
XP_050051269.1_zf-C2H2,zf-C2H2,zf-C2H2,zf-C2H2,zf-C2H2	AACCACCTGTTR	0.57	0.76	1.28	1.09	1.28	0.32
XP_050024427.1_Homeobox	CTAATTAY	1.28	1.07	0.96	0.99	1.28	0.14
XP_050049673.1_zf-C4	CAAGGTCAT	0.71	0.77	1.27	1.1	1.27	0.27
XP_050022755.1_Homeobox	AWTTTAATTAA	1.27	1.07	0.92	0.99	1.27	0.15
XP_054933538.1_E2F_TDP	SSGCGGGAAVN	0.89	0.78	1.24	1.26	1.26	0.25
XP_050044800.1_SRF-TF	CYAWATWTGG	0.91	1.25	1.07	1.03	1.25	0.14
XP_054918881.1_TCR,TCR	NDWTTYAAAH	1.25	1.08	0.98	1.01	1.25	0.12
XP_050044718.1_zf-C2H2,zf-C2H2,zf-C2H2	GCCACGCCCMCY	0.89	0.93	0.98	1.24	1.24	0.16
XP_050033143.1_LAG1-DNAbind	MGKTTCCCACAVT	0.46	0.95	1.24	0.97	1.24	0.32
XP_050044836.1_zf-C2H2,zf-C2H2,zf-C2H2	NGCCACGCCCCCC	0.95	0.97	1.23	1.17	1.23	0.14
XP_050048722.1_Homeobox	STAATTRS	1.23	1.08	1	1.02	1.23	0.1
XP_054926743.1_HLH	VCAGGTGBN	1.23	1.02	1.02	1.01	1.23	0.11
XP_054928208.1_Forkhead	GTAAACAA	0.88	0.98	1.22	1.11	1.22	0.15
XP_054929710.1_zf-C4	AGGTCA	1.22	1.15	1.09	1.04	1.22	0.08
XP_054927105.1_HLH	CACGTGACC	0.68	0.85	1.22	1.21	1.22	0.27
XP_050033003.1_HLH	SACCATATGGTS	1.22	0.43	0.32	0.77	1.22	0.4
XP_050036173.1_Forkhead	AAACAATAAYATT	1.12	1.22	0.76	0.93	1.22	0.2
XP_050048254.1_bZIP_1	ACACGTGGC	0.73	0.89	1.21	1.14	1.21	0.22
XP_050025651.1_HLH	NWGCACGTGAYN	0.73	0.94	1.2	1.14	1.2	0.21
XP_054921563.1_HLH	NWGCACGTGAYN	0.73	0.94	1.2	1.14	1.2	0.21
XP_054921568.1_HLH	NWGCACGTGAYN	0.73	0.94	1.2	1.14	1.2	0.21
XP_054919827.1_Homeobox	CTAAACGG	1.2	0.94	1.06	1.02	1.2	0.11
XP_050049548.1_bZIP_1	RTKDCGCAAT	0.95	1.1	1.19	1.05	1.19	0.1
XP_054929268.1_bZIP_1	GTTACGTAAC	1.11	1.18	0.95	1.09	1.18	0.1
XP_054922906.1_zf-C4	TGAGGTCAATNN	0.86	1.03	1.18	1.04	1.18	0.13
XP_054932921.1_bZIP_1	GRTGACRTCAYC	1.1	1.04	1.18	1.02	1.18	0.07
XP_050049216.1_zf-C4	BAAAGGTCAN	0.78	1.18	1.06	1.03	1.18	0.16
XP_050049089.1_Homeobox	SSTAATTAGB	0.94	1.17	1.04	1.05	1.17	0.1
XP_050048882.1_Homeobox	GCTAATTAC	0.93	1.17	1.07	1.02	1.17	0.1
XP_050034410.1_HLH	NATCACGTGRN	1.17	0.85	1.13	1.06	1.17	0.14
XP_054924506.1_GCM	WATATGCGGGTHB	0.71	0.74	1.17	1.09	1.17	0.24
XP_050033624.1_Homeobox	TAATTARATTA	1.16	1.06	0.94	1.16	1.16	0.1
XP_050038614.1_RFX_DNA_binding	CKGTTGCCAGG	0.77	0.89	1.16	1.01	1.16	0.17
XP_050036714.1_Homeobox	VCGTATCRYN	1.16	1.04	1.06	1.02	1.16	0.06
XP_050031162.1_HLH	AMCATATGKT	0.7	0.79	1.16	0.99	1.16	0.2
XP_050026421.1_Forkhead	TCRTAAACA	1.16	0.96	1.05	1	1.16	0.08
XP_050050401.1_Homeobox	CAAGTGCGTG	1.16	0.93	1.02	1.05	1.16	0.09
XP_054922647.1_HLH	TGCGTGAC	0.74	0.92	1.08	1.15	1.15	0.18
XP_050027698.1_zf-C2H2,zf-C2H2,zf-C2H2,zf-C2H2,zf-C2H2,zf-C2H2	TGATTGCTCTTTT	0.9	1.15	0	1	1.15	0.52
XP_050047227.1_Homeobox	WTAAYGAB	0.87	1.15	1.05	1.01	1.15	0.11
XP_050026730.1_bZIP_1	GTKACGTCAT	1.07	0.99	1.15	1.04	1.15	0.07
XP_054929792.1_Pou,Homeobox	ATGCATAATTRAT	0.76	1.15	1.09	1.13	1.15	0.18
XP_054919104.1_Homeobox	TAATTRSATTA	1.14	1.07	1.04	1.1	1.14	0.04
XP_050026260.1_Myb_DNA-binding,Myb_DNA-binding	GATTTAACATAA	0.64	1.01	1.1	1.14	1.14	0.23
XP_050051155.1_zf-C4	AAGGTCAH	0.7	0.92	1.14	1.05	1.14	0.19
XP_050044963.2_zf-C4	GAGATCAA	0.9	1.14	0.98	1.01	1.14	0.1
XP_050048539.1_E2F_TDP	WAATGGCGCCAAAA	0.67	1.12	0.66	1.14	1.14	0.27
XP_050045880.1_zf-C2H2,zf-C2H2,zf-C2H2	TWRGCCCCGCCCMCH	0.94	1.13	0.68	1.04	1.13	0.2
XP_054921277.1_HLH	RGCAGCTGCY	0.89	0.78	1.13	1.13	1.13	0.18
XP_050025009.1_HLH	RGCAGCTGCY	0.89	0.78	1.13	1.13	1.13	0.18
XP_050048445.1_HLH	RGCAGCTGCY	0.89	0.78	1.13	1.13	1.13	0.18
XP_054933970.1_HLH	RGCAGCTGCY	0.89	0.78	1.13	1.13	1.13	0.18
XP_054917090.1_HLH	RGCAGCTGCY	0.89	0.78	1.13	1.13	1.13	0.18
XP_050049369.1_ARID	NNNAWATTNN	1.13	1.01	1.03	1	1.13	0.06
XP_050052649.1_PAX	CANTSAWGCG	1.13	1.02	1.04	1.04	1.13	0.05
XP_050045237.1_zf-C4	RAGGTCAT	0.74	0.92	1.13	1	1.13	0.16
XP_050052846.1_HLH	VNGGCACGCGMCAK	0.82	0.89	1.12	1.12	1.12	0.16
XP_050052845.1_HLH	VNGGCACGCGMCAK	0.82	0.89	1.12	1.12	1.12	0.16
XP_050036374.1_Homeobox	NTAATBNVATTAN	1.12	1.07	1.1	1.12	1.12	0.03
XP_050049083.1_Homeobox	NTAAYGAB	0.85	1.12	1.04	1	1.12	0.12
XP_050028099.1_HLH	GTACGTGACC	0.44	0.84	1.09	1.11	1.11	0.32
XP_050036148.1_HLH	GTACGTGACC	0.44	0.84	1.09	1.11	1.11	0.32
XP_050042754.1_HLH	GTRACAGCTG	0.94	0.99	1.11	1.09	1.11	0.08
XP_050039229.1_HLH	AACACCTGCR	0.74	0.89	1.11	1.08	1.11	0.17
XP_050030636.1_Ets	VACCGGAAGTN	0.65	0.77	1.11	0.99	1.11	0.21
XP_050026004.1_zf-C2H2,zf-C2H2,zf-C2H2	GCCACGCCCCCH	0.93	1.05	0.98	1.11	1.11	0.08
XP_050049393.1_zf-C2H2,zf-C2H2,zf-C2H2	NHMCGCCCACGCMM	0.72	0.96	1.03	1.11	1.11	0.17
XP_054927866.1_Homeobox	HTAATCCB	0.9	1.09	1.11	1.04	1.11	0.09
XP_054933393.1_ARID	NDATHAAAN	1.11	1.02	1	1	1.11	0.05
XP_050052000.1_Homeobox	TGTCAAAN	0.91	1.1	0.94	0.98	1.1	0.09
XP_050033754.1_E2F_TDP	NGCGCGCGCN	0.88	0.93	1.1	1.08	1.1	0.11
XP_050026769.1_zf-C2H2,zf-C2H2,zf-C2H2,zf-C2H2,zf-C2H2	TGCTACTGTD	0.59	1.1	1.1	1.02	1.1	0.24
XP_050026768.1_zf-C2H2,zf-C2H2,zf-C2H2,zf-C2H2,zf-C2H2	TGCTACTGTD	0.59	1.1	1.1	1.02	1.1	0.24
XP_050037323.1_HLH	AADTCGTGACT	0.95	0.85	1.01	1.1	1.1	0.11
XP_050049969.1_Homeobox	CGTTAATTGCT	1.06	1.1	1.04	0.95	1.1	0.06
XP_050040067.1_zf-C2H2,zf-C2H2,zf-C2H2	GRCCACGCCCA	0.87	0.95	1.05	1.1	1.1	0.1
XP_050047216.1_Forkhead	YAWATAAACAAHB	1.1	1.03	0.89	0.99	1.1	0.09
XP_050047222.1_zf-C2H2,zf-C2H2,zf-C2H2,zf-C2H2,zf-C2H2	CACCTGT	0.76	0.89	1.1	1.04	1.1	0.15
XP_050042938.1_T-box	KNAGGTGTGAAW	0.71	0.62	1.02	1.1	1.1	0.23
XP_050047835.1_Forkhead	RTAAACAAACAH	1.04	1.07	1.09	1.06	1.09	0.02
XP_050048522.1_HLH	SSCACGYGHC	1.09	1.01	1.03	1.02	1.09	0.04
XP_050025628.1_HLH	SSCACGYGHC	1.09	1.01	1.03	1.02	1.09	0.04
XP_050052784.1_HLH	SSCACGYGHC	1.09	1.01	1.03	1.02	1.09	0.04
XP_054933271.1_Homeobox	TTAATTAR	1.04	1.04	1.09	1.05	1.09	0.02
XP_050048415.1_HLH	RGCAGCTGCH	0.76	0.8	1.05	1.09	1.09	0.17
XP_050034041.1_Homeobox	BTAATKRC	1.09	1.01	1.01	1	1.09	0.04
XP_050028232.1_HLH	TCACGTG	0.94	0.89	1.09	1.08	1.09	0.1
XP_054926440.1_RFX_DNA_binding	CGTTGCTAB	0.99	1.07	1.03	1.08	1.08	0.04
XP_050049689.1_Homeobox	TTAAYGAD	0.9	1.08	1.02	1	1.08	0.08
XP_050034501.1_Ets	RACCGGAAGTN	0.74	0.84	1.08	0.99	1.08	0.15
XP_050022924.1_Homeobox	NTAATTGN	1.08	1.04	1.03	1.01	1.08	0.03
XP_050048726.1_Homeobox	GCTAATTANN	1.08	1.08	0.94	0.99	1.08	0.07
XP_050023582.1_Forkhead	VYTAYRTAAACA	1.04	1.08	0.88	1.02	1.08	0.09
XP_050035940.2_Homeobox	NTAATTGV	1.08	1	1.04	1.01	1.08	0.04
XP_050022915.1_Homeobox	YTAATCCNN	0.85	1.07	1.02	1.03	1.07	0.1
XP_050036805.1_SRF-TF	CCATACATGG	0.6	0.93	1.07	1.06	1.07	0.22
XP_050024462.1_Homeobox	NYTAATTARN	1.03	1.07	0.98	0.98	1.07	0.04
XP_050034044.1_Homeobox	GTAATGAC	1.07	1	0.98	1.01	1.07	0.04
XP_050037453.1_Homeobox	GTBAAGTGB	0.85	1.02	1.07	1.03	1.07	0.1
XP_054920411.1_CUT,Homeobox	DTTATTGATTTTT	0.72	0.89	0.87	1.07	1.07	0.14
XP_054927269.1_HLH	NCACGTGMHH	1.07	0.99	1.03	1.03	1.07	0.03
XP_050024926.1_HLH	NCACGTGNN	1.07	1	1	1.01	1.07	0.03
XP_054929576.1_HLH	ATCACGYGA	0.72	0.9	1.05	1.07	1.07	0.16
XP_050049439.1_Homeobox	TTAATKAC	0.95	1.07	0.97	1.02	1.07	0.05
XP_050046825.1_zf-C2H2,zf-C2H2,zf-C2H2	GGCCCCGCCCH	0.8	0.94	1.07	0.94	1.07	0.11
XP_054922558.1_zf-C2H2,zf-C2H2,zf-C2H2,zf-C2H2,zf-C2H2	WTCACTTTCACTT	1	1.07	0.84	1.01	1.07	0.1
XP_050034046.1_Homeobox	TTAATTAG	1.07	1.04	0.97	0.99	1.07	0.05
XP_054926940.1_Homeobox	HTAATGAB	0.93	1.06	1.02	1.02	1.06	0.06
XP_054929591.1_HLH	MCACGTG	0.96	0.9	1.06	1.01	1.06	0.07
XP_050041780.2_bZIP_1,bZIP_1	RTTACGTAAY	0.95	0.97	0.9	1.06	1.06	0.07
XP_054927170.1_Pou,Homeobox	NYATAATTAN	1.06	0.97	0.95	1.02	1.06	0.05
XP_050030931.1_Homeobox	TGACAG	0.85	1.04	1.06	1.02	1.06	0.1
XP_050043864.1_bZIP_1	RTGACGTCAY	1.06	1.01	0.94	0.95	1.06	0.06
XP_050041440.1_Homeobox	NYTAATTAR	1.02	1.05	1.05	1.06	1.06	0.01
XP_050037020.1_Homeobox	TGAYAC	1.06	1.04	1.04	1.02	1.06	0.01
XP_054932107.1_T-box	AGGTGTGA	0.69	0.98	1.03	1.06	1.06	0.17
XP_050044003.1_T-box	AGGTGTGA	0.69	0.98	1.03	1.06	1.06	0.17
XP_054917575.1_Homeobox	CTCAACGAS	0.81	0.9	0.93	1.05	1.05	0.1
XP_054919848.1_Homeobox	HTAACGAS	1.02	1.05	1.05	1.02	1.05	0.02
XP_050028791.1_Homeobox	TTAATTAS	1.02	1.05	1.04	1.03	1.05	0.02
XP_050033586.1_Homeobox	NTAAYGAB	0.88	1.05	1.05	1.01	1.05	0.08
XP_050049533.1_zf-C4	DAAACTRGAGCA	1.02	1.05	0.88	0.88	1.05	0.09
XP_050043975.1_Homeobox	NTAATTAG	1.01	1.01	1.05	1.04	1.05	0.02
XP_050052832.1_HLH	RACATATGGN	0.98	1.05	0.96	0.95	1.05	0.05
XP_050050367.1_Homeobox	TAATTGNWNNNNNNNCAATTR	0.76	1.05	0.15	0.97	1.05	0.4
XP_054920691.1_DM	TAATKTATWA	0.98	0.99	0.99	1.05	1.05	0.03
XP_050022475.1_Homeobox	CTAATCCS	0.87	0.98	1.05	1.01	1.05	0.07
XP_050031863.1_Forkhead	GTAAACAA	0.87	0.96	0.99	1.05	1.05	0.07
XP_050043608.2_Homeobox	YTAATTRR	1	1.02	1.05	1.05	1.05	0.02
XP_050048826.1_Forkhead	GTAAACAA	0.92	0.98	1	1.04	1.04	0.05
XP_054919254.1_zf-C4	AAGGTCA	0.73	0.87	1.04	1.04	1.04	0.15
XP_050043140.1_Forkhead	VNMAACANN	1.04	1	1.02	1	1.04	0.02
XP_050049570.1_bZIP_1	TKDYGCAAYN	0.94	1.03	1.04	1.01	1.04	0.04
XP_050050601.2_HLH	VCACGTGGN	1.04	1.01	1	1	1.04	0.02
XP_050031698.1_HLH	VCACGTGGN	1.04	1.01	1	1	1.04	0.02
XP_050031701.1_HLH	VCACGTGGN	1.04	1.01	1	1	1.04	0.02
XP_054928463.1_HLH	VCACGTGGN	1.04	1.01	1	1	1.04	0.02
XP_050033968.1_HLH	VCACGTGGN	1.04	1.01	1	1	1.04	0.02
XP_050038911.2_Homeobox	HTAAYGAB	0.86	1.04	1.04	1	1.04	0.08
XP_050046295.1_Homeobox	YTAATTA	1.04	1.01	0.95	1.03	1.04	0.04
XP_050035475.2_Homeobox	CTAATTRS	0.97	1.04	1.04	1.03	1.04	0.03
XP_050043990.1_T-box	NYVACACSTN	1.04	1.01	0.99	1.01	1.04	0.02
XP_050023689.1_RFX_DNA_binding	SGTTGCTAGGCAACS	0	1.04	0.55	0.35	1.04	0.43
XP_050039468.1_Homeobox	ATTAATTA	1.02	1.04	0.94	1.02	1.04	0.04
XP_050036341.1_bZIP_1	GATGACGY	0.75	0.94	1.02	1.04	1.04	0.13
XP_054922902.1_zf-C4	AAAAGTCAAM	0.88	1.04	1.03	1.02	1.04	0.08
XP_054926787.1_Homeobox	NTAACGAC	1.03	0.94	1.03	1.04	1.04	0.05
XP_050034039.1_Homeobox	NTAACGAC	1.03	0.94	1.03	1.04	1.04	0.05
XP_050035425.1_Homeobox	NTAATBGNB	1.03	0.99	1	1.01	1.03	0.02
XP_050045299.1_Forkhead	TGTTTACATA	0.99	1	0.94	1.03	1.03	0.04
XP_050047836.1_Forkhead	TWDAYATAAACAWRAW	0.75	0.9	0.78	1.03	1.03	0.13
XP_050036389.1_HLH	ACCAYCTGTT	0.95	0.98	0.98	1.03	1.03	0.03
XP_050025804.1_HLH	GCACGTGTC	0.95	0.86	0.98	1.03	1.03	0.07
XP_054933935.1_Homeobox	CTAATCCC	0.84	1.03	1.03	1.03	1.03	0.09
XP_054928247.1_HPD	NNBAAGAHRN	1.03	1.02	1	1.01	1.03	0.01
XP_050034042.1_Homeobox	NNNNAKTAATYNNNNN	0.93	1.02	0.96	1.01	1.02	0.04
XP_050034652.2_Ets	GACCGGAAGTR	0.69	1.01	1.02	0.98	1.02	0.16
XP_050044275.1_HMG_box	ATTGTNNNN	0.93	1.01	1.02	1	1.02	0.04
XP_054918786.1_Homeobox	NNNTAATTAR	0.98	0.97	0.96	1.02	1.02	0.03
XP_050052046.1_HLH	RCCACCTGK	0.83	0.87	1	1.02	1.02	0.1
XP_050024187.1_HLH	DMCATATGKH	0.83	0.8	1.02	0.98	1.02	0.11
XP_050030905.1_HLH	DMCATATGKH	0.83	0.8	1.02	0.98	1.02	0.11
XP_050034781.2_Homeobox	BTAAWTGN	0.99	1.02	1.01	1.01	1.02	0.01
XP_050050376.1_Homeobox	TTAATTAG	0.92	1.02	0.99	1	1.02	0.05
XP_050039946.1_Homeobox	CGTCGTAAAYSB	0.5	0.66	0.8	1.02	1.02	0.22
XP_050029892.1_Forkhead	GTAAACA	0.84	0.91	1.02	1.01	1.02	0.09
XP_050041891.1_DM	WTGTATCWAW	0.75	0.83	1.01	1.02	1.02	0.13
XP_050025717.1_CSD	GATGGWACR	0.81	0.93	1.01	1.01	1.01	0.09
XP_050039111.2_CSD	GATGGWACR	0.81	0.93	1.01	1.01	1.01	0.09
XP_050049190.1_Homeobox	WAACA	0.86	1	1.01	1	1.01	0.07
XP_050049266.1_Homeobox	WAACA	0.86	1	1.01	1	1.01	0.07
XP_050031029.1_AT_hook,AT_hook,AT_hook	NNRDWAAT	0.9	1	1.01	1	1.01	0.05
XP_054918796.1_Homeobox	NNNWRATTRN	0.94	1.01	1.01	1	1.01	0.03
XP_050035959.1_Ets	NRCCGGAART	0.96	1.01	0.98	0.99	1.01	0.02
XP_050041887.1_DM	TGTAWCWWWT	0.8	0.83	0.94	1.01	1.01	0.1
XP_050044939.1_Forkhead	CGAAGRACCK	0.33	0.39	0.38	1.01	1.01	0.32
XP_050023625.1_bZIP_1	ATGACTCAH	0.59	0.72	0.91	1.01	1.01	0.19
XP_050049662.1_zf-C4	GGGGTCACG	0.8	0.9	0.9	1.01	1.01	0.08
XP_050039558.1_zf-C4	GGGGTCACG	0.8	0.9	0.9	1.01	1.01	0.08
XP_050035997.1_Ets	NACCGGAARY	0.72	1	1	1	1	0.14
XP_050035103.1_HLH	AAAACAGCTGTTTT	0	1	0	0	1	0.5
XP_050051919.2_HLH	ACCATATGKY	0.9	0.94	0.98	0.99	0.99	0.04
XP_050043507.1_HLH	MACATATGGN	0.95	0.97	0.98	0.99	0.99	0.02
XP_050051236.1_Ets	GACCGGAAGTS	0.89	0.79	0.96	0.89	0.96	0.07
XP_050031496.1_Myb_DNA-binding	TGAATCCATYN	0.75	0.89	0.89	0.94	0.94	0.08
XP_050031369.1_Myb_DNA-binding	TGAATCCATYN	0.75	0.89	0.89	0.94	0.94	0.08
XP_050033548.1_zf-C2H2,zf-C2H2,zf-C2H2,zf-C2H2,zf-C2H2	NGACCACCCAN	0.83	0.84	0.93	0.91	0.93	0.05
XP_050037291.1_zf-C2H2,zf-C2H2,zf-C2H2,zf-C2H2	GGCGGCCATTTTGD	0.86	0.79	0.79	0.92	0.92	0.06
XP_050044481.1_zf-C2H2,zf-C2H2,zf-C2H2,zf-C2H2,zf-C2H2	VGACCCCCTGCTGTGM	0	0	0	0.92	0.92	0.46
XP_050042673.1_Pou,Homeobox	TAATGAGVBGTAATGA	0.43	0.91	0.64	0.85	0.91	0.22
XP_050039264.1_HLH	GTCACGTGAC	0.77	0.91	0.89	0.84	0.91	0.06
XP_050040940.1_Ets	AAACCGGAAGTA	0.47	0.87	0.62	0.59	0.87	0.17
XP_050040731.1_Homeobox,Homeobox	TAATTATGCTAATTA	0	0.79	0.52	0.77	0.79	0.37
XP_054929607.1_Ets	HGAAYCCGGAAGTGNKG	0.24	0.64	0	0.44	0.64	0.27
XP_050027642.1_CSD	TCGTGTAGGTCGGTGGK	0	0	0	0	0	0
XP_050048949.1_COE1_DBD	BWATTCCCWWGGGAATWV	0	0	0	0	0	0
XP_050036669.2_zf-C2H2,zf-C2H2,zf-C2H2,zf-C2H2,zf-C2H2	GTGAACGYYDHHVCTACAC	0	0	0	0	0	0
XP_054922540.1_GATA,GATA	RMGATAACRNYGTTATCKY	0	0	0	0	0	0
XP_050049082.1_zf-C2H2,zf-C2H2,zf-C2H2,zf-C2H2,zf-C2H2	ATTACCATACAAGTGCAV	0	0	0	0	0	0
XP_050032325.1_zf-C2H2,zf-C2H2,zf-C2H2	RCCACGCCCMCSCCACGCCCMC	0	0	0	0	0	0

## Sheet: -log(p-value)
motif name	consensus	promoters_500_symbols_adult_midgut_female_fed_vs_unfed_sig_lfc2_down	promoters_2000_symbols_adult_midgut_female_fed_vs_unfed_sig_lfc2_down	promoters_500_symbols_adult_midgut_female_fed_vs_unfed_sig_lfc2_up	promoters_2000_symbols_adult_midgut_female_fed_vs_unfed_sig_lfc2_up	max	sd
XP_050043065.1_HLH	AACAGCTGACRC	56.33	18.55	0.04	1	56.33	26.31
XP_050043517.1_HLH	AACAGCTGACRC	56.33	18.55	0.04	1	56.33	26.31
XP_050036210.2_PAX	RTCATGCGTGACG	48.21	10.64	0.36	2.42	48.21	22.31
XP_050047227.1_Homeobox	WTAAYGAB	0	41.46	1.3	1.35	41.46	20.3
XP_050049083.1_Homeobox	NTAAYGAB	0	40.68	1.34	0.71	40.68	20.01
XP_050044744.1_Homeobox	YTAAGTGC	34.35	8.79	0.54	0.89	34.35	15.93
XP_050027721.1_GATA,GATA	VWGATAAGR	0.02	12.78	31.16	10.63	31.16	12.94
XP_050027719.2_GATA,GATA	VWGATAAGR	0.02	12.78	31.16	10.63	31.16	12.94
XP_050027173.1_GATA,GATA	VWGATAAGR	0.02	12.78	31.16	10.63	31.16	12.94
XP_054924690.1_HLH	RMCACGTGCC	26.25	1.18	1.2	2.41	26.25	12.34
XP_054921515.1_CUT,CUT,CUT,Homeobox	TTRAAC	25.37	10.87	0.54	1.33	25.37	11.56
XP_050040349.1_HLH	AHCAGCTGG	23.03	3.11	0.98	1.8	23.03	10.57
XP_050049369.1_ARID	NNNAWATTNN	20.18	3.99	3.09	0.21	20.18	9.02
XP_050030448.1_Homeobox	SSTAATTACS	0.01	19.98	0.25	0.48	19.98	9.87
XP_054929710.1_zf-C4	AGGTCA	7.44	18.5	1.45	1.84	18.5	7.95
XP_050041853.1_zf-C2H2,zf-C2H2,zf-C2H2	VRCCMCGCCCN	0	16.99	2.24	1.45	16.99	7.93
XP_050023735.1_zf-C2H2,zf-C2H2,zf-C2H2	VRCCMCGCCCN	0	16.99	2.24	1.45	16.99	7.93
XP_054926743.1_HLH	VCAGGTGBN	14.85	2.22	0.5	1.06	14.85	6.83
XP_054918881.1_TCR,TCR	NDWTTYAAAH	13.24	9.43	0.1	1.65	13.24	6.27
XP_054924594.1_zf-C4	NAGGTCAH	13.01	3.58	0.55	0.92	13.01	5.82
XP_050045295.1_zf-C4	NRAGGTCAN	11.88	5.28	1.37	1.66	11.88	4.89
XP_050033342.1_zf-C4	SAGGTCAN	11.39	3.33	0.78	1.44	11.39	4.89
XP_050025649.1_zf-C2H2,zf-C2H2,zf-C2H2,zf-C2H2,zf-C2H2,zf-C2H2,zf-C2H2,zf-C2H2,zf-C2H2	TCCCCTGGGG	0.01	11.22	0.28	0.03	11.22	5.56
XP_050046919.1_HLH	SCACGTGGSNGSSGS	10.97	0	0.26	1.31	10.97	5.26
XP_054927575.1_Homeobox	NDYGATACGY	10.78	0.02	1.48	1.01	10.78	5.01
XP_050022924.1_Homeobox	NTAATTGN	2.27	10.67	0.99	1.46	10.67	4.58
XP_050049689.1_Homeobox	TTAAYGAD	0	9.89	0.7	0.46	9.89	4.76
XP_054933393.1_ARID	NDATHAAAN	6.66	9.45	0.22	1.11	9.45	4.43
XP_050049548.1_bZIP_1	RTKDCGCAAT	0.07	7.07	4.25	3.37	7.07	2.88
XP_054927227.1_HMG_box	WNTGCTGACT	7.05	0	1.79	0.42	7.05	3.25
XP_054919848.1_Homeobox	HTAACGAS	0.52	6.95	1.13	1.38	6.95	2.99
XP_050049570.1_bZIP_1	TKDYGCAAYN	0.01	6.9	1.54	0.92	6.9	3.1
XP_050052000.1_Homeobox	TGTCAAAN	0.01	6.79	0.06	0.08	6.79	3.37
XP_050024427.1_Homeobox	CTAATTAY	6.05	3.89	0.1	0.15	6.05	2.93
XP_050043140.1_Forkhead	VNMAACANN	6.01	1.41	2.02	0.52	6.01	2.43
XP_050052649.1_PAX	CANTSAWGCG	5.95	1.72	0.9	2.66	5.95	2.21
XP_050049089.1_Homeobox	SSTAATTAGB	0.11	5.93	0.5	1.17	5.93	2.7
XP_050044800.1_SRF-TF	CYAWATWTGG	0.1	5.75	0.56	0.57	5.75	2.68
XP_050034781.2_Homeobox	BTAAWTGN	0.13	5.56	0.46	1.94	5.56	2.49
XP_054926440.1_RFX_DNA_binding	CGTTGCTAB	0.22	5.31	0.55	4.97	5.31	2.75
XP_050031191.1_Ets	AASGAGGAAGTR	0.01	5.16	0.45	0.23	5.16	2.47
XP_050048882.1_Homeobox	GCTAATTAC	0.09	5.08	0.68	0.56	5.08	2.33
XP_050048722.1_Homeobox	STAATTRS	4.88	5.06	0.29	0.99	5.06	2.52
XP_054928247.1_HPD	NNBAAGAHRN	1.31	5.02	0.36	4.55	5.02	2.32
XP_050049216.1_zf-C4	BAAAGGTCAN	0	4.92	0.62	0.69	4.92	2.26
XP_050036714.1_Homeobox	VCGTATCRYN	4.87	4.6	1.15	1.61	4.87	1.95
XP_054919827.1_Homeobox	CTAAACGG	4.67	0	1.06	1.23	4.67	2.03
XP_050043608.2_Homeobox	YTAATTRR	0.28	0.67	0.91	4.5	4.5	1.96
XP_050043990.1_T-box	NYVACACSTN	2.59	4.5	0.16	1.77	4.5	1.8
XP_050028232.1_HLH	TCACGTG	0.04	0	1.38	4.25	4.25	1.99
XP_054927866.1_Homeobox	HTAATCCB	0.01	4.07	1.79	2.53	4.07	1.69
XP_050043975.1_Homeobox	NTAATTAG	0.38	0.51	1.04	4.04	4.04	1.73
XP_050044963.2_zf-C4	GAGATCAA	0.05	3.94	0.2	0.35	3.94	1.88
XP_054933538.1_E2F_TDP	SSGCGGGAAVN	0.05	0	1.51	3.85	3.85	1.81
XP_050030931.1_Homeobox	TGACAG	0	2.8	1.82	3.78	3.78	1.61
XP_054929576.1_HLH	ATCACGYGA	0	0	0.75	3.61	3.61	1.72
XP_050025628.1_HLH	SSCACGYGHC	3.53	0.85	0.68	0.95	3.53	1.36
XP_050048522.1_HLH	SSCACGYGHC	3.53	0.85	0.68	0.95	3.53	1.36
XP_050052784.1_HLH	SSCACGYGHC	3.53	0.85	0.68	0.95	3.53	1.36
XP_050037453.1_Homeobox	GTBAAGTGB	0	2.2	1.65	3.48	3.48	1.44
XP_050025651.1_HLH	NWGCACGTGAYN	0	0.03	1.98	3.44	3.44	1.67
XP_054921563.1_HLH	NWGCACGTGAYN	0	0.03	1.98	3.44	3.44	1.67
XP_054921568.1_HLH	NWGCACGTGAYN	0	0.03	1.98	3.44	3.44	1.67
XP_050049439.1_Homeobox	TTAATKAC	0.06	3.23	0.1	1.11	3.23	1.48
XP_050037020.1_Homeobox	TGAYAC	1.04	3.04	0.83	1.38	3.04	1
XP_054926909.1_Homeobox	TGACAGCTGTCA	0.73	0.75	3.02	1.71	3.02	1.08
XP_050050155.1_zf-C2H2,zf-C2H2,zf-C2H2,zf-C2H2,zf-C2H2	NGCAACAGGTG	0.01	0.03	0.93	2.88	2.88	1.35
XP_050050124.1_zf-C2H2,zf-C2H2,zf-C2H2,zf-C2H2,zf-C2H2	NGCAACAGGTG	0.01	0.03	0.93	2.88	2.88	1.35
XP_050049673.1_zf-C4	CAAGGTCAT	0	0	2.85	2.18	2.85	1.48
XP_050026421.1_Forkhead	TCRTAAACA	2.84	0.01	0.83	0.33	2.84	1.27
XP_050024926.1_HLH	NCACGTGNN	2.81	0.44	0.24	1.07	2.81	1.17
XP_050041440.1_Homeobox	NYTAATTAR	0.43	1.29	0.69	2.8	2.8	1.06
XP_054926940.1_Homeobox	HTAATGAB	0.03	2.75	0.48	1.34	2.75	1.2
XP_050025287.2_PAX,Homeobox	TAATTGATTA	0.26	2.71	0.48	2.37	2.71	1.27
XP_054927105.1_HLH	CACGTGACC	0	0.01	1.29	2.66	2.66	1.27
XP_050033754.1_E2F_TDP	NGCGCGCGCN	0	0	1.57	2.55	2.55	1.25
XP_050022915.1_Homeobox	YTAATCCNN	0	2.5	0.44	1.04	2.5	1.09
XP_050044275.1_HMG_box	ATTGTNNNN	0	2.45	2.05	0.31	2.45	1.23
XP_050036783.1_Homeobox	TGACAGCTGTCA	0.78	1.54	2.41	1.78	2.41	0.67
XP_054922647.1_HLH	TGCGTGAC	0	0.04	0.59	2.41	2.41	1.13
XP_050026768.1_zf-C2H2,zf-C2H2,zf-C2H2,zf-C2H2,zf-C2H2	TGCTACTGTD	0	2.37	0.78	0.49	2.37	1.02
XP_050026769.1_zf-C2H2,zf-C2H2,zf-C2H2,zf-C2H2,zf-C2H2	TGCTACTGTD	0	2.37	0.78	0.49	2.37	1.02
XP_054926787.1_Homeobox	NTAACGAC	0.54	0	0.56	2.36	2.36	1.03
XP_050034039.1_Homeobox	NTAACGAC	0.54	0	0.56	2.36	2.36	1.03
XP_054927269.1_HLH	NCACGTGMHH	2.35	0.09	0.69	1.92	2.35	1.05
XP_050033586.1_Homeobox	NTAAYGAB	0	2.35	1.07	0.82	2.35	0.97
XP_054917090.1_HLH	RGCAGCTGCY	0.04	0	0.94	2.34	2.34	1.09
XP_050048445.1_HLH	RGCAGCTGCY	0.04	0	0.94	2.34	2.34	1.09
XP_050025009.1_HLH	RGCAGCTGCY	0.04	0	0.94	2.34	2.34	1.09
XP_054933970.1_HLH	RGCAGCTGCY	0.04	0	0.94	2.34	2.34	1.09
XP_054921277.1_HLH	RGCAGCTGCY	0.04	0	0.94	2.34	2.34	1.09
XP_050048254.1_bZIP_1	ACACGTGGC	0	0.01	1.59	2.32	2.32	1.17
XP_054918796.1_Homeobox	NNNWRATTRN	0	2.3	0.75	0.38	2.3	1.01
XP_050029892.1_Forkhead	GTAAACA	0	0	0.6	2.25	2.25	1.06
XP_050048415.1_HLH	RGCAGCTGCH	0	0	0.55	2.24	2.24	1.06
XP_050031698.1_HLH	VCACGTGGN	2.15	0.95	0.27	0.11	2.15	0.93
XP_050031701.1_HLH	VCACGTGGN	2.15	0.95	0.27	0.11	2.15	0.93
XP_050033968.1_HLH	VCACGTGGN	2.15	0.95	0.27	0.11	2.15	0.93
XP_050050601.2_HLH	VCACGTGGN	2.15	0.95	0.27	0.11	2.15	0.93
XP_054928463.1_HLH	VCACGTGGN	2.15	0.95	0.27	0.11	2.15	0.93
XP_050031029.1_AT_hook,AT_hook,AT_hook	NNRDWAAT	0	1.45	2.13	0.12	2.13	1.04
XP_054931507.1_RFX_DNA_binding	CGTTGCCATGGCAACG	2.13	1.36	0.11	0.17	2.13	0.98
XP_050034410.1_HLH	NATCACGTGRN	2.06	0	1.21	1.17	2.06	0.85
XP_054933271.1_Homeobox	TTAATTAR	0.55	0.9	1.13	2.05	2.05	0.64
XP_050050374.1_zf-C4	TCAAGGTCAH	0	0	2.05	1.28	2.05	1.01
XP_050046291.1_zf-C2H2,zf-C2H2,zf-C2H2	MTCACGCCCMCC	0.17	0.24	0.44	2.04	2.04	0.88
XP_050044718.1_zf-C2H2,zf-C2H2,zf-C2H2	GCCACGCCCMCY	0.09	0.1	0.24	2.03	2.03	0.94
XP_054920691.1_DM	TAATKTATWA	0.2	0.19	0.21	2.01	2.01	0.9
XP_050034041.1_Homeobox	BTAATKRC	1.99	0.81	0.48	0.31	1.99	0.76
XP_050035940.2_Homeobox	NTAATTGV	1.94	0.16	1.04	0.81	1.94	0.74
XP_054932882.1_Homeobox	NTAATTSGATTAS	1.9	1.57	0.63	1.39	1.9	0.54
XP_050052105.2_zf-C2H2,zf-C2H2,zf-C2H2,zf-C2H2,zf-C2H2,zf-C2H2	ATAAATCACAGCAYNC	0.09	0.8	1.82	0.65	1.82	0.72
XP_050040097.1_Homeobox	TAATTAGATTA	1.16	0.69	0.66	1.78	1.78	0.52
XP_050031863.1_Forkhead	GTAAACAA	0.01	0.04	0.22	1.74	1.74	0.83
XP_050033624.1_Homeobox	TAATTARATTA	0.61	0.61	0.18	1.68	1.68	0.64
XP_054920776.1_PAX,Homeobox	ASCGTGACKAATYR	0.06	1.18	0.55	1.67	1.67	0.7
XP_050036374.1_Homeobox	NTAATBNVATTAN	0.63	0.76	0.63	1.66	1.66	0.5
XP_050042754.1_HLH	GTRACAGCTG	0.12	0.24	0.86	1.62	1.62	0.69
XP_054918786.1_Homeobox	NNNTAATTAR	0.18	0.05	0.07	1.6	1.6	0.75
XP_050049190.1_Homeobox	WAACA	0	0.7	1.57	0.26	1.57	0.69
XP_050049266.1_Homeobox	WAACA	0	0.7	1.57	0.26	1.57	0.69
XP_050038911.2_Homeobox	HTAAYGAB	0	1.56	0.8	0.4	1.56	0.66
XP_050050157.1_bZIP_1	WWNTGCTGMGTCAGCANWW	0.15	0.72	0.85	1.55	1.55	0.58
XP_050038614.1_RFX_DNA_binding	CKGTTGCCAGG	0	0	1.54	0.36	1.54	0.73
XP_050024462.1_Homeobox	NYTAATTARN	0.43	1.52	0.21	0.15	1.52	0.64
XP_050046295.1_Homeobox	YTAATTA	0.59	0.53	0.08	1.5	1.5	0.59
XP_050047835.1_Forkhead	RTAAACAAACAH	0.51	1.42	0.92	1.47	1.47	0.45
XP_050028791.1_Homeobox	TTAATTAS	0.38	1.47	0.6	1.17	1.47	0.5
XP_050051155.1_zf-C4	AAGGTCAH	0	0	1.43	1.21	1.43	0.76
XP_054930254.1_PAX,Homeobox	TCACGCHTCACYGCACN	0.13	0.01	1.37	0.17	1.37	0.63
XP_050040430.1_PAX,Homeobox	TCACGCHTCACYGCACN	0.13	0.01	1.37	0.17	1.37	0.63
XP_050048726.1_Homeobox	GCTAATTANN	0.62	1.35	0.1	0.23	1.35	0.56
XP_050047222.1_zf-C2H2,zf-C2H2,zf-C2H2,zf-C2H2,zf-C2H2	CACCTGT	0	0	1.17	1.34	1.34	0.73
XP_050036173.1_Forkhead	AAACAATAAYATT	0.47	1.34	0.05	0.11	1.34	0.6
XP_050035425.1_Homeobox	NTAATBGNB	1.01	0.02	0.26	1.34	1.34	0.62
XP_054927170.1_Pou,Homeobox	NYATAATTAN	1.1	0.02	0.04	1.34	1.34	0.69
XP_050034044.1_Homeobox	GTAATGAC	1.32	0.43	0.13	1.02	1.32	0.54
XP_050049454.1_zf-C4	DTGGACTTTGGACTY	0	0.1	1.28	0.76	1.28	0.6
XP_050039109.1_Ets	ATGATCCGGGACN	0.25	0.42	0.84	1.27	1.27	0.46
XP_050034042.1_Homeobox	NNNNAKTAATYNNNNN	0.02	1.03	0.04	1.24	1.24	0.64
XP_054919104.1_Homeobox	TAATTRSATTA	0.67	0.71	0.4	1.23	1.23	0.35
XP_054922906.1_zf-C4	TGAGGTCAATNN	0.04	0.52	1.21	0.64	1.21	0.48
XP_054917575.1_Homeobox	CTCAACGAS	0	0	0.07	1.21	1.21	0.59
XP_050047272.1_T-box	TTCACACCTARGTGTGAA	0	0	0	1.17	1.17	0.58
XP_050049516.1_T-box	TTCACACCTARGTGTGAA	0	0	0	1.17	1.17	0.58
XP_050023582.1_Forkhead	VYTAYRTAAACA	0.42	1.16	0.05	0.51	1.16	0.46
XP_050036341.1_bZIP_1	GATGACGY	0	0	0.4	1.16	1.16	0.54
XP_054929268.1_bZIP_1	GTTACGTAAC	0.47	1.11	0.2	0.69	1.11	0.38
XP_054929591.1_HLH	MCACGTG	0.08	0	1.1	0.53	1.1	0.51
XP_054929691.1_CBFB_NFYA	HCTGATTGGYTAVT	0.75	1.07	0.42	0.65	1.07	0.27
XP_050045299.1_Forkhead	TGTTTACATA	0.24	0.26	0.06	1.06	1.06	0.44
XP_050042938.1_T-box	KNAGGTGTGAAW	0.01	0	0.33	1.05	1.05	0.49
XP_050047284.1_zf-C4	AWNTAGGTCASTAGGTCA	0	0	1.05	0.58	1.05	0.51
XP_054919254.1_zf-C4	AAGGTCA	0	0	0.5	1.03	1.03	0.49
XP_050048826.1_Forkhead	GTAAACAA	0.08	0.15	0.3	1.03	1.03	0.44
XP_050022755.1_Homeobox	AWTTTAATTAA	1.02	0.64	0.14	0.25	1.02	0.4
XP_050024699.1_HLH	GCGACAGCTGTCGC	0	0.31	0.46	1.01	1.01	0.42
XP_050044657.2_Homeobox	WTAATTTAATTAW	0.28	0.54	0.03	1.01	1.01	0.42
XP_050026652.1_Runt	CWAACCACAAAAACCACGAAH	0	1.01	0	0	1.01	0.51
XP_054922164.1_Runt	CWAACCACAAAAACCACGAAH	0	1.01	0	0	1.01	0.51
XP_050049969.1_Homeobox	CGTTAATTGCT	0.44	1.01	0.39	0.11	1.01	0.38
XP_050050131.1_zf-C2H2,zf-C2H2,zf-C2H2,zf-C2H2	TMCGCCCACGCAC	0.07	0.44	0.99	0.84	0.99	0.42
XP_050052846.1_HLH	VNGGCACGCGMCAK	0.02	0.01	0.62	0.98	0.98	0.48
XP_050052845.1_HLH	VNGGCACGCGMCAK	0.02	0.01	0.62	0.98	0.98	0.48
XP_050035475.2_Homeobox	CTAATTRS	0.16	0.96	0.56	0.94	0.96	0.38
XP_050039229.1_HLH	AACACCTGCR	0.01	0.02	0.64	0.96	0.96	0.47
XP_050036148.1_HLH	GTACGTGACC	0	0.02	0.48	0.94	0.94	0.45
XP_050028099.1_HLH	GTACGTGACC	0	0.02	0.48	0.94	0.94	0.45
XP_054932107.1_T-box	AGGTGTGA	0	0.18	0.38	0.94	0.94	0.41
XP_050044003.1_T-box	AGGTGTGA	0	0.18	0.38	0.94	0.94	0.41
XP_050041780.2_bZIP_1,bZIP_1	RTTACGTAAY	0.16	0.14	0.08	0.92	0.92	0.4
XP_054928208.1_Forkhead	GTAAACAA	0.12	0.22	0.88	0.91	0.91	0.42
XP_050049393.1_zf-C2H2,zf-C2H2,zf-C2H2	NHMCGCCCACGCMM	0	0.16	0.35	0.89	0.89	0.39
XP_050026730.1_bZIP_1	GTKACGTCAT	0.52	0.25	0.87	0.56	0.87	0.26
XP_054922521.1_Pou,Homeobox	TAATKAGNTGNTAATKA	0.23	0.85	0.82	0.24	0.85	0.34
XP_050039468.1_Homeobox	ATTAATTA	0.38	0.83	0.07	0.61	0.83	0.33
XP_054932472.1_zf-C4	AAAGTCAMAVTAGM	0.01	0.11	0.83	0.59	0.83	0.39
XP_050045237.1_zf-C4	RAGGTCAT	0	0.02	0.83	0.27	0.83	0.38
XP_050026260.1_Myb_DNA-binding,Myb_DNA-binding	GATTTAACATAA	0.04	0.32	0.39	0.83	0.83	0.33
XP_050035959.1_Ets	NRCCGGAART	0.04	0.8	0.12	0.12	0.8	0.35
XP_050025804.1_HLH	GCACGTGTC	0.08	0	0.19	0.79	0.79	0.36
XP_050040280.1_zf-C2H2,zf-C2H2,zf-C2H2	MVDGCCACACCCAYH	0.42	0.05	0.64	0.78	0.78	0.32
XP_050052832.1_HLH	RACATATGGN	0.24	0.75	0.18	0.08	0.75	0.3
XP_050030636.1_Ets	VACCGGAAGTN	0	0	0.74	0.25	0.74	0.35
XP_054929792.1_Pou,Homeobox	ATGCATAATTRAT	0.09	0.73	0.4	0.74	0.74	0.31
XP_050044836.1_zf-C2H2,zf-C2H2,zf-C2H2	NGCCACGCCCCCC	0.21	0.22	0.55	0.74	0.74	0.26
XP_050037323.1_HLH	AADTCGTGACT	0.2	0.04	0.3	0.73	0.73	0.29
XP_050034046.1_Homeobox	TTAATTAG	0.55	0.72	0.19	0.18	0.72	0.27
XP_054932921.1_bZIP_1	GRTGACRTCAYC	0.55	0.46	0.71	0.36	0.71	0.15
XP_050040067.1_zf-C2H2,zf-C2H2,zf-C2H2	GRCCACGCCCA	0.09	0.15	0.35	0.7	0.7	0.28
XP_050049179.1_Homeobox	TACGTGWWWWWWCGCGTW	0.01	0.09	0.48	0.7	0.7	0.33
XP_050047216.1_Forkhead	YAWATAAACAAHB	0.68	0.52	0.06	0.23	0.68	0.28
XP_050025895.1_HLH	NKCACGTGMNNNTCACGTGMN	0.16	0.66	0	0	0.66	0.31
XP_054927033.1_HLH	GGGBMKCAGCTGCGTCCC	0.32	0.4	0.46	0.66	0.66	0.15
XP_050023270.1_MH1	TTGGCANNNTGCCAA	0.63	0.52	0.41	0.03	0.63	0.26
XP_050041891.1_DM	WTGTATCWAW	0	0	0.35	0.63	0.63	0.3
XP_050052046.1_HLH	RCCACCTGK	0	0	0.31	0.62	0.62	0.3
XP_054922558.1_zf-C2H2,zf-C2H2,zf-C2H2,zf-C2H2,zf-C2H2	WTCACTTTCACTT	0.28	0.62	0.07	0.31	0.62	0.23
XP_054924506.1_GCM	WATATGCGGGTHB	0.04	0	0.55	0.62	0.62	0.33
XP_050051269.1_zf-C2H2,zf-C2H2,zf-C2H2,zf-C2H2,zf-C2H2	AACCACCTGTTR	0.02	0.02	0.62	0.49	0.62	0.31
XP_050045768.1_HLH	RVCATATGTCRCSBTATTT	0.61	0.44	0.41	0.08	0.61	0.22
XP_054933935.1_Homeobox	CTAATCCC	0.02	0.58	0.4	0.61	0.61	0.27
XP_050033143.1_LAG1-DNAbind	MGKTTCCCACAVT	0	0.18	0.6	0.21	0.6	0.25
XP_054920411.1_CUT,Homeobox	DTTATTGATTTTT	0.03	0.07	0.11	0.59	0.59	0.26
XP_050045880.1_zf-C2H2,zf-C2H2,zf-C2H2	TWRGCCCCGCCCMCH	0.21	0.58	0.07	0.35	0.58	0.22
XP_050034501.1_Ets	RACCGGAAGTN	0	0	0.58	0.23	0.58	0.27
XP_050048539.1_E2F_TDP	WAATGGCGCCAAAA	0.05	0.5	0.06	0.54	0.54	0.27
XP_050026004.1_zf-C2H2,zf-C2H2,zf-C2H2	GCCACGCCCCCH	0.19	0.4	0.25	0.53	0.53	0.15
XP_050036389.1_HLH	ACCAYCTGTT	0.17	0.19	0.24	0.53	0.53	0.17
XP_054933201.1_Homeobox	GYTAATTRRSSYYAATTARC	0	0.53	0	0.19	0.53	0.25
XP_050041887.1_DM	TGTAWCWWWT	0	0	0.03	0.52	0.52	0.25
XP_050050376.1_Homeobox	TTAATTAG	0.05	0.51	0.25	0.36	0.51	0.19
XP_050047836.1_Forkhead	TWDAYATAAACAWRAW	0.01	0.03	0.01	0.51	0.51	0.24
XP_050049533.1_zf-C4	DAAACTRGAGCA	0.31	0.5	0.12	0.04	0.5	0.21
XP_050039111.2_CSD	GATGGWACR	0	0	0.32	0.49	0.49	0.24
XP_050025717.1_CSD	GATGGWACR	0	0	0.32	0.49	0.49	0.24
XP_050034033.1_Homeobox	GNRGRBTTAATGGSYTHGK	0	0.24	0.49	0.15	0.49	0.21
XP_050022475.1_Homeobox	CTAATCCS	0.04	0.15	0.49	0.36	0.49	0.2
XP_054922902.1_zf-C4	AAAAGTCAAM	0.09	0.49	0.37	0.41	0.49	0.17
XP_054919793.1_zf-C2H2,zf-C2H2,zf-C2H2,zf-C2H2	TGCAGTGATTTATT	0	0	0.48	0.18	0.48	0.23
XP_050052108.1_zf-C2H2,zf-C2H2,zf-C2H2,zf-C2H2	TGCAGTGATTTATT	0	0	0.48	0.18	0.48	0.23
XP_050036805.1_SRF-TF	CCATACATGG	0.01	0.13	0.39	0.48	0.48	0.22
XP_050031162.1_HLH	AMCATATGKT	0.06	0.03	0.48	0.25	0.48	0.21
XP_050046825.1_zf-C2H2,zf-C2H2,zf-C2H2	GGCCCCGCCCH	0.01	0.08	0.47	0.1	0.47	0.21
XP_050043864.1_bZIP_1	RTGACGTCAY	0.46	0.33	0.17	0.13	0.46	0.15
XP_050035997.1_Ets	NACCGGAARY	0	0.43	0.31	0.21	0.43	0.18
XP_050024187.1_HLH	DMCATATGKH	0	0	0.42	0.12	0.42	0.2
XP_050030905.1_HLH	DMCATATGKH	0	0	0.42	0.12	0.42	0.2
XP_050034652.2_Ets	GACCGGAAGTR	0	0.42	0.38	0.16	0.42	0.2
XP_050039946.1_Homeobox	CGTCGTAAAYSB	0	0	0.01	0.42	0.42	0.21
XP_054930050.1_HMG_box	NAACAATAACATTGTTN	0.38	0.25	0.38	0.27	0.38	0.07
XP_050026401.1_zf-C2H2,zf-C2H2,zf-C2H2,zf-C2H2,zf-C2H2,zf-C2H2	NRGGCCGTGTGCAAAAS	0	0	0	0.37	0.37	0.18
XP_050027698.1_zf-C2H2,zf-C2H2,zf-C2H2,zf-C2H2,zf-C2H2,zf-C2H2	TGATTGCTCTTTT	0.17	0.36	0	0.26	0.36	0.15
XP_050050367.1_Homeobox	TAATTGNWNNNNNNNCAATTR	0.12	0.35	0	0.23	0.35	0.15
XP_050050401.1_Homeobox	CAAGTGCGTG	0.33	0.19	0.26	0.35	0.35	0.07
XP_050033003.1_HLH	SACCATATGGTS	0.35	0	0.02	0.08	0.35	0.16
XP_050023625.1_bZIP_1	ATGACTCAH	0	0	0.07	0.34	0.34	0.16
XP_050039558.1_zf-C4	GGGGTCACG	0.05	0.07	0.15	0.3	0.3	0.12
XP_050049662.1_zf-C4	GGGGTCACG	0.05	0.07	0.15	0.3	0.3	0.12
XP_050044939.1_Forkhead	CGAAGRACCK	0	0	0	0.29	0.29	0.15
XP_050023689.1_RFX_DNA_binding	SGTTGCTAGGCAACS	0	0.26	0.09	0.03	0.26	0.11
XP_050043507.1_HLH	MACATATGGN	0.17	0.13	0.23	0.22	0.23	0.05
XP_050051919.2_HLH	ACCATATGKY	0.07	0.04	0.23	0.21	0.23	0.09
XP_050051236.1_Ets	GACCGGAAGTS	0.12	0.01	0.22	0.07	0.22	0.09
XP_050035103.1_HLH	AAAACAGCTGTTTT	0	0.21	0	0	0.21	0.11
XP_050044481.1_zf-C2H2,zf-C2H2,zf-C2H2,zf-C2H2,zf-C2H2	VGACCCCCTGCTGTGM	0	0	0	0.2	0.2	0.1
XP_050042673.1_Pou,Homeobox	TAATGAGVBGTAATGA	0.05	0.17	0.09	0.12	0.17	0.05
XP_050039264.1_HLH	GTCACGTGAC	0.07	0.14	0.17	0.08	0.17	0.05
XP_050033548.1_zf-C2H2,zf-C2H2,zf-C2H2,zf-C2H2,zf-C2H2	NGACCACCCAN	0.02	0	0.15	0.02	0.15	0.07
XP_050037291.1_zf-C2H2,zf-C2H2,zf-C2H2,zf-C2H2	GGCGGCCATTTTGD	0.12	0.03	0.1	0.15	0.15	0.05
XP_050040731.1_Homeobox,Homeobox	TAATTATGCTAATTA	0	0.11	0.08	0.09	0.11	0.05
XP_050040940.1_Ets	AAACCGGAAGTA	0.01	0.11	0.05	0	0.11	0.05
XP_050031496.1_Myb_DNA-binding	TGAATCCATYN	0.01	0.02	0.08	0.06	0.08	0.04
XP_050031369.1_Myb_DNA-binding	TGAATCCATYN	0.01	0.02	0.08	0.06	0.08	0.04
XP_054929607.1_Ets	HGAAYCCGGAAGTGNKG	0.01	0.03	0	0.01	0.03	0.01
XP_050036669.2_zf-C2H2,zf-C2H2,zf-C2H2,zf-C2H2,zf-C2H2	GTGAACGYYDHHVCTACAC	0	0	0	0	0	0
XP_050049082.1_zf-C2H2,zf-C2H2,zf-C2H2,zf-C2H2,zf-C2H2	ATTACCATACAAGTGCAV	0	0	0	0	0	0
XP_050032325.1_zf-C2H2,zf-C2H2,zf-C2H2	RCCACGCCCMCSCCACGCCCMC	0	0	0	0	0	0
XP_054922540.1_GATA,GATA	RMGATAACRNYGTTATCKY	0	0	0	0	0	0
XP_050027642.1_CSD	TCGTGTAGGTCGGTGGK	0	0	0	0	0	0
XP_050048949.1_COE1_DBD	BWATTCCCWWGGGAATWV	0	0	0	0	0	0

## Sheet: rank
motif name	consensus	promoters_500_symbols_adult_midgut_female_fed_vs_unfed_sig_lfc2_down	promoters_2000_symbols_adult_midgut_female_fed_vs_unfed_sig_lfc2_down	promoters_500_symbols_adult_midgut_female_fed_vs_unfed_sig_lfc2_up	promoters_2000_symbols_adult_midgut_female_fed_vs_unfed_sig_lfc2_up	max	min	average	sd
XP_054929710.1_zf-C4	AGGTCA	16	6	31	45	45	6	24.5	17.1
XP_050045295.1_zf-C4	NRAGGTCAN	12	28	34	55	55	12	32.25	17.78
XP_050040349.1_HLH	AHCAGCTGG	7	43	56	46	56	7	38	21.4
XP_050036714.1_Homeobox	VCGTATCRYN	23	34	45	58	58	23	40	14.99
XP_050036783.1_Homeobox	TGACAGCTGTCA	50	59	8	47	59	8	41	22.58
XP_050022924.1_Homeobox	NTAATTGN	32	14	55	63	63	14	41	22.29
XP_050052649.1_PAX	CANTSAWGCG	21	56	66	20	66	20	40.75	23.74
XP_050047835.1_Forkhead	RTAAACAAACAH	68	63	64	62	68	62	64.25	2.63
XP_054919848.1_Homeobox	HTAACGAS	67	21	47	69	69	21	51	22.33
XP_054924690.1_HLH	RMCACGTGCC	5	69	43	26	69	5	35.75	27.07
XP_050037020.1_Homeobox	TGAYAC	47	44	72	68	72	44	57.75	14.29
XP_050033342.1_zf-C4	SAGGTCAN	13	41	80	66	80	13	50	29.47
XP_054933271.1_Homeobox	TTAATTAR	63	84	46	39	84	39	58	20.05
XP_050041440.1_Homeobox	NYTAATTAR	73	68	86	19	86	19	61.5	29.33
XP_054926909.1_Homeobox	TGACAGCTGTCA	52	94	6	51	94	6	50.75	35.94
XP_050036374.1_Homeobox	NTAATBNVATTAN	56	93	95	54	95	54	74.5	22.55
XP_054932882.1_Homeobox	NTAATTSGATTAS	42	57	96	67	96	42	65.5	22.78
XP_050040097.1_Homeobox	TAATTAGATTA	45	102	92	48	102	45	71.75	29.47
XP_050043608.2_Homeobox	YTAATTRR	86	103	65	6	103	6	65	42.29
XP_050028791.1_Homeobox	TTAATTAS	77	61	103	84	103	61	81.25	17.4
XP_050050157.1_bZIP_1	WWNTGCTGMGTCAGCANWW	107	97	70	60	107	60	83.5	22.13
XP_050052784.1_HLH	SSCACGYGHC	27	87	89	109	109	27	78	35.42
XP_050048522.1_HLH	SSCACGYGHC	26	86	88	110	110	26	77.5	36.01
XP_050025628.1_HLH	SSCACGYGHC	25	85	90	111	111	25	77.75	36.93
XP_054926440.1_RFX_DNA_binding	CGTTGCTAB	93	27	113	4	113	4	59.25	52.03
XP_050035475.2_Homeobox	CTAATTRS	106	78	109	116	116	78	102.25	16.7
XP_054921515.1_CUT,CUT,CUT,Homeobox	TTRAAC	6	13	116	75	116	6	52.5	52.48
XP_050043975.1_Homeobox	NTAATTAG	80	117	53	8	117	8	64.5	45.9
XP_054924594.1_zf-C4	NAGGTCAH	11	40	112	119	119	11	70.5	53.37
XP_050049089.1_Homeobox	SSTAATTAGB	116	24	119	88	119	24	86.75	44.1
XP_054926743.1_HLH	VCAGGTGBN	9	54	120	93	120	9	69	48.31
XP_050044744.1_Homeobox	YTAAGTGC	4	19	117	122	122	4	65.5	62.69
XP_050049548.1_bZIP_1	RTKDCGCAAT	127	20	4	16	127	4	41.75	57.24
XP_050039109.1_Ets	ATGATCCGGGACN	89	128	71	78	128	71	91.5	25.44
XP_050050131.1_zf-C2H2,zf-C2H2,zf-C2H2,zf-C2H2	TMCGCCCACGCAC	130	123	54	123	130	54	107.5	35.82
XP_050025287.2_PAX,Homeobox	TAATTGATTA	88	47	131	27	131	27	73.25	46.12
XP_054920776.1_PAX,Homeobox	ASCGTGACKAATYR	133	70	110	53	133	53	91.5	36.56
XP_050034781.2_Homeobox	BTAAWTGN	110	26	135	43	135	26	78.5	52.28
XP_054927033.1_HLH	GGGBMKCAGCTGCGTCCC	83	130	133	138	138	83	121	25.55
XP_050052105.2_zf-C2H2,zf-C2H2,zf-C2H2,zf-C2H2,zf-C2H2,zf-C2H2	ATAAATCACAGCAYNC	121	91	19	140	140	19	92.75	53.14
XP_050046291.1_zf-C2H2,zf-C2H2,zf-C2H2	MTCACGCCCMCC	102	140	137	40	140	40	104.75	46.49
XP_054929691.1_CBFB_NFYA	HCTGATTGGYTAVT	51	73	141	139	141	51	101	45.93
XP_050042754.1_HLH	GTRACAGCTG	112	141	69	57	141	57	94.75	38.84
XP_050044836.1_zf-C2H2,zf-C2H2,zf-C2H2	NGCCACGCCCCCC	94	143	111	130	143	94	119.5	21.49
XP_054919104.1_Homeobox	TAATTRSATTA	54	99	144	81	144	54	94.5	37.83
XP_054928208.1_Forkhead	GTAAACAA	114	144	67	120	144	67	111.25	32.22
XP_054929792.1_Pou,Homeobox	ATGCATAATTRAT	123	96	146	131	146	96	124	20.96
XP_050026260.1_Myb_DNA-binding,Myb_DNA-binding	GATTTAACATAA	147	134	149	124	149	124	138.5	11.73
XP_050044800.1_SRF-TF	CYAWATWTGG	117	25	106	150	150	25	99.5	53.07
XP_054922906.1_zf-C4	TGAGGTCAATNN	151	113	41	141	151	41	111.5	49.68
XP_050048882.1_Homeobox	GCTAATTAC	120	30	91	151	151	30	98	51.53
XP_050026730.1_bZIP_1	GTKACGTCAT	66	139	68	152	152	66	106.25	45.64
XP_054926940.1_Homeobox	HTAATGAB	152	46	125	72	152	46	98.75	48.38
XP_050035940.2_Homeobox	NTAATTGV	41	153	52	126	153	41	93	55
XP_050036210.2_PAX	RTCATGCGTGACG	3	15	156	24	156	3	49.5	71.52
XP_050043140.1_Forkhead	VNMAACANN	20	64	14	157	157	14	63.75	66.04
XP_054928247.1_HPD	NNBAAGAHRN	44	32	157	5	157	5	59.5	67.01
XP_050027173.1_GATA,GATA	VWGATAAGR	158	9	1	1	158	1	42.25	77.26
XP_050040067.1_zf-C2H2,zf-C2H2,zf-C2H2	GRCCACGCCCA	119	157	158	134	158	119	142	18.92
XP_050027719.2_GATA,GATA	VWGATAAGR	159	10	2	2	159	2	43.25	77.26
XP_050027721.1_GATA,GATA	VWGATAAGR	160	11	3	3	160	3	44.25	77.26
XP_054933935.1_Homeobox	CTAATCCC	162	109	145	146	162	109	140.5	22.4
XP_054927866.1_Homeobox	HTAATCCB	166	36	20	23	166	20	61.25	70.18
XP_050048826.1_Forkhead	GTAAACAA	126	156	166	98	166	98	136.5	30.78
XP_050049179.1_Homeobox	TACGTGWWWWWWCGCGTW	164	167	126	135	167	126	148	20.58
XP_050048722.1_Homeobox	STAATTRS	22	31	168	105	168	22	81.5	68.62
XP_054932472.1_zf-C4	AAAGTCAMAVTAGM	168	162	73	148	168	73	137.75	43.97
XP_054927269.1_HLH	NCACGTGMHH	31	168	87	44	168	31	82.5	61.82
XP_054922902.1_zf-C4	AAAAGTCAAM	122	120	155	171	171	120	142	25.13
XP_050040280.1_zf-C2H2,zf-C2H2,zf-C2H2	MVDGCCACACCCAYH	76	174	93	128	174	76	117.75	43.3
XP_050036805.1_SRF-TF	CCATACATGG	175	160	148	167	175	148	162.5	11.45
XP_050037323.1_HLH	AADTCGTGACT	96	177	167	132	177	96	143	36.8
XP_054932921.1_bZIP_1	GRTGACRTCAYC	61	121	84	177	177	61	110.75	50.61
XP_050022475.1_Homeobox	CTAATCCS	146	155	122	178	178	122	150.25	23.16
XP_050050376.1_Homeobox	TTAATTAG	134	116	178	176	178	116	151	30.92
XP_050050401.1_Homeobox	CAAGTGCGTG	82	146	177	179	179	82	146	45.26
XP_050030448.1_Homeobox	SSTAATTACS	179	3	179	166	179	3	131.75	86.05
XP_050026004.1_zf-C2H2,zf-C2H2,zf-C2H2	GCCACGCCCCCH	98	129	180	154	180	98	140.25	35.03
XP_050049570.1_bZIP_1	TKDYGCAAYN	180	22	27	118	180	22	86.75	76.23
XP_050044718.1_zf-C2H2,zf-C2H2,zf-C2H2	GCCACGCCCMCY	118	166	181	41	181	41	126.5	63.02
XP_050024926.1_HLH	NCACGTGNN	29	122	182	92	182	29	106.25	63.66
XP_050036389.1_HLH	ACCAYCTGTT	101	148	183	155	183	101	146.75	34.04
XP_050049393.1_zf-C2H2,zf-C2H2,zf-C2H2	NHMCGCCCACGCMM	184	154	159	121	184	121	154.5	25.9
XP_050034041.1_Homeobox	BTAATKRC	40	90	130	184	184	40	111	61.02
XP_050050155.1_zf-C2H2,zf-C2H2,zf-C2H2,zf-C2H2,zf-C2H2	NGCAACAGGTG	171	184	63	17	184	17	108.75	81.75
XP_050050124.1_zf-C2H2,zf-C2H2,zf-C2H2,zf-C2H2,zf-C2H2	NGCAACAGGTG	170	185	62	18	185	18	108.75	81.62
XP_050022915.1_Homeobox	YTAATCCNN	186	48	138	96	186	48	117	58.89
XP_050031863.1_Forkhead	GTAAACAA	181	175	187	50	187	50	148.25	65.68
XP_050049216.1_zf-C4	BAAAGGTCAN	188	33	99	137	188	33	114.25	65.3
XP_054933393.1_ARID	NDATHAAAN	18	17	188	91	188	17	78.5	80.81
XP_050033586.1_Homeobox	NTAAYGAB	189	52	49	125	189	49	103.75	66.82
XP_054927575.1_Homeobox	NDYGATACGY	15	189	30	102	189	15	84	79.64
XP_054920691.1_DM	TAATKTATWA	97	147	189	42	189	42	118.75	63.5
XP_050045237.1_zf-C4	RAGGTCAT	185	188	75	190	190	75	159.5	56.37
XP_050035425.1_Homeobox	NTAATBGNB	49	190	176	73	190	49	122	71.34
XP_054922647.1_HLH	TGCGTGAC	190	178	104	25	190	25	124.25	76.32
XP_050051269.1_zf-C2H2,zf-C2H2,zf-C2H2,zf-C2H2,zf-C2H2	AACCACCTGTTR	161	191	100	161	191	100	153.25	38.21
XP_050044963.2_zf-C4	GAGATCAA	137	38	191	180	191	38	136.5	69.68
XP_054930050.1_HMG_box	NAACAATAACATTGTTN	78	138	154	191	191	78	140.25	47.06
XP_054929268.1_bZIP_1	GTTACGTAAC	69	72	192	136	192	69	117.25	58.64
XP_050039229.1_HLH	AACACCTGCR	174	195	94	108	195	94	142.75	49.3
XP_050023735.1_zf-C2H2,zf-C2H2,zf-C2H2	VRCCMCGCCCN	195	8	9	64	195	8	69	87.98
XP_050033624.1_Homeobox	TAATTARATTA	58	107	195	52	195	52	103	66.1
XP_050041853.1_zf-C2H2,zf-C2H2,zf-C2H2	VRCCMCGCCCN	196	7	10	65	196	7	69.5	88.45
XP_050031162.1_HLH	AMCATATGKT	132	187	129	197	197	129	161.25	35.76
XP_050038911.2_Homeobox	HTAAYGAB	197	58	77	172	197	58	126	68.76
XP_050026421.1_Forkhead	TCRTAAACA	28	198	74	183	198	28	120.75	82.93
XP_054922521.1_Pou,Homeobox	TAATKAGNTGNTAATKA	92	88	76	198	198	76	113.5	56.74
XP_050043990.1_T-box	NYVACACSTN	30	35	199	49	199	30	78.25	80.9
XP_050052846.1_HLH	VNGGCACGCGMCAK	155	199	98	106	199	98	139.5	46.99
XP_050031191.1_Ets	AASGAGGAAGTR	176	29	136	199	199	29	135	75.31
XP_050052845.1_HLH	VNGGCACGCGMCAK	154	200	97	107	200	97	139.5	47.37
XP_050049689.1_Homeobox	TTAAYGAD	200	16	85	168	200	16	117.25	83.1
XP_050039558.1_zf-C4	GGGGTCACG	139	171	201	188	201	139	174.75	26.81
XP_050049662.1_zf-C4	GGGGTCACG	140	170	202	187	202	140	174.75	26.6
XP_050022755.1_Homeobox	AWTTTAATTAA	48	105	203	196	203	48	138	74.78
XP_050044003.1_T-box	AGGTGTGA	203	151	152	115	203	115	155.25	36.19
XP_050048254.1_bZIP_1	ACACGTGGC	201	204	23	35	204	23	115.75	100.3
XP_054932107.1_T-box	AGGTGTGA	204	150	151	114	204	114	154.75	37.07
XP_050043507.1_HLH	MACATATGGN	103	161	184	204	204	103	163	43.69
XP_050034044.1_Homeobox	GTAATGAC	43	125	204	99	204	43	117.75	66.91
XP_054927105.1_HLH	CACGTGACC	202	205	39	21	205	21	116.75	100.45
XP_050033143.1_LAG1-DNAbind	MGKTTCCCACAVT	183	149	102	206	206	102	160	45.2
XP_054918796.1_Homeobox	NNNWRATTRN	206	53	82	173	206	53	128.5	72.68
XP_050049369.1_ARID	NNNAWATTNN	8	37	5	207	207	5	64.25	96.25
XP_054920411.1_CUT,Homeobox	DTTATTGATTTTT	153	172	208	147	208	147	170	27.48
XP_054924506.1_GCM	WATATGCGGGTHB	149	208	115	144	208	115	154	39
XP_050051919.2_HLH	ACCATATGKY	129	176	185	208	208	129	174.5	33.19
XP_050047227.1_Homeobox	WTAAYGAB	208	1	38	70	208	1	79.25	90.35
XP_050048726.1_Homeobox	GCTAATTANN	57	66	209	201	209	57	133.25	83
XP_050025651.1_HLH	NWGCACGTGAYN	210	181	16	15	210	15	105.5	104.6
XP_050039111.2_CSD	GATGGWACR	198	210	162	164	210	162	183.5	24.19
XP_054918881.1_TCR,TCR	NDWTTYAAAH	10	18	210	56	210	10	73.5	93.19
XP_050025717.1_CSD	GATGGWACR	199	211	163	165	211	163	184.5	24.19
XP_050049439.1_Homeobox	TTAATKAC	131	42	211	90	211	42	118.5	71.59
XP_054921568.1_HLH	NWGCACGTGAYN	211	182	17	14	211	14	106	105.18
XP_054921563.1_HLH	NWGCACGTGAYN	212	183	15	13	212	13	105.75	106.61
XP_050034046.1_Homeobox	TTAATTAG	62	98	193	213	213	62	141.5	72.98
XP_050033754.1_E2F_TDP	NGCGCGCGCN	207	213	26	22	213	22	117	107.43
XP_050034501.1_Ets	RACCGGAAGTN	187	214	105	203	214	105	177.25	49.43
XP_054930254.1_PAX,Homeobox	TCACGCHTCACYGCACN	109	202	36	214	214	36	140.25	83.86
XP_050040430.1_PAX,Homeobox	TCACGCHTCACYGCACN	108	201	35	215	215	35	139.75	84.45
XP_054927227.1_HMG_box	WNTGCTGACT	17	215	21	169	215	17	105.5	101.64
XP_054919827.1_Homeobox	CTAAACGG	24	216	50	80	216	24	92.5	85.45
XP_050028099.1_HLH	GTACGTGACC	216	197	123	112	216	112	162	52.16
XP_050041780.2_bZIP_1,bZIP_1	RTTACGTAAY	105	158	216	117	216	105	149	50.1
XP_054931507.1_RFX_DNA_binding	CGTTGCCATGGCAACG	38	65	207	216	216	38	131.5	93.1
XP_050036148.1_HLH	GTACGTGACC	217	196	124	113	217	113	162.5	51.72
XP_050046919.1_HLH	SCACGTGGSNGSSGS	14	217	175	76	217	14	120.5	92.39
XP_050024427.1_Homeobox	CTAATTAY	19	39	213	218	218	19	122.25	108
XP_050034652.2_Ets	GACCGGAAGTR	218	127	153	217	218	127	178.75	45.99
XP_050037291.1_zf-C2H2,zf-C2H2,zf-C2H2,zf-C2H2	GGCGGCCATTTTGD	111	186	212	219	219	111	182	49.42
XP_050046295.1_Homeobox	YTAATTA	60	112	219	61	219	60	113	74.72
XP_050034039.1_Homeobox	NTAACGAC	64	219	108	29	219	29	105	82.59
XP_050050374.1_zf-C4	TCAAGGTCAH	220	207	13	77	220	13	129.25	100.87
XP_054926787.1_Homeobox	NTAACGAC	65	220	107	28	220	28	105	83.18
XP_050024462.1_Homeobox	NYTAATTARN	74	60	190	221	221	60	136.25	81.16
XP_054917575.1_Homeobox	CTCAACGAS	192	218	221	83	221	83	178.5	64.98
XP_050044275.1_HMG_box	ATTGTNNNN	221	49	12	186	221	12	117	102.02
XP_050043864.1_bZIP_1	RTGACGTCAY	71	133	197	222	222	71	155.75	67.8
XP_050038614.1_RFX_DNA_binding	CKGTTGCCAGG	205	222	28	175	222	28	157.5	88.49
XP_054918786.1_Homeobox	NNNTAATTAR	99	173	222	59	222	59	138.25	73.13
XP_054922558.1_zf-C2H2,zf-C2H2,zf-C2H2,zf-C2H2,zf-C2H2	WTCACTTTCACTT	87	106	223	185	223	87	150.25	64.44
XP_050035959.1_Ets	NRCCGGAART	148	92	205	223	223	92	167	59.35
XP_050047222.1_zf-C2H2,zf-C2H2,zf-C2H2,zf-C2H2,zf-C2H2	CACCTGT	219	223	44	71	223	44	139.25	95.05
XP_050051155.1_zf-C4	AAGGTCAH	224	209	32	82	224	32	136.75	94.52
XP_054919254.1_zf-C4	AAGGTCA	215	224	118	97	224	97	163.5	65.33
XP_050045880.1_zf-C2H2,zf-C2H2,zf-C2H2	TWRGCCCCGCCCMCH	95	108	224	181	224	95	152	61.13
XP_050039468.1_Homeobox	ATTAATTA	79	89	226	145	226	79	134.75	67.41
XP_050042673.1_Pou,Homeobox	TAATGAGVBGTAATGA	138	152	214	226	226	138	182.5	43.95
XP_050030636.1_Ets	VACCGGAAGTN	213	226	83	195	226	83	179.25	65.41
XP_050052046.1_HLH	RCCACCTGK	191	227	164	143	227	143	181.25	36.28
XP_050045299.1_Forkhead	TGTTTACATA	91	136	227	94	227	91	137	63.42
XP_050034410.1_HLH	NATCACGTGRN	39	228	42	85	228	39	98.5	88.85
XP_050048539.1_E2F_TDP	WAATGGCGCCAAAA	136	119	228	153	228	119	159	48.05
XP_054928463.1_HLH	VCACGTGGN	33	83	174	228	228	33	129.5	87.86
XP_054933538.1_E2F_TDP	SSGCGGGAAVN	135	229	29	9	229	9	100.5	101.96
XP_050050601.2_HLH	VCACGTGGN	34	82	172	229	229	34	129.25	87.72
XP_050033968.1_HLH	VCACGTGGN	36	81	170	230	230	36	129.25	87.24
XP_050047216.1_Forkhead	YAWATAAACAAHB	53	114	230	200	230	53	149.25	80.83
XP_050023582.1_Forkhead	VYTAYRTAAACA	75	71	231	159	231	71	134	76.34
XP_050042938.1_T-box	KNAGGTGTGAAW	182	231	161	95	231	95	167.25	56.39
XP_050049454.1_zf-C4	DTGGACTTTGGACTY	231	165	40	129	231	40	141.25	79.63
XP_050031701.1_HLH	VCACGTGGN	35	79	171	231	231	35	129	88.51
XP_050031698.1_HLH	VCACGTGGN	37	80	173	232	232	37	130.5	88.32
XP_050036173.1_Forkhead	AAACAATAAYATT	70	67	233	233	233	67	150.75	94.98
XP_050025009.1_HLH	RGCAGCTGCY	141	234	57	30	234	30	115.5	92.06
XP_054927170.1_Pou,Homeobox	NYATAATTAN	46	194	234	74	234	46	137	91.12
XP_050049969.1_Homeobox	CGTTAATTGCT	72	77	150	234	234	72	133.25	76.04
XP_050046825.1_zf-C2H2,zf-C2H2,zf-C2H2	GGCCCCGCCCH	169	169	132	235	235	132	176.25	42.87
XP_050034033.1_Homeobox	GNRGRBTTAATGGSYTHGK	235	142	121	220	235	121	179.5	56.42
XP_050034042.1_Homeobox	NNNNAKTAATYNNNNN	156	74	235	79	235	74	136	75.93
XP_050043517.1_HLH	AACAGCTGACRC	1	4	236	103	236	1	86	110.66
XP_050040731.1_Homeobox,Homeobox	TAATTATGCTAATTA	236	163	220	236	236	163	213.75	34.66
XP_050043065.1_HLH	AACAGCTGACRC	2	5	237	104	237	2	87	110.66
XP_050052000.1_Homeobox	TGTCAAAN	165	23	229	237	237	23	163.5	99.05
XP_050039264.1_HLH	GTCACGTGAC	128	159	198	238	238	128	180.75	47.72
XP_050048445.1_HLH	RGCAGCTGCY	142	238	60	33	238	33	118.25	92.31
XP_050045768.1_HLH	RVCATATGTCRCSBTATTT	59	124	143	239	239	59	141.25	74.43
XP_050044657.2_Homeobox	WTAATTTAATTAW	85	110	239	101	239	85	133.75	70.92
XP_054917090.1_HLH	RGCAGCTGCY	143	239	58	32	239	32	118	93.56
XP_050033003.1_HLH	SACCATATGGTS	81	206	240	240	240	81	191.75	75.55
XP_050024699.1_HLH	GCGACAGCTGTCGC	240	135	134	100	240	100	152.25	60.72
XP_050052832.1_HLH	RACATATGGN	90	95	196	241	241	90	155.5	75.06
XP_050047836.1_Forkhead	TWDAYATAAACAWRAW	163	179	241	160	241	160	185.75	37.77
XP_050052108.1_zf-C2H2,zf-C2H2,zf-C2H2,zf-C2H2	TGCAGTGATTTATT	238	241	128	211	241	128	204.5	52.75
XP_050051236.1_Ets	GACCGGAAGTS	115	203	186	242	242	115	186.5	53.12
XP_054919793.1_zf-C2H2,zf-C2H2,zf-C2H2,zf-C2H2	TGCAGTGATTTATT	239	242	127	212	242	127	205	53.72
XP_050028232.1_HLH	TCACGTG	150	243	33	7	243	7	108.25	109.26
XP_050031496.1_Myb_DNA-binding	TGAATCCATYN	178	192	218	243	243	178	207.75	28.76
XP_054921277.1_HLH	RGCAGCTGCY	144	244	59	31	244	31	119.5	95.9
XP_050031369.1_Myb_DNA-binding	TGAATCCATYN	177	193	217	244	244	177	207.75	29.23
XP_050050367.1_Homeobox	TAATTGNWNNNNNNNCAATTR	113	132	244	202	244	113	172.75	61
XP_050036341.1_bZIP_1	GATGACGY	244	212	147	89	244	89	173	69.03
XP_054933970.1_HLH	RGCAGCTGCY	145	245	61	34	245	34	121.25	95.08
XP_050049533.1_zf-C4	DAAACTRGAGCA	84	118	206	245	245	84	163.25	74.92
XP_050030931.1_Homeobox	TGACAG	245	45	18	10	245	10	79.5	111.34
XP_050025649.1_zf-C2H2,zf-C2H2,zf-C2H2,zf-C2H2,zf-C2H2,zf-C2H2,zf-C2H2,zf-C2H2,zf-C2H2	TCCCCTGGGG	167	12	169	246	246	12	148.5	98.15
XP_050026768.1_zf-C2H2,zf-C2H2,zf-C2H2,zf-C2H2,zf-C2H2	TGCTACTGTD	246	51	78	163	246	51	134.5	88.33
XP_050027698.1_zf-C2H2,zf-C2H2,zf-C2H2,zf-C2H2,zf-C2H2,zf-C2H2	TGATTGCTCTTTT	100	131	246	192	246	100	167.25	64.94
XP_050026769.1_zf-C2H2,zf-C2H2,zf-C2H2,zf-C2H2,zf-C2H2	TGCTACTGTD	247	50	79	162	247	50	134.5	88.76
XP_050026401.1_zf-C2H2,zf-C2H2,zf-C2H2,zf-C2H2,zf-C2H2,zf-C2H2	NRGGCCGTGTGCAAAAS	237	240	247	174	247	174	224.5	33.93
XP_050023689.1_RFX_DNA_binding	SGTTGCTAGGCAACS	241	137	215	247	247	137	210	50.61
XP_050023270.1_MH1	TTGGCANNNTGCCAA	55	115	142	248	248	55	140	80.66
XP_050037453.1_Homeobox	GTBAAGTGB	248	55	22	12	248	12	84.25	110.7
XP_050049083.1_Homeobox	NTAAYGAB	249	2	37	133	249	2	105.25	110.68
XP_050025804.1_HLH	GCACGTGTC	125	249	194	127	249	125	173.75	59.54
XP_050033548.1_zf-C2H2,zf-C2H2,zf-C2H2,zf-C2H2,zf-C2H2	NGACCACCCAN	157	221	200	249	249	157	206.75	38.77
XP_050024187.1_HLH	DMCATATGKH	193	250	139	224	250	139	201.5	47.74
XP_050040940.1_Ets	AAACCGGAAGTA	172	164	232	251	251	164	204.75	43.26
XP_050044481.1_zf-C2H2,zf-C2H2,zf-C2H2,zf-C2H2,zf-C2H2	VGACCCCCTGCTGTGM	232	235	251	209	251	209	231.75	17.31
XP_050035103.1_HLH	AAAACAGCTGTTTT	242	145	245	252	252	145	221	50.84
XP_054929576.1_HLH	ATCACGYGA	252	225	81	11	252	11	142.25	115.28
XP_050025895.1_HLH	NKCACGTGMNNNTCACGTGMN	104	104	248	253	253	104	177.25	84.61
XP_050030905.1_HLH	DMCATATGKH	194	253	140	225	253	140	203	48.42
XP_050023625.1_bZIP_1	ATGACTCAH	243	254	225	182	254	182	226	31.68
XP_050035997.1_Ets	NACCGGAARY	254	126	165	205	254	126	187.5	54.82
XP_050048949.1_COE1_DBD	BWATTCCCWWGGGAATWV	234	237	249	254	254	234	243.5	9.54
XP_050049516.1_T-box	TTCACACCTARGTGTGAA	228	232	254	86	254	86	200	76.85
XP_050044939.1_Forkhead	CGAAGRACCK	251	255	243	189	255	189	234.5	30.74
XP_050039946.1_Homeobox	CGTCGTAAAYSB	255	252	242	170	255	170	229.75	40.22
XP_050032325.1_zf-C2H2,zf-C2H2,zf-C2H2	RCCACGCCCMCSCCACGCCCMC	233	236	250	255	255	233	243.5	10.66
XP_054922540.1_GATA,GATA	RMGATAACRNYGTTATCKY	230	233	252	256	256	230	242.75	13.15
XP_050047272.1_T-box	TTCACACCTARGTGTGAA	226	246	256	87	256	87	203.75	78.83
XP_050029892.1_Forkhead	GTAAACA	250	256	101	36	256	36	160.75	109.8
XP_050047284.1_zf-C4	AWNTAGGTCASTAGGTCA	256	251	51	149	256	51	176.75	97.26
XP_050031029.1_AT_hook,AT_hook,AT_hook	NNRDWAAT	257	62	11	227	257	11	139.25	121.08
XP_054922164.1_Runt	CWAACCACAAAAACCACGAAH	229	76	253	257	257	76	203.75	86.06
XP_054929591.1_HLH	MCACGTG	124	257	48	156	257	48	146.25	86.62
XP_050049082.1_zf-C2H2,zf-C2H2,zf-C2H2,zf-C2H2,zf-C2H2	ATTACCATACAAGTGCAV	227	230	255	258	258	227	242.5	16.26
XP_050048415.1_HLH	RGCAGCTGCH	209	258	114	37	258	37	154.5	98.54
XP_050049190.1_Homeobox	WAACA	258	100	25	193	258	25	144	102.46
XP_050049673.1_zf-C4	CAAGGTCAT	214	259	7	38	259	7	129.5	125.55
XP_050049266.1_Homeobox	WAACA	259	101	24	194	259	24	144.5	103.24
XP_050036669.2_zf-C2H2,zf-C2H2,zf-C2H2,zf-C2H2,zf-C2H2	GTGAACGYYDHHVCTACAC	225	247	257	259	259	225	247	15.58
XP_050027642.1_CSD	TCGTGTAGGTCGGTGGK	253	248	258	260	260	248	254.75	5.38
XP_054933201.1_Homeobox	GYTAATTRRSSYYAATTARC	260	111	260	210	260	111	210.25	70.24
XP_050041887.1_DM	TGTAWCWWWT	223	260	238	158	260	158	219.75	43.88
XP_050026652.1_Runt	CWAACCACAAAAACCACGAAH	261	75	259	261	261	75	214	92.67
XP_054929607.1_Ets	HGAAYCCGGAAGTGNKG	173	180	261	250	261	173	216	45.92
XP_050041891.1_DM	WTGTATCWAW	222	261	160	142	261	142	196.25	55.11

## Sheet: ratio
motif name	consensus	promoters_500_symbols_adult_midgut_female_fed_vs_unfed_sig_lfc2_down	promoters_2000_symbols_adult_midgut_female_fed_vs_unfed_sig_lfc2_down	promoters_500_symbols_adult_midgut_female_fed_vs_unfed_sig_lfc2_up	promoters_2000_symbols_adult_midgut_female_fed_vs_unfed_sig_lfc2_up	max	sd
XP_050043140.1_Forkhead	VNMAACANN	0.95	0.9991	0.9667	0.9989	0.9991	0.0244
XP_050049369.1_ARID	NNNAWATTNN	0.9056	0.9991	0.9552	0.9977	0.9991	0.0442
XP_050043990.1_T-box	NYVACACSTN	0.8705	0.9991	0.792	0.9966	0.9991	0.1014
XP_050034781.2_Homeobox	BTAAWTGN	0.6198	0.9944	0.8172	0.9989	0.9989	0.1797
XP_054928247.1_HPD	NNBAAGAHRN	0.7882	0.9963	0.8356	0.9989	0.9989	0.109
XP_050049190.1_Homeobox	WAACA	0.7604	0.9981	0.9782	0.9989	0.9989	0.1161
XP_050044275.1_HMG_box	ATTGTNNNN	0.7253	0.9972	0.9529	0.9989	0.9989	0.1306
XP_050049266.1_Homeobox	WAACA	0.7604	0.9981	0.9782	0.9989	0.9989	0.1161
XP_050031029.1_AT_hook,AT_hook,AT_hook	NNRDWAAT	0.7919	0.9981	0.992	0.9989	0.9989	0.1023
XP_054933393.1_ARID	NDATHAAAN	0.7447	0.9981	0.8322	0.9989	0.9989	0.1264
XP_054918796.1_Homeobox	NNNWRATTRN	0.6994	0.9972	0.9138	0.9989	0.9989	0.141
XP_050035425.1_Homeobox	NTAATBGNB	0.6087	0.9186	0.7713	0.9966	0.9966	0.1711
XP_050029892.1_Forkhead	GTAAACA	0.4718	0.7937	0.7184	0.9943	0.9943	0.2159
XP_050049570.1_bZIP_1	TKDYGCAAYN	0.5421	0.9907	0.7333	0.9908	0.9908	0.2183
XP_050049083.1_Homeobox	NTAAYGAB	0.4385	0.9889	0.6862	0.9862	0.9889	0.2655
XP_050030931.1_Homeobox	TGACAG	0.4283	0.8871	0.6517	0.9885	0.9885	0.2506
XP_050022924.1_Homeobox	NTAATTGN	0.5254	0.9861	0.6655	0.9862	0.9862	0.2327
XP_054928463.1_HLH	VCACGTGGN	0.7965	0.9833	0.6828	0.9667	0.9833	0.1437
XP_050031698.1_HLH	VCACGTGGN	0.7965	0.9833	0.6828	0.9667	0.9833	0.1437
XP_050031701.1_HLH	VCACGTGGN	0.7965	0.9833	0.6828	0.9667	0.9833	0.1437
XP_050033968.1_HLH	VCACGTGGN	0.7965	0.9833	0.6828	0.9667	0.9833	0.1437
XP_050050601.2_HLH	VCACGTGGN	0.7965	0.9833	0.6828	0.9667	0.9833	0.1437
XP_054921515.1_CUT,CUT,CUT,Homeobox	TTRAAC	0.6716	0.9833	0.5943	0.9655	0.9833	0.1998
XP_050035940.2_Homeobox	NTAATTGV	0.4912	0.8918	0.6287	0.9759	0.9759	0.2257
XP_050049689.1_Homeobox	TTAAYGAD	0.4237	0.8982	0.6368	0.9736	0.9736	0.2517
XP_054918881.1_TCR,TCR	NDWTTYAAAH	0.5809	0.889	0.5897	0.9724	0.9724	0.2023
XP_050047227.1_Homeobox	WTAAYGAB	0.3599	0.9722	0.577	0.9678	0.9722	0.3028
XP_050034041.1_Homeobox	BTAATKRC	0.4524	0.8927	0.5828	0.9667	0.9667	0.2457
XP_054926743.1_HLH	VCAGGTGBN	0.6457	0.9528	0.5241	0.9402	0.9528	0.2147
XP_050034042.1_Homeobox	NNNNAKTAATYNNNNN	0.3191	0.7761	0.4759	0.9517	0.9517	0.2859
XP_050037453.1_Homeobox	GTBAAGTGB	0.4385	0.9491	0.5276	0.9483	0.9491	0.2713
XP_050024926.1_HLH	NCACGTGNN	0.6864	0.9473	0.5529	0.9356	0.9473	0.1937
XP_050044744.1_Homeobox	YTAAGTGC	0.5893	0.9473	0.4954	0.9391	0.9473	0.2346
XP_050040349.1_HLH	AHCAGCTGG	0.6013	0.9371	0.469	0.9218	0.9371	0.2341
XP_054919848.1_Homeobox	HTAACGAS	0.3876	0.9371	0.4839	0.9184	0.9371	0.2869
XP_050034044.1_Homeobox	GTAATGAC	0.3728	0.8594	0.4471	0.9333	0.9333	0.2841
XP_050035959.1_Ets	NRCCGGAART	0.5273	0.9315	0.4747	0.8989	0.9315	0.2405
XP_050043975.1_Homeobox	NTAATTAG	0.2979	0.6679	0.4632	0.9299	0.9299	0.2726
XP_050043608.2_Homeobox	YTAATTRR	0.2932	0.6623	0.4621	0.9287	0.9287	0.2735
XP_054918786.1_Homeobox	NNNTAATTAR	0.309	0.6531	0.4448	0.9276	0.9276	0.2695
XP_050036714.1_Homeobox	VCGTATCRYN	0.4709	0.9241	0.4713	0.9161	0.9241	0.2593
XP_050052649.1_PAX	CANTSAWGCG	0.6253	0.9232	0.4851	0.9092	0.9232	0.2162
XP_054927170.1_Pou,Homeobox	NYATAATTAN	0.3654	0.7364	0.4529	0.9218	0.9218	0.2565
XP_050049439.1_Homeobox	TTAATKAC	0.2877	0.7354	0.4322	0.9207	0.9207	0.2868
XP_050033586.1_Homeobox	NTAAYGAB	0.2914	0.7493	0.4621	0.9195	0.9195	0.282
XP_054927269.1_HLH	NCACGTGMHH	0.6198	0.9029	0.492	0.8989	0.9029	0.2059
XP_050035997.1_Ets	NACCGGAARY	0.2979	0.8992	0.4368	0.8724	0.8992	0.3048
XP_054926940.1_Homeobox	HTAATGAB	0.2664	0.7105	0.4069	0.8954	0.8954	0.2854
XP_050038911.2_Homeobox	HTAAYGAB	0.2701	0.7225	0.4379	0.8943	0.8943	0.2801
XP_050037020.1_Homeobox	TGAYAC	0.3663	0.8936	0.4287	0.8851	0.8936	0.2851
XP_054926787.1_Homeobox	NTAACGAC	0.3201	0.7068	0.4034	0.8931	0.8931	0.2664
XP_050034039.1_Homeobox	NTAACGAC	0.3201	0.7068	0.4034	0.8931	0.8931	0.2664
XP_050025628.1_HLH	SSCACGYGHC	0.6318	0.8918	0.4563	0.8322	0.8918	0.1986
XP_050048522.1_HLH	SSCACGYGHC	0.6318	0.8918	0.4563	0.8322	0.8918	0.1986
XP_050052784.1_HLH	SSCACGYGHC	0.6318	0.8918	0.4563	0.8322	0.8918	0.1986
XP_050027173.1_GATA,GATA	VWGATAAGR	0.2257	0.7743	0.5264	0.8678	0.8678	0.2873
XP_050027719.2_GATA,GATA	VWGATAAGR	0.2257	0.7743	0.5264	0.8678	0.8678	0.2873
XP_050027721.1_GATA,GATA	VWGATAAGR	0.2257	0.7743	0.5264	0.8678	0.8678	0.2873
XP_050041887.1_DM	TGTAWCWWWT	0.2544	0.605	0.3724	0.8667	0.8667	0.2706
XP_054929710.1_zf-C4	AGGTCA	0.4496	0.864	0.3632	0.8253	0.864	0.256
XP_054919827.1_Homeobox	CTAAACGG	0.358	0.6966	0.4034	0.8632	0.8632	0.241
XP_050049548.1_bZIP_1	RTKDCGCAAT	0.2498	0.7798	0.4034	0.8586	0.8586	0.293
XP_054927866.1_Homeobox	HTAATCCB	0.2192	0.6855	0.3598	0.8552	0.8552	0.2918
XP_054926440.1_RFX_DNA_binding	CGTTGCTAB	0.321	0.8511	0.3184	0.8023	0.8511	0.2934
XP_050048722.1_Homeobox	STAATTRS	0.309	0.8039	0.3586	0.8448	0.8448	0.2844
XP_050046295.1_Homeobox	YTAATTA	0.2248	0.5865	0.3172	0.8356	0.8356	0.2762
XP_054929591.1_HLH	MCACGTG	0.3423	0.6855	0.4057	0.8356	0.8356	0.2329
XP_050024427.1_Homeobox	CTAATTAY	0.2997	0.7826	0.3253	0.8115	0.8115	0.2802
XP_054929576.1_HLH	ATCACGYGA	0.2174	0.543	0.3368	0.8023	0.8023	0.2564
XP_050028232.1_HLH	TCACGTG	0.3136	0.6198	0.3655	0.8011	0.8011	0.2276
XP_050026421.1_Forkhead	TCRTAAACA	0.3053	0.6679	0.3563	0.8	0.8	0.2398
XP_054927575.1_Homeobox	NDYGATACGY	0.4098	0.7613	0.3632	0.7954	0.7954	0.2275
XP_050041440.1_Homeobox	NYTAATTAR	0.1915	0.555	0.3034	0.7931	0.7931	0.2687
XP_050045295.1_zf-C4	NRAGGTCAN	0.4024	0.7475	0.3161	0.7816	0.7816	0.237
XP_050052000.1_Homeobox	TGTCAAAN	0.2322	0.7604	0.3034	0.7701	0.7701	0.2887
XP_050028791.1_Homeobox	TTAATTAS	0.1822	0.5495	0.2874	0.7598	0.7598	0.2607
XP_050022915.1_Homeobox	YTAATCCNN	0.1637	0.605	0.2609	0.7529	0.7529	0.2789
XP_054920691.1_DM	TAATKTATWA	0.1582	0.4847	0.269	0.7506	0.7506	0.2612
XP_050041891.1_DM	WTGTATCWAW	0.1674	0.5079	0.2839	0.7483	0.7483	0.2567
XP_054933271.1_Homeobox	TTAATTAR	0.1693	0.5116	0.2759	0.7414	0.7414	0.2551
XP_050035475.2_Homeobox	CTAATTRS	0.1665	0.5264	0.2713	0.7368	0.7368	0.2569
XP_050031863.1_Forkhead	GTAAACAA	0.1758	0.5023	0.2701	0.7299	0.7299	0.2483
XP_050033342.1_zf-C4	SAGGTCAN	0.3821	0.6984	0.269	0.7207	0.7207	0.2266
XP_050036341.1_bZIP_1	GATGACGY	0.1943	0.5791	0.2586	0.7	0.7	0.245
XP_050045299.1_Forkhead	TGTTTACATA	0.1563	0.4783	0.2253	0.6931	0.6931	0.2459
XP_050050376.1_Homeobox	TTAATTAG	0.1415	0.4884	0.2356	0.6897	0.6897	0.2484
XP_054924594.1_zf-C4	NAGGTCAH	0.3645	0.6744	0.2437	0.6805	0.6805	0.2211
XP_050039468.1_Homeobox	ATTAATTA	0.1499	0.4699	0.2322	0.6782	0.6782	0.2393
XP_050047222.1_zf-C2H2,zf-C2H2,zf-C2H2,zf-C2H2,zf-C2H2	CACCTGT	0.1582	0.457	0.2471	0.6667	0.6667	0.2273
XP_050030905.1_HLH	DMCATATGKH	0.1656	0.4903	0.2448	0.6655	0.6655	0.229
XP_050024187.1_HLH	DMCATATGKH	0.1656	0.4903	0.2448	0.6655	0.6655	0.229
XP_054924690.1_HLH	RMCACGTGCC	0.4487	0.6642	0.2402	0.5713	0.6642	0.1833
XP_050039111.2_CSD	GATGGWACR	0.1619	0.4662	0.2207	0.6414	0.6414	0.2225
XP_050025717.1_CSD	GATGGWACR	0.1619	0.4662	0.2207	0.6414	0.6414	0.2225
XP_050033754.1_E2F_TDP	NGCGCGCGCN	0.3876	0.5911	0.3299	0.6184	0.6184	0.1444
XP_050030448.1_Homeobox	SSTAATTACS	0.0999	0.6115	0.1678	0.5736	0.6115	0.2667
XP_050052046.1_HLH	RCCACCTGK	0.1563	0.4255	0.1989	0.608	0.608	0.2102
XP_050025804.1_HLH	GCACGTGTC	0.2636	0.5097	0.2425	0.5931	0.5931	0.1758
XP_050047835.1_Forkhead	RTAAACAAACAH	0.1323	0.4228	0.192	0.5805	0.5805	0.2077
XP_050024462.1_Homeobox	NYTAATTARN	0.1175	0.4181	0.1782	0.5609	0.5609	0.2072
XP_054919254.1_zf-C4	AAGGTCA	0.1092	0.3608	0.1747	0.5563	0.5563	0.2012
XP_050051155.1_zf-C4	AAGGTCAH	0.1193	0.3969	0.1943	0.554	0.554	0.1972
XP_050049089.1_Homeobox	SSTAATTAGB	0.1036	0.4995	0.1621	0.5506	0.5506	0.2286
XP_050044963.2_zf-C4	GAGATCAA	0.1129	0.4681	0.1621	0.546	0.546	0.2167
XP_050048415.1_HLH	RGCAGCTGCH	0.123	0.4052	0.1724	0.546	0.546	0.1989
XP_050048826.1_Forkhead	GTAAACAA	0.1129	0.3691	0.1724	0.5414	0.5414	0.1952
XP_050048882.1_Homeobox	GCTAATTAC	0.111	0.4542	0.1701	0.531	0.531	0.2071
XP_054917575.1_Homeobox	CTCAACGAS	0.1258	0.4533	0.1517	0.5161	0.5161	0.2017
XP_054927227.1_HMG_box	WNTGCTGACT	0.1915	0.4366	0.1793	0.5138	0.5138	0.1703
XP_050041853.1_zf-C2H2,zf-C2H2,zf-C2H2	VRCCMCGCCCN	0.0907	0.4903	0.1046	0.277	0.4903	0.1868
XP_050023735.1_zf-C2H2,zf-C2H2,zf-C2H2	VRCCMCGCCCN	0.0907	0.4903	0.1046	0.277	0.4903	0.1868
XP_050038614.1_RFX_DNA_binding	CKGTTGCCAGG	0.1212	0.4422	0.1736	0.4851	0.4851	0.1847
XP_054921568.1_HLH	NWGCACGTGAYN	0.1027	0.3145	0.1747	0.4839	0.4839	0.1681
XP_050025651.1_HLH	NWGCACGTGAYN	0.1027	0.3145	0.1747	0.4839	0.4839	0.1681
XP_054921563.1_HLH	NWGCACGTGAYN	0.1027	0.3145	0.1747	0.4839	0.4839	0.1681
XP_050049673.1_zf-C4	CAAGGTCAT	0.0879	0.3321	0.1701	0.4805	0.4805	0.1744
XP_050048726.1_Homeobox	GCTAATTANN	0.0916	0.3423	0.1299	0.4678	0.4678	0.1782
XP_050049216.1_zf-C4	BAAAGGTCAN	0.0944	0.4292	0.1471	0.4632	0.4632	0.1896
XP_050051919.2_HLH	ACCATATGKY	0.0814	0.321	0.1264	0.4621	0.4621	0.1767
XP_054933935.1_Homeobox	CTAATCCC	0.0796	0.333	0.1241	0.4563	0.4563	0.1773
XP_050034410.1_HLH	NATCACGTGRN	0.1952	0.3728	0.1747	0.4368	0.4368	0.1299
XP_050034046.1_Homeobox	TTAATTAG	0.0823	0.309	0.1218	0.4345	0.4345	0.1647
XP_050026769.1_zf-C2H2,zf-C2H2,zf-C2H2,zf-C2H2,zf-C2H2	TGCTACTGTD	0.0629	0.4339	0.131	0.3862	0.4339	0.1839
XP_050026768.1_zf-C2H2,zf-C2H2,zf-C2H2,zf-C2H2,zf-C2H2	TGCTACTGTD	0.0629	0.4339	0.131	0.3862	0.4339	0.1839
XP_050022475.1_Homeobox	CTAATCCS	0.074	0.2914	0.1126	0.4149	0.4149	0.1591
XP_050042754.1_HLH	GTRACAGCTG	0.0971	0.2923	0.1184	0.3931	0.3931	0.142
XP_050023625.1_bZIP_1	ATGACTCAH	0.0907	0.2803	0.1195	0.3874	0.3874	0.1396
XP_054932107.1_T-box	AGGTGTGA	0.0583	0.3636	0.1011	0.3851	0.3851	0.1712
XP_050044003.1_T-box	AGGTGTGA	0.0583	0.3636	0.1011	0.3851	0.3851	0.1712
XP_050023582.1_Forkhead	VYTAYRTAAACA	0.0768	0.284	0.0943	0.3816	0.3816	0.1484
XP_050047216.1_Forkhead	YAWATAAACAAHB	0.0749	0.2655	0.0931	0.3655	0.3655	0.1399
XP_050025009.1_HLH	RGCAGCTGCY	0.0888	0.2849	0.108	0.3644	0.3644	0.1348
XP_050048445.1_HLH	RGCAGCTGCY	0.0888	0.2849	0.108	0.3644	0.3644	0.1348
XP_054917090.1_HLH	RGCAGCTGCY	0.0888	0.2849	0.108	0.3644	0.3644	0.1348
XP_054921277.1_HLH	RGCAGCTGCY	0.0888	0.2849	0.108	0.3644	0.3644	0.1348
XP_054933970.1_HLH	RGCAGCTGCY	0.0888	0.2849	0.108	0.3644	0.3644	0.1348
XP_050043507.1_HLH	MACATATGGN	0.0666	0.2627	0.0966	0.3632	0.3632	0.1403
XP_050025649.1_zf-C2H2,zf-C2H2,zf-C2H2,zf-C2H2,zf-C2H2,zf-C2H2,zf-C2H2,zf-C2H2,zf-C2H2	TCCCCTGGGG	0.0444	0.3589	0.0494	0.1805	0.3589	0.1478
XP_050044800.1_SRF-TF	CYAWATWTGG	0.0611	0.3228	0.0977	0.3552	0.3552	0.1512
XP_050048254.1_bZIP_1	ACACGTGGC	0.0823	0.2322	0.1218	0.3517	0.3517	0.1211
XP_050034652.2_Ets	GACCGGAAGTR	0.0925	0.3247	0.1276	0.3425	0.3425	0.1301
XP_050041780.2_bZIP_1,bZIP_1	RTTACGTAAY	0.0749	0.2211	0.0839	0.3299	0.3299	0.1217
XP_054922906.1_zf-C4	TGAGGTCAATNN	0.0648	0.2498	0.1046	0.3276	0.3276	0.1231
XP_050045237.1_zf-C4	RAGGTCAT	0.0518	0.2331	0.092	0.3207	0.3207	0.1247
XP_054922647.1_HLH	TGCGTGAC	0.0629	0.21	0.0908	0.3172	0.3172	0.1169
XP_050039946.1_Homeobox	CGTCGTAAAYSB	0.062	0.222	0.077	0.3149	0.3149	0.1211
XP_050050374.1_zf-C4	TCAAGGTCAH	0.0518	0.2081	0.1092	0.3103	0.3103	0.1137
XP_050052832.1_HLH	RACATATGGN	0.0574	0.2507	0.0793	0.3103	0.3103	0.1252
XP_050036389.1_HLH	ACCAYCTGTT	0.0546	0.2146	0.0724	0.3	0.3	0.1174
XP_050036374.1_Homeobox	NTAATBNVATTAN	0.0435	0.1832	0.0713	0.2943	0.2943	0.1147
XP_050033548.1_zf-C2H2,zf-C2H2,zf-C2H2,zf-C2H2,zf-C2H2	NGACCACCCAN	0.0583	0.2636	0.0529	0.2172	0.2636	0.1084
XP_050047836.1_Forkhead	TWDAYATAAACAWRAW	0.0315	0.1545	0.0563	0.2598	0.2598	0.1041
XP_054919104.1_Homeobox	TAATTRSATTA	0.0389	0.1591	0.0609	0.254	0.254	0.0988
XP_050034501.1_Ets	RACCGGAAGTN	0.0564	0.1832	0.0828	0.2529	0.2529	0.0909
XP_054933538.1_E2F_TDP	SSGCGGGAAVN	0.0879	0.2109	0.0897	0.2506	0.2506	0.0835
XP_050030636.1_Ets	VACCGGAAGTN	0.0555	0.1711	0.0897	0.2494	0.2494	0.0868
XP_050039229.1_HLH	AACACCTGCR	0.037	0.1637	0.0609	0.2448	0.2448	0.0961
XP_050026730.1_bZIP_1	GTKACGTCAT	0.0694	0.1776	0.0805	0.2414	0.2414	0.0821
XP_050031369.1_Myb_DNA-binding	TGAATCCATYN	0.0435	0.1693	0.0655	0.2333	0.2333	0.0891
XP_050031496.1_Myb_DNA-binding	TGAATCCATYN	0.0435	0.1693	0.0655	0.2333	0.2333	0.0891
XP_050036210.2_PAX	RTCATGCGTGACG	0.2063	0.2322	0.0253	0.0908	0.2322	0.0974
XP_050043065.1_HLH	AACAGCTGACRC	0.2054	0.2285	0.0138	0.0552	0.2285	0.1071
XP_050043517.1_HLH	AACAGCTGACRC	0.2054	0.2285	0.0138	0.0552	0.2285	0.1071
XP_054927105.1_HLH	CACGTGACC	0.0518	0.1341	0.0828	0.2253	0.2253	0.0759
XP_054922902.1_zf-C4	AAAAGTCAAM	0.0352	0.1573	0.0575	0.2207	0.2207	0.0868
XP_050042938.1_T-box	KNAGGTGTGAAW	0.0324	0.136	0.0563	0.2126	0.2126	0.0819
XP_050049969.1_Homeobox	CGTTAATTGCT	0.0379	0.1619	0.0552	0.2046	0.2046	0.0811
XP_050031191.1_Ets	AASGAGGAAGTR	0.0333	0.2017	0.0483	0.1644	0.2017	0.0838
XP_050052846.1_HLH	VNGGCACGCGMCAK	0.0527	0.1924	0.0506	0.1391	0.1924	0.0694
XP_050052845.1_HLH	VNGGCACGCGMCAK	0.0527	0.1924	0.0506	0.1391	0.1924	0.0694
XP_050022755.1_Homeobox	AWTTTAATTAA	0.0333	0.1304	0.0425	0.192	0.192	0.0756
XP_050033624.1_Homeobox	TAATTARATTA	0.0268	0.1156	0.0391	0.192	0.192	0.0766
XP_050046919.1_HLH	SCACGTGGSNGSSGS	0.1119	0.1674	0.0368	0.1264	0.1674	0.0545
XP_050046825.1_zf-C2H2,zf-C2H2,zf-C2H2	GGCCCCGCCCH	0.062	0.161	0.0575	0.1517	0.161	0.0559
XP_054922558.1_zf-C2H2,zf-C2H2,zf-C2H2,zf-C2H2,zf-C2H2	WTCACTTTCACTT	0.0324	0.1166	0.0345	0.1563	0.1563	0.0616
XP_054928208.1_Forkhead	GTAAACAA	0.0231	0.0907	0.0414	0.1437	0.1437	0.0541
XP_050028099.1_HLH	GTACGTGACC	0.0157	0.0888	0.0391	0.1379	0.1379	0.0544
XP_050036148.1_HLH	GTACGTGACC	0.0157	0.0888	0.0391	0.1379	0.1379	0.0544
XP_050049393.1_zf-C2H2,zf-C2H2,zf-C2H2	NHMCGCCCACGCMM	0.0416	0.1184	0.0425	0.1379	0.1379	0.0503
XP_050044718.1_zf-C2H2,zf-C2H2,zf-C2H2	GCCACGCCCMCY	0.0407	0.1027	0.0322	0.1368	0.1368	0.0502
XP_050050155.1_zf-C2H2,zf-C2H2,zf-C2H2,zf-C2H2,zf-C2H2	NGCAACAGGTG	0.0185	0.0712	0.0333	0.1356	0.1356	0.0522
XP_050050124.1_zf-C2H2,zf-C2H2,zf-C2H2,zf-C2H2,zf-C2H2	NGCAACAGGTG	0.0185	0.0712	0.0333	0.1356	0.1356	0.0522
XP_050043864.1_bZIP_1	RTGACGTCAY	0.0527	0.1129	0.0425	0.1299	0.1299	0.0434
XP_050040097.1_Homeobox	TAATTAGATTA	0.0176	0.0657	0.0253	0.1138	0.1138	0.0442
XP_054920411.1_CUT,Homeobox	DTTATTGATTTTT	0.0157	0.0629	0.0287	0.1126	0.1126	0.0433
XP_054932921.1_bZIP_1	GRTGACRTCAYC	0.0379	0.0907	0.0379	0.1103	0.1103	0.037
XP_054932882.1_Homeobox	NTAATTSGATTAS	0.0204	0.0712	0.0241	0.1069	0.1069	0.0413
XP_050049533.1_zf-C4	DAAACTRGAGCA	0.0241	0.087	0.0287	0.1057	0.1057	0.0411
XP_050037323.1_HLH	AADTCGTGACT	0.0176	0.0601	0.023	0.1023	0.1023	0.0392
XP_054929268.1_bZIP_1	GTTACGTAAC	0.0194	0.0731	0.023	0.1011	0.1011	0.0398
XP_050049662.1_zf-C4	GGGGTCACG	0.025	0.074	0.023	0.0977	0.0977	0.037
XP_050040067.1_zf-C2H2,zf-C2H2,zf-C2H2	GRCCACGCCCA	0.0287	0.0833	0.0253	0.0977	0.0977	0.0372
XP_050039558.1_zf-C4	GGGGTCACG	0.025	0.074	0.023	0.0977	0.0977	0.037
XP_050036173.1_Forkhead	AAACAATAAYATT	0.0176	0.0749	0.0207	0.0908	0.0908	0.0374
XP_050025287.2_PAX,Homeobox	TAATTGATTA	0.0083	0.0592	0.0161	0.0885	0.0885	0.0377
XP_054924506.1_GCM	WATATGCGGGTHB	0.0111	0.0481	0.0218	0.0851	0.0851	0.0329
XP_050036805.1_SRF-TF	CCATACATGG	0.012	0.0555	0.023	0.0782	0.0782	0.0303
XP_050026260.1_Myb_DNA-binding,Myb_DNA-binding	GATTTAACATAA	0.0056	0.0453	0.0161	0.077	0.077	0.0321
XP_054932472.1_zf-C4	AAAGTCAMAVTAGM	0.0074	0.0518	0.0218	0.077	0.077	0.0311
XP_054929792.1_Pou,Homeobox	ATGCATAATTRAT	0.0065	0.0463	0.0172	0.0736	0.0736	0.0302
XP_050051236.1_Ets	GACCGGAAGTS	0.025	0.0611	0.023	0.0701	0.0701	0.0243
XP_050031162.1_HLH	AMCATATGKT	0.0065	0.037	0.0161	0.0678	0.0678	0.0271
XP_050046291.1_zf-C2H2,zf-C2H2,zf-C2H2	MTCACGCCCMCC	0.0167	0.0416	0.0149	0.0655	0.0655	0.0239
XP_050033143.1_LAG1-DNAbind	MGKTTCCCACAVT	0.0056	0.0407	0.0161	0.0552	0.0552	0.0226
XP_050051269.1_zf-C2H2,zf-C2H2,zf-C2H2,zf-C2H2,zf-C2H2	AACCACCTGTTR	0.0065	0.0278	0.0138	0.0483	0.0483	0.0184
XP_050044939.1_Forkhead	CGAAGRACCK	0.0176	0.0472	0.0057	0.0391	0.0472	0.0191
XP_050044836.1_zf-C2H2,zf-C2H2,zf-C2H2	NGCCACGCCCCCC	0.0157	0.037	0.0138	0.0448	0.0448	0.0154
XP_050037291.1_zf-C2H2,zf-C2H2,zf-C2H2,zf-C2H2	GGCGGCCATTTTGD	0.0139	0.0315	0.0103	0.0402	0.0402	0.0142
XP_050026004.1_zf-C2H2,zf-C2H2,zf-C2H2	GCCACGCCCCCH	0.0148	0.0389	0.0103	0.0391	0.0391	0.0154
XP_050040280.1_zf-C2H2,zf-C2H2,zf-C2H2	MVDGCCACACCCAYH	0.0102	0.025	0.0103	0.0391	0.0391	0.0138
XP_050036783.1_Homeobox	TGACAGCTGTCA	0.0074	0.0241	0.0126	0.0333	0.0333	0.0116
XP_050040430.1_PAX,Homeobox	TCACGCHTCACYGCACN	0.0056	0.0213	0.0126	0.031	0.031	0.011
XP_054930254.1_PAX,Homeobox	TCACGCHTCACYGCACN	0.0056	0.0213	0.0126	0.031	0.031	0.011
XP_050048539.1_E2F_TDP	WAATGGCGCCAAAA	0.0056	0.0222	0.0057	0.0299	0.0299	0.0122
XP_050045880.1_zf-C2H2,zf-C2H2,zf-C2H2	TWRGCCCCGCCCMCH	0.012	0.0296	0.0057	0.0264	0.0296	0.0114
XP_050050367.1_Homeobox	TAATTGNWNNNNNNNCAATTR	0.0028	0.0185	0.0011	0.0287	0.0287	0.0132
XP_050039264.1_HLH	GTCACGTGAC	0.012	0.0278	0.0126	0.0287	0.0287	0.0092
XP_050044657.2_Homeobox	WTAATTTAATTAW	0.0028	0.0139	0.0023	0.0264	0.0264	0.0114
XP_054920776.1_PAX,Homeobox	ASCGTGACKAATYR	0.0009	0.0176	0.0046	0.0253	0.0253	0.0113
XP_050040940.1_Ets	AAACCGGAAGTA	0.0046	0.0231	0.0057	0.0184	0.0231	0.0092
XP_050049179.1_Homeobox	TACGTGWWWWWWCGCGTW	0.0009	0.0102	0.0057	0.023	0.023	0.0095
XP_054926909.1_Homeobox	TGACAGCTGTCA	0.0046	0.013	0.0103	0.023	0.023	0.0077
XP_054929691.1_CBFB_NFYA	HCTGATTGGYTAVT	0.0065	0.0194	0.0057	0.0218	0.0218	0.0084
XP_050050401.1_Homeobox	CAAGTGCGTG	0.0037	0.0139	0.0046	0.0195	0.0195	0.0076
XP_050042673.1_Pou,Homeobox	TAATGAGVBGTAATGA	0.0009	0.0139	0.0023	0.0172	0.0172	0.0082
XP_054922521.1_Pou,Homeobox	TAATKAGNTGNTAATKA	0.0019	0.0139	0.0057	0.0161	0.0161	0.0067
XP_050023270.1_MH1	TTGGCANNNTGCCAA	0.0056	0.0148	0.0046	0.0115	0.0148	0.0049
XP_050050157.1_bZIP_1	WWNTGCTGMGTCAGCANWW	0.0009	0.0074	0.0034	0.0138	0.0138	0.0056
XP_050052105.2_zf-C2H2,zf-C2H2,zf-C2H2,zf-C2H2,zf-C2H2,zf-C2H2	ATAAATCACAGCAYNC	0.0009	0.0093	0.0069	0.0126	0.0126	0.0049
XP_050050131.1_zf-C2H2,zf-C2H2,zf-C2H2,zf-C2H2	TMCGCCCACGCAC	0.0019	0.0093	0.0046	0.0115	0.0115	0.0044
XP_050033003.1_HLH	SACCATATGGTS	0.0028	0.0046	0.0011	0.0115	0.0115	0.0046
XP_050040731.1_Homeobox,Homeobox	TAATTATGCTAATTA	0	0.0056	0.0011	0.0092	0.0092	0.0042
XP_054931507.1_RFX_DNA_binding	CGTTGCCATGGCAACG	0.0065	0.0074	0.0011	0.0034	0.0074	0.0029
XP_054929607.1_Ets	HGAAYCCGGAAGTGNKG	0.0009	0.0074	0	0.0057	0.0074	0.0036
XP_050039109.1_Ets	ATGATCCGGGACN	0.0009	0.0028	0.0023	0.0069	0.0069	0.0026
XP_054933201.1_Homeobox	GYTAATTRRSSYYAATTARC	0	0.0065	0	0.0069	0.0069	0.0039
XP_050034033.1_Homeobox	GNRGRBTTAATGGSYTHGK	0	0.0065	0.0023	0.0069	0.0069	0.0033
XP_050027698.1_zf-C2H2,zf-C2H2,zf-C2H2,zf-C2H2,zf-C2H2,zf-C2H2	TGATTGCTCTTTT	0.0019	0.0046	0	0.0057	0.0057	0.0026
XP_050024699.1_HLH	GCGACAGCTGTCGC	0	0.0019	0.0011	0.0046	0.0046	0.002
XP_050049454.1_zf-C4	DTGGACTTTGGACTY	0	0.0009	0.0023	0.0034	0.0034	0.0015
XP_050025895.1_HLH	NKCACGTGMNNNTCACGTGMN	0.0009	0.0028	0	0	0.0028	0.0013
XP_050023689.1_RFX_DNA_binding	SGTTGCTAGGCAACS	0	0.0028	0.0011	0.0011	0.0028	0.0012
XP_054927033.1_HLH	GGGBMKCAGCTGCGTCCC	0.0009	0.0019	0.0011	0.0023	0.0023	0.0007
XP_054930050.1_HMG_box	NAACAATAACATTGTTN	0.0009	0.0019	0.0011	0.0023	0.0023	0.0007
XP_054919793.1_zf-C2H2,zf-C2H2,zf-C2H2,zf-C2H2	TGCAGTGATTTATT	0	0	0.0011	0.0023	0.0023	0.0011
XP_050052108.1_zf-C2H2,zf-C2H2,zf-C2H2,zf-C2H2	TGCAGTGATTTATT	0	0	0.0011	0.0023	0.0023	0.0011
XP_050026401.1_zf-C2H2,zf-C2H2,zf-C2H2,zf-C2H2,zf-C2H2,zf-C2H2	NRGGCCGTGTGCAAAAS	0	0	0	0.0023	0.0023	0.0012
XP_050045768.1_HLH	RVCATATGTCRCSBTATTT	0.0009	0.0019	0.0011	0.0011	0.0019	0.0004
XP_050044481.1_zf-C2H2,zf-C2H2,zf-C2H2,zf-C2H2,zf-C2H2	VGACCCCCTGCTGTGM	0	0	0	0.0011	0.0011	0.0006
XP_050047284.1_zf-C4	AWNTAGGTCASTAGGTCA	0	0	0.0011	0.0011	0.0011	0.0006
XP_050049516.1_T-box	TTCACACCTARGTGTGAA	0	0	0	0.0011	0.0011	0.0006
XP_050047272.1_T-box	TTCACACCTARGTGTGAA	0	0	0	0.0011	0.0011	0.0006
XP_054922164.1_Runt	CWAACCACAAAAACCACGAAH	0	0.0009	0	0	0.0009	0.0005
XP_050026652.1_Runt	CWAACCACAAAAACCACGAAH	0	0.0009	0	0	0.0009	0.0005
XP_050035103.1_HLH	AAAACAGCTGTTTT	0	0.0009	0	0	0.0009	0.0005
XP_054922540.1_GATA,GATA	RMGATAACRNYGTTATCKY	0	0	0	0	0	0
XP_050032325.1_zf-C2H2,zf-C2H2,zf-C2H2	RCCACGCCCMCSCCACGCCCMC	0	0	0	0	0	0
XP_050048949.1_COE1_DBD	BWATTCCCWWGGGAATWV	0	0	0	0	0	0
XP_050049082.1_zf-C2H2,zf-C2H2,zf-C2H2,zf-C2H2,zf-C2H2	ATTACCATACAAGTGCAV	0	0	0	0	0	0
XP_050036669.2_zf-C2H2,zf-C2H2,zf-C2H2,zf-C2H2,zf-C2H2	GTGAACGYYDHHVCTACAC	0	0	0	0	0	0
XP_050027642.1_CSD	TCGTGTAGGTCGGTGGK	0	0	0	0	0	0

## Sheet: all-in-one
motif name	consensus	promoters_500_symbols_adult_midgut_female_fed_vs_unfed_sig_lfc2_down_enrichment	promoters_2000_symbols_adult_midgut_female_fed_vs_unfed_sig_lfc2_down_enrichment	promoters_500_symbols_adult_midgut_female_fed_vs_unfed_sig_lfc2_up_enrichment	promoters_2000_symbols_adult_midgut_female_fed_vs_unfed_sig_lfc2_up_enrichment	max_enrichment	sd_enrichment	promoters_500_symbols_adult_midgut_female_fed_vs_unfed_sig_lfc2_down_-log(p-value)	promoters_2000_symbols_adult_midgut_female_fed_vs_unfed_sig_lfc2_down_-log(p-value)	promoters_500_symbols_adult_midgut_female_fed_vs_unfed_sig_lfc2_up_-log(p-value)	promoters_2000_symbols_adult_midgut_female_fed_vs_unfed_sig_lfc2_up_-log(p-value)	max_-log(p-value)	sd_-log(p-value)	promoters_500_symbols_adult_midgut_female_fed_vs_unfed_sig_lfc2_down_rank	promoters_2000_symbols_adult_midgut_female_fed_vs_unfed_sig_lfc2_down_rank	promoters_500_symbols_adult_midgut_female_fed_vs_unfed_sig_lfc2_up_rank	promoters_2000_symbols_adult_midgut_female_fed_vs_unfed_sig_lfc2_up_rank	max_rank	min_rank	average_rank	sd_rank	promoters_500_symbols_adult_midgut_female_fed_vs_unfed_sig_lfc2_down_ratio	promoters_2000_symbols_adult_midgut_female_fed_vs_unfed_sig_lfc2_down_ratio	promoters_500_symbols_adult_midgut_female_fed_vs_unfed_sig_lfc2_up_ratio	promoters_2000_symbols_adult_midgut_female_fed_vs_unfed_sig_lfc2_up_ratio	max_ratio	sd_ratio
XP_050047284.1_zf-C4	AWNTAGGTCASTAGGTCA	0	0	11	3.66667	11	5.18545	0	0	1.04665	0.580217	1.04665	0.506772	256	251	51	149	256	51	176.75	97.257	0	0	0.0011	0.0011	0.0011	0.000635085
XP_050049516.1_T-box	TTCACACCTARGTGTGAA	0	0	0	11	11	5.5	0	0	0	1.16738	1.16738	0.58369	228	232	254	86	254	86	200	76.8548	0	0	0	0.0011	0.0011	0.00055
XP_050047272.1_T-box	TTCACACCTARGTGTGAA	0	0	0	11	11	5.5	0	0	0	1.16738	1.16738	0.58369	226	246	256	87	256	87	203.75	78.8263	0	0	0	0.0011	0.0011	0.00055
XP_054922164.1_Runt	CWAACCACAAAAACCACGAAH	0	9	0	0	9	4.5	0	1.01234	0	0	1.01234	0.50617	229	76	253	257	257	76	203.75	86.0596	0	0.0009	0	0	0.0009	0.00045
XP_050026652.1_Runt	CWAACCACAAAAACCACGAAH	0	9	0	0	9	4.5	0	1.01234	0	0	1.01234	0.50617	261	75	259	261	261	75	214	92.6715	0	0.0009	0	0	0.0009	0.00045
XP_050049454.1_zf-C4	DTGGACTTTGGACTY	0	0.6	5.75	2.125	5.75	2.58081	0	0.0976728	1.2816	0.759147	1.2816	0.601424	231	165	40	129	231	40	141.25	79.6257	0	0.0009	0.0023	0.0034	0.0034	0.00150222
XP_054926909.1_Homeobox	TGACAGCTGTCA	1.7037	1.34021	3.81481	1.69118	3.81481	1.13084	0.727878	0.751329	3.01618	1.71025	3.01618	1.07844	52	94	6	51	94	6	50.75	35.9386	0.0046	0.013	0.0103	0.023	0.023	0.00769302
XP_050043065.1_HLH	AACAGCTGACRC	3.50512	1.79216	0.707692	1.21854	3.50512	1.21636	56.328	18.5531	0.039764	1.00322	56.328	26.3119	2	5	237	104	237	2	87	110.662	0.2054	0.2285	0.0138	0.0552	0.2285	0.107101
XP_050043517.1_HLH	AACAGCTGACRC	3.50512	1.79216	0.707692	1.21854	3.50512	1.21636	56.328	18.5531	0.039764	1.00322	56.328	26.3119	1	4	236	103	236	1	86	110.662	0.2054	0.2285	0.0138	0.0552	0.2285	0.107101
XP_050039109.1_Ets	ATGATCCGGGACN	1.125	1.4	3.28571	2.3	3.28571	0.977345	0.253063	0.418834	0.836885	1.27118	1.27118	0.455957	89	128	71	78	128	71	91.5	25.4362	0.0009	0.0028	0.0023	0.0069	0.0069	0.0025786
XP_054931507.1_RFX_DNA_binding	CGTTGCCATGGCAACG	3.25	2.11429	0.647059	0.829268	3.25	1.21663	2.13282	1.36412	0.111657	0.165249	2.13282	0.981333	38	65	207	216	216	38	131.5	93.1039	0.0065	0.0074	0.0011	0.0034	0.0074	0.00289482
XP_050052105.2_zf-C2H2,zf-C2H2,zf-C2H2,zf-C2H2,zf-C2H2,zf-C2H2	ATAAATCACAGCAYNC	0.5625	1.47619	3.13636	1.3125	3.13636	1.08518	0.0878143	0.799536	1.81796	0.647533	1.81796	0.721308	121	91	19	140	140	19	92.75	53.1437	0.0009	0.0093	0.0069	0.0126	0.0126	0.00493786
XP_050036210.2_PAX	RTCATGCGTGACG	3.0976	1.50975	1.05417	1.36747	3.0976	0.913609	48.2067	10.6446	0.3599	2.41945	48.2067	22.3129	3	15	156	24	156	3	49.5	71.5192	0.2063	0.2322	0.0253	0.0908	0.2322	0.0974097
XP_050045768.1_HLH	RVCATATGTCRCSBTATTT	3	1.58333	1.83333	0.52381	3	1.01651	0.608447	0.437335	0.408845	0.079693	0.608447	0.220938	59	124	143	239	239	59	141.25	74.4329	0.0009	0.0019	0.0011	0.0011	0.0019	0.000443471
XP_050036783.1_Homeobox	TGACAGCTGTCA	1.5102	1.52532	2.68085	1.54884	2.68085	0.576584	0.78173	1.53871	2.4099	1.78278	2.4099	0.673169	50	59	8	47	59	8	41	22.5832	0.0074	0.0241	0.0126	0.0333	0.0333	0.0116266
XP_050024699.1_HLH	GCGACAGCTGTCGC	0	1.26667	2.2	2.3	2.3	1.06784	0	0.308045	0.461655	1.01408	1.01408	0.42462	240	135	134	100	240	100	152.25	60.72	0	0.0019	0.0011	0.0046	0.0046	0.00196129
XP_050050131.1_zf-C2H2,zf-C2H2,zf-C2H2,zf-C2H2	TMCGCCCACGCAC	0.59375	1.1625	2.3	1.49351	2.3	0.712872	0.0664471	0.438203	0.994969	0.841663	0.994969	0.41809	130	123	54	123	130	54	107.5	35.819	0.0019	0.0093	0.0046	0.0115	0.0115	0.00436606
XP_054927033.1_HLH	GGGBMKCAGCTGCGTCCC	1.5	1.46154	2.2	2.3	2.3	0.446264	0.315906	0.396598	0.461655	0.657088	0.657088	0.145614	83	130	133	138	138	83	121	25.5473	0.0009	0.0019	0.0011	0.0023	0.0023	0.000660808
XP_050050157.1_bZIP_1	WWNTGCTGMGTCAGCANWW	0.75	1.48	2.26667	1.91667	2.26667	0.653601	0.145272	0.720495	0.84948	1.55347	1.55347	0.578497	107	97	70	60	107	60	83.5	22.1284	0.0009	0.0074	0.0034	0.0138	0.0138	0.00562754
XP_054919793.1_zf-C2H2,zf-C2H2,zf-C2H2,zf-C2H2	TGCAGTGATTTATT	0	0	2.2	0.884615	2.2	1.03984	0	0	0.481633	0.183229	0.481633	0.227327	239	242	127	212	242	127	205	53.7215	0	0	0.0011	0.0023	0.0023	0.00109697
XP_050052108.1_zf-C2H2,zf-C2H2,zf-C2H2,zf-C2H2	TGCAGTGATTTATT	0	0	2.2	0.884615	2.2	1.03984	0	0	0.481633	0.183229	0.481633	0.227327	238	241	128	211	241	128	204.5	52.7541	0	0	0.0011	0.0023	0.0023	0.00109697
XP_050046919.1_HLH	SCACGTGGSNGSSGS	1.94948	0.813016	0.991914	1.17037	1.94948	0.500587	10.9746	0.000307915	0.262444	1.30679	10.9746	5.25609	14	217	175	76	217	14	120.5	92.3851	0.1119	0.1674	0.0368	0.1264	0.1674	0.0545405
XP_050025895.1_HLH	NKCACGTGMNNNTCACGTGMN	0.818182	1.86667	0	0	1.86667	0.885395	0.16273	0.664036	0	0	0.664036	0.314399	104	104	248	253	253	104	177.25	84.6064	0.0009	0.0028	0	0	0.0028	0.00132004
XP_054930050.1_HMG_box	NAACAATAACATTGTTN	1.8	1.05556	1.83333	1.09524	1.83333	0.428492	0.383091	0.248807	0.378661	0.265137	0.383091	0.0718687	78	138	154	191	191	78	140.25	47.0629	0.0009	0.0019	0.0011	0.0023	0.0023	0.000660808
XP_050040430.1_PAX,Homeobox	TCACGCHTCACYGCACN	0.835821	0.682692	1.82609	0.925373	1.82609	0.515562	0.134458	0.00954145	1.36586	0.166335	1.36586	0.634824	108	201	35	215	215	35	139.75	84.4487	0.0056	0.0213	0.0126	0.031	0.031	0.0109886
XP_054930254.1_PAX,Homeobox	TCACGCHTCACYGCACN	0.835821	0.682692	1.82609	0.925373	1.82609	0.515562	0.134458	0.00954145	1.36586	0.166335	1.36586	0.634824	109	202	36	214	214	36	140.25	83.8585	0.0056	0.0213	0.0126	0.031	0.031	0.0109886
XP_054922521.1_Pou,Homeobox	TAATKAGNTGNTAATKA	1.05556	1.37624	1.78125	0.975758	1.78125	0.366181	0.233346	0.845571	0.817777	0.243248	0.845571	0.342798	92	88	76	198	198	76	113.5	56.7421	0.0019	0.0139	0.0057	0.0161	0.0161	0.00671019
XP_050034033.1_Homeobox	GNRGRBTTAATGGSYTHGK	0	0.984848	1.76923	0.851852	1.76923	0.724585	0	0.241381	0.488581	0.148702	0.488581	0.205001	235	142	121	220	235	121	179.5	56.4181	0	0.0065	0.0023	0.0069	0.0069	0.00334303
XP_054932882.1_Homeobox	NTAATTSGATTAS	1.72881	1.25795	1.19307	1.20247	1.72881	0.257089	1.90351	1.57215	0.625818	1.39191	1.90351	0.541522	42	57	96	67	96	42	65.5	22.7816	0.0204	0.0712	0.0241	0.1069	0.1069	0.0412566
XP_054920776.1_PAX,Homeobox	ASCGTGACKAATYR	0.473684	1.47899	1.53333	1.62179	1.62179	0.538734	0.0601932	1.17737	0.553725	1.66899	1.66899	0.70441	133	70	110	53	133	53	91.5	36.5559	0.0009	0.0176	0.0046	0.0253	0.0253	0.0113458
XP_050027173.1_GATA,GATA	VWGATAAGR	0.912657	1.15309	1.59226	1.11428	1.59226	0.286234	0.0213369	12.7769	31.1606	10.6272	31.1606	12.9391	158	9	1	1	158	1	42.25	77.2588	0.2257	0.7743	0.5264	0.8678	0.8678	0.28729
XP_050027719.2_GATA,GATA	VWGATAAGR	0.912657	1.15309	1.59226	1.11428	1.59226	0.286234	0.0213369	12.7769	31.1606	10.6272	31.1606	12.9391	159	10	2	2	159	2	43.25	77.2588	0.2257	0.7743	0.5264	0.8678	0.8678	0.28729
XP_050027721.1_GATA,GATA	VWGATAAGR	0.912657	1.15309	1.59226	1.11428	1.59226	0.286234	0.0213369	12.7769	31.1606	10.6272	31.1606	12.9391	160	11	3	3	160	3	44.25	77.2588	0.2257	0.7743	0.5264	0.8678	0.8678	0.28729
XP_054929691.1_CBFB_NFYA	HCTGATTGGYTAVT	1.54762	1.39568	1.21277	1.21788	1.54762	0.160477	0.745249	1.0688	0.419528	0.64927	1.0688	0.26931	51	73	141	139	141	51	101	45.9275	0.0065	0.0194	0.0057	0.0218	0.0218	0.00843505
XP_054924690.1_HLH	RMCACGTGCC	1.5377	1.03539	1.10285	1.08757	1.5377	0.233012	26.2531	1.17824	1.20213	2.40512	26.2531	12.3423	5	69	43	26	69	5	35.75	27.0724	0.4487	0.6642	0.2402	0.5713	0.6642	0.183252
XP_050025287.2_PAX,Homeobox	TAATTGATTA	1	1.47631	1.15827	1.36785	1.47631	0.21293	0.26188	2.71347	0.475552	2.36864	2.71347	1.26509	88	47	131	27	131	27	73.25	46.1185	0.0083	0.0592	0.0161	0.0885	0.0885	0.0376846
XP_050023270.1_MH1	TTGGCANNNTGCCAA	1.47368	1.16535	1.27778	0.66092	1.47368	0.346606	0.62799	0.515508	0.409062	0.0288068	0.62799	0.260193	55	115	142	248	248	55	140	80.6598	0.0056	0.0148	0.0046	0.0115	0.0148	0.00485618
XP_050044744.1_Homeobox	YTAAGTGC	1.47325	1.05761	1.02081	1.01131	1.47325	0.222567	34.3484	8.78578	0.539828	0.885526	34.3484	15.9341	4	19	117	122	122	4	65.5	62.6871	0.5893	0.9473	0.4954	0.9391	0.9473	0.234608
XP_050040097.1_Homeobox	TAATTAGATTA	1.46667	1.1098	1.20476	1.24236	1.46667	0.151182	1.16174	0.693568	0.66143	1.78017	1.78017	0.523232	45	102	92	48	102	45	71.75	29.4661	0.0176	0.0657	0.0253	0.1138	0.1138	0.0441639
XP_054927227.1_HMG_box	WNTGCTGACT	1.43769	0.907881	1.18038	1.01182	1.43769	0.231254	7.05294	0.000810828	1.78625	0.424523	7.05294	3.24844	17	215	21	169	215	17	105.5	101.645	0.1915	0.4366	0.1793	0.5138	0.5138	0.170331
XP_054924594.1_zf-C4	NAGGTCAH	1.3987	1.08355	1.0379	1.02966	1.3987	0.17577	13.0115	3.58293	0.547645	0.918967	13.0115	5.82325	11	40	112	119	119	11	70.5	53.3698	0.3645	0.6744	0.2437	0.6805	0.6805	0.221137
XP_050046291.1_zf-C2H2,zf-C2H2,zf-C2H2	MTCACGCCCMCC	0.917582	0.981132	1.1374	1.39362	1.39362	0.211972	0.170461	0.243813	0.444283	2.04075	2.04075	0.884883	102	140	137	40	140	40	104.75	46.4857	0.0167	0.0416	0.0149	0.0655	0.0655	0.0238906
XP_050025649.1_zf-C2H2,zf-C2H2,zf-C2H2,zf-C2H2,zf-C2H2,zf-C2H2,zf-C2H2,zf-C2H2,zf-C2H2	TCCCCTGGGG	0.780316	1.36464	0.995968	0.904309	1.36464	0.251585	0.0137671	11.2178	0.276385	0.0334016	11.2178	5.55626	167	12	169	246	246	12	148.5	98.1512	0.0444	0.3589	0.0494	0.1805	0.3589	0.147835
XP_050041853.1_zf-C2H2,zf-C2H2,zf-C2H2	VRCCMCGCCCN	0.762185	1.3578	1.31242	1.11067	1.3578	0.271231	0.000621475	16.9853	2.23879	1.4475	16.9853	7.93248	196	7	10	65	196	7	69.5	88.4477	0.0907	0.4903	0.1046	0.277	0.4903	0.186763
XP_050023735.1_zf-C2H2,zf-C2H2,zf-C2H2	VRCCMCGCCCN	0.762185	1.3578	1.31242	1.11067	1.3578	0.271231	0.000621475	16.9853	2.23879	1.4475	16.9853	7.93248	195	8	9	64	195	8	69	87.9811	0.0907	0.4903	0.1046	0.277	0.4903	0.186763
XP_050026401.1_zf-C2H2,zf-C2H2,zf-C2H2,zf-C2H2,zf-C2H2,zf-C2H2	NRGGCCGTGTGCAAAAS	0	0	0	1.35294	1.35294	0.67647	0	0	0	0.365329	0.365329	0.182665	237	240	247	174	247	174	224.5	33.9264	0	0	0	0.0023	0.0023	0.00115
XP_050033342.1_zf-C4	SAGGTCAN	1.3478	1.07496	1.05906	1.04162	1.3478	0.145266	11.3915	3.3293	0.776953	1.44055	11.3915	4.89227	13	41	80	66	80	13	50	29.4732	0.3821	0.6984	0.269	0.7207	0.7207	0.226642
XP_050044657.2_Homeobox	WTAATTTAATTAW	1.07692	1.18803	0.45098	1.34694	1.34694	0.39246	0.282031	0.535919	0.029836	1.01364	1.01364	0.419873	85	110	239	101	239	85	133.75	70.9243	0.0028	0.0139	0.0023	0.0264	0.0264	0.0113726
XP_050040349.1_HLH	AHCAGCTGG	1.34519	1.03001	1.04922	1.02456	1.34519	0.155656	23.0306	3.11476	0.9789	1.80319	23.0306	10.5691	7	43	56	46	56	7	38	21.4009	0.6013	0.9371	0.469	0.9218	0.9371	0.234052
XP_050045295.1_zf-C4	NRAGGTCAN	1.34089	1.0914	1.09529	1.04005	1.34089	0.135022	11.8823	5.28102	1.37324	1.65553	11.8823	4.89131	12	28	34	55	55	12	32.25	17.7834	0.4024	0.7475	0.3161	0.7816	0.7816	0.237047
XP_050040280.1_zf-C2H2,zf-C2H2,zf-C2H2	MVDGCCACACCCAYH	1.13333	0.803859	1.33766	1.19939	1.33766	0.226416	0.415359	0.0485107	0.637979	0.776084	0.776084	0.317565	76	174	93	128	174	76	117.75	43.3003	0.0102	0.025	0.0103	0.0391	0.0391	0.0138402
XP_050031191.1_Ets	AASGAGGAAGTR	0.722343	1.33488	1.06858	0.986795	1.33488	0.252287	0.00715717	5.15942	0.450798	0.234866	5.15942	2.47089	176	29	136	199	199	29	135	75.3083	0.0333	0.2017	0.0483	0.1644	0.2017	0.083752
XP_050049179.1_Homeobox	TACGTGWWWWWWCGCGTW	0.28125	0.796875	1.32558	1.23656	1.32558	0.478704	0.0147573	0.0902898	0.481633	0.701386	0.701386	0.325322	164	167	126	135	167	126	148	20.5751	0.0009	0.0102	0.0057	0.023	0.023	0.00949263
XP_050050124.1_zf-C2H2,zf-C2H2,zf-C2H2,zf-C2H2,zf-C2H2	NGCAACAGGTG	0.665468	0.850657	1.27099	1.32164	1.32164	0.320492	0.00953276	0.0280685	0.928522	2.87677	2.87677	1.34745	170	185	62	18	185	18	108.75	81.6226	0.0185	0.0712	0.0333	0.1356	0.1356	0.0522476
XP_050050155.1_zf-C2H2,zf-C2H2,zf-C2H2,zf-C2H2,zf-C2H2	NGCAACAGGTG	0.665468	0.850657	1.27099	1.32164	1.32164	0.320492	0.00953276	0.0280685	0.928522	2.87677	2.87677	1.34745	171	184	63	17	184	17	108.75	81.7491	0.0185	0.0712	0.0333	0.1356	0.1356	0.0522476
XP_054921515.1_CUT,CUT,CUT,Homeobox	TTRAAC	1.3148	1.0444	1.01746	1.01301	1.3148	0.145584	25.3715	10.8747	0.543737	1.33415	25.3715	11.5569	6	13	116	75	116	6	52.5	52.4754	0.6716	0.9833	0.5943	0.9655	0.9833	0.199778
XP_054932472.1_zf-C4	AAAGTCAMAVTAGM	0.560606	0.911972	1.31325	1.08757	1.31325	0.317597	0.0120169	0.110658	0.833845	0.588903	0.833845	0.390474	168	162	73	148	168	73	137.75	43.9725	0.0074	0.0518	0.0218	0.077	0.077	0.0310979
XP_054927575.1_Homeobox	NDYGATACGY	1.31304	0.974152	1.09135	1.0246	1.31304	0.149423	10.7792	0.0242076	1.48008	1.01321	10.7792	5.00694	15	189	30	102	189	15	84	79.6367	0.4098	0.7613	0.3632	0.7954	0.7954	0.22746
XP_050030448.1_Homeobox	SSTAATTACS	0.82562	1.30607	0.989971	1.01432	1.30607	0.199808	0.0062191	19.9775	0.247939	0.482067	19.9775	9.86796	179	3	179	166	179	3	131.75	86.0518	0.0999	0.6115	0.1678	0.5736	0.6115	0.266727
XP_054933201.1_Homeobox	GYTAATTRRSSYYAATTARC	0	1.3	0	0.907895	1.3	0.657159	0	0.529405	0	0.188962	0.529405	0.249642	260	111	260	210	260	111	210.25	70.2395	0	0.0065	0	0.0069	0.0069	0.00387169
XP_050050374.1_zf-C4	TCAAGGTCAH	0.604434	0.871806	1.28169	1.09069	1.28169	0.291405	4.34294e-06	0.00371061	2.04726	1.28377	2.04726	1.00982	220	207	13	77	220	13	129.25	100.871	0.0518	0.2081	0.1092	0.3103	0.3103	0.11373
XP_050051269.1_zf-C2H2,zf-C2H2,zf-C2H2,zf-C2H2,zf-C2H2	AACCACCTGTTR	0.565217	0.759563	1.27778	1.08539	1.27778	0.319873	0.0169418	0.0216366	0.616698	0.493793	0.616698	0.313482	161	191	100	161	191	100	153.25	38.2132	0.0065	0.0278	0.0138	0.0483	0.0483	0.0183955
XP_050024427.1_Homeobox	CTAATTAY	1.27586	1.06738	0.960721	0.992054	1.27586	0.14182	6.04538	3.88998	0.0952408	0.150744	6.04538	2.93231	19	39	213	218	218	19	122.25	108.004	0.2997	0.7826	0.3253	0.8115	0.8115	0.280199
XP_050049673.1_zf-C4	CAAGGTCAT	0.70716	0.773945	1.2732	1.09803	1.2732	0.268113	3.30064e-05	0	2.84506	2.18103	2.84506	1.47601	214	259	7	38	259	7	129.5	125.551	0.0879	0.3321	0.1701	0.4805	0.4805	0.174437
XP_050022755.1_Homeobox	AWTTTAATTAA	1.26616	1.06536	0.919913	0.992248	1.26616	0.149155	1.01972	0.643624	0.142926	0.253628	1.01972	0.399183	48	105	203	196	203	48	138	74.7841	0.0333	0.1304	0.0425	0.192	0.192	0.0755921
XP_054933538.1_E2F_TDP	SSGCGGGAAVN	0.892386	0.777655	1.24411	1.25993	1.25993	0.245354	0.0520285	1.30288e-06	1.51265	3.84959	3.84959	1.80569	135	229	29	9	229	9	100.5	101.959	0.0879	0.2109	0.0897	0.2506	0.2506	0.0835453
XP_050044800.1_SRF-TF	CYAWATWTGG	0.914671	1.25068	1.06893	1.03046	1.25068	0.139378	0.10258	5.7544	0.558068	0.565886	5.7544	2.68154	117	25	106	150	150	25	99.5	53.0691	0.0611	0.3228	0.0977	0.3552	0.3552	0.151203
XP_054918881.1_TCR,TCR	NDWTTYAAAH	1.24657	1.08481	0.978918	1.01429	1.24657	0.118742	13.2416	9.43288	0.10397	1.65206	13.2416	6.26756	10	18	210	56	210	10	73.5	93.1862	0.5809	0.889	0.5897	0.9724	0.9724	0.202334
XP_050044718.1_zf-C2H2,zf-C2H2,zf-C2H2	GCCACGCCCMCY	0.88671	0.930254	0.978723	1.24025	1.24025	0.158692	0.0935905	0.0968477	0.243769	2.02642	2.02642	0.943446	118	166	181	41	181	41	126.5	63.0159	0.0407	0.1027	0.0322	0.1368	0.1368	0.0501877
XP_050033143.1_LAG1-DNAbind	MGKTTCCCACAVT	0.46281	0.950935	1.23846	0.968421	1.23846	0.322934	0.00475552	0.184966	0.599326	0.214064	0.599326	0.250128	183	149	102	206	206	102	160	45.2032	0.0056	0.0407	0.0161	0.0552	0.0552	0.0226323
XP_050044836.1_zf-C2H2,zf-C2H2,zf-C2H2	NGCCACGCCCCCC	0.951515	0.968586	1.23214	1.16971	1.23214	0.141557	0.212804	0.221794	0.552423	0.736129	0.736129	0.257697	94	143	111	130	143	94	119.5	21.4864	0.0157	0.037	0.0138	0.0448	0.0448	0.0154494
XP_050048722.1_Homeobox	STAATTRS	1.23157	1.07588	1	1.02029	1.23157	0.104787	4.88147	5.05953	0.2905	0.987151	5.05953	2.51806	22	31	168	105	168	22	81.5	68.6173	0.309	0.8039	0.3586	0.8448	0.8448	0.284433
XP_054926743.1_HLH	VCAGGTGBN	1.23108	1.02035	1.01668	1.01336	1.23108	0.10718	14.8485	2.21838	0.496833	1.06011	14.8485	6.83272	9	54	120	93	120	9	69	48.3115	0.6457	0.9528	0.5241	0.9402	0.9528	0.214653
XP_054928208.1_Forkhead	GTAAACAA	0.881679	0.979482	1.22485	1.1088	1.22485	0.149809	0.118302	0.219796	0.879881	0.914624	0.914624	0.422703	114	144	67	120	144	67	111.25	32.2219	0.0231	0.0907	0.0414	0.1437	0.1437	0.0541247
XP_054929710.1_zf-C4	AGGTCA	1.22207	1.14833	1.08971	1.03824	1.22207	0.0790335	7.43512	18.5009	1.4475	1.8388	18.5009	7.94889	16	6	31	45	45	6	24.5	17.0978	0.4496	0.864	0.3632	0.8253	0.864	0.255959
XP_054927105.1_HLH	CACGTGACC	0.67624	0.845523	1.22124	1.21259	1.22124	0.272233	0.000251022	0.00532879	1.28942	2.65832	2.65832	1.26782	202	205	39	21	205	21	116.75	100.447	0.0518	0.1341	0.0828	0.2253	0.2253	0.0758792
XP_050033003.1_HLH	SACCATATGGTS	1.21739	0.433962	0.323529	0.766667	1.21739	0.401576	0.345134	0.00496399	0.0239904	0.0779993	0.345134	0.157803	81	206	240	240	240	81	191.75	75.553	0.0028	0.0046	0.0011	0.0115	0.0115	0.00456289
XP_050036173.1_Forkhead	AAACAATAAYATT	1.12102	1.21591	0.763838	0.926531	1.21591	0.201864	0.466867	1.34371	0.0452101	0.111136	1.34371	0.597417	70	67	233	233	233	67	150.75	94.982	0.0176	0.0749	0.0207	0.0908	0.0908	0.0373671
XP_050048254.1_bZIP_1	ACACGTGGC	0.734166	0.894109	1.20833	1.13598	1.20833	0.218773	0.000269697	0.00809091	1.58561	2.32217	2.32217	1.16514	201	204	23	35	204	23	115.75	100.297	0.0823	0.2322	0.1218	0.3517	0.3517	0.121082
XP_050025651.1_HLH	NWGCACGTGAYN	0.727337	0.936848	1.19986	1.13645	1.19986	0.213616	3.3875e-05	0.0308262	1.98299	3.43874	3.43874	1.66588	210	181	16	15	210	15	105.5	104.596	0.1027	0.3145	0.1747	0.4839	0.4839	0.168127
XP_054921563.1_HLH	NWGCACGTGAYN	0.727337	0.936848	1.19986	1.13645	1.19986	0.213616	3.3875e-05	0.0308262	1.98299	3.43874	3.43874	1.66588	212	183	15	13	212	13	105.75	106.606	0.1027	0.3145	0.1747	0.4839	0.4839	0.168127
XP_054921568.1_HLH	NWGCACGTGAYN	0.727337	0.936848	1.19986	1.13645	1.19986	0.213616	3.3875e-05	0.0308262	1.98299	3.43874	3.43874	1.66588	211	182	17	14	211	14	106	105.176	0.1027	0.3145	0.1747	0.4839	0.4839	0.168127
XP_054919827.1_Homeobox	CTAAACGG	1.19853	0.943775	1.06074	1.0236	1.19853	0.106426	4.67301	0.00050465	1.0562	1.2347	4.67301	2.02906	24	216	50	80	216	24	92.5	85.4537	0.358	0.6966	0.4034	0.8632	0.8632	0.241018
XP_050049548.1_bZIP_1	RTKDCGCAAT	0.949449	1.10172	1.18892	1.0535	1.18892	0.0998445	0.0735695	7.07031	4.25348	3.36709	7.07031	2.88252	127	20	4	16	127	4	41.75	57.2385	0.2498	0.7798	0.4034	0.8586	0.8586	0.293005
XP_054929268.1_bZIP_1	GTTACGTAAC	1.11494	1.18094	0.946502	1.09416	1.18094	0.0989335	0.469472	1.11049	0.202034	0.692265	1.11049	0.384339	69	72	192	136	192	69	117.25	58.6366	0.0194	0.0731	0.023	0.1011	0.1011	0.0397546
XP_054922906.1_zf-C4	TGAGGTCAATNN	0.856011	1.0301	1.17926	1.03901	1.17926	0.132377	0.0352777	0.520285	1.21472	0.636241	1.21472	0.484579	151	113	41	141	151	41	111.5	49.6756	0.0648	0.2498	0.1046	0.3276	0.3276	0.123064
XP_054932921.1_bZIP_1	GRTGACRTCAYC	1.10496	1.04373	1.17702	1.01941	1.17702	0.0703913	0.55112	0.459484	0.714414	0.358336	0.714414	0.151173	61	121	84	177	177	61	110.75	50.6121	0.0379	0.0907	0.0379	0.1103	0.1103	0.0370173
XP_050049216.1_zf-C4	BAAAGGTCAN	0.784705	1.17525	1.0644	1.03255	1.17525	0.164785	0.00146878	4.92056	0.62191	0.689225	4.92056	2.26279	188	33	99	137	188	33	114.25	65.2961	0.0944	0.4292	0.1471	0.4632	0.4632	0.189635
XP_050049089.1_Homeobox	SSTAATTAGB	0.936709	1.17116	1.04177	1.04976	1.17116	0.0958859	0.109572	5.92812	0.499873	1.16695	5.92812	2.70348	116	24	119	88	119	24	86.75	44.1012	0.1036	0.4995	0.1621	0.5506	0.5506	0.228646
XP_050048882.1_Homeobox	GCTAATTAC	0.929648	1.16971	1.06646	1.02096	1.16971	0.0998092	0.0904635	5.0769	0.676631	0.562411	5.0769	2.33072	120	30	91	151	151	30	98	51.5299	0.111	0.4542	0.1701	0.531	0.531	0.207071
XP_050034410.1_HLH	NATCACGTGRN	1.16956	0.847465	1.12782	1.06303	1.16956	0.143208	2.05812	2.17147e-06	1.20821	1.1726	2.05812	0.845496	39	228	42	85	228	39	98.5	88.8538	0.1952	0.3728	0.1747	0.4368	0.4368	0.129862
XP_054924506.1_GCM	WATATGCGGGTHB	0.707006	0.7366	1.16578	1.08963	1.16578	0.236709	0.0400897	0.00352256	0.545908	0.619738	0.619738	0.325645	149	208	115	144	208	115	154	38.9957	0.0111	0.0481	0.0218	0.0851	0.0851	0.0329483
XP_050033624.1_Homeobox	TAATTARATTA	1.15517	1.06446	0.944444	1.16293	1.16293	0.10187	0.610618	0.609315	0.183533	1.67551	1.67551	0.636426	58	107	195	52	195	52	103	66.0959	0.0268	0.1156	0.0391	0.192	0.192	0.0765917
XP_050038614.1_RFX_DNA_binding	CKGTTGCCAGG	0.769524	0.891353	1.16198	1.00727	1.16198	0.167332	0.000157649	9.25047e-05	1.53871	0.363418	1.53871	0.729141	205	222	28	175	222	28	157.5	88.4929	0.1212	0.4422	0.1736	0.4851	0.4851	0.184668
XP_050036714.1_Homeobox	VCGTATCRYN	1.159	1.04312	1.05744	1.02323	1.159	0.0605166	4.86844	4.60352	1.1461	1.61167	4.86844	1.95052	23	34	45	58	58	23	40	14.9889	0.4709	0.9241	0.4713	0.9161	0.9241	0.259251
XP_050031162.1_HLH	AMCATATGKT	0.698925	0.793991	1.15827	0.9869	1.15827	0.204582	0.0602366	0.0251847	0.479027	0.251196	0.479027	0.208575	132	187	129	197	197	129	161.25	35.7619	0.0065	0.037	0.0161	0.0678	0.0678	0.0271392
XP_050026421.1_Forkhead	TCRTAAACA	1.15776	0.961561	1.05165	1.00213	1.15776	0.0847487	2.83551	0.0127726	0.830371	0.325895	2.83551	1.26845	28	198	74	183	198	28	120.75	82.9272	0.3053	0.6679	0.3563	0.8	0.8	0.23983
XP_050050401.1_Homeobox	CAAGTGCGTG	1.15625	0.932886	1.02222	1.05405	1.15625	0.092184	0.333278	0.190742	0.255235	0.35243	0.35243	0.0744554	82	146	177	179	179	82	146	45.2622	0.0037	0.0139	0.0046	0.0195	0.0195	0.00760674
XP_054922647.1_HLH	TGCGTGAC	0.737397	0.921861	1.07838	1.15178	1.15178	0.183657	0.00127683	0.0356816	0.586298	2.40816	2.40816	1.13238	190	178	104	25	190	25	124.25	76.3168	0.0629	0.21	0.0908	0.3172	0.3172	0.11692
XP_050027698.1_zf-C2H2,zf-C2H2,zf-C2H2,zf-C2H2,zf-C2H2,zf-C2H2	TGATTGCTCTTTT	0.904762	1.15	0	1	1.15	0.519038	0.172893	0.355166	0	0.258362	0.355166	0.150744	100	131	246	192	246	100	167.25	64.9378	0.0019	0.0046	0	0.0057	0.0057	0.00258521
XP_050047227.1_Homeobox	WTAAYGAB	0.872908	1.14985	1.05215	1.01277	1.14985	0.114845	9.94534e-05	41.4621	1.29811	1.35239	41.4621	20.2989	208	1	38	70	208	1	79.25	90.3452	0.3599	0.9722	0.577	0.9678	0.9722	0.302836
XP_050026730.1_bZIP_1	GTKACGTCAT	1.06769	0.990519	1.14672	1.03917	1.14672	0.0654135	0.521153	0.245594	0.869458	0.558068	0.869458	0.255346	66	139	68	152	152	66	106.25	45.639	0.0694	0.1776	0.0805	0.2414	0.2414	0.082058
XP_054929792.1_Pou,Homeobox	ATGCATAATTRAT	0.755814	1.14604	1.08861	1.12538	1.14604	0.18364	0.0859903	0.72614	0.398118	0.736129	0.736129	0.309818	123	96	146	131	146	96	124	20.9603	0.0065	0.0463	0.0172	0.0736	0.0736	0.0302407
XP_054919104.1_Homeobox	TAATTRSATTA	1.14412	1.06635	1.04281	1.10147	1.14412	0.0441205	0.669248	0.709637	0.400854	1.23296	1.23296	0.347977	54	99	144	81	144	54	94.5	37.8286	0.0389	0.1591	0.0609	0.254	0.254	0.0987998
XP_050026260.1_Myb_DNA-binding,Myb_DNA-binding	GATTTAACATAA	0.643678	1.01342	1.09524	1.14243	1.14243	0.226373	0.0426651	0.318859	0.390908	0.8282	0.8282	0.32538	147	134	149	124	149	124	138.5	11.7331	0.0056	0.0453	0.0161	0.077	0.077	0.0320815
XP_050051155.1_zf-C4	AAGGTCAH	0.696439	0.915782	1.14026	1.05103	1.14026	0.193104	4.34294e-07	0.00338011	1.42579	1.20821	1.42579	0.764573	224	209	32	82	224	32	136.75	94.5212	0.1193	0.3969	0.1943	0.554	0.554	0.197223
XP_050044963.2_zf-C4	GAGATCAA	0.904647	1.13838	0.978865	1.00552	1.13838	0.0975201	0.0507256	3.9447	0.204813	0.350997	3.9447	1.87527	137	38	191	180	191	38	136.5	69.6778	0.1129	0.4681	0.1621	0.546	0.546	0.21665
XP_050048539.1_E2F_TDP	WAATGGCGCCAAAA	0.666667	1.12121	0.655172	1.13688	1.13688	0.270389	0.0509862	0.495096	0.0606709	0.543302	0.543302	0.268279	136	119	228	153	228	119	159	48.0486	0.0056	0.0222	0.0057	0.0299	0.0299	0.0121903
XP_050045880.1_zf-C2H2,zf-C2H2,zf-C2H2	TWRGCCCCGCCCMCH	0.944882	1.1341	0.678571	1.03937	1.1341	0.19628	0.210676	0.584995	0.0687922	0.345785	0.584995	0.219642	95	108	224	181	224	95	152	61.1283	0.012	0.0296	0.0057	0.0264	0.0296	0.0114264
XP_054921277.1_HLH	RGCAGCTGCY	0.885344	0.777778	1.13326	1.13308	1.13326	0.179586	0.044298	0	0.938945	2.33824	2.33824	1.09436	144	244	59	31	244	31	119.5	95.9045	0.0888	0.2849	0.108	0.3644	0.3644	0.134825
XP_050025009.1_HLH	RGCAGCTGCY	0.885344	0.777778	1.13326	1.13308	1.13326	0.179586	0.044298	0	0.938945	2.33824	2.33824	1.09436	141	234	57	30	234	30	115.5	92.0598	0.0888	0.2849	0.108	0.3644	0.3644	0.134825
XP_050048445.1_HLH	RGCAGCTGCY	0.885344	0.777778	1.13326	1.13308	1.13326	0.179586	0.044298	0	0.938945	2.33824	2.33824	1.09436	142	238	60	33	238	33	118.25	92.3124	0.0888	0.2849	0.108	0.3644	0.3644	0.134825
XP_054933970.1_HLH	RGCAGCTGCY	0.885344	0.777778	1.13326	1.13308	1.13326	0.179586	0.044298	0	0.938945	2.33824	2.33824	1.09436	145	245	61	34	245	34	121.25	95.0802	0.0888	0.2849	0.108	0.3644	0.3644	0.134825
XP_054917090.1_HLH	RGCAGCTGCY	0.885344	0.777778	1.13326	1.13308	1.13326	0.179586	0.044298	0	0.938945	2.33824	2.33824	1.09436	143	239	58	32	239	32	118	93.5628	0.0888	0.2849	0.108	0.3644	0.3644	0.134825
XP_050049369.1_ARID	NNNAWATTNN	1.13242	1.01021	1.02887	1.0003	1.13242	0.0608113	20.1773	3.98856	3.08697	0.211371	20.1773	9.01916	8	37	5	207	207	5	64.25	96.2544	0.9056	0.9991	0.9552	0.9977	0.9991	0.0441779
XP_050052649.1_PAX	CANTSAWGCG	1.13136	1.0209	1.04367	1.03589	1.13136	0.0498407	5.94549	1.71807	0.900727	2.65962	5.94549	2.21295	21	56	66	20	66	20	40.75	23.7399	0.6253	0.9232	0.4851	0.9092	0.9232	0.216215
XP_050045237.1_zf-C4	RAGGTCAT	0.74212	0.917717	1.12745	0.996892	1.12745	0.161122	0.00315732	0.0246636	0.8282	0.268177	0.8282	0.384056	185	188	75	190	190	75	159.5	56.3708	0.0518	0.2331	0.092	0.3207	0.3207	0.124726
XP_050052846.1_HLH	VNGGCACGCGMCAK	0.822153	0.891153	1.12444	1.11997	1.12444	0.155894	0.0243422	0.0126119	0.622778	0.981071	0.981071	0.475411	155	199	98	106	199	98	139.5	46.9929	0.0527	0.1924	0.0506	0.1391	0.1924	0.0693817
XP_050052845.1_HLH	VNGGCACGCGMCAK	0.822153	0.891153	1.12444	1.11997	1.12444	0.155894	0.0243422	0.0126119	0.622778	0.981071	0.981071	0.475411	154	200	97	107	200	97	139.5	47.3744	0.0527	0.1924	0.0506	0.1391	0.1924	0.0693817
XP_050036374.1_Homeobox	NTAATBNVATTAN	1.12113	1.06698	1.10372	1.11944	1.12113	0.0251449	0.627121	0.76349	0.63407	1.66248	1.66248	0.497759	56	93	95	54	95	54	74.5	22.5462	0.0435	0.1832	0.0713	0.2943	0.2943	0.114667
XP_050049083.1_Homeobox	NTAAYGAB	0.846035	1.12082	1.04222	1.00469	1.12082	0.115556	0	40.6804	1.33589	0.710071	40.6804	20.0067	249	2	37	133	249	2	105.25	110.684	0.4385	0.9889	0.6862	0.9862	0.9889	0.265504
XP_050028099.1_HLH	GTACGTGACC	0.436111	0.843305	1.09218	1.11479	1.11479	0.315303	1.1726e-05	0.0151699	0.482935	0.942419	0.942419	0.448265	216	197	123	112	216	112	162	52.16	0.0157	0.0888	0.0391	0.1379	0.1379	0.0543648
XP_050036148.1_HLH	GTACGTGACC	0.436111	0.843305	1.09218	1.11479	1.11479	0.315303	1.1726e-05	0.0151699	0.482935	0.942419	0.942419	0.448265	217	196	124	113	217	113	162.5	51.7204	0.0157	0.0888	0.0391	0.1379	0.1379	0.0543648
XP_050042754.1_HLH	GTRACAGCTG	0.940891	0.99253	1.11383	1.09255	1.11383	0.0820292	0.12195	0.242597	0.855126	1.62122	1.62122	0.686938	112	141	69	57	141	57	94.75	38.8362	0.0971	0.2923	0.1184	0.3931	0.3931	0.14202
XP_050039229.1_HLH	AACACCTGCR	0.738523	0.890158	1.11335	1.08032	1.11335	0.174972	0.00809959	0.0180623	0.636241	0.958922	0.958922	0.471718	174	195	94	108	195	94	142.75	49.2976	0.037	0.1637	0.0609	0.2448	0.2448	0.0960769
XP_050030636.1_Ets	VACCGGAAGTN	0.6461	0.773159	1.1129	0.99323	1.1129	0.210698	3.34407e-05	1.04231e-05	0.739169	0.254497	0.739169	0.348461	213	226	83	195	226	83	179.25	65.4134	0.0555	0.1711	0.0897	0.2494	0.2494	0.0867905
XP_050026004.1_zf-C2H2,zf-C2H2,zf-C2H2	GCCACGCCCCCH	0.930818	1.04852	0.980952	1.1108	1.1108	0.0785628	0.192088	0.397293	0.247591	0.533748	0.533748	0.154066	98	129	180	154	180	98	140.25	35.0274	0.0148	0.0389	0.0103	0.0391	0.0391	0.0153812
XP_050049393.1_zf-C2H2,zf-C2H2,zf-C2H2	NHMCGCCCACGCMM	0.719723	0.961039	1.03155	1.10852	1.10852	0.168147	0.00347349	0.157605	0.351301	0.894647	0.894647	0.388899	184	154	159	121	184	121	154.5	25.9037	0.0416	0.1184	0.0425	0.1379	0.1379	0.0503446
XP_054927866.1_Homeobox	HTAATCCB	0.901687	1.08913	1.10844	1.04395	1.10844	0.0934048	0.0140755	4.07412	1.78929	2.52542	4.07412	1.6858	166	36	20	23	166	20	61.25	70.1778	0.2192	0.6855	0.3598	0.8552	0.8552	0.291833
XP_054933393.1_ARID	NDATHAAAN	1.10736	1.02453	0.996647	1.00372	1.10736	0.0509248	6.66208	9.45025	0.21528	1.10702	9.45025	4.43361	18	17	188	91	188	17	78.5	80.8064	0.7447	0.9981	0.8322	0.9989	0.9989	0.126424
XP_050052000.1_Homeobox	TGTCAAAN	0.905616	1.10443	0.944583	0.983902	1.10443	0.0860224	0.0143578	6.79237	0.0583692	0.0836885	6.79237	3.37024	165	23	229	237	237	23	163.5	99.0539	0.2322	0.7604	0.3034	0.7701	0.7701	0.288697
XP_050033754.1_E2F_TDP	NGCGCGCGCN	0.881911	0.933512	1.10408	1.08282	1.10408	0.10963	0.00012942	0.000994969	1.56997	2.5467	2.5467	1.25319	207	213	26	22	213	22	117	107.427	0.3876	0.5911	0.3299	0.6184	0.6184	0.144399
XP_050026769.1_zf-C2H2,zf-C2H2,zf-C2H2,zf-C2H2,zf-C2H2	TGCTACTGTD	0.588951	1.10267	1.09532	1.02169	1.10267	0.244883	0	2.3669	0.783902	0.491621	2.3669	1.02333	247	50	79	162	247	50	134.5	88.7562	0.0629	0.4339	0.131	0.3862	0.4339	0.183928
XP_050026768.1_zf-C2H2,zf-C2H2,zf-C2H2,zf-C2H2,zf-C2H2	TGCTACTGTD	0.588951	1.10267	1.09532	1.02169	1.10267	0.244883	0	2.3669	0.783902	0.491621	2.3669	1.02333	246	51	78	163	246	51	134.5	88.3346	0.0629	0.4339	0.131	0.3862	0.4339	0.183928
XP_050037323.1_HLH	AADTCGTGACT	0.946237	0.851275	1.01322	1.10118	1.10118	0.105644	0.204813	0.0370236	0.295147	0.727009	0.727009	0.294139	96	177	167	132	177	96	143	36.7967	0.0176	0.0601	0.023	0.1023	0.1023	0.0392165
XP_050049969.1_Homeobox	CGTTAATTGCT	1.06461	1.10061	1.04151	0.952958	1.10061	0.0628697	0.438637	1.01191	0.388433	0.110789	1.01191	0.378206	72	77	150	234	234	72	133.25	76.0411	0.0379	0.1619	0.0552	0.2046	0.2046	0.081134
XP_050040067.1_zf-C2H2,zf-C2H2,zf-C2H2	GRCCACGCCCA	0.867069	0.949829	1.04545	1.09899	1.09899	0.10276	0.0921573	0.148963	0.351735	0.70182	0.70182	0.275624	119	157	158	134	158	119	142	18.9209	0.0287	0.0833	0.0253	0.0977	0.0977	0.037156
XP_050047216.1_Forkhead	YAWATAAACAAHB	1.09824	1.02867	0.890057	0.991321	1.09824	0.0868306	0.677499	0.517679	0.05724	0.229307	0.677499	0.279271	53	114	230	200	230	53	149.25	80.8347	0.0749	0.2655	0.0931	0.3655	0.3655	0.13995
XP_050047222.1_zf-C2H2,zf-C2H2,zf-C2H2,zf-C2H2,zf-C2H2	CACCTGT	0.757663	0.891707	1.09822	1.04449	1.09822	0.154136	5.64583e-06	6.3407e-05	1.17173	1.34458	1.34458	0.729796	219	223	44	71	223	44	139.25	95.0522	0.1582	0.457	0.2471	0.6667	0.6667	0.227276
XP_050042938.1_T-box	KNAGGTGTGAAW	0.708972	0.619872	1.01625	1.09757	1.09757	0.231893	0.00543302	0	0.325851	1.04752	1.04752	0.49269	182	231	161	95	231	95	167.25	56.3937	0.0324	0.136	0.0563	0.2126	0.2126	0.0818665
XP_050047835.1_Forkhead	RTAAACAAACAH	1.04338	1.0693	1.09091	1.05776	1.09091	0.0200766	0.506822	1.41623	0.92027	1.46705	1.46705	0.453461	68	63	64	62	68	62	64.25	2.62996	0.1323	0.4228	0.192	0.5805	0.5805	0.207747
XP_050048522.1_HLH	SSCACGYGHC	1.09063	1.01283	1.03259	1.02035	1.09063	0.0353053	3.52951	0.854692	0.681408	0.946328	3.52951	1.35548	26	86	88	110	110	26	77.5	36.0139	0.6318	0.8918	0.4563	0.8322	0.8918	0.198552
XP_050025628.1_HLH	SSCACGYGHC	1.09063	1.01283	1.03259	1.02035	1.09063	0.0353053	3.52951	0.854692	0.681408	0.946328	3.52951	1.35548	25	85	90	111	111	25	77.75	36.9267	0.6318	0.8918	0.4563	0.8322	0.8918	0.198552
XP_050052784.1_HLH	SSCACGYGHC	1.09063	1.01283	1.03259	1.02035	1.09063	0.0353053	3.52951	0.854692	0.681408	0.946328	3.52951	1.35548	27	87	89	109	109	27	78	35.4213	0.6318	0.8918	0.4563	0.8322	0.8918	0.198552
XP_054933271.1_Homeobox	TTAATTAR	1.04313	1.03689	1.08793	1.05298	1.08793	0.0227824	0.548948	0.89899	1.12873	2.0477	2.0477	0.640427	63	84	46	39	84	39	58	20.0499	0.1693	0.5116	0.2759	0.7414	0.7414	0.255095
XP_050048415.1_HLH	RGCAGCTGCH	0.756923	0.801266	1.04675	1.08743	1.08743	0.168079	6.21041e-05	0	0.545908	2.23705	2.23705	1.05926	209	258	114	37	258	37	154.5	98.5376	0.123	0.4052	0.1724	0.546	0.546	0.198873
XP_050034041.1_Homeobox	BTAATKRC	1.08619	1.01202	1.01374	1.00104	1.08619	0.0390358	1.98733	0.807353	0.476855	0.313343	1.98733	0.755873	40	90	130	184	184	40	111	61.0246	0.4524	0.8927	0.5828	0.9667	0.9667	0.245674
XP_050028232.1_HLH	TCACGTG	0.940048	0.887838	1.08554	1.07631	1.08554	0.0988071	0.0356425	0	1.38236	4.2474	4.2474	1.99402	150	243	33	7	243	7	108.25	109.262	0.3136	0.6198	0.3655	0.8011	0.8011	0.227558
XP_054926440.1_RFX_DNA_binding	CGTTGCTAB	0.99013	1.06708	1.03109	1.08492	1.08492	0.0419279	0.222532	5.31142	0.545908	4.97267	5.31142	2.75358	93	27	113	4	113	4	59.25	52.028	0.321	0.8511	0.3184	0.8023	0.8511	0.293396
XP_050049689.1_Homeobox	TTAAYGAD	0.89672	1.08387	1.02347	1.00309	1.08387	0.0779926	0.000297057	9.89323	0.69878	0.455575	9.89323	4.76298	200	16	85	168	200	16	117.25	83.0958	0.4237	0.8982	0.6368	0.9736	0.9736	0.251728
XP_050034501.1_Ets	RACCGGAAGTN	0.739187	0.83806	1.08235	0.988277	1.08235	0.152937	0.00215627	0.000908544	0.581086	0.227266	0.581086	0.273689	187	214	105	203	214	105	177.25	49.4259	0.0564	0.1832	0.0828	0.2529	0.2529	0.0909486
XP_050022924.1_Homeobox	NTAATTGN	1.08196	1.0414	1.03306	1.00973	1.08196	0.0300975	2.26875	10.6663	0.989757	1.46444	10.6663	4.57654	32	14	55	63	63	14	41	22.286	0.5254	0.9861	0.6655	0.9862	0.9862	0.232709
XP_050048726.1_Homeobox	GCTAATTANN	1.07638	1.07913	0.936554	0.992784	1.07913	0.0692174	0.618001	1.3537	0.104926	0.227397	1.3537	0.562736	57	66	209	201	209	57	133.25	82.9955	0.0916	0.3423	0.1299	0.4678	0.4678	0.178158
XP_050023582.1_Forkhead	VYTAYRTAAACA	1.03644	1.07862	0.882133	1.02333	1.07862	0.0853241	0.415837	1.15783	0.0479461	0.508125	1.15783	0.461893	75	71	231	159	231	71	134	76.3413	0.0768	0.284	0.0943	0.3816	0.3816	0.148379
XP_050035940.2_Homeobox	NTAATTGV	1.0779	0.995646	1.0378	1.00681	1.0779	0.0368437	1.94216	0.164815	1.04448	0.810394	1.94216	0.735474	41	153	52	126	153	41	93	54.997	0.4912	0.8918	0.6287	0.9759	0.9759	0.225677
XP_050022915.1_Homeobox	YTAATCCNN	0.845995	1.07498	1.02234	1.02841	1.07498	0.10074	0.00250588	2.50067	0.438637	1.0384	2.50067	1.08988	186	48	138	96	186	48	117	58.8897	0.1637	0.605	0.2609	0.7529	0.7529	0.27894
XP_050036805.1_SRF-TF	CCATACATGG	0.597015	0.926544	1.07477	1.05962	1.07477	0.221877	0.00762187	0.129637	0.392298	0.479461	0.479461	0.220692	175	160	148	167	175	148	162.5	11.4455	0.012	0.0555	0.023	0.0782	0.0782	0.0302961
XP_050024462.1_Homeobox	NYTAATTARN	1.0307	1.07398	0.980737	0.984035	1.07398	0.0441043	0.427215	1.51786	0.20933	0.145793	1.51786	0.639989	74	60	190	221	221	60	136.25	81.1598	0.1175	0.4181	0.1782	0.5609	0.5609	0.207174
XP_050034044.1_Homeobox	GTAATGAC	1.07188	1.00491	0.977695	1.01358	1.07188	0.0396424	1.31591	0.433122	0.133415	1.02146	1.31591	0.539205	43	125	204	99	204	43	117.75	66.9098	0.3728	0.8594	0.4471	0.9333	0.9333	0.284063
XP_050037453.1_Homeobox	GTBAAGTGB	0.85063	1.02087	1.07105	1.03357	1.07105	0.0979446	0	2.19753	1.65075	3.47826	3.47826	1.4414	248	55	22	12	248	12	84.25	110.702	0.4385	0.9491	0.5276	0.9483	0.9491	0.271293
XP_054920411.1_CUT,Homeobox	DTTATTGATTTTT	0.720183	0.888418	0.869697	1.07034	1.07034	0.143461	0.0296449	0.0674894	0.106532	0.592812	0.592812	0.264332	153	172	208	147	208	147	170	27.4833	0.0157	0.0629	0.0287	0.1126	0.1126	0.043268
XP_054927269.1_HLH	NCACGTGMHH	1.06936	0.991871	1.03101	1.02943	1.06936	0.0316422	2.3517	0.0884658	0.688791	1.92132	2.3517	1.05323	31	168	87	44	168	31	82.5	61.8196	0.6198	0.9029	0.492	0.8989	0.9029	0.205912
XP_050024926.1_HLH	NCACGTGNN	1.06816	1.00339	0.995678	1.01398	1.06816	0.0327756	2.80728	0.444718	0.243422	1.06619	2.80728	1.16512	29	122	182	92	182	29	106.25	63.6573	0.6864	0.9473	0.5529	0.9356	0.9473	0.193679
XP_054929576.1_HLH	ATCACGYGA	0.724667	0.900647	1.04824	1.06802	1.06802	0.159099	0	1.65032e-05	0.753935	3.61376	3.61376	1.71838	252	225	81	11	252	11	142.25	115.283	0.2174	0.543	0.3368	0.8023	0.8023	0.256389
XP_050049439.1_Homeobox	TTAATKAC	0.950446	1.06719	0.9708	1.01623	1.06719	0.0518996	0.0641887	3.22855	0.10371	1.11223	3.22855	1.4825	131	42	211	90	211	42	118.5	71.5938	0.2877	0.7354	0.4322	0.9207	0.9207	0.286779
XP_050046825.1_zf-C2H2,zf-C2H2,zf-C2H2	GGCCCCGCCCH	0.801034	0.936047	1.06679	0.939901	1.06679	0.108531	0.0105577	0.0764793	0.467301	0.102493	0.467301	0.205734	169	169	132	235	235	132	176.25	42.8748	0.062	0.161	0.0575	0.1517	0.161	0.0559313
XP_054922558.1_zf-C2H2,zf-C2H2,zf-C2H2,zf-C2H2,zf-C2H2	WTCACTTTCACTT	1	1.06679	0.843521	1.00514	1.06679	0.0951943	0.279208	0.622344	0.0711374	0.311346	0.622344	0.227361	87	106	223	185	223	87	150.25	64.4431	0.0324	0.1166	0.0345	0.1563	0.1563	0.0616421
XP_050034046.1_Homeobox	TTAATTAG	1.06606	1.04357	0.970518	0.985037	1.06606	0.0458006	0.548948	0.72006	0.192219	0.178929	0.72006	0.268493	62	98	193	213	213	62	141.5	72.9772	0.0823	0.309	0.1218	0.4345	0.4345	0.164715
XP_054926940.1_Homeobox	HTAATGAB	0.92887	1.06362	1.02006	1.02215	1.06362	0.0568594	0.0302443	2.74648	0.482501	1.34197	2.74648	1.19513	152	46	125	72	152	46	98.75	48.383	0.2664	0.7105	0.4069	0.8954	0.8954	0.285424
XP_054929591.1_HLH	MCACGTG	0.962598	0.902805	1.06343	1.00906	1.06343	0.0682811	0.0836017	0	1.10485	0.528102	1.10485	0.506602	124	257	48	156	257	48	146.25	86.6194	0.3423	0.6855	0.4057	0.8356	0.8356	0.232877
XP_050041780.2_bZIP_1,bZIP_1	RTTACGTAAY	0.951715	0.968887	0.904095	1.06214	1.06214	0.0662247	0.160472	0.142839	0.0814736	0.92331	0.92331	0.398964	105	158	216	117	216	105	149	50.0999	0.0749	0.2211	0.0839	0.3299	0.3299	0.121675
XP_054927170.1_Pou,Homeobox	NYATAATTAN	1.06128	0.970224	0.954478	1.01901	1.06128	0.0485429	1.09529	0.0184141	0.0446889	1.33546	1.33546	0.690561	46	194	234	74	234	46	137	91.119	0.3654	0.7364	0.4529	0.9218	0.9218	0.256497
XP_050030931.1_Homeobox	TGACAG	0.848455	1.03694	1.0595	1.02002	1.0595	0.0965466	0	2.79946	1.8223	3.77619	3.77619	1.611	245	45	18	10	245	10	79.5	111.345	0.4283	0.8871	0.6517	0.9885	0.9885	0.250559
XP_050043864.1_bZIP_1	RTGACGTCAY	1.05823	1.00984	0.936123	0.946793	1.05823	0.0571496	0.457312	0.328761	0.169027	0.126423	0.457312	0.152039	71	133	197	222	222	71	155.75	67.8006	0.0527	0.1129	0.0425	0.1299	0.1299	0.0433703
XP_050041440.1_Homeobox	NYTAATTAR	1.02352	1.04855	1.04621	1.05817	1.05817	0.0146715	0.43069	1.29289	0.68966	2.80294	2.80294	1.06255	73	68	86	19	86	19	61.5	29.3314	0.1915	0.555	0.3034	0.7931	0.7931	0.268697
XP_050037020.1_Homeobox	TGAYAC	1.05806	1.0381	1.04459	1.02395	1.05806	0.0141765	1.04057	3.04093	0.834714	1.38149	3.04093	1.00333	47	44	72	68	72	44	57.75	14.2916	0.3663	0.8936	0.4287	0.8851	0.8936	0.285131
XP_054932107.1_T-box	AGGTGTGA	0.688312	0.984832	1.0264	1.05623	1.05623	0.169634	0.000220187	0.180971	0.38244	0.939813	0.939813	0.407093	204	150	151	114	204	114	154.75	37.0709	0.0583	0.3636	0.1011	0.3851	0.3851	0.171236
XP_050044003.1_T-box	AGGTGTGA	0.688312	0.984832	1.0264	1.05623	1.05623	0.169634	0.000220187	0.180971	0.38244	0.939813	0.939813	0.407093	203	151	152	115	203	115	155.25	36.1882	0.0583	0.3636	0.1011	0.3851	0.3851	0.171236
XP_054917575.1_Homeobox	CTCAACGAS	0.805378	0.900119	0.926129	1.05499	1.05499	0.102928	0.00103927	0.000224096	0.0748289	1.20517	1.20517	0.590939	192	218	221	83	221	83	178.5	64.9846	0.1258	0.4533	0.1517	0.5161	0.5161	0.20165
XP_054919848.1_Homeobox	HTAACGAS	1.02161	1.0528	1.05494	1.01999	1.05494	0.0191244	0.520719	6.94871	1.12699	1.38019	6.94871	2.99152	67	21	47	69	69	21	51	22.3308	0.3876	0.9371	0.4839	0.9184	0.9371	0.286866
XP_050028791.1_Homeobox	TTAATTAS	1.01617	1.0549	1.03905	1.03136	1.0549	0.0161212	0.383221	1.46661	0.598892	1.1739	1.46661	0.501221	77	61	103	84	103	61	81.25	17.4045	0.1822	0.5495	0.2874	0.7598	0.7598	0.260717
XP_050033586.1_Homeobox	NTAAYGAB	0.88303	1.05135	1.05478	1.01177	1.05478	0.0805356	0.00145706	2.3478	1.07227	0.820382	2.3478	0.97237	189	52	49	125	189	49	103.75	66.82	0.2914	0.7493	0.4621	0.9195	0.9195	0.281956
XP_050049533.1_zf-C4	DAAACTRGAGCA	1.02119	1.05455	0.877676	0.883041	1.05455	0.0919795	0.31026	0.502044	0.11613	0.0429474	0.502044	0.206353	84	118	206	245	245	84	163.25	74.9194	0.0241	0.087	0.0287	0.1057	0.1057	0.0411438
XP_050043975.1_Homeobox	NTAATTAG	1.0112	1.01166	1.05297	1.04296	1.05297	0.0214865	0.376707	0.505953	1.03927	4.04328	4.04328	1.72532	80	117	53	8	117	8	64.5	45.9021	0.2979	0.6679	0.4632	0.9299	0.9299	0.272642
XP_050052832.1_HLH	RACATATGGN	0.984563	1.05292	0.958888	0.95301	1.05292	0.0458131	0.243726	0.749158	0.181622	0.077261	0.749158	0.298812	90	95	196	241	241	90	155.5	75.0578	0.0574	0.2507	0.0793	0.3103	0.3103	0.125198
XP_050050367.1_Homeobox	TAATTGNWNNNNNNNCAATTR	0.756757	1.05114	0.15493	0.96633	1.05114	0.404303	0.121255	0.354688	0.000913756	0.227353	0.354688	0.150796	113	132	244	202	244	113	172.75	60.9993	0.0028	0.0185	0.0011	0.0287	0.0287	0.0131933
XP_054920691.1_DM	TAATKTATWA	0.97896	0.98878	0.985348	1.05082	1.05082	0.0334769	0.201078	0.187832	0.209981	2.00644	2.00644	0.903451	97	147	189	42	189	42	118.75	63.5	0.1582	0.4847	0.269	0.7506	0.7506	0.261245
XP_050022475.1_Homeobox	CTAATCCS	0.874704	0.976214	1.04842	1.00753	1.04842	0.0741567	0.0441677	0.153567	0.487278	0.356556	0.487278	0.199072	146	155	122	178	178	122	150.25	23.1571	0.074	0.2914	0.1126	0.4149	0.4149	0.159053
XP_050031863.1_Forkhead	GTAAACAA	0.868148	0.961708	0.986486	1.0478	1.0478	0.0746198	0.00572834	0.0421092	0.216843	1.74109	1.74109	0.831553	181	175	187	50	187	50	148.25	65.683	0.1758	0.5023	0.2701	0.7299	0.7299	0.24827
XP_050043608.2_Homeobox	YTAATTRR	0.998298	1.01877	1.04619	1.04678	1.04678	0.0234521	0.280945	0.670551	0.910281	4.50363	4.50363	1.95876	86	103	65	6	103	6	65	42.2926	0.2932	0.6623	0.4621	0.9287	0.9287	0.273463
XP_050048826.1_Forkhead	GTAAACAA	0.922386	0.979305	1.00291	1.04477	1.04477	0.0510693	0.0759147	0.149006	0.302573	1.02754	1.02754	0.436204	126	156	166	98	166	98	136.5	30.7842	0.1129	0.3691	0.1724	0.5414	0.5414	0.19522
XP_054919254.1_zf-C4	AAGGTCA	0.728972	0.866475	1.03926	1.04371	1.04371	0.151529	2.25833e-05	4.64695e-05	0.500742	1.03449	1.03449	0.493837	215	224	118	97	224	97	163.5	65.3325	0.1092	0.3608	0.1747	0.5563	0.5563	0.201239
XP_050043140.1_Forkhead	VNMAACANN	1.04304	1.00382	1.01833	1.0017	1.04304	0.0190381	6.01064	1.40581	2.02164	0.520285	6.01064	2.4269	20	64	14	157	157	14	63.75	66.0423	0.95	0.9991	0.9667	0.9989	0.9991	0.0244396
XP_050049570.1_bZIP_1	TKDYGCAAYN	0.9418	1.0261	1.0428	1.00538	1.0428	0.0442138	0.00576743	6.90094	1.54218	0.920704	6.90094	3.10385	180	22	27	118	180	22	86.75	76.2337	0.5421	0.9907	0.7333	0.9908	0.9908	0.218268
XP_050050601.2_HLH	VCACGTGGN	1.04213	1.00604	0.998538	0.99629	1.04213	0.0213316	2.1528	0.948065	0.266527	0.111961	2.1528	0.929242	34	82	172	229	229	34	129.25	87.7169	0.7965	0.9833	0.6828	0.9667	0.9833	0.143749
XP_050031698.1_HLH	VCACGTGGN	1.04213	1.00604	0.998538	0.99629	1.04213	0.0213316	2.1528	0.948065	0.266527	0.111961	2.1528	0.929242	37	80	173	232	232	37	130.5	88.3195	0.7965	0.9833	0.6828	0.9667	0.9833	0.143749
XP_050031701.1_HLH	VCACGTGGN	1.04213	1.00604	0.998538	0.99629	1.04213	0.0213316	2.1528	0.948065	0.266527	0.111961	2.1528	0.929242	35	79	171	231	231	35	129	88.5137	0.7965	0.9833	0.6828	0.9667	0.9833	0.143749
XP_054928463.1_HLH	VCACGTGGN	1.04213	1.00604	0.998538	0.99629	1.04213	0.0213316	2.1528	0.948065	0.266527	0.111961	2.1528	0.929242	33	83	174	228	228	33	129.5	87.8578	0.7965	0.9833	0.6828	0.9667	0.9833	0.143749
XP_050033968.1_HLH	VCACGTGGN	1.04213	1.00604	0.998538	0.99629	1.04213	0.0213316	2.1528	0.948065	0.266527	0.111961	2.1528	0.929242	36	81	170	230	230	36	129.25	87.2444	0.7965	0.9833	0.6828	0.9667	0.9833	0.143749
XP_050038911.2_Homeobox	HTAAYGAB	0.864597	1.03972	1.04163	1.00404	1.04163	0.0837371	0.00054808	1.55999	0.799536	0.403894	1.55999	0.66485	197	58	77	172	197	58	126	68.7556	0.2701	0.7225	0.4379	0.8943	0.8943	0.280069
XP_050046295.1_Homeobox	YTAATTA	1.04026	1.01488	0.953698	1.03097	1.04026	0.0389407	0.589772	0.528102	0.0767833	1.49528	1.49528	0.594289	60	112	219	61	219	60	113	74.7217	0.2248	0.5865	0.3172	0.8356	0.8356	0.276248
XP_050035475.2_Homeobox	CTAATTRS	0.968586	1.03847	1.03589	1.02647	1.03847	0.0329185	0.159994	0.958922	0.555028	0.937207	0.958922	0.377278	106	78	109	116	116	78	102.25	16.7008	0.1665	0.5264	0.2713	0.7368	0.7368	0.25687
XP_050043990.1_T-box	NYVACACSTN	1.03742	1.01134	0.992233	1.00748	1.03742	0.0187769	2.58753	4.49929	0.159473	1.77105	4.49929	1.80489	30	35	199	49	199	30	78.25	80.9007	0.8705	0.9991	0.792	0.9966	0.9991	0.10139
XP_050023689.1_RFX_DNA_binding	SGTTGCTAGGCAACS	0	1.03704	0.55	0.354839	1.03704	0.432489	0	0.256972	0.0856863	0.0308479	0.256972	0.114676	241	137	215	247	247	137	210	50.6096	0	0.0028	0.0011	0.0011	0.0028	0.00115614
XP_050039468.1_Homeobox	ATTAATTA	1.01903	1.03662	0.938182	1.01771	1.03662	0.0439885	0.3827	0.833845	0.0664036	0.611052	0.833845	0.327995	79	89	226	145	226	79	134.75	67.4111	0.1499	0.4699	0.2322	0.6782	0.6782	0.239284
XP_050036341.1_bZIP_1	GATGACGY	0.750483	0.93751	1.01651	1.03581	1.03581	0.130204	0	0.00209243	0.396033	1.15566	1.15566	0.544314	244	212	147	89	244	89	173	69.0266	0.1943	0.5791	0.2586	0.7	0.7	0.244968
XP_054922902.1_zf-C4	AAAAGTCAAM	0.875622	1.03555	1.03232	1.02034	1.03555	0.0771686	0.08738	0.485541	0.366675	0.407759	0.485541	0.173457	122	120	155	171	171	120	142	25.1263	0.0352	0.1573	0.0575	0.2207	0.2207	0.0868091
XP_054926787.1_Homeobox	NTAACGAC	1.02662	0.938023	1.02646	1.03548	1.03548	0.0459422	0.536788	0.000109442	0.556331	2.35648	2.35648	1.02884	65	220	107	28	220	28	105	83.1825	0.3201	0.7068	0.4034	0.8931	0.8931	0.26636
XP_050034039.1_Homeobox	NTAACGAC	1.02662	0.938023	1.02646	1.03548	1.03548	0.0459422	0.536788	0.000109442	0.556331	2.35648	2.35648	1.02884	64	219	108	29	219	29	105	82.5873	0.3201	0.7068	0.4034	0.8931	0.8931	0.26636
XP_050035425.1_Homeobox	NTAATBGNB	1.03415	0.986363	0.998447	1.00575	1.03415	0.0202897	1.00626	0.0219579	0.257493	1.33589	1.33589	0.617994	49	190	176	73	190	49	122	71.3442	0.6087	0.9186	0.7713	0.9966	0.9966	0.171144
XP_050045299.1_Forkhead	TGTTTACATA	0.988615	0.997082	0.935631	1.0334	1.0334	0.0403513	0.24086	0.26049	0.0637979	1.05794	1.05794	0.443686	91	136	227	94	227	91	137	63.4192	0.1563	0.4783	0.2253	0.6931	0.6931	0.245897
XP_050047836.1_Forkhead	TWDAYATAAACAWRAW	0.75179	0.903509	0.784123	1.03095	1.03095	0.126955	0.0149701	0.0318859	0.0137671	0.505953	0.505953	0.243013	163	179	241	160	241	160	185.75	37.7657	0.0315	0.1545	0.0563	0.2598	0.2598	0.104087
XP_050036389.1_HLH	ACCAYCTGTT	0.949565	0.979015	0.98103	1.03057	1.03057	0.0335849	0.17172	0.18692	0.23782	0.531142	0.531142	0.168548	101	148	183	155	183	101	146.75	34.0429	0.0546	0.2146	0.0724	0.3	0.3	0.117422
XP_050025804.1_HLH	GCACGTGTC	0.954381	0.861999	0.978612	1.02987	1.02987	0.0702536	0.0822119	0	0.186703	0.786073	0.786073	0.3565	125	249	194	127	249	125	173.75	59.5392	0.2636	0.5097	0.2425	0.5931	0.5931	0.175796
XP_054933935.1_Homeobox	CTAATCCC	0.839662	1.02937	1.02732	1.02747	1.02937	0.0942003	0.0168897	0.575874	0.399464	0.606709	0.606709	0.271068	162	109	145	146	162	109	140.5	22.3979	0.0796	0.333	0.1241	0.4563	0.4563	0.177316
XP_054928247.1_HPD	NNBAAGAHRN	1.02871	1.01591	1.00312	1.01421	1.02871	0.0104817	1.30723	5.02044	0.355123	4.55141	5.02044	2.32403	44	32	157	5	157	5	59.5	67.0149	0.7882	0.9963	0.8356	0.9989	0.9989	0.108951
XP_050034042.1_Homeobox	NNNNAKTAATYNNNNN	0.932223	1.02347	0.955814	1.01406	1.02347	0.0443831	0.0235692	1.0258	0.0428779	1.23644	1.23644	0.639726	156	74	235	79	235	74	136	75.9254	0.3191	0.7761	0.4759	0.9517	0.9517	0.285914
XP_050034652.2_Ets	GACCGGAAGTR	0.694966	1.015	1.02244	0.977454	1.02244	0.156245	8.68589e-06	0.420354	0.380095	0.156867	0.420354	0.197196	218	127	153	217	218	127	178.75	45.9882	0.0925	0.3247	0.1276	0.3425	0.3425	0.130063
XP_050044275.1_HMG_box	ATTGTNNNN	0.925954	1.00799	1.02155	1.0008	1.02155	0.0429501	1.73718e-06	2.45376	2.05334	0.307567	2.45376	1.2297	221	49	12	186	221	12	117	102.023	0.7253	0.9972	0.9529	0.9989	0.9989	0.130598
XP_054918786.1_Homeobox	NNNTAATTAR	0.981888	0.974776	0.963814	1.02147	1.02147	0.0251142	0.177062	0.0537222	0.0742644	1.59516	1.59516	0.748685	99	173	222	59	222	59	138.25	73.1272	0.309	0.6531	0.4448	0.9276	0.9276	0.269467
XP_050052046.1_HLH	RCCACCTGK	0.82611	0.868722	1.00455	1.02116	1.02116	0.097324	0.00104882	6.08012e-06	0.309739	0.624081	0.624081	0.298283	191	227	164	143	227	143	181.25	36.2802	0.1563	0.4255	0.1989	0.608	0.608	0.210225
XP_050024187.1_HLH	DMCATATGKH	0.829244	0.800751	1.02043	0.984322	1.02043	0.109801	0.000924179	0	0.420658	0.120473	0.420658	0.198336	193	250	139	224	250	139	201.5	47.7389	0.1656	0.4903	0.2448	0.6655	0.6655	0.229048
XP_050030905.1_HLH	DMCATATGKH	0.829244	0.800751	1.02043	0.984322	1.02043	0.109801	0.000924179	0	0.420658	0.120473	0.420658	0.198336	194	253	140	225	253	140	203	48.4218	0.1656	0.4903	0.2448	0.6655	0.6655	0.229048
XP_050034781.2_Homeobox	BTAAWTGN	0.98553	1.01906	1.0074	1.00645	1.01906	0.0139525	0.131027	5.56331	0.460786	1.94303	5.56331	2.48732	110	26	135	43	135	26	78.5	52.2845	0.6198	0.9944	0.8172	0.9989	0.9989	0.179686
XP_050050376.1_Homeobox	TTAATTAG	0.916451	1.01686	0.992418	1.00481	1.01686	0.0452368	0.0532011	0.508559	0.250631	0.362375	0.508559	0.191986	134	116	178	176	178	116	151	30.9192	0.1415	0.4884	0.2356	0.6897	0.6897	0.248387
XP_050039946.1_Homeobox	CGTCGTAAAYSB	0.504886	0.661108	0.804598	1.01679	1.01679	0.217639	0	0	0.0110181	0.417227	0.417227	0.206842	255	252	242	170	255	170	229.75	40.2192	0.062	0.222	0.077	0.3149	0.3149	0.121118
XP_050029892.1_Forkhead	GTAAACA	0.840399	0.906878	1.01569	1.01057	1.01569	0.0850112	0	0	0.600629	2.25095	2.25095	1.06374	250	256	101	36	256	36	160.75	109.804	0.4718	0.7937	0.7184	0.9943	0.9943	0.215922
XP_050041891.1_DM	WTGTATCWAW	0.751009	0.825317	1.00853	1.01561	1.01561	0.132816	1.30288e-06	0	0.347132	0.626253	0.626253	0.303218	222	261	160	142	261	142	196.25	55.1143	0.1674	0.5079	0.2839	0.7483	0.7483	0.256676
XP_050025717.1_CSD	GATGGWACR	0.809905	0.925919	1.00638	1.01295	1.01295	0.0945958	0.000310521	0.00317078	0.322855	0.491187	0.491187	0.243874	199	211	163	165	211	163	184.5	24.1868	0.1619	0.4662	0.2207	0.6414	0.6414	0.222473
XP_050039111.2_CSD	GATGGWACR	0.809905	0.925919	1.00638	1.01295	1.01295	0.0945958	0.000310521	0.00317078	0.322855	0.491187	0.491187	0.243874	198	210	162	164	210	162	183.5	24.1868	0.1619	0.4662	0.2207	0.6414	0.6414	0.222473
XP_050049190.1_Homeobox	WAACA	0.861545	1.00211	1.01242	1.0006	1.01242	0.0719412	0	0.703991	1.57084	0.257233	1.57084	0.689559	258	100	25	193	258	25	144	102.46	0.7604	0.9981	0.9782	0.9989	0.9989	0.116062
XP_050049266.1_Homeobox	WAACA	0.861545	1.00211	1.01242	1.0006	1.01242	0.0719412	0	0.703991	1.57084	0.257233	1.57084	0.689559	259	101	24	194	259	24	144.5	103.236	0.7604	0.9981	0.9782	0.9989	0.9989	0.116062
XP_050031029.1_AT_hook,AT_hook,AT_hook	NNRDWAAT	0.904305	1.00443	1.01121	1	1.01121	0.0506643	0	1.45011	2.13325	0.117694	2.13325	1.03971	257	62	11	227	257	11	139.25	121.08	0.7919	0.9981	0.992	0.9989	0.9989	0.102263
XP_054918796.1_Homeobox	NNNWRATTRN	0.93854	1.00748	1.01095	1.0012	1.01095	0.0342403	0.000155477	2.29525	0.746552	0.380225	2.29525	1.00702	206	53	82	173	206	53	128.5	72.6842	0.6994	0.9972	0.9138	0.9989	0.9989	0.140994
XP_050035959.1_Ets	NRCCGGAART	0.963457	1.00943	0.977151	0.99326	1.00943	0.0199001	0.0417357	0.797365	0.12373	0.12486	0.797365	0.352451	148	92	205	223	223	92	167	59.3464	0.5273	0.9315	0.4747	0.8989	0.9315	0.240469
XP_050041887.1_DM	TGTAWCWWWT	0.8	0.834828	0.938508	1.00791	1.00791	0.095371	1.30288e-06	0	0.0307176	0.517245	0.517245	0.253916	223	260	238	158	260	158	219.75	43.8815	0.2544	0.605	0.3724	0.8667	0.8667	0.270598
XP_050044939.1_Forkhead	CGAAGRACCK	0.330206	0.386252	0.375	1.00773	1.00773	0.322864	0	0	0.00138106	0.293018	0.293018	0.14628	251	255	243	189	255	189	234.5	30.7409	0.0176	0.0472	0.0057	0.0391	0.0472	0.0191125
XP_050023625.1_bZIP_1	ATGACTCAH	0.59165	0.717614	0.910129	1.00623	1.00623	0.186809	0	0	0.0666208	0.341442	0.341442	0.162678	243	254	225	182	254	182	226	31.6754	0.0907	0.2803	0.1195	0.3874	0.3874	0.139614
XP_050049662.1_zf-C4	GGGGTCACG	0.798722	0.898058	0.901961	1.00514	1.00514	0.0842922	0.0452969	0.0694003	0.148616	0.304658	0.304658	0.117081	140	170	202	187	202	140	174.75	26.6004	0.025	0.074	0.023	0.0977	0.0977	0.0370057
XP_050039558.1_zf-C4	GGGGTCACG	0.798722	0.898058	0.901961	1.00514	1.00514	0.0842922	0.0452969	0.0694003	0.148616	0.304658	0.304658	0.117081	139	171	201	188	201	139	174.75	26.8126	0.025	0.074	0.023	0.0977	0.0977	0.0370057
XP_050035997.1_Ets	NACCGGAARY	0.716968	1.00424	1.00183	0.997143	1.00424	0.142082	0	0.431819	0.30583	0.214845	0.431819	0.181977	254	126	165	205	254	126	187.5	54.824	0.2979	0.8992	0.4368	0.8724	0.8992	0.304848
XP_050035103.1_HLH	AAAACAGCTGTTTT	0	1	0	0	1	0.5	0	0.211154	0	0	0.211154	0.105577	242	145	245	252	252	145	221	50.8396	0	0.0009	0	0	0.0009	0.00045
XP_050051919.2_HLH	ACCATATGKY	0.900442	0.94384	0.982129	0.989719	0.989719	0.0409828	0.0668379	0.0411451	0.228048	0.205248	0.228048	0.0949511	129	176	185	208	208	129	174.5	33.1914	0.0814	0.321	0.1264	0.4621	0.4621	0.176739
XP_050043507.1_HLH	MACATATGGN	0.95279	0.967944	0.983707	0.989376	0.989376	0.0164924	0.168767	0.126901	0.234997	0.217582	0.234997	0.0489329	103	161	184	204	204	103	163	43.6883	0.0666	0.2627	0.0966	0.3632	0.3632	0.140265
XP_050051236.1_Ets	GACCGGAAGTS	0.886525	0.794538	0.962343	0.889594	0.962343	0.0687423	0.118215	0.00916796	0.221534	0.0745684	0.221534	0.0891845	115	203	186	242	242	115	186.5	53.1194	0.025	0.0611	0.023	0.0701	0.0701	0.0243109
XP_050031496.1_Myb_DNA-binding	TGAATCCATYN	0.747423	0.894348	0.889946	0.937324	0.937324	0.0827008	0.00637544	0.0194607	0.0796496	0.0644059	0.0796496	0.0350987	178	192	218	243	243	178	207.75	28.7562	0.0435	0.1693	0.0655	0.2333	0.2333	0.0891445
XP_050031369.1_Myb_DNA-binding	TGAATCCATYN	0.747423	0.894348	0.889946	0.937324	0.937324	0.0827008	0.00637544	0.0194607	0.0796496	0.0644059	0.0796496	0.0350987	177	193	217	244	244	177	207.75	29.2276	0.0435	0.1693	0.0655	0.2333	0.2333	0.0891445
XP_050033548.1_zf-C2H2,zf-C2H2,zf-C2H2,zf-C2H2,zf-C2H2	NGACCACCCAN	0.825779	0.84298	0.931338	0.905755	0.931338	0.0501972	0.021819	9.77163e-05	0.149788	0.0248851	0.149788	0.0679949	157	221	200	249	249	157	206.75	38.7675	0.0583	0.2636	0.0529	0.2172	0.2636	0.108385
XP_050037291.1_zf-C2H2,zf-C2H2,zf-C2H2,zf-C2H2	GGCGGCCATTTTGD	0.863354	0.785536	0.792308	0.922018	0.922018	0.0645772	0.124816	0.0272042	0.0995837	0.149006	0.149006	0.0526521	111	186	212	219	219	111	182	49.4166	0.0139	0.0315	0.0103	0.0402	0.0402	0.0142406
XP_050044481.1_zf-C2H2,zf-C2H2,zf-C2H2,zf-C2H2,zf-C2H2	VGACCCCCTGCTGTGM	0	0	0	0.916667	0.916667	0.458334	0	0	0	0.196735	0.196735	0.0983675	232	235	251	209	251	209	231.75	17.3085	0	0	0	0.0011	0.0011	0.00055
XP_050042673.1_Pou,Homeobox	TAATGAGVBGTAATGA	0.428571	0.908497	0.638889	0.851485	0.908497	0.218814	0.0460786	0.168637	0.0905504	0.118823	0.168637	0.0513715	138	152	214	226	226	138	182.5	43.9507	0.0009	0.0139	0.0023	0.0172	0.0172	0.00818591
XP_050039264.1_HLH	GTCACGTGAC	0.769231	0.905537	0.893617	0.841642	0.905537	0.0620622	0.0677934	0.135543	0.166682	0.0812565	0.166682	0.0463361	128	159	198	238	238	128	180.75	47.717	0.012	0.0278	0.0126	0.0287	0.0287	0.00921932
XP_050040940.1_Ets	AAACCGGAAGTA	0.474227	0.868421	0.619565	0.59164	0.868421	0.165734	0.00948933	0.107444	0.0462958	0.00363548	0.107444	0.0477138	172	164	232	251	251	164	204.75	43.2618	0.0046	0.0231	0.0057	0.0184	0.0231	0.00921973
XP_050040731.1_Homeobox,Homeobox	TAATTATGCTAATTA	0	0.788732	0.52381	0.773109	0.788732	0.368188	0	0.110485	0.0753067	0.092331	0.110485	0.0485283	236	163	220	236	236	163	213.75	34.6639	0	0.0056	0.0011	0.0092	0.0092	0.00424294
XP_054929607.1_Ets	HGAAYCCGGAAGTGNKG	0.243243	0.637931	0	0.438462	0.637931	0.272649	0.00830371	0.0311302	0	0.00533314	0.0311302	0.0137291	173	180	261	250	261	173	216	45.9202	0.0009	0.0074	0	0.0057	0.0074	0.00360832
XP_050027642.1_CSD	TCGTGTAGGTCGGTGGK	0	0	0	0	0	0	0	0	0	0	0	0	253	248	258	260	260	248	254.75	5.37742	0	0	0	0	0	0
XP_050048949.1_COE1_DBD	BWATTCCCWWGGGAATWV	0	0	0	0	0	0	0	0	0	0	0	0	234	237	249	254	254	234	243.5	9.53939	0	0	0	0	0	0
XP_050036669.2_zf-C2H2,zf-C2H2,zf-C2H2,zf-C2H2,zf-C2H2	GTGAACGYYDHHVCTACAC	0	0	0	0	0	0	0	0	0	0	0	0	225	247	257	259	259	225	247	15.5778	0	0	0	0	0	0
XP_054922540.1_GATA,GATA	RMGATAACRNYGTTATCKY	0	0	0	0	0	0	0	0	0	0	0	0	230	233	252	256	256	230	242.75	13.1498	0	0	0	0	0	0
XP_050049082.1_zf-C2H2,zf-C2H2,zf-C2H2,zf-C2H2,zf-C2H2	ATTACCATACAAGTGCAV	0	0	0	0	0	0	0	0	0	0	0	0	227	230	255	258	258	227	242.5	16.2583	0	0	0	0	0	0
XP_050032325.1_zf-C2H2,zf-C2H2,zf-C2H2	RCCACGCCCMCSCCACGCCCMC	0	0	0	0	0	0	0	0	0	0	0	0	233	236	250	255	255	233	243.5	10.6615	0	0	0	0	0	0
