# Supplementary material for: Genome sequencing and multi-stage, blood-feeding, and tissue-specific transcriptome atlas of the Rocky Mountain wood tick provide a critical resource for this vector
Source: bioRxiv. 2026 Apr 17:2026.04.15.717773. Preprint. [Version 1] doi: 10.64898/2026.04.15.717773 (PMC13105059; doi:10.64898/2026.04.15.717773)
Supplement: Supplement 19 — Table S17 - HOMER-predicted transcription factor binding sites based on RNA-seq data in adult female salivary glands before and after blood feeding. Analyses were performed using promoter regions defined as either 500 bp or 2,000 bp upstream of annotated transcription start sites, with enriched motifs reported along with their associated transcription factors and statistical significance values. [file media-19.xlsx]

## Sheet: enrichment
motif name	consensus	promoters_500_symbols_adult_salivary_female_fed_vs_unfed_sig_lfc2_down	promoters_2000_symbols_adult_salivary_female_fed_vs_unfed_sig_lfc2_up	promoters_2000_symbols_adult_salivary_female_fed_vs_unfed_sig_lfc2_down	promoters_500_symbols_adult_salivary_female_fed_vs_unfed_sig_lfc2_up	max	sd
XP_050049082.1_zf-C2H2,zf-C2H2,zf-C2H2,zf-C2H2,zf-C2H2	ATTACCATACAAGTGCAV	0	9	0	0	9	4.5
XP_054922540.1_GATA,GATA	RMGATAACRNYGTTATCKY	0	9	0	0	9	4.5
XP_050052108.1_zf-C2H2,zf-C2H2,zf-C2H2,zf-C2H2	TGCAGTGATTTATT	5	1.81	1.67	1.5	5	1.68
XP_054919793.1_zf-C2H2,zf-C2H2,zf-C2H2,zf-C2H2	TGCAGTGATTTATT	5	1.81	1.67	1.5	5	1.68
XP_050049454.1_zf-C4	DTGGACTTTGGACTY	0	1.75	2.5	4.75	4.75	1.97
XP_050025895.1_HLH	NKCACGTGMNNNTCACGTGMN	2.22	0	3.75	0	3.75	1.83
XP_050045768.1_HLH	RVCATATGTCRCSBTATTT	0	1.22	3.33	3.17	3.33	1.61
XP_054930050.1_HMG_box	NAACAATAACATTGTTN	0	1.68	0	3.17	3.17	1.53
XP_050050157.1_bZIP_1	WWNTGCTGMGTCAGCANWW	2.67	1.73	1.43	1.27	2.67	0.63
XP_050023270.1_MH1	TTGGCANNNTGCCAA	1.05	1.77	0.81	2.58	2.58	0.8
XP_050024699.1_HLH	GCGACAGCTGTCGC	0	1.47	1.05	2.25	2.25	0.94
XP_054931507.1_RFX_DNA_binding	CGTTGCCATGGCAACG	2.11	0.47	2	0.56	2.11	0.89
XP_054929691.1_CBFB_NFYA	HCTGATTGGYTAVT	2.08	1.02	1.71	1.38	2.08	0.46
XP_050040731.1_Homeobox,Homeobox	TAATTATGCTAATTA	1.05	0.76	2.01	0	2.01	0.83
XP_050023689.1_RFX_DNA_binding	SGTTGCTAGGCAACS	1.11	1.32	1.94	1	1.94	0.42
XP_050051269.1_zf-C2H2,zf-C2H2,zf-C2H2,zf-C2H2,zf-C2H2	AACCACCTGTTR	1.09	1.09	1.22	1.83	1.83	0.35
XP_050035103.1_HLH	AAAACAGCTGTTTT	0	0.82	1.82	0	1.82	0.86
XP_050052105.2_zf-C2H2,zf-C2H2,zf-C2H2,zf-C2H2,zf-C2H2,zf-C2H2	ATAAATCACAGCAYNC	1.82	1.03	0.44	0	1.82	0.79
XP_050050131.1_zf-C2H2,zf-C2H2,zf-C2H2,zf-C2H2	TMCGCCCACGCAC	1.74	1.33	1.19	1.06	1.74	0.3
XP_050044481.1_zf-C2H2,zf-C2H2,zf-C2H2,zf-C2H2,zf-C2H2	VGACCCCCTGCTGTGM	0	1.73	0	0	1.73	0.86
XP_050039264.1_HLH	GTCACGTGAC	1.66	0.95	1.69	1.15	1.69	0.37
XP_054926909.1_Homeobox	TGACAGCTGTCA	0.71	1.18	0.75	1.68	1.68	0.45
XP_054929607.1_Ets	HGAAYCCGGAAGTGNKG	1.62	1.21	0.74	1.03	1.62	0.37
XP_050048539.1_E2F_TDP	WAATGGCGCCAAAA	1.48	1.01	1.6	0.67	1.6	0.43
XP_050037323.1_HLH	AADTCGTGACT	1.56	0.89	1.06	1.11	1.56	0.29
XP_054927105.1_HLH	CACGTGACC	1.55	1.06	1.22	1.01	1.55	0.25
XP_050049179.1_Homeobox	TACGTGWWWWWWCGCGTW	1	1.05	1.55	0.43	1.55	0.46
XP_050050401.1_Homeobox	CAAGTGCGTG	0	0.99	0.54	1.54	1.54	0.66
XP_050049662.1_zf-C4	GGGGTCACG	1.17	1.2	1.21	1.54	1.54	0.17
XP_050039558.1_zf-C4	GGGGTCACG	1.17	1.2	1.21	1.54	1.54	0.17
XP_050039229.1_HLH	AACACCTGCR	0.99	1.18	0.99	1.53	1.53	0.25
XP_050026004.1_zf-C2H2,zf-C2H2,zf-C2H2	GCCACGCCCCCH	1.52	0.99	1.36	0.92	1.52	0.29
XP_050046919.1_HLH	SCACGTGGSNGSSGS	0.93	1.2	0.92	1.51	1.51	0.28
XP_050026260.1_Myb_DNA-binding,Myb_DNA-binding	GATTTAACATAA	1.46	0.98	1.3	1.01	1.46	0.23
XP_050040940.1_Ets	AAACCGGAAGTA	1.43	0.95	1.03	1.41	1.43	0.25
XP_050034033.1_Homeobox	GNRGRBTTAATGGSYTHGK	1.43	1.24	0.75	0.64	1.43	0.38
XP_050049216.1_zf-C4	BAAAGGTCAN	0.87	1.12	1.01	1.43	1.43	0.24
XP_054922906.1_zf-C4	TGAGGTCAATNN	1.25	1.11	1.02	1.42	1.42	0.18
XP_050031191.1_Ets	AASGAGGAAGTR	1.16	1.16	1.17	1.42	1.42	0.13
XP_050051236.1_Ets	GACCGGAAGTS	1.41	0.98	1.14	0.88	1.41	0.23
XP_050036173.1_Forkhead	AAACAATAAYATT	1.41	1.19	1.41	0.98	1.41	0.21
XP_050044836.1_zf-C2H2,zf-C2H2,zf-C2H2	NGCCACGCCCCCC	1.4	0.95	0.95	0.66	1.4	0.31
XP_050050374.1_zf-C4	TCAAGGTCAH	0.92	1.12	1.11	1.39	1.39	0.19
XP_050036783.1_Homeobox	TGACAGCTGTCA	1.22	1.14	0.93	1.38	1.38	0.19
XP_050045237.1_zf-C4	RAGGTCAT	1.28	1.04	1.19	1.37	1.37	0.14
XP_054932472.1_zf-C4	AAAGTCAMAVTAGM	0.75	1.36	0.97	1.06	1.36	0.26
XP_050044939.1_Forkhead	CGAAGRACCK	1.05	1.32	1.36	1	1.36	0.18
XP_050033143.1_LAG1-DNAbind	MGKTTCCCACAVT	0.94	0.79	1.35	0.7	1.35	0.29
XP_050034501.1_Ets	RACCGGAAGTN	1.34	0.98	1.06	0.99	1.34	0.17
XP_054930254.1_PAX,Homeobox	TCACGCHTCACYGCACN	1.14	0.7	1.07	1.33	1.33	0.26
XP_050040430.1_PAX,Homeobox	TCACGCHTCACYGCACN	1.14	0.7	1.07	1.33	1.33	0.26
XP_050039946.1_Homeobox	CGTCGTAAAYSB	1.33	1.09	1.02	0.94	1.33	0.17
XP_050050155.1_zf-C2H2,zf-C2H2,zf-C2H2,zf-C2H2,zf-C2H2	NGCAACAGGTG	1.07	0.91	0.99	1.31	1.31	0.17
XP_050050124.1_zf-C2H2,zf-C2H2,zf-C2H2,zf-C2H2,zf-C2H2	NGCAACAGGTG	1.07	0.91	0.99	1.31	1.31	0.17
XP_050048726.1_Homeobox	GCTAATTANN	1.3	0.95	1.22	0.76	1.3	0.25
XP_050022755.1_Homeobox	AWTTTAATTAA	1.19	0.85	1.3	0.75	1.3	0.26
XP_050034046.1_Homeobox	TTAATTAG	1.3	0.94	1.22	0.77	1.3	0.25
XP_050043864.1_bZIP_1	RTGACGTCAY	1.3	1.01	1.09	1.02	1.3	0.14
XP_054932921.1_bZIP_1	GRTGACRTCAYC	1.3	0.95	0.97	0.89	1.3	0.19
XP_050044003.1_T-box	AGGTGTGA	1.3	1.01	1.09	0.99	1.3	0.14
XP_054932107.1_T-box	AGGTGTGA	1.3	1.01	1.09	0.99	1.3	0.14
XP_050046291.1_zf-C2H2,zf-C2H2,zf-C2H2	MTCACGCCCMCC	1.3	1.11	1.28	0.96	1.3	0.16
XP_050051155.1_zf-C4	AAGGTCAH	0.96	1.07	1.02	1.3	1.3	0.15
XP_050025651.1_HLH	NWGCACGTGAYN	1.29	1.1	1.18	1.12	1.29	0.09
XP_054921563.1_HLH	NWGCACGTGAYN	1.29	1.1	1.18	1.12	1.29	0.09
XP_054921568.1_HLH	NWGCACGTGAYN	1.29	1.1	1.18	1.12	1.29	0.09
XP_050039109.1_Ets	ATGATCCGGGACN	0	0.93	0.67	1.29	1.29	0.54
XP_050037291.1_zf-C2H2,zf-C2H2,zf-C2H2,zf-C2H2	GGCGGCCATTTTGD	1.28	0.96	0.83	0.38	1.28	0.37
XP_050027698.1_zf-C2H2,zf-C2H2,zf-C2H2,zf-C2H2,zf-C2H2,zf-C2H2	TGATTGCTCTTTT	0	1.28	1.11	1.27	1.28	0.61
XP_054933970.1_HLH	RGCAGCTGCY	1.04	1.11	1.05	1.27	1.27	0.1
XP_054921277.1_HLH	RGCAGCTGCY	1.04	1.11	1.05	1.27	1.27	0.1
XP_050025009.1_HLH	RGCAGCTGCY	1.04	1.11	1.05	1.27	1.27	0.1
XP_050048445.1_HLH	RGCAGCTGCY	1.04	1.11	1.05	1.27	1.27	0.1
XP_054917090.1_HLH	RGCAGCTGCY	1.04	1.11	1.05	1.27	1.27	0.1
XP_050036389.1_HLH	ACCAYCTGTT	0.97	1.07	0.96	1.27	1.27	0.14
XP_050024462.1_Homeobox	NYTAATTARN	1.26	0.97	1.16	0.78	1.26	0.21
XP_050031162.1_HLH	AMCATATGKT	0.6	1.05	0.99	1.26	1.26	0.28
XP_050036341.1_bZIP_1	GATGACGY	1.25	1.05	1.08	1.1	1.25	0.09
XP_054924506.1_GCM	WATATGCGGGTHB	1.25	0.88	1.02	0.7	1.25	0.23
XP_050030636.1_Ets	VACCGGAAGTN	1.25	0.97	1.12	0.92	1.25	0.15
XP_050026401.1_zf-C2H2,zf-C2H2,zf-C2H2,zf-C2H2,zf-C2H2,zf-C2H2	NRGGCCGTGTGCAAAAS	0	0.53	1.25	0	1.25	0.59
XP_050048415.1_HLH	RGCAGCTGCH	0.98	1.08	1.03	1.24	1.24	0.11
XP_050040280.1_zf-C2H2,zf-C2H2,zf-C2H2	MVDGCCACACCCAYH	1.23	1.16	0.9	1.04	1.23	0.15
XP_054919254.1_zf-C4	AAGGTCA	0.92	1.09	1.04	1.23	1.23	0.13
XP_050052046.1_HLH	RCCACCTGK	0.95	1.05	1	1.22	1.22	0.12
XP_054929268.1_bZIP_1	GTTACGTAAC	0.94	0.92	1.22	0.94	1.22	0.14
XP_050048254.1_bZIP_1	ACACGTGGC	1.21	1.11	1	1.22	1.22	0.1
XP_050040067.1_zf-C2H2,zf-C2H2,zf-C2H2	GRCCACGCCCA	1.19	1.21	1.19	1.12	1.21	0.04
XP_050024187.1_HLH	DMCATATGKH	0.9	1.02	1.01	1.2	1.2	0.12
XP_050030905.1_HLH	DMCATATGKH	0.9	1.02	1.01	1.2	1.2	0.12
XP_050049673.1_zf-C4	CAAGGTCAT	1.09	1.06	1.06	1.2	1.2	0.06
XP_050045295.1_zf-C4	NRAGGTCAN	1.01	1.05	1.02	1.19	1.19	0.08
XP_050041853.1_zf-C2H2,zf-C2H2,zf-C2H2	VRCCMCGCCCN	1.18	1.1	1.04	1.18	1.18	0.07
XP_050023735.1_zf-C2H2,zf-C2H2,zf-C2H2	VRCCMCGCCCN	1.18	1.1	1.04	1.18	1.18	0.07
XP_050025287.2_PAX,Homeobox	TAATTGATTA	1.1	0.84	1.18	0.95	1.18	0.15
XP_054933538.1_E2F_TDP	SSGCGGGAAVN	1.18	1.05	1.16	0.92	1.18	0.12
XP_050028791.1_Homeobox	TTAATTAS	1.18	1.01	1.12	0.81	1.18	0.16
XP_050042754.1_HLH	GTRACAGCTG	1.08	1.05	1.01	1.17	1.17	0.07
XP_050033342.1_zf-C4	SAGGTCAN	0.93	1.07	1.01	1.17	1.17	0.1
XP_050047216.1_Forkhead	YAWATAAACAAHB	1.17	1.01	1.08	0.9	1.17	0.11
XP_054917575.1_Homeobox	CTCAACGAS	1.17	1.08	1.02	1.12	1.17	0.06
XP_050041780.2_bZIP_1,bZIP_1	RTTACGTAAY	1.17	1	1.12	0.91	1.17	0.12
XP_050045880.1_zf-C2H2,zf-C2H2,zf-C2H2	TWRGCCCCGCCCMCH	1.1	0.94	0.8	1.17	1.17	0.16
XP_050023582.1_Forkhead	VYTAYRTAAACA	1.16	0.97	1.06	0.86	1.16	0.13
XP_050041440.1_Homeobox	NYTAATTAR	1.16	1.01	1.12	0.86	1.16	0.14
XP_050051919.2_HLH	ACCATATGKY	1.09	1.03	1.02	1.16	1.16	0.07
XP_054924594.1_zf-C4	NAGGTCAH	0.9	1.05	0.99	1.16	1.16	0.11
XP_050033548.1_zf-C2H2,zf-C2H2,zf-C2H2,zf-C2H2,zf-C2H2	NGACCACCCAN	0.86	1.05	0.94	1.16	1.16	0.13
XP_050033754.1_E2F_TDP	NGCGCGCGCN	1.15	1.02	1.14	1.05	1.15	0.06
XP_054926440.1_RFX_DNA_binding	CGTTGCTAB	1.15	1.04	1.04	0.99	1.15	0.07
XP_054933271.1_Homeobox	TTAATTAR	1.14	1	1.12	0.84	1.14	0.14
XP_050039468.1_Homeobox	ATTAATTA	1.13	1.01	1.08	0.85	1.13	0.12
XP_054922558.1_zf-C2H2,zf-C2H2,zf-C2H2,zf-C2H2,zf-C2H2	WTCACTTTCACTT	0.85	0.96	1.13	0.87	1.13	0.13
XP_054933935.1_Homeobox	CTAATCCC	0.93	1	0.96	1.13	1.13	0.09
XP_050035475.2_Homeobox	CTAATTRS	1.11	1.02	1.13	0.84	1.13	0.13
XP_050048722.1_Homeobox	STAATTRS	1.13	1	1.07	0.86	1.13	0.12
XP_054932882.1_Homeobox	NTAATTSGATTAS	1	1.01	1.12	0.72	1.12	0.17
XP_050025717.1_CSD	GATGGWACR	1.12	1.07	0.99	1.03	1.12	0.06
XP_050039111.2_CSD	GATGGWACR	1.12	1.07	0.99	1.03	1.12	0.06
XP_054929710.1_zf-C4	AGGTCA	0.96	1.05	1	1.12	1.12	0.07
XP_050047222.1_zf-C2H2,zf-C2H2,zf-C2H2,zf-C2H2,zf-C2H2	CACCTGT	0.95	1.05	1.02	1.12	1.12	0.07
XP_050036374.1_Homeobox	NTAATBNVATTAN	1.11	1.06	1.12	0.93	1.12	0.09
XP_050052649.1_PAX	CANTSAWGCG	1.12	1.03	1.04	1.03	1.12	0.04
XP_050047835.1_Forkhead	RTAAACAAACAH	1.11	1	1.05	0.88	1.11	0.1
XP_050026768.1_zf-C2H2,zf-C2H2,zf-C2H2,zf-C2H2,zf-C2H2	TGCTACTGTD	1.06	0.96	1.11	0.87	1.11	0.11
XP_050026769.1_zf-C2H2,zf-C2H2,zf-C2H2,zf-C2H2,zf-C2H2	TGCTACTGTD	1.06	0.96	1.11	0.87	1.11	0.11
XP_050048882.1_Homeobox	GCTAATTAC	1	0.97	1.11	0.99	1.11	0.06
XP_050034652.2_Ets	GACCGGAAGTR	1.11	1.03	1.06	1.05	1.11	0.03
XP_050049548.1_bZIP_1	RTKDCGCAAT	1.11	1.03	1.05	1.06	1.11	0.04
XP_050044963.2_zf-C4	GAGATCAA	1.11	0.98	0.98	0.97	1.11	0.07
XP_050049969.1_Homeobox	CGTTAATTGCT	1.11	0.97	1.05	0.88	1.11	0.1
XP_050022475.1_Homeobox	CTAATCCS	0.95	1	0.95	1.11	1.11	0.08
XP_050052845.1_HLH	VNGGCACGCGMCAK	1.01	0.97	1.1	1.11	1.11	0.07
XP_050052846.1_HLH	VNGGCACGCGMCAK	1.01	0.97	1.1	1.11	1.11	0.07
XP_050047836.1_Forkhead	TWDAYATAAACAWRAW	1.11	0.95	1.1	0.64	1.11	0.22
XP_050049089.1_Homeobox	SSTAATTAGB	1.11	1	1.06	0.87	1.11	0.1
XP_050037020.1_Homeobox	TGAYAC	1.11	1.03	1.05	1.01	1.11	0.04
XP_054927269.1_HLH	NCACGTGMHH	0.95	1.02	1	1.11	1.11	0.07
XP_054927227.1_HMG_box	WNTGCTGACT	1.11	1.03	0.98	1.03	1.11	0.05
XP_050052832.1_HLH	RACATATGGN	0.82	1.05	0.96	1.1	1.1	0.12
XP_050025649.1_zf-C2H2,zf-C2H2,zf-C2H2,zf-C2H2,zf-C2H2,zf-C2H2,zf-C2H2,zf-C2H2,zf-C2H2	TCCCCTGGGG	0.85	0.96	0.97	1.1	1.1	0.1
XP_050026730.1_bZIP_1	GTKACGTCAT	1.1	1.04	1.05	1.1	1.1	0.03
XP_050050376.1_Homeobox	TTAATTAG	1.1	0.99	1.08	0.97	1.1	0.06
XP_050030448.1_Homeobox	SSTAATTACS	1.1	1	1.04	0.86	1.1	0.1
XP_050043507.1_HLH	MACATATGGN	0.93	0.97	1.02	1.09	1.09	0.07
XP_050033586.1_Homeobox	NTAAYGAB	1.09	1.01	1.05	0.99	1.09	0.05
XP_054924690.1_HLH	RMCACGTGCC	1.07	1.05	1.06	1.09	1.09	0.02
XP_054922647.1_HLH	TGCGTGAC	0.84	1.06	1.01	1.09	1.09	0.11
XP_050046295.1_Homeobox	YTAATTA	1.08	1.01	1.06	0.92	1.08	0.07
XP_050034410.1_HLH	NATCACGTGRN	1.08	1.05	0.97	1.03	1.08	0.04
XP_050044800.1_SRF-TF	CYAWATWTGG	1.08	1.03	1.05	0.88	1.08	0.09
XP_054926743.1_HLH	VCAGGTGBN	1.02	1	1.02	1.08	1.08	0.04
XP_054929576.1_HLH	ATCACGYGA	1.07	1.06	1.03	1.08	1.08	0.02
XP_050033003.1_HLH	SACCATATGGTS	0.59	1.08	0.81	0.5	1.08	0.26
XP_050043608.2_Homeobox	YTAATTRR	1.07	1.04	1.08	0.91	1.08	0.08
XP_050036805.1_SRF-TF	CCATACATGG	0.75	1.05	1.08	1.06	1.08	0.16
XP_050030931.1_Homeobox	TGACAG	1.05	1.01	1.02	1.07	1.07	0.03
XP_050043975.1_Homeobox	NTAATTAG	1.07	1.02	1.07	0.88	1.07	0.09
XP_050049439.1_Homeobox	TTAATKAC	1.07	1.01	1.03	0.9	1.07	0.07
XP_054922902.1_zf-C4	AAAAGTCAAM	0.56	1.05	1.07	0.97	1.07	0.24
XP_054929792.1_Pou,Homeobox	ATGCATAATTRAT	0.57	0.99	1.06	0.9	1.06	0.22
XP_054919104.1_Homeobox	TAATTRSATTA	0.97	1.03	1.06	0.87	1.06	0.08
XP_050034041.1_Homeobox	BTAATKRC	1.06	1	1.02	0.91	1.06	0.06
XP_050028232.1_HLH	TCACGTG	1.03	1.01	1.03	1.06	1.06	0.02
XP_054918786.1_Homeobox	NNNTAATTAR	1.06	1	1.03	0.91	1.06	0.06
XP_050023625.1_bZIP_1	ATGACTCAH	0.99	1.03	1.06	1.05	1.06	0.03
XP_050034042.1_Homeobox	NNNNAKTAATYNNNNN	1.04	1.01	1.06	0.93	1.06	0.06
XP_050037453.1_Homeobox	GTBAAGTGB	1.05	1.03	1.01	1.03	1.05	0.02
XP_050024926.1_HLH	NCACGTGNN	0.99	1.01	1.02	1.05	1.05	0.03
XP_054918881.1_TCR,TCR	NDWTTYAAAH	1.05	1.02	1.03	1	1.05	0.02
XP_050049083.1_Homeobox	NTAAYGAB	1.05	1.01	1.02	1	1.05	0.02
XP_050027721.1_GATA,GATA	VWGATAAGR	1.01	1.03	1	1.05	1.05	0.02
XP_050027719.2_GATA,GATA	VWGATAAGR	1.01	1.03	1	1.05	1.05	0.02
XP_050027173.1_GATA,GATA	VWGATAAGR	1.01	1.03	1	1.05	1.05	0.02
XP_054920691.1_DM	TAATKTATWA	1.03	1.03	1.05	0.94	1.05	0.05
XP_050022915.1_Homeobox	YTAATCCNN	0.97	1	0.97	1.05	1.05	0.04
XP_050041891.1_DM	WTGTATCWAW	1	1.05	1.02	0.94	1.05	0.04
XP_054927170.1_Pou,Homeobox	NYATAATTAN	1.04	1	1.05	0.93	1.05	0.05
XP_050045299.1_Forkhead	TGTTTACATA	1	1	1.05	0.94	1.05	0.04
XP_050026421.1_Forkhead	TCRTAAACA	1.03	1.03	1.02	1.04	1.04	0.01
XP_050038911.2_Homeobox	HTAAYGAB	0.99	1.02	1.04	1.01	1.04	0.02
XP_050035940.2_Homeobox	NTAATTGV	1.04	1.01	1.02	0.96	1.04	0.04
XP_050024427.1_Homeobox	CTAATTAY	1.04	1	1.04	0.84	1.04	0.09
XP_050035425.1_Homeobox	NTAATBGNB	1.04	1.01	1.01	0.97	1.04	0.03
XP_054919848.1_Homeobox	HTAACGAS	0.94	1.03	1.01	1.04	1.04	0.04
XP_050025804.1_HLH	GCACGTGTC	1.01	1.04	1.02	1.04	1.04	0.01
XP_050034781.2_Homeobox	BTAAWTGN	1.04	1	1.01	1	1.04	0.02
XP_050033624.1_Homeobox	TAATTARATTA	1.01	0.96	1.04	0.9	1.04	0.06
XP_050025628.1_HLH	SSCACGYGHC	0.99	1.01	1.01	1.04	1.04	0.02
XP_050052784.1_HLH	SSCACGYGHC	0.99	1.01	1.01	1.04	1.04	0.02
XP_050048522.1_HLH	SSCACGYGHC	0.99	1.01	1.01	1.04	1.04	0.02
XP_050040349.1_HLH	AHCAGCTGG	0.99	1.01	1.01	1.04	1.04	0.02
XP_050048826.1_Forkhead	GTAAACAA	1.02	1	1.04	0.85	1.04	0.09
XP_050052000.1_Homeobox	TGTCAAAN	0.96	1.04	1.01	0.97	1.04	0.03
XP_050049533.1_zf-C4	DAAACTRGAGCA	0.85	1.03	0.89	0.83	1.03	0.09
XP_054926787.1_Homeobox	NTAACGAC	0.92	1.02	1.03	1.02	1.03	0.05
XP_050034039.1_Homeobox	NTAACGAC	0.92	1.02	1.03	1.02	1.03	0.05
XP_054933393.1_ARID	NDATHAAAN	1.03	1	1	0.99	1.03	0.02
XP_054927575.1_Homeobox	NDYGATACGY	0.89	1.03	1.01	1.01	1.03	0.06
XP_054927866.1_Homeobox	HTAATCCB	1.03	1.03	1	0.97	1.03	0.03
XP_050022924.1_Homeobox	NTAATTGN	1.03	1.01	1.01	1	1.03	0.01
XP_054929591.1_HLH	MCACGTG	0.97	1.03	1	1.01	1.03	0.02
XP_050035997.1_Ets	NACCGGAARY	1	1.01	1.03	1.01	1.03	0.01
XP_050049393.1_zf-C2H2,zf-C2H2,zf-C2H2	NHMCGCCCACGCMM	0.9	1.03	1	0.99	1.03	0.06
XP_054922521.1_Pou,Homeobox	TAATKAGNTGNTAATKA	0.67	0.99	0.74	1.03	1.03	0.18
XP_050043990.1_T-box	NYVACACSTN	1.03	1.01	1.01	1.01	1.03	0.01
XP_050047227.1_Homeobox	WTAAYGAB	1.03	1.01	1.03	1.01	1.03	0.01
XP_054928247.1_HPD	NNBAAGAHRN	1	1.01	1.02	1.03	1.03	0.01
XP_054921515.1_CUT,CUT,CUT,Homeobox	TTRAAC	0.94	1.01	1.03	1	1.03	0.04
XP_050049689.1_Homeobox	TTAAYGAD	0.97	1.01	1.03	1.01	1.03	0.02
XP_050036210.2_PAX	RTCATGCGTGACG	0.94	1.02	0.91	0.62	1.02	0.18
XP_054926940.1_Homeobox	HTAATGAB	0.94	1.02	1.02	0.98	1.02	0.04
XP_050036714.1_Homeobox	VCGTATCRYN	0.96	1.02	1.01	1.02	1.02	0.03
XP_050049570.1_bZIP_1	TKDYGCAAYN	0.99	1.01	1	1.02	1.02	0.01
XP_050035959.1_Ets	NRCCGGAART	1.02	1.01	1.02	0.98	1.02	0.02
XP_050043517.1_HLH	AACAGCTGACRC	0.62	1.02	0.93	0.98	1.02	0.18
XP_050043065.1_HLH	AACAGCTGACRC	0.62	1.02	0.93	0.98	1.02	0.18
XP_054928463.1_HLH	VCACGTGGN	1.01	1	1.01	1.02	1.02	0.01
XP_050031698.1_HLH	VCACGTGGN	1.01	1	1.01	1.02	1.02	0.01
XP_050050601.2_HLH	VCACGTGGN	1.01	1	1.01	1.02	1.02	0.01
XP_050033968.1_HLH	VCACGTGGN	1.01	1	1.01	1.02	1.02	0.01
XP_050031701.1_HLH	VCACGTGGN	1.01	1	1.01	1.02	1.02	0.01
XP_050041887.1_DM	TGTAWCWWWT	0.97	1.02	1	0.97	1.02	0.02
XP_054918796.1_Homeobox	NNNWRATTRN	1.02	1	1	1	1.02	0.01
XP_050044744.1_Homeobox	YTAAGTGC	1.02	1.01	1.01	0.95	1.02	0.03
XP_050031369.1_Myb_DNA-binding	TGAATCCATYN	0.9	0.9	1.02	0.77	1.02	0.1
XP_050031496.1_Myb_DNA-binding	TGAATCCATYN	0.9	0.9	1.02	0.77	1.02	0.1
XP_050043140.1_Forkhead	VNMAACANN	1	1	1	1.02	1.02	0.01
XP_050044275.1_HMG_box	ATTGTNNNN	1	1	1	1.02	1.02	0.01
XP_050046825.1_zf-C2H2,zf-C2H2,zf-C2H2	GGCCCCGCCCH	0.86	1.02	1.01	0.91	1.02	0.07
XP_050049266.1_Homeobox	WAACA	1.01	1	1	1.01	1.01	0.01
XP_050049190.1_Homeobox	WAACA	1.01	1	1	1.01	1.01	0.01
XP_054919827.1_Homeobox	CTAAACGG	0.96	1.01	0.99	0.96	1.01	0.03
XP_050029892.1_Forkhead	GTAAACA	0.97	1.01	1.01	0.99	1.01	0.02
XP_050049369.1_ARID	NNNAWATTNN	1	1	1	1.01	1.01	0.01
XP_050031029.1_AT_hook,AT_hook,AT_hook	NNRDWAAT	1.01	1	1	1.01	1.01	0.01
XP_050034044.1_Homeobox	GTAATGAC	1.01	1	1	0.94	1.01	0.03
XP_050028099.1_HLH	GTACGTGACC	0.77	1.01	1.01	0.87	1.01	0.12
XP_050036148.1_HLH	GTACGTGACC	0.77	1.01	1.01	0.87	1.01	0.12
XP_050038614.1_RFX_DNA_binding	CKGTTGCCAGG	0.98	0.99	0.99	1	1	0.01
XP_050031863.1_Forkhead	GTAAACAA	0.99	0.99	1	0.87	1	0.06
XP_050040097.1_Homeobox	TAATTAGATTA	0.84	0.95	1	0.88	1	0.07
XP_050044718.1_zf-C2H2,zf-C2H2,zf-C2H2	GCCACGCCCMCY	0.99	0.98	0.97	0.76	0.99	0.11
XP_054928208.1_Forkhead	GTAAACAA	0.96	0.86	0.99	0.82	0.99	0.08
XP_050042938.1_T-box	KNAGGTGTGAAW	0.9	0.98	0.95	0.8	0.98	0.08
XP_050044657.2_Homeobox	WTAATTTAATTAW	0.93	0.97	0.98	0.73	0.98	0.12
XP_050050367.1_Homeobox	TAATTGNWNNNNNNNCAATTR	0.65	0.89	0.96	0.49	0.96	0.22
XP_050042673.1_Pou,Homeobox	TAATGAGVBGTAATGA	0	0.86	0.76	0.93	0.93	0.43
XP_054933201.1_Homeobox	GYTAATTRRSSYYAATTARC	0	0.83	0.91	0	0.91	0.5
XP_054920411.1_CUT,Homeobox	DTTATTGATTTTT	0.67	0.83	0.8	0.5	0.83	0.15
XP_054920776.1_PAX,Homeobox	ASCGTGACKAATYR	0.71	0.68	0.55	0.59	0.71	0.08
XP_050047284.1_zf-C4	AWNTAGGTCASTAGGTCA	0	0	0	0	0	0
XP_050032325.1_zf-C2H2,zf-C2H2,zf-C2H2	RCCACGCCCMCSCCACGCCCMC	0	0	0	0	0	0
XP_050027642.1_CSD	TCGTGTAGGTCGGTGGK	0	0	0	0	0	0
XP_054927033.1_HLH	GGGBMKCAGCTGCGTCCC	0	0	0	0	0	0
XP_054922164.1_Runt	CWAACCACAAAAACCACGAAH	0	0	0	0	0	0
XP_050049516.1_T-box	TTCACACCTARGTGTGAA	0	0	0	0	0	0
XP_050047272.1_T-box	TTCACACCTARGTGTGAA	0	0	0	0	0	0
XP_050026652.1_Runt	CWAACCACAAAAACCACGAAH	0	0	0	0	0	0
XP_050036669.2_zf-C2H2,zf-C2H2,zf-C2H2,zf-C2H2,zf-C2H2	GTGAACGYYDHHVCTACAC	0	0	0	0	0	0
XP_050048949.1_COE1_DBD	BWATTCCCWWGGGAATWV	0	0	0	0	0	0

## Sheet: -log(p-value)
motif name	consensus	promoters_500_symbols_adult_salivary_female_fed_vs_unfed_sig_lfc2_down	promoters_2000_symbols_adult_salivary_female_fed_vs_unfed_sig_lfc2_up	promoters_2000_symbols_adult_salivary_female_fed_vs_unfed_sig_lfc2_down	promoters_500_symbols_adult_salivary_female_fed_vs_unfed_sig_lfc2_up	max	sd
XP_050049216.1_zf-C4	BAAAGGTCAN	0.05	3.71	0.38	7.24	7.24	3.37
XP_054928247.1_HPD	NNBAAGAHRN	0.33	6.36	3.04	1.69	6.36	2.58
XP_050034042.1_Homeobox	NNNNAKTAATYNNNNN	0.69	1.37	5.21	0	5.21	2.33
XP_050043975.1_Homeobox	NTAATTAG	1.03	1.91	4.89	0	4.89	2.11
XP_050043608.2_Homeobox	YTAATTRR	0.99	4.61	4.86	0	4.86	2.48
XP_050028791.1_Homeobox	TTAATTAS	1.95	0.65	4.83	0	4.83	2.14
XP_050035475.2_Homeobox	CTAATTRS	1.07	0.86	4.76	0	4.76	2.11
XP_050048726.1_Homeobox	GCTAATTANN	2.15	0.02	4.74	0	4.74	2.25
XP_050051155.1_zf-C4	AAGGTCAH	0.17	1.86	0.46	4.72	4.72	2.08
XP_050041440.1_Homeobox	NYTAATTAR	1.77	0.54	4.69	0	4.69	2.09
XP_054922906.1_zf-C4	TGAGGTCAATNN	1.26	2.08	0.41	4.63	4.63	1.82
XP_050039229.1_HLH	AACACCTGCR	0.27	2.91	0.26	4.22	4.22	1.98
XP_050045295.1_zf-C4	NRAGGTCAN	0.34	2.59	0.68	4.17	4.17	1.79
XP_050034046.1_Homeobox	TTAATTAG	1.98	0.02	4.16	0	4.16	1.98
XP_050033754.1_E2F_TDP	NGCGCGCGCN	1.96	0.64	3.98	0.72	3.98	1.56
XP_054933271.1_Homeobox	TTAATTAR	1.3	0.37	3.95	0	3.95	1.78
XP_050024462.1_Homeobox	NYTAATTARN	2.24	0.05	3.9	0	3.9	1.88
XP_050024187.1_HLH	DMCATATGKH	0.04	0.64	0.46	3.79	3.79	1.72
XP_050030905.1_HLH	DMCATATGKH	0.04	0.64	0.46	3.79	3.79	1.72
XP_050050374.1_zf-C4	TCAAGGTCAH	0.13	1.99	1.11	3.7	3.7	1.52
XP_050037453.1_Homeobox	GTBAAGTGB	0.92	3.61	0.43	0.69	3.61	1.48
XP_050052046.1_HLH	RCCACCTGK	0.15	1.73	0.31	3.6	3.6	1.6
XP_050045237.1_zf-C4	RAGGTCAT	1.37	0.68	2.66	3.59	3.59	1.3
XP_054921568.1_HLH	NWGCACGTGAYN	2.21	2.38	3.47	1.17	3.47	0.94
XP_054921563.1_HLH	NWGCACGTGAYN	2.21	2.38	3.47	1.17	3.47	0.94
XP_050025651.1_HLH	NWGCACGTGAYN	2.21	2.38	3.47	1.17	3.47	0.94
XP_050048722.1_Homeobox	STAATTRS	1.61	0.38	3.47	0	3.47	1.56
XP_054929576.1_HLH	ATCACGYGA	0.81	3.43	0.89	1.29	3.43	1.24
XP_054919254.1_zf-C4	AAGGTCA	0.09	3.28	0.8	3.31	3.31	1.67
XP_050030931.1_Homeobox	TGACAG	1.08	1.12	2.19	3.3	3.3	1.05
XP_050048415.1_HLH	RGCAGCTGCH	0.23	2.39	0.53	3.29	3.29	1.47
XP_050036341.1_bZIP_1	GATGACGY	3.16	1.8	2.42	1.47	3.16	0.74
XP_050033342.1_zf-C4	SAGGTCAN	0.08	3.14	0.35	3.12	3.14	1.68
XP_054927269.1_HLH	NCACGTGMHH	0.05	1.56	0.19	2.99	2.99	1.38
XP_050033586.1_Homeobox	NTAAYGAB	1.35	0.85	2.97	0.19	2.97	1.18
XP_054927105.1_HLH	CACGTGACC	2.96	0.73	1.95	0.3	2.96	1.21
XP_054932472.1_zf-C4	AAAGTCAMAVTAGM	0.09	2.94	0.22	0.37	2.94	1.36
XP_054929710.1_zf-C4	AGGTCA	0.11	2.89	0.34	2.46	2.89	1.43
XP_050052649.1_PAX	CANTSAWGCG	2.1	2.86	2.57	0.65	2.86	0.98
XP_054918881.1_TCR,TCR	NDWTTYAAAH	1.05	2.85	2.38	0.26	2.85	1.19
XP_050023270.1_MH1	TTGGCANNNTGCCAA	0.24	2.81	0.12	2.11	2.81	1.35
XP_054927170.1_Pou,Homeobox	NYATAATTAN	0.6	0.49	2.74	0	2.74	1.21
XP_050022755.1_Homeobox	AWTTTAATTAA	0.65	0	2.71	0.01	2.71	1.28
XP_050039111.2_CSD	GATGGWACR	1.09	2.65	0.22	0.53	2.65	1.08
XP_050025717.1_CSD	GATGGWACR	1.09	2.65	0.22	0.53	2.65	1.08
XP_050041891.1_DM	WTGTATCWAW	0.3	2.59	0.57	0.05	2.59	1.16
XP_054924594.1_zf-C4	NAGGTCAH	0.04	2.19	0.19	2.58	2.58	1.32
XP_050035425.1_Homeobox	NTAATBGNB	1.17	2.31	2.55	0.01	2.55	1.17
XP_054919848.1_Homeobox	HTAACGAS	0.06	2.52	0.57	0.87	2.52	1.06
XP_050031191.1_Ets	AASGAGGAAGTR	0.6	1.82	1.31	2.51	2.51	0.81
XP_050046919.1_HLH	SCACGTGGSNGSSGS	0.19	1.74	0.11	2.48	2.48	1.18
XP_050049689.1_Homeobox	TTAAYGAD	0.11	2.05	2.45	0.54	2.45	1.14
XP_054933970.1_HLH	RGCAGCTGCY	0.4	2.09	0.67	2.44	2.44	1.01
XP_054921277.1_HLH	RGCAGCTGCY	0.4	2.09	0.67	2.44	2.44	1.01
XP_054917090.1_HLH	RGCAGCTGCY	0.4	2.09	0.67	2.44	2.44	1.01
XP_050048445.1_HLH	RGCAGCTGCY	0.4	2.09	0.67	2.44	2.44	1.01
XP_050025009.1_HLH	RGCAGCTGCY	0.4	2.09	0.67	2.44	2.44	1.01
XP_050037020.1_Homeobox	TGAYAC	1.54	2.05	2.39	0.37	2.39	0.89
XP_054926743.1_HLH	VCAGGTGBN	0.47	0.29	0.93	2.39	2.39	0.95
XP_050043990.1_T-box	NYVACACSTN	0.94	2.33	2.38	0.48	2.38	0.97
XP_050043140.1_Forkhead	VNMAACANN	0.24	0.93	0.77	2.38	2.38	0.91
XP_050039264.1_HLH	GTCACGTGAC	1.19	0.19	2.34	0.47	2.34	0.96
XP_050036173.1_Forkhead	AAACAATAAYATT	1.02	1.6	2.31	0.25	2.31	0.87
XP_050031029.1_AT_hook,AT_hook,AT_hook	NNRDWAAT	0.85	0.33	0.07	2.29	2.29	0.99
XP_050051269.1_zf-C2H2,zf-C2H2,zf-C2H2,zf-C2H2,zf-C2H2	AACCACCTGTTR	0.32	0.54	0.77	2.18	2.18	0.84
XP_054921515.1_CUT,CUT,CUT,Homeobox	TTRAAC	0.03	2	2.14	0.23	2.14	1.13
XP_050049190.1_Homeobox	WAACA	0.98	0.56	0.44	2.13	2.13	0.77
XP_050049266.1_Homeobox	WAACA	0.98	0.56	0.44	2.13	2.13	0.77
XP_050049662.1_zf-C4	GGGGTCACG	0.53	1.62	1.11	2.13	2.13	0.68
XP_050039558.1_zf-C4	GGGGTCACG	0.53	1.62	1.11	2.13	2.13	0.68
XP_050049673.1_zf-C4	CAAGGTCAT	0.62	1.33	0.92	2.11	2.11	0.65
XP_050036389.1_HLH	ACCAYCTGTT	0.23	1.07	0.13	2.11	2.11	0.92
XP_050048882.1_Homeobox	GCTAATTAC	0.3	0.06	2.08	0.24	2.08	0.95
XP_050038911.2_Homeobox	HTAAYGAB	0.24	1.49	2.06	0.42	2.06	0.87
XP_050047222.1_zf-C2H2,zf-C2H2,zf-C2H2,zf-C2H2,zf-C2H2	CACCTGT	0.13	2.04	0.46	1.75	2.04	0.94
XP_050048254.1_bZIP_1	ACACGTGGC	1.14	2.03	0.3	1.78	2.03	0.77
XP_054917575.1_Homeobox	CTCAACGAS	1.23	2.01	0.42	1.25	2.01	0.65
XP_050047227.1_Homeobox	WTAAYGAB	0.55	0.88	1.99	0.48	1.99	0.7
XP_050039946.1_Homeobox	CGTCGTAAAYSB	1.98	1.52	0.41	0.12	1.98	0.89
XP_050046295.1_Homeobox	YTAATTA	0.93	0.69	1.96	0.01	1.96	0.81
XP_050050376.1_Homeobox	TTAATTAG	0.89	0.18	1.94	0.13	1.94	0.84
XP_050052000.1_Homeobox	TGTCAAAN	0.13	1.9	0.4	0.12	1.9	0.85
XP_054927866.1_Homeobox	HTAATCCB	0.45	1.89	0.28	0.11	1.89	0.82
XP_054929591.1_HLH	MCACGTG	0.15	1.81	0.27	0.38	1.81	0.77
XP_050044275.1_HMG_box	ATTGTNNNN	0.4	0.63	0.22	1.79	1.79	0.71
XP_054926440.1_RFX_DNA_binding	CGTTGCTAB	1.77	1.78	1.06	0.21	1.78	0.74
XP_050036714.1_Homeobox	VCGTATCRYN	0.1	1.77	0.55	0.49	1.77	0.72
XP_050039468.1_Homeobox	ATTAATTA	1.23	0.47	1.77	0	1.77	0.79
XP_054933393.1_ARID	NDATHAAAN	1.16	1.74	0.61	0.17	1.74	0.68
XP_054926940.1_Homeobox	HTAATGAB	0.07	1.71	0.94	0.14	1.71	0.77
XP_050034501.1_Ets	RACCGGAAGTN	1.69	0.2	0.64	0.25	1.69	0.69
XP_050051919.2_HLH	ACCATATGKY	0.62	0.66	0.43	1.69	1.69	0.57
XP_050049548.1_bZIP_1	RTKDCGCAAT	1.32	1.65	1.66	1.04	1.66	0.3
XP_054932107.1_T-box	AGGTGTGA	1.65	0.38	1.11	0.27	1.65	0.65
XP_050044003.1_T-box	AGGTGTGA	1.65	0.38	1.11	0.27	1.65	0.65
XP_050040067.1_zf-C2H2,zf-C2H2,zf-C2H2	GRCCACGCCCA	0.56	1.62	1	0.5	1.62	0.52
XP_050049083.1_Homeobox	NTAAYGAB	1.18	1.57	1.62	0.33	1.62	0.6
XP_050026769.1_zf-C2H2,zf-C2H2,zf-C2H2,zf-C2H2,zf-C2H2	TGCTACTGTD	0.5	0.08	1.61	0.02	1.61	0.73
XP_050026768.1_zf-C2H2,zf-C2H2,zf-C2H2,zf-C2H2,zf-C2H2	TGCTACTGTD	0.5	0.08	1.61	0.02	1.61	0.73
XP_050022924.1_Homeobox	NTAATTGN	0.69	1.6	1.48	0.26	1.6	0.64
XP_054927575.1_Homeobox	NDYGATACGY	0.02	1.58	0.53	0.37	1.58	0.67
XP_050034781.2_Homeobox	BTAAWTGN	1.21	1.23	1.55	0.29	1.55	0.54
XP_050034041.1_Homeobox	BTAATKRC	1.13	0.59	1.54	0	1.54	0.67
XP_050044939.1_Forkhead	CGAAGRACCK	0.32	1.53	1.25	0.27	1.53	0.64
XP_050048539.1_E2F_TDP	WAATGGCGCCAAAA	0.7	0.29	1.52	0.06	1.52	0.64
XP_050042754.1_HLH	GTRACAGCTG	0.54	0.93	0.32	1.5	1.5	0.52
XP_050040731.1_Homeobox,Homeobox	TAATTATGCTAATTA	0.21	0.07	1.5	0	1.5	0.71
XP_054920691.1_DM	TAATKTATWA	0.44	1.5	1.19	0.05	1.5	0.67
XP_050024926.1_HLH	NCACGTGNN	0.2	0.88	0.9	1.48	1.48	0.52
XP_054933538.1_E2F_TDP	SSGCGGGAAVN	0.86	0.67	1.45	0.12	1.45	0.55
XP_054929691.1_CBFB_NFYA	HCTGATTGGYTAVT	1.01	0.3	1.45	0.61	1.45	0.5
XP_050026421.1_Forkhead	TCRTAAACA	0.44	1.42	0.67	0.8	1.42	0.42
XP_050049439.1_Homeobox	TTAATKAC	1.05	0.52	1.41	0	1.41	0.62
XP_050050157.1_bZIP_1	WWNTGCTGMGTCAGCANWW	0.76	1.4	0.56	0.33	1.4	0.46
XP_050049570.1_bZIP_1	TKDYGCAAYN	0.15	1.4	0.29	0.87	1.4	0.57
XP_054926787.1_Homeobox	NTAACGAC	0.03	1.36	1.38	0.56	1.38	0.66
XP_050034039.1_Homeobox	NTAACGAC	0.03	1.36	1.38	0.56	1.38	0.66
XP_050033143.1_LAG1-DNAbind	MGKTTCCCACAVT	0.21	0.01	1.35	0.04	1.35	0.64
XP_050041780.2_bZIP_1,bZIP_1	RTTACGTAAY	0.87	0.28	1.33	0.08	1.33	0.57
XP_050035997.1_Ets	NACCGGAARY	0.26	0.56	1.33	0.35	1.33	0.48
XP_050025895.1_HLH	NKCACGTGMNNNTCACGTGMN	0.44	0	1.32	0	1.32	0.62
XP_050023735.1_zf-C2H2,zf-C2H2,zf-C2H2	VRCCMCGCCCN	0.94	1.31	0.48	1.2	1.31	0.37
XP_050041853.1_zf-C2H2,zf-C2H2,zf-C2H2	VRCCMCGCCCN	0.94	1.31	0.48	1.2	1.31	0.37
XP_050037323.1_HLH	AADTCGTGACT	1.28	0.05	0.44	0.48	1.28	0.52
XP_050026260.1_Myb_DNA-binding,Myb_DNA-binding	GATTTAACATAA	0.81	0.22	1.25	0.3	1.25	0.48
XP_050029892.1_Forkhead	GTAAACA	0.08	1.08	1.25	0.19	1.25	0.6
XP_054918786.1_Homeobox	NNNTAATTAR	0.85	0.21	1.24	0	1.24	0.57
XP_050030636.1_Ets	VACCGGAAGTN	1.23	0.15	1.12	0.11	1.23	0.61
XP_050027721.1_GATA,GATA	VWGATAAGR	0.34	1.23	0.35	0.9	1.23	0.44
XP_050027719.2_GATA,GATA	VWGATAAGR	0.34	1.23	0.35	0.9	1.23	0.44
XP_050027173.1_GATA,GATA	VWGATAAGR	0.34	1.23	0.35	0.9	1.23	0.44
XP_050041887.1_DM	TGTAWCWWWT	0.14	1.22	0.28	0.09	1.22	0.53
XP_050024427.1_Homeobox	CTAATTAY	0.55	0.32	1.22	0	1.22	0.51
XP_050035940.2_Homeobox	NTAATTGV	0.84	1.21	1.21	0.01	1.21	0.56
XP_054924690.1_HLH	RMCACGTGCC	0.7	1.21	1.07	1.11	1.21	0.22
XP_050050155.1_zf-C2H2,zf-C2H2,zf-C2H2,zf-C2H2,zf-C2H2	NGCAACAGGTG	0.36	0.07	0.26	1.2	1.2	0.5
XP_050050124.1_zf-C2H2,zf-C2H2,zf-C2H2,zf-C2H2,zf-C2H2	NGCAACAGGTG	0.36	0.07	0.26	1.2	1.2	0.5
XP_050045768.1_HLH	RVCATATGTCRCSBTATTT	0	0.36	1.19	0.8	1.19	0.52
XP_054933935.1_Homeobox	CTAATCCC	0.13	0.33	0.11	1.19	1.19	0.51
XP_050049454.1_zf-C4	DTGGACTTTGGACTY	0	0.6	0.7	1.17	1.17	0.48
XP_050026004.1_zf-C2H2,zf-C2H2,zf-C2H2	GCCACGCCCCCH	0.84	0.25	1.12	0.2	1.12	0.45
XP_050036374.1_Homeobox	NTAATBNVATTAN	0.53	0.91	1.08	0.12	1.08	0.43
XP_050049179.1_Homeobox	TACGTGWWWWWWCGCGTW	0.22	0.36	1.08	0.02	1.08	0.46
XP_050043864.1_bZIP_1	RTGACGTCAY	1.07	0.35	0.61	0.32	1.07	0.35
XP_054929268.1_bZIP_1	GTTACGTAAC	0.21	0.09	1.07	0.19	1.07	0.45
XP_050040349.1_HLH	AHCAGCTGG	0.24	1.03	0.41	0.81	1.03	0.36
XP_050025804.1_HLH	GCACGTGTC	0.32	1.03	0.45	0.56	1.03	0.31
XP_050051236.1_Ets	GACCGGAAGTS	1.03	0.22	0.71	0.13	1.03	0.42
XP_050028232.1_HLH	TCACGTG	0.44	0.66	0.84	1.02	1.02	0.25
XP_050035959.1_Ets	NRCCGGAART	0.43	0.86	1.01	0.11	1.01	0.41
XP_050034410.1_HLH	NATCACGTGRN	0.64	1	0.16	0.47	1	0.35
XP_050045299.1_Forkhead	TGTTTACATA	0.28	0.25	0.99	0.05	0.99	0.41
XP_050046291.1_zf-C2H2,zf-C2H2,zf-C2H2	MTCACGCCCMCC	0.58	0.63	0.99	0.22	0.99	0.31
XP_050047216.1_Forkhead	YAWATAAACAAHB	0.92	0.42	0.97	0.05	0.97	0.44
XP_054922540.1_GATA,GATA	RMGATAACRNYGTTATCKY	0	0.96	0	0	0.96	0.48
XP_050049082.1_zf-C2H2,zf-C2H2,zf-C2H2,zf-C2H2,zf-C2H2	ATTACCATACAAGTGCAV	0	0.96	0	0	0.96	0.48
XP_050049369.1_ARID	NNNAWATTNN	0.21	0.36	0.76	0.96	0.96	0.34
XP_050049089.1_Homeobox	SSTAATTAGB	0.76	0.24	0.94	0.01	0.94	0.43
XP_050022475.1_Homeobox	CTAATCCS	0.17	0.29	0.08	0.92	0.92	0.38
XP_050033968.1_HLH	VCACGTGGN	0.4	0.39	0.92	0.68	0.92	0.26
XP_054928463.1_HLH	VCACGTGGN	0.4	0.39	0.92	0.68	0.92	0.26
XP_050050601.2_HLH	VCACGTGGN	0.4	0.39	0.92	0.68	0.92	0.26
XP_050031701.1_HLH	VCACGTGGN	0.4	0.39	0.92	0.68	0.92	0.26
XP_050031698.1_HLH	VCACGTGGN	0.4	0.39	0.92	0.68	0.92	0.26
XP_050052832.1_HLH	RACATATGGN	0.05	0.92	0.14	0.81	0.92	0.45
XP_050047835.1_Forkhead	RTAAACAAACAH	0.85	0.26	0.92	0.01	0.92	0.45
XP_050047836.1_Forkhead	TWDAYATAAACAWRAW	0.54	0.07	0.9	0	0.9	0.43
XP_054922558.1_zf-C2H2,zf-C2H2,zf-C2H2,zf-C2H2,zf-C2H2	WTCACTTTCACTT	0.11	0.15	0.9	0.08	0.9	0.39
XP_050033548.1_zf-C2H2,zf-C2H2,zf-C2H2,zf-C2H2,zf-C2H2	NGACCACCCAN	0.09	0.72	0.1	0.89	0.89	0.42
XP_050023582.1_Forkhead	VYTAYRTAAACA	0.89	0.09	0.79	0.02	0.89	0.46
XP_054932921.1_bZIP_1	GRTGACRTCAYC	0.88	0.15	0.21	0.11	0.88	0.36
XP_054922647.1_HLH	TGCGTGAC	0.06	0.87	0.31	0.66	0.87	0.36
XP_050040940.1_Ets	AAACCGGAAGTA	0.66	0.2	0.31	0.83	0.83	0.29
XP_054918796.1_Homeobox	NNNWRATTRN	0.83	0.76	0.68	0.46	0.83	0.16
XP_054931507.1_RFX_DNA_binding	CGTTGCCATGGCAACG	0.6	0.03	0.82	0.09	0.82	0.39
XP_050050401.1_Homeobox	CAAGTGCGTG	0	0.26	0.02	0.82	0.82	0.38
XP_050043507.1_HLH	MACATATGGN	0.14	0.1	0.44	0.81	0.81	0.33
XP_050044963.2_zf-C4	GAGATCAA	0.8	0.14	0.13	0.16	0.8	0.33
XP_054930050.1_HMG_box	NAACAATAACATTGTTN	0	0.65	0	0.8	0.8	0.42
XP_054919793.1_zf-C2H2,zf-C2H2,zf-C2H2,zf-C2H2	TGCAGTGATTTATT	0.68	0.79	0.46	0.34	0.79	0.2
XP_050052108.1_zf-C2H2,zf-C2H2,zf-C2H2,zf-C2H2	TGCAGTGATTTATT	0.68	0.79	0.46	0.34	0.79	0.2
XP_054927227.1_HMG_box	WNTGCTGACT	0.76	0.77	0.15	0.44	0.77	0.3
XP_050023625.1_bZIP_1	ATGACTCAH	0.27	0.68	0.76	0.55	0.76	0.22
XP_050030448.1_Homeobox	SSTAATTACS	0.75	0.26	0.76	0.01	0.76	0.37
XP_050034652.2_Ets	GACCGGAAGTR	0.72	0.59	0.75	0.57	0.75	0.09
XP_050031162.1_HLH	AMCATATGKT	0.04	0.47	0.26	0.75	0.75	0.3
XP_050022915.1_Homeobox	YTAATCCNN	0.19	0.24	0.08	0.75	0.75	0.3
XP_050025628.1_HLH	SSCACGYGHC	0.21	0.46	0.52	0.74	0.74	0.22
XP_050052784.1_HLH	SSCACGYGHC	0.21	0.46	0.52	0.74	0.74	0.22
XP_050048522.1_HLH	SSCACGYGHC	0.21	0.46	0.52	0.74	0.74	0.22
XP_050025287.2_PAX,Homeobox	TAATTGATTA	0.35	0.03	0.74	0.21	0.74	0.3
XP_054919827.1_Homeobox	CTAAACGG	0.13	0.74	0.15	0.06	0.74	0.32
XP_054926909.1_Homeobox	TGACAGCTGTCA	0.12	0.57	0.1	0.73	0.73	0.32
XP_050040280.1_zf-C2H2,zf-C2H2,zf-C2H2	MVDGCCACACCCAYH	0.41	0.73	0.16	0.3	0.73	0.24
XP_050044744.1_Homeobox	YTAAGTGC	0.43	0.55	0.7	0.02	0.7	0.29
XP_050044836.1_zf-C2H2,zf-C2H2,zf-C2H2	NGCCACGCCCCCC	0.7	0.19	0.21	0.04	0.7	0.28
XP_054922902.1_zf-C4	AAAAGTCAAM	0	0.7	0.64	0.2	0.7	0.34
XP_050052845.1_HLH	VNGGCACGCGMCAK	0.29	0.19	0.69	0.58	0.69	0.24
XP_050052846.1_HLH	VNGGCACGCGMCAK	0.29	0.19	0.69	0.58	0.69	0.24
XP_050023689.1_RFX_DNA_binding	SGTTGCTAGGCAACS	0.22	0.44	0.69	0.22	0.69	0.22
XP_050026730.1_bZIP_1	GTKACGTCAT	0.53	0.6	0.53	0.68	0.68	0.07
XP_050044800.1_SRF-TF	CYAWATWTGG	0.51	0.58	0.67	0.04	0.67	0.28
XP_054932882.1_Homeobox	NTAATTSGATTAS	0.26	0.32	0.64	0.03	0.64	0.25
XP_050048826.1_Forkhead	GTAAACAA	0.38	0.28	0.63	0	0.63	0.26
XP_050050131.1_zf-C2H2,zf-C2H2,zf-C2H2,zf-C2H2	TMCGCCCACGCAC	0.48	0.63	0.39	0.25	0.63	0.16
XP_050025649.1_zf-C2H2,zf-C2H2,zf-C2H2,zf-C2H2,zf-C2H2,zf-C2H2,zf-C2H2,zf-C2H2,zf-C2H2	TCCCCTGGGG	0.09	0.13	0.19	0.61	0.61	0.24
XP_050036783.1_Homeobox	TGACAGCTGTCA	0.36	0.55	0.2	0.61	0.61	0.18
XP_050040430.1_PAX,Homeobox	TCACGCHTCACYGCACN	0.33	0.01	0.38	0.6	0.6	0.24
XP_054930254.1_PAX,Homeobox	TCACGCHTCACYGCACN	0.33	0.01	0.38	0.6	0.6	0.24
XP_054919104.1_Homeobox	TAATTRSATTA	0.23	0.55	0.59	0.06	0.59	0.26
XP_054924506.1_GCM	WATATGCGGGTHB	0.59	0.05	0.32	0.03	0.59	0.26
XP_054929607.1_Ets	HGAAYCCGGAAGTGNKG	0.53	0.58	0.09	0.27	0.58	0.23
XP_050034033.1_Homeobox	GNRGRBTTAATGGSYTHGK	0.3	0.56	0.12	0.11	0.56	0.21
XP_050037291.1_zf-C2H2,zf-C2H2,zf-C2H2,zf-C2H2	GGCGGCCATTTTGD	0.56	0.2	0.09	0	0.56	0.24
XP_050027698.1_zf-C2H2,zf-C2H2,zf-C2H2,zf-C2H2,zf-C2H2,zf-C2H2	TGATTGCTCTTTT	0	0.54	0.29	0.31	0.54	0.22
XP_050052105.2_zf-C2H2,zf-C2H2,zf-C2H2,zf-C2H2,zf-C2H2,zf-C2H2	ATAAATCACAGCAYNC	0.53	0.3	0.03	0	0.53	0.25
XP_050049969.1_Homeobox	CGTTAATTGCT	0.5	0.14	0.49	0.07	0.5	0.22
XP_050036805.1_SRF-TF	CCATACATGG	0.08	0.49	0.47	0.39	0.49	0.19
XP_050024699.1_HLH	GCGACAGCTGTCGC	0	0.46	0.2	0.41	0.46	0.21
XP_050044481.1_zf-C2H2,zf-C2H2,zf-C2H2,zf-C2H2,zf-C2H2	VGACCCCCTGCTGTGM	0	0.46	0	0	0.46	0.23
XP_050049533.1_zf-C4	DAAACTRGAGCA	0.12	0.45	0.08	0.06	0.45	0.18
XP_050045880.1_zf-C2H2,zf-C2H2,zf-C2H2	TWRGCCCCGCCCMCH	0.31	0.19	0.09	0.43	0.43	0.15
XP_050049393.1_zf-C2H2,zf-C2H2,zf-C2H2	NHMCGCCCACGCMM	0.14	0.42	0.3	0.27	0.42	0.11
XP_050033624.1_Homeobox	TAATTARATTA	0.29	0.13	0.41	0.11	0.41	0.14
XP_054929792.1_Pou,Homeobox	ATGCATAATTRAT	0.04	0.26	0.4	0.16	0.4	0.16
XP_050033003.1_HLH	SACCATATGGTS	0.09	0.39	0.12	0.04	0.39	0.16
XP_050035103.1_HLH	AAAACAGCTGTTTT	0	0.15	0.38	0	0.38	0.18
XP_050036210.2_PAX	RTCATGCGTGACG	0.2	0.37	0.14	0.01	0.37	0.15
XP_050031369.1_Myb_DNA-binding	TGAATCCATYN	0.12	0.01	0.37	0.01	0.37	0.17
XP_050031496.1_Myb_DNA-binding	TGAATCCATYN	0.12	0.01	0.37	0.01	0.37	0.17
XP_050046825.1_zf-C2H2,zf-C2H2,zf-C2H2	GGCCCCGCCCH	0.1	0.37	0.33	0.13	0.37	0.14
XP_050034044.1_Homeobox	GTAATGAC	0.35	0.21	0.34	0.01	0.35	0.16
XP_050043517.1_HLH	AACAGCTGACRC	0.03	0.33	0.17	0.24	0.33	0.13
XP_050043065.1_HLH	AACAGCTGACRC	0.03	0.33	0.17	0.24	0.33	0.13
XP_050036148.1_HLH	GTACGTGACC	0.06	0.32	0.31	0.09	0.32	0.14
XP_050028099.1_HLH	GTACGTGACC	0.06	0.32	0.31	0.09	0.32	0.14
XP_050038614.1_RFX_DNA_binding	CKGTTGCCAGG	0.22	0.22	0.21	0.29	0.29	0.04
XP_050039109.1_Ets	ATGATCCGGGACN	0	0.2	0.11	0.29	0.29	0.12
XP_050040097.1_Homeobox	TAATTAGATTA	0.13	0.15	0.28	0.12	0.28	0.07
XP_050031863.1_Forkhead	GTAAACAA	0.25	0.21	0.27	0	0.27	0.12
XP_054922521.1_Pou,Homeobox	TAATKAGNTGNTAATKA	0.11	0.27	0.09	0.26	0.27	0.09
XP_050026401.1_zf-C2H2,zf-C2H2,zf-C2H2,zf-C2H2,zf-C2H2,zf-C2H2	NRGGCCGTGTGCAAAAS	0	0.08	0.26	0	0.26	0.12
XP_050044718.1_zf-C2H2,zf-C2H2,zf-C2H2	GCCACGCCCMCY	0.25	0.21	0.2	0.03	0.25	0.1
XP_050044657.2_Homeobox	WTAATTTAATTAW	0.2	0.23	0.25	0.1	0.25	0.07
XP_054928208.1_Forkhead	GTAAACAA	0.22	0.01	0.25	0.05	0.25	0.12
XP_050050367.1_Homeobox	TAATTGNWNNNNNNNCAATTR	0.09	0.12	0.23	0.02	0.23	0.09
XP_050042673.1_Pou,Homeobox	TAATGAGVBGTAATGA	0	0.11	0.09	0.21	0.21	0.09
XP_050042938.1_T-box	KNAGGTGTGAAW	0.14	0.2	0.15	0.02	0.2	0.08
XP_054933201.1_Homeobox	GYTAATTRRSSYYAATTARC	0	0.14	0.19	0	0.19	0.1
XP_054920776.1_PAX,Homeobox	ASCGTGACKAATYR	0.12	0.03	0.03	0.07	0.12	0.04
XP_054920411.1_CUT,Homeobox	DTTATTGATTTTT	0.03	0.01	0.03	0	0.03	0.01
XP_054922164.1_Runt	CWAACCACAAAAACCACGAAH	0	0	0	0	0	0
XP_050049516.1_T-box	TTCACACCTARGTGTGAA	0	0	0	0	0	0
XP_050047272.1_T-box	TTCACACCTARGTGTGAA	0	0	0	0	0	0
XP_054927033.1_HLH	GGGBMKCAGCTGCGTCCC	0	0	0	0	0	0
XP_050027642.1_CSD	TCGTGTAGGTCGGTGGK	0	0	0	0	0	0
XP_050026652.1_Runt	CWAACCACAAAAACCACGAAH	0	0	0	0	0	0
XP_050036669.2_zf-C2H2,zf-C2H2,zf-C2H2,zf-C2H2,zf-C2H2	GTGAACGYYDHHVCTACAC	0	0	0	0	0	0
XP_050032325.1_zf-C2H2,zf-C2H2,zf-C2H2	RCCACGCCCMCSCCACGCCCMC	0	0	0	0	0	0
XP_050047284.1_zf-C4	AWNTAGGTCASTAGGTCA	0	0	0	0	0	0
XP_050048949.1_COE1_DBD	BWATTCCCWWGGGAATWV	0	0	0	0	0	0

## Sheet: rank
motif name	consensus	promoters_500_symbols_adult_salivary_female_fed_vs_unfed_sig_lfc2_down	promoters_2000_symbols_adult_salivary_female_fed_vs_unfed_sig_lfc2_up	promoters_2000_symbols_adult_salivary_female_fed_vs_unfed_sig_lfc2_down	promoters_500_symbols_adult_salivary_female_fed_vs_unfed_sig_lfc2_up	max	min	average	sd
XP_050036341.1_bZIP_1	GATGACGY	1	45	24	43	45	1	28.25	20.48
XP_054921568.1_HLH	NWGCACGTGAYN	5	22	12	52	52	5	22.75	20.71
XP_054921563.1_HLH	NWGCACGTGAYN	6	20	14	53	53	6	23.25	20.65
XP_050025651.1_HLH	NWGCACGTGAYN	4	21	13	54	54	4	23	21.8
XP_050049548.1_bZIP_1	RTKDCGCAAT	22	52	39	56	56	22	42.25	15.33
XP_054924690.1_HLH	RMCACGTGCC	76	79	75	55	79	55	71.25	10.97
XP_050030931.1_Homeobox	TGACAG	38	81	30	12	81	12	40.25	29.26
XP_050031191.1_Ets	AASGAGGAAGTR	88	43	57	17	88	17	51.25	29.58
XP_050052649.1_PAX	CANTSAWGCG	8	11	21	89	89	8	32.25	38.24
XP_050049673.1_zf-C4	CAAGGTCAT	86	71	91	33	91	33	70.25	26.25
XP_054929576.1_HLH	ATCACGYGA	68	5	96	44	96	5	53.25	38.55
XP_050039558.1_zf-C4	GGGGTCACG	101	55	69	31	101	31	64	29.23
XP_050049662.1_zf-C4	GGGGTCACG	102	54	68	32	102	32	64	29.35
XP_050040067.1_zf-C2H2,zf-C2H2,zf-C2H2	GRCCACGCCCA	92	53	79	105	105	53	82.25	22.2
XP_050047227.1_Homeobox	WTAAYGAB	94	94	34	108	108	34	82.5	33
XP_050045237.1_zf-C4	RAGGTCAT	20	109	20	10	109	10	39.75	46.41
XP_050043990.1_T-box	NYVACACSTN	50	23	26	109	109	23	52	39.87
XP_050028232.1_HLH	TCACGTG	111	113	97	57	113	57	94.5	25.99
XP_054918796.1_Homeobox	NNNWRATTRN	66	102	114	112	114	66	98.5	22.29
XP_050033754.1_E2F_TDP	NGCGCGCGCN	11	116	9	80	116	9	54	52.9
XP_050025009.1_HLH	RGCAGCTGCY	119	27	118	20	119	20	71	54.92
XP_050048445.1_HLH	RGCAGCTGCY	120	26	119	21	120	21	71.5	55.46
XP_050037020.1_Homeobox	TGAYAC	19	32	25	121	121	19	49.25	48.13
XP_054917090.1_HLH	RGCAGCTGCY	121	28	120	22	121	22	72.75	55.19
XP_050026421.1_Forkhead	TCRTAAACA	113	65	122	71	122	65	92.75	28.92
XP_054921277.1_HLH	RGCAGCTGCY	122	29	117	23	122	23	72.75	54.08
XP_054933970.1_HLH	RGCAGCTGCY	123	30	116	24	123	24	73.25	53.54
XP_050034652.2_Ets	GACCGGAAGTR	74	125	106	97	125	74	100.5	21.17
XP_050049083.1_Homeobox	NTAAYGAB	31	59	40	126	126	31	64	42.95
XP_054927105.1_HLH	CACGTGACC	2	104	36	130	130	2	68	59.22
XP_050050157.1_bZIP_1	WWNTGCTGMGTCAGCANWW	70	66	132	125	132	66	98.25	35.08
XP_050034781.2_Homeobox	BTAAWTGN	29	74	43	134	134	29	70	46.63
XP_050026730.1_bZIP_1	GTKACGTCAT	98	122	136	87	136	87	110.75	22.29
XP_050045295.1_zf-C4	NRAGGTCAN	138	16	115	5	138	5	68.5	67.78
XP_054928247.1_HPD	NNBAAGAHRN	139	1	16	39	139	1	48.75	62.16
XP_054918881.1_TCR,TCR	NDWTTYAAAH	41	12	27	140	140	12	55	57.89
XP_050023735.1_zf-C2H2,zf-C2H2,zf-C2H2	VRCCMCGCCCN	52	72	141	48	141	48	78.25	43.13
XP_050022924.1_Homeobox	NTAATTGN	78	56	47	141	141	47	80.5	42.38
XP_050051269.1_zf-C2H2,zf-C2H2,zf-C2H2,zf-C2H2,zf-C2H2	AACCACCTGTTR	142	137	101	28	142	28	102	52.61
XP_050041853.1_zf-C2H2,zf-C2H2,zf-C2H2	VRCCMCGCCCN	51	73	142	49	142	49	78.75	43.55
XP_050036173.1_Forkhead	AAACAATAAYATT	45	57	29	143	143	29	68.5	50.97
XP_050044939.1_Forkhead	CGAAGRACCK	144	61	60	136	144	60	100.25	46.02
XP_050052108.1_zf-C2H2,zf-C2H2,zf-C2H2,zf-C2H2	TGCAGTGATTTATT	80	99	148	124	148	80	112.75	29.61
XP_054919793.1_zf-C2H2,zf-C2H2,zf-C2H2,zf-C2H2	TGCAGTGATTTATT	81	100	149	123	149	81	113.25	29.38
XP_050025804.1_HLH	GCACGTGTC	143	85	150	98	150	85	119	32.32
XP_050046291.1_zf-C2H2,zf-C2H2,zf-C2H2	MTCACGCCCMCC	91	119	81	151	151	81	110.5	31.43
XP_054926440.1_RFX_DNA_binding	CGTTGCTAB	13	46	77	152	152	13	72	59.39
XP_050049266.1_Homeobox	WAACA	49	131	152	30	152	30	90.5	60.01
XP_050031701.1_HLH	VCACGTGGN	125	153	89	83	153	83	112.5	32.76
XP_050049190.1_Homeobox	WAACA	48	132	154	29	154	29	90.75	61.49
XP_050023625.1_bZIP_1	ATGACTCAH	154	110	103	101	154	101	117	24.97
XP_050033968.1_HLH	VCACGTGGN	126	154	90	84	154	84	113.5	32.76
XP_050037453.1_Homeobox	GTBAAGTGB	55	4	155	81	155	4	73.75	62.9
XP_050050601.2_HLH	VCACGTGGN	127	155	86	85	155	85	113.25	34.02
XP_050051919.2_HLH	ACCATATGKY	85	112	156	40	156	40	98.25	48.62
XP_050035997.1_Ets	NACCGGAARY	156	129	55	122	156	55	115.5	42.91
XP_050031698.1_HLH	VCACGTGGN	124	156	88	82	156	82	112.5	34.42
XP_054917575.1_Homeobox	CTCAACGAS	27	36	157	45	157	27	66.25	60.94
XP_054928463.1_HLH	VCACGTGGN	128	157	87	86	157	86	114.5	34.43
XP_050033586.1_Homeobox	NTAAYGAB	21	98	17	158	158	17	73.5	67.55
XP_054922906.1_zf-C4	TGAGGTCAATNN	25	31	160	3	160	3	54.75	71.19
XP_050043140.1_Forkhead	VNMAACANN	160	89	102	26	160	26	94.25	54.98
XP_054933393.1_ARID	NDATHAAAN	33	48	128	160	160	33	92.25	61.47
XP_054932107.1_T-box	AGGTGTGA	17	160	70	138	160	17	96.25	65.26
XP_050040349.1_HLH	AHCAGCTGG	161	84	159	69	161	69	118.25	48.6
XP_050044003.1_T-box	AGGTGTGA	16	161	71	139	161	16	96.75	66.07
XP_050038911.2_Homeobox	HTAAYGAB	162	64	33	115	162	33	93.5	56.82
XP_050050131.1_zf-C2H2,zf-C2H2,zf-C2H2,zf-C2H2	TMCGCCCACGCAC	108	120	164	145	164	108	134.25	25.12
XP_050048415.1_HLH	RGCAGCTGCH	164	19	134	13	164	13	82.5	77.8
XP_050043864.1_bZIP_1	RTGACGTCAY	40	168	127	127	168	40	115.5	53.92
XP_050039946.1_Homeobox	CGTCGTAAAYSB	9	62	161	169	169	9	100.25	77.9
XP_050023689.1_RFX_DNA_binding	SGTTGCTAGGCAACS	169	150	113	150	169	113	145.5	23.44
XP_050025628.1_HLH	SSCACGYGHC	170	144	139	78	170	78	132.75	38.95
XP_050036374.1_Homeobox	NTAATBNVATTAN	100	92	73	170	170	73	108.75	42.37
XP_050048522.1_HLH	SSCACGYGHC	171	145	138	77	171	77	132.75	39.79
XP_054933538.1_E2F_TDP	SSGCGGGAAVN	60	111	48	171	171	48	97.5	56.1
XP_050052784.1_HLH	SSCACGYGHC	172	146	137	76	172	76	132.75	40.64
XP_050027719.2_GATA,GATA	VWGATAAGR	135	76	172	60	172	60	110.75	52.03
XP_050027721.1_GATA,GATA	VWGATAAGR	136	75	173	62	173	62	111.5	52.17
XP_050049369.1_ARID	NNNAWATTNN	173	165	104	58	173	58	125	54.26
XP_050027173.1_GATA,GATA	VWGATAAGR	137	77	174	61	174	61	112.25	52.58
XP_050035959.1_Ets	NRCCGGAART	116	97	78	176	176	78	116.75	42.44
XP_054929691.1_CBFB_NFYA	HCTGATTGGYTAVT	46	177	49	90	177	46	90.5	61.06
XP_050024926.1_HLH	NCACGTGNN	178	93	94	42	178	42	101.75	56.33
XP_050042754.1_HLH	GTRACAGCTG	97	90	178	41	178	41	101.5	56.76
XP_054926743.1_HLH	VCAGGTGBN	109	180	85	25	180	25	99.75	64.11
XP_050051155.1_zf-C4	AAGGTCAH	182	42	147	2	182	2	93.25	85.09
XP_050041780.2_bZIP_1,bZIP_1	RTTACGTAAY	59	183	54	184	184	54	120	73.35
XP_050048254.1_bZIP_1	ACACGTGGC	34	35	185	37	185	34	72.75	74.84
XP_050052046.1_HLH	RCCACCTGK	186	50	184	9	186	9	107.25	91.33
XP_050049570.1_bZIP_1	TKDYGCAAYN	184	67	188	64	188	64	125.75	69.6
XP_050026004.1_zf-C2H2,zf-C2H2,zf-C2H2	GCCACGCCCCCH	65	189	67	156	189	65	119.25	62.95
XP_050041887.1_DM	TGTAWCWWWT	188	78	189	179	189	78	158.5	53.85
XP_054919104.1_Homeobox	TAATTRSATTA	163	133	129	189	189	129	153.5	28.11
XP_050048539.1_E2F_TDP	WAATGGCGCCAAAA	75	179	45	190	190	45	122.25	73.05
XP_050049393.1_zf-C2H2,zf-C2H2,zf-C2H2	NHMCGCCCACGCMM	190	152	186	137	190	137	166.25	25.9
XP_054927866.1_Homeobox	HTAATCCB	110	41	190	177	190	41	129.5	68.63
XP_050047216.1_Forkhead	YAWATAAACAAHB	54	151	82	191	191	54	119.5	62.72
XP_050041891.1_DM	WTGTATCWAW	146	17	131	192	192	17	121.5	74.34
XP_050050374.1_zf-C4	TCAAGGTCAH	193	38	72	8	193	8	77.75	81.16
XP_054929591.1_HLH	MCACGTG	185	44	193	118	193	44	135	69.36
XP_050052000.1_Homeobox	TGTCAAAN	194	40	162	168	194	40	141	68.75
XP_054920691.1_DM	TAATKTATWA	112	63	65	194	194	63	108.5	61.33
XP_050026260.1_Myb_DNA-binding,Myb_DNA-binding	GATTTAACATAA	67	194	58	131	194	58	112.5	63.31
XP_050045299.1_Forkhead	TGTTTACATA	152	190	80	195	195	80	154.25	53.09
XP_050047222.1_zf-C2H2,zf-C2H2,zf-C2H2,zf-C2H2,zf-C2H2	CACCTGT	195	34	146	38	195	34	103.25	80.21
XP_050051236.1_Ets	GACCGGAAGTS	44	196	108	165	196	44	128.25	66.95
XP_050044800.1_SRF-TF	CYAWATWTGG	104	127	121	198	198	104	137.5	41.49
XP_050039229.1_HLH	AACACCTGCR	153	9	198	4	198	4	91	99.31
XP_050044657.2_Homeobox	WTAATTTAATTAW	179	193	199	178	199	178	187.25	10.4
XP_054932882.1_Homeobox	NTAATTSGATTAS	155	173	125	201	201	125	163.5	31.89
XP_054929710.1_zf-C4	AGGTCA	202	10	176	19	202	10	101.75	101.37
XP_050034501.1_Ets	RACCGGAAGTN	15	202	123	144	202	15	121	78.17
XP_050044275.1_HMG_box	ATTGTNNNN	118	121	202	36	202	36	119.25	67.78
XP_050049689.1_Homeobox	TTAAYGAD	203	33	23	102	203	23	90.25	82.97
XP_050039111.2_CSD	GATGGWACR	36	14	203	103	203	14	89	84.9
XP_050049179.1_Homeobox	TACGTGWWWWWWCGCGTW	166	166	74	203	203	74	152.25	55.01
XP_050040940.1_Ets	AAACCGGAAGTA	82	203	181	66	203	66	133	69.03
XP_050025717.1_CSD	GATGGWACR	37	15	204	104	204	15	90	84.9
XP_050036714.1_Homeobox	VCGTATCRYN	206	47	133	106	206	47	123	65.96
XP_050052846.1_HLH	VNGGCACGCGMCAK	151	206	111	95	206	95	140.75	49.47
XP_050052845.1_HLH	VNGGCACGCGMCAK	150	207	112	96	207	96	141.25	49.34
XP_050046825.1_zf-C2H2,zf-C2H2,zf-C2H2	GGCCCCGCCCH	207	164	177	166	207	164	178.5	19.84
XP_050038614.1_RFX_DNA_binding	CKGTTGCCAGG	168	195	208	132	208	132	175.75	33.59
XP_050044744.1_Homeobox	YTAAGTGC	115	134	110	208	208	110	141.75	45.36
XP_050044836.1_zf-C2H2,zf-C2H2,zf-C2H2	NGCCACGCCCCCC	77	208	206	196	208	77	171.75	63.38
XP_050036783.1_Homeobox	TGACAGCTGTCA	132	135	209	92	209	92	142	48.78
XP_050039264.1_HLH	GTCACGTGAC	30	210	28	110	210	28	94.5	85.95
XP_050035940.2_Homeobox	NTAATTGV	64	80	63	210	210	63	104.25	70.93
XP_054919254.1_zf-C4	AAGGTCA	210	6	99	11	210	6	81.5	95.72
XP_050049089.1_Homeobox	SSTAATTAGB	71	191	84	211	211	71	139.25	71.96
XP_050044718.1_zf-C2H2,zf-C2H2,zf-C2H2	GCCACGCCCMCY	157	198	211	200	211	157	191.5	23.7
XP_050050376.1_Homeobox	TTAATTAG	56	211	37	164	211	37	117	84
XP_054922558.1_zf-C2H2,zf-C2H2,zf-C2H2,zf-C2H2,zf-C2H2	WTCACTTTCACTT	205	212	95	183	212	95	173.75	53.93
XP_050047835.1_Forkhead	RTAAACAAACAH	62	185	92	212	212	62	137.75	72.06
XP_054932472.1_zf-C4	AAAGTCAMAVTAGM	213	8	205	119	213	8	136.25	95.5
XP_050029892.1_Forkhead	GTAAACA	214	82	59	157	214	59	128	70.98
XP_054932921.1_bZIP_1	GRTGACRTCAYC	58	214	207	172	214	58	162.75	72.21
XP_050033342.1_zf-C4	SAGGTCAN	215	7	171	14	215	7	101.75	106.92
XP_050034044.1_Homeobox	GTAATGAC	134	197	175	215	215	134	180.25	34.9
XP_050030636.1_Ets	VACCGGAAGTN	26	215	66	175	215	26	120.5	89.07
XP_050036805.1_SRF-TF	CCATACATGG	216	140	143	117	216	117	154	42.93
XP_050046295.1_Homeobox	YTAATTA	53	108	35	216	216	35	103	81.48
XP_050040097.1_Homeobox	TAATTAGATTA	192	216	191	167	216	167	191.5	20.01
XP_054926940.1_Homeobox	HTAATGAB	217	51	83	163	217	51	128.5	75.5
XP_050030448.1_Homeobox	SSTAATTACS	73	188	105	217	217	73	145.75	67.86
XP_050049969.1_Homeobox	CGTTAATTGCT	105	217	140	185	217	105	161.75	49.28
XP_050040280.1_zf-C2H2,zf-C2H2,zf-C2H2	MVDGCCACACCCAYH	117	105	218	129	218	105	142.25	51.44
XP_050035425.1_Homeobox	NTAATBGNB	32	24	22	218	218	22	74	96.1
XP_050028099.1_HLH	GTACGTGACC	218	175	182	180	218	175	188.75	19.72
XP_050036148.1_HLH	GTACGTGACC	219	176	183	181	219	176	189.75	19.72
XP_050034410.1_HLH	NATCACGTGRN	84	86	219	111	219	84	125	63.86
XP_050025649.1_zf-C2H2,zf-C2H2,zf-C2H2,zf-C2H2,zf-C2H2,zf-C2H2,zf-C2H2,zf-C2H2,zf-C2H2	TCCCCTGGGG	209	220	213	91	220	91	183.25	61.67
XP_054922647.1_HLH	TGCGTGAC	220	95	180	88	220	88	145.75	64.8
XP_054919827.1_Homeobox	CTAAACGG	196	103	220	187	220	103	176.5	50.94
XP_054927170.1_Pou,Homeobox	NYATAATTAN	87	141	18	221	221	18	116.75	85.82
XP_050042938.1_T-box	KNAGGTGTGAAW	189	201	221	206	221	189	204.25	13.25
XP_050033624.1_Homeobox	TAATTARATTA	149	221	158	174	221	149	175.5	32.05
XP_054919848.1_Homeobox	HTAACGAS	221	18	130	65	221	18	108.5	87.94
XP_050049216.1_zf-C4	BAAAGGTCAN	222	3	167	1	222	1	98.25	113.39
XP_054927227.1_HMG_box	WNTGCTGACT	72	101	222	113	222	72	127	65.63
XP_050050367.1_Homeobox	TAATTGNWNNNNNNNCAATTR	211	222	201	209	222	201	210.75	8.66
XP_050034042.1_Homeobox	NNNNAKTAATYNNNNN	79	68	1	222	222	1	92.5	92.96
XP_054927269.1_HLH	NCACGTGMHH	223	60	214	15	223	15	128	106.17
XP_050048826.1_Forkhead	GTAAACAA	129	182	126	223	223	126	165	46.44
XP_050036210.2_PAX	RTCATGCGTGACG	177	163	224	214	224	163	194.5	29.15
XP_050052832.1_HLH	RACATATGGN	224	91	223	70	224	70	152	83.01
XP_050043507.1_HLH	MACATATGGN	187	224	153	68	224	68	158	66.64
XP_054929268.1_bZIP_1	GTTACGTAAC	175	225	76	159	225	76	158.75	61.92
XP_054924594.1_zf-C4	NAGGTCAH	225	25	215	16	225	16	120.25	115.31
XP_050044963.2_zf-C4	GAGATCAA	69	219	225	162	225	69	168.75	72.31
XP_050031863.1_Forkhead	GTAAACAA	158	200	192	225	225	158	193.75	27.67
XP_050031162.1_HLH	AMCATATGKT	226	143	197	74	226	74	160	66.86
XP_050023582.1_Forkhead	VYTAYRTAAACA	57	226	100	207	226	57	147.5	81.95
XP_050036389.1_HLH	ACCAYCTGTT	165	83	226	34	226	34	127	85.3
XP_054918786.1_Homeobox	NNNTAATTAR	63	199	61	226	226	61	137.25	87.59
XP_050043608.2_Homeobox	YTAATTRR	47	2	3	227	227	2	69.75	106.91
XP_050033003.1_HLH	SACCATATGGTS	212	158	227	199	227	158	199	29.63
XP_050024187.1_HLH	DMCATATGKH	227	117	145	6	227	6	123.75	91.33
XP_050026769.1_zf-C2H2,zf-C2H2,zf-C2H2,zf-C2H2,zf-C2H2	TGCTACTGTD	107	228	41	204	228	41	145	86.85
XP_050039468.1_Homeobox	ATTAATTA	28	142	38	228	228	28	109	94.61
XP_050030905.1_HLH	DMCATATGKH	228	118	144	7	228	7	124.25	91.18
XP_050023270.1_MH1	TTGGCANNNTGCCAA	159	13	228	35	228	13	108.75	102.23
XP_050026768.1_zf-C2H2,zf-C2H2,zf-C2H2,zf-C2H2,zf-C2H2	TGCTACTGTD	106	229	42	205	229	42	145.5	87.15
XP_054929792.1_Pou,Homeobox	ATGCATAATTRAT	229	186	163	161	229	161	184.75	31.61
XP_050034033.1_Homeobox	GNRGRBTTAATGGSYTHGK	147	130	229	173	229	130	169.75	43.28
XP_054933935.1_Homeobox	CTAATCCC	191	171	230	50	230	50	160.5	77.63
XP_054926787.1_Homeobox	NTAACGAC	230	70	52	100	230	52	113	80.47
XP_050050155.1_zf-C2H2,zf-C2H2,zf-C2H2,zf-C2H2,zf-C2H2	NGCAACAGGTG	130	230	195	46	230	46	150.25	80.91
XP_050049439.1_Homeobox	TTAATKAC	42	139	50	230	230	42	115.25	88.23
XP_050041440.1_Homeobox	NYTAATTAR	14	136	7	231	231	7	97	107.19
XP_050050124.1_zf-C2H2,zf-C2H2,zf-C2H2,zf-C2H2,zf-C2H2	NGCAACAGGTG	131	231	196	47	231	47	151.25	80.91
XP_050034039.1_Homeobox	NTAACGAC	231	69	51	99	231	51	112.5	81.44
XP_054933271.1_Homeobox	TTAATTAR	23	162	10	232	232	10	106.75	108.19
XP_050043065.1_HLH	AACAGCTGACRC	232	170	216	147	232	147	191.25	39.51
XP_050046919.1_HLH	SCACGTGGSNGSSGS	181	49	232	18	232	18	120	102.81
XP_050043517.1_HLH	AACAGCTGACRC	233	169	217	146	233	146	191.25	40.62
XP_050033548.1_zf-C2H2,zf-C2H2,zf-C2H2,zf-C2H2,zf-C2H2	NGACCACCCAN	208	106	233	63	233	63	152.5	81.1
XP_050048882.1_Homeobox	GCTAATTAC	148	234	32	148	234	32	140.5	82.92
XP_054926909.1_Homeobox	TGACAGCTGTCA	200	128	234	79	234	79	160.25	69.91
XP_050035475.2_Homeobox	CTAATTRS	39	96	5	234	234	5	93.5	100.91
XP_054921515.1_CUT,CUT,CUT,Homeobox	TTRAAC	235	37	31	149	235	31	113	97.78
XP_050045880.1_zf-C2H2,zf-C2H2,zf-C2H2	TWRGCCCCGCCCMCH	145	209	235	114	235	114	175.75	55.9
XP_054929607.1_Ets	HGAAYCCGGAAGTGNKG	99	126	236	135	236	99	149	59.98
XP_054927575.1_Homeobox	NDYGATACGY	236	58	135	120	236	58	137.25	73.79
XP_050034041.1_Homeobox	BTAATKRC	35	124	44	236	236	35	109.75	93.19
XP_054924506.1_GCM	WATATGCGGGTHB	90	236	179	202	236	90	176.75	62.39
XP_050037323.1_HLH	AADTCGTGACT	24	237	151	107	237	24	129.75	88.8
XP_054922902.1_zf-C4	AAAAGTCAAM	237	107	124	155	237	107	155.75	57.7
XP_050043975.1_Homeobox	NTAATTAG	43	39	2	237	237	2	80.25	106.12
XP_054922521.1_Pou,Homeobox	TAATKAGNTGNTAATKA	204	184	237	142	237	142	191.75	39.72
XP_054931507.1_RFX_DNA_binding	CGTTGCCATGGCAACG	89	238	98	182	238	89	151.75	71.14
XP_050024462.1_Homeobox	NYTAATTARN	3	235	11	238	238	3	121.75	132.55
XP_050048722.1_Homeobox	STAATTRS	18	159	15	239	239	15	107.75	110.32
XP_050037291.1_zf-C2H2,zf-C2H2,zf-C2H2,zf-C2H2	GGCGGCCATTTTGD	93	205	239	224	239	93	190.25	66.31
XP_050047836.1_Forkhead	TWDAYATAAACAWRAW	96	233	93	240	240	93	165.5	82.04
XP_050049533.1_zf-C4	DAAACTRGAGCA	201	149	240	188	240	149	194.5	37.53
XP_050025287.2_PAX,Homeobox	TAATTGATTA	133	240	107	154	240	107	158.5	57.63
XP_050024427.1_Homeobox	CTAATTAY	95	174	62	241	241	62	143	80.48
XP_050048726.1_Homeobox	GCTAATTANN	7	241	6	235	241	6	122.25	133.68
XP_050022475.1_Homeobox	CTAATCCS	183	181	241	59	241	59	166	76.57
XP_050034046.1_Homeobox	TTAATTAG	10	242	8	229	242	8	122.25	130.88
XP_050028791.1_Homeobox	TTAATTAS	12	114	4	242	242	4	93	111.24
XP_050022915.1_Homeobox	YTAATCCNN	180	192	242	75	242	75	172.25	70.17
XP_050033143.1_LAG1-DNAbind	MGKTTCCCACAVT	176	243	53	197	243	53	167.25	81.14
XP_050031029.1_AT_hook,AT_hook,AT_hook	NNRDWAAT	61	172	243	27	243	27	125.75	99.72
XP_054920776.1_PAX,Homeobox	ASCGTGACKAATYR	199	239	244	186	244	186	217	28.86
XP_050031496.1_Myb_DNA-binding	TGAATCCATYN	197	244	170	220	244	170	207.75	31.65
XP_050031369.1_Myb_DNA-binding	TGAATCCATYN	198	245	169	219	245	169	207.75	32.2
XP_050027698.1_zf-C2H2,zf-C2H2,zf-C2H2,zf-C2H2,zf-C2H2,zf-C2H2	TGATTGCTCTTTT	246	138	187	128	246	128	174.75	54.05
XP_054928208.1_Forkhead	GTAAACAA	167	246	200	193	246	167	201.5	32.89
XP_050035103.1_HLH	AAAACAGCTGTTTT	247	213	168	244	247	168	218	36.71
XP_050040430.1_PAX,Homeobox	TCACGCHTCACYGCACN	140	247	166	93	247	93	161.5	64.51
XP_050050401.1_Homeobox	CAAGTGCGTG	245	187	247	67	247	67	186.5	84.39
XP_050052105.2_zf-C2H2,zf-C2H2,zf-C2H2,zf-C2H2,zf-C2H2,zf-C2H2	ATAAATCACAGCAYNC	103	178	246	247	247	103	193.5	68.43
XP_050040731.1_Homeobox,Homeobox	TAATTATGCTAATTA	174	232	46	248	248	46	175	91.69
XP_054930254.1_PAX,Homeobox	TCACGCHTCACYGCACN	141	248	165	94	248	94	162	64.47
XP_054920411.1_CUT,Homeobox	DTTATTGATTTTT	234	249	245	233	249	233	240.25	7.97
XP_050022755.1_Homeobox	AWTTTAATTAA	83	250	19	213	250	19	141.25	108.49
XP_054933201.1_Homeobox	GYTAATTRRSSYYAATTARC	242	218	212	250	250	212	230.5	18.36
XP_054922540.1_GATA,GATA	RMGATAACRNYGTTATCKY	241	87	253	251	253	87	208	80.84
XP_050049454.1_zf-C4	DTGGACTTTGGACTY	254	123	109	51	254	51	134.25	85.7
XP_050049082.1_zf-C2H2,zf-C2H2,zf-C2H2,zf-C2H2,zf-C2H2	ATTACCATACAAGTGCAV	250	88	250	254	254	88	210.5	81.69
XP_054927033.1_HLH	GGGBMKCAGCTGCGTCCC	243	254	255	249	255	243	250.25	5.5
XP_054922164.1_Runt	CWAACCACAAAAACCACGAAH	240	255	252	252	255	240	249.75	6.65
XP_050049516.1_T-box	TTCACACCTARGTGTGAA	238	256	251	253	256	238	249.5	7.94
XP_054930050.1_HMG_box	NAACAATAACATTGTTN	244	115	256	73	256	73	172	91.82
XP_050024699.1_HLH	GCGACAGCTGTCGC	257	147	210	116	257	116	182.5	63.22
XP_050047272.1_T-box	TTCACACCTARGTGTGAA	251	257	249	255	257	249	253	3.65
XP_050027642.1_CSD	TCGTGTAGGTCGGTGGK	252	258	248	256	258	248	253.5	4.43
XP_050044481.1_zf-C2H2,zf-C2H2,zf-C2H2,zf-C2H2,zf-C2H2	VGACCCCCTGCTGTGM	255	148	257	258	258	148	229.5	54.35
XP_050045768.1_HLH	RVCATATGTCRCSBTATTT	258	167	64	72	258	64	140.25	91.38
XP_050026652.1_Runt	CWAACCACAAAAACCACGAAH	253	259	254	257	259	253	255.75	2.75
XP_050026401.1_zf-C2H2,zf-C2H2,zf-C2H2,zf-C2H2,zf-C2H2,zf-C2H2	NRGGCCGTGTGCAAAAS	256	227	194	259	259	194	234	30.32
XP_050042673.1_Pou,Homeobox	TAATGAGVBGTAATGA	259	223	238	153	259	153	218.25	45.94
XP_050032325.1_zf-C2H2,zf-C2H2,zf-C2H2	RCCACGCCCMCSCCACGCCCMC	248	252	259	243	259	243	250.5	6.76
XP_050039109.1_Ets	ATGATCCGGGACN	260	204	231	133	260	133	207	54.38
XP_050025895.1_HLH	NKCACGTGMNNNTCACGTGMN	114	260	56	260	260	56	172.5	103.77
XP_050047284.1_zf-C4	AWNTAGGTCASTAGGTCA	249	251	260	246	260	246	251.5	6.03
XP_050036669.2_zf-C2H2,zf-C2H2,zf-C2H2,zf-C2H2,zf-C2H2	GTGAACGYYDHHVCTACAC	261	261	258	261	261	258	260.25	1.5
XP_050048949.1_COE1_DBD	BWATTCCCWWGGGAATWV	239	253	261	245	261	239	249.5	9.57

## Sheet: ratio
motif name	consensus	promoters_500_symbols_adult_salivary_female_fed_vs_unfed_sig_lfc2_down	promoters_2000_symbols_adult_salivary_female_fed_vs_unfed_sig_lfc2_up	promoters_2000_symbols_adult_salivary_female_fed_vs_unfed_sig_lfc2_down	promoters_500_symbols_adult_salivary_female_fed_vs_unfed_sig_lfc2_up	max	sd
XP_050049190.1_Homeobox	WAACA	0.9681	1	1	0.986	1	0.0151
XP_050044275.1_HMG_box	ATTGTNNNN	0.9163	1	0.998	0.9628	1	0.0392
XP_050049266.1_Homeobox	WAACA	0.9681	1	1	0.986	1	0.0151
XP_050049369.1_ARID	NNNAWATTNN	0.9064	0.9991	1	0.9526	1	0.0446
XP_050043990.1_T-box	NYVACACSTN	0.8267	0.9981	1	0.7963	1	0.109
XP_050031029.1_AT_hook,AT_hook,AT_hook	NNRDWAAT	0.9781	1	0.998	0.9944	1	0.01
XP_050043140.1_Forkhead	VNMAACANN	0.9402	1	1	0.9749	1	0.0283
XP_054933393.1_ARID	NDATHAAAN	0.8347	1	0.996	0.8605	1	0.0875
XP_054928247.1_HPD	NNBAAGAHRN	0.8187	1	0.998	0.8744	1	0.0909
XP_054918796.1_Homeobox	NNNWRATTRN	0.8984	1	1	0.9256	1	0.052
XP_050035425.1_Homeobox	NTAATBGNB	0.7749	0.9991	0.998	0.7767	0.9991	0.1286
XP_050034781.2_Homeobox	BTAAWTGN	0.8147	0.9981	0.998	0.8409	0.9981	0.0989
XP_050049570.1_bZIP_1	TKDYGCAAYN	0.6773	0.9935	0.9841	0.7405	0.9935	0.1637
XP_050029892.1_Forkhead	GTAAACA	0.6673	0.9916	0.9861	0.7321	0.9916	0.169
XP_050049083.1_Homeobox	NTAAYGAB	0.6713	0.9916	0.9861	0.6809	0.9916	0.1806
XP_050022924.1_Homeobox	NTAATTGN	0.6414	0.9888	0.9841	0.6735	0.9888	0.1904
XP_050049689.1_Homeobox	TTAAYGAD	0.5817	0.9851	0.9781	0.653	0.9851	0.2123
XP_050050601.2_HLH	VCACGTGGN	0.7072	0.9721	0.9841	0.6707	0.9841	0.1677
XP_050031701.1_HLH	VCACGTGGN	0.7072	0.9721	0.9841	0.6707	0.9841	0.1677
XP_050031698.1_HLH	VCACGTGGN	0.7072	0.9721	0.9841	0.6707	0.9841	0.1677
XP_054928463.1_HLH	VCACGTGGN	0.7072	0.9721	0.9841	0.6707	0.9841	0.1677
XP_050033968.1_HLH	VCACGTGGN	0.7072	0.9721	0.9841	0.6707	0.9841	0.1677
XP_050035940.2_Homeobox	NTAATTGV	0.6096	0.9823	0.9721	0.6084	0.9823	0.2126
XP_054918881.1_TCR,TCR	NDWTTYAAAH	0.6096	0.9814	0.9641	0.6447	0.9814	0.2002
XP_050030931.1_Homeobox	TGACAG	0.6315	0.9814	0.9801	0.6967	0.9814	0.1847
XP_050034041.1_Homeobox	BTAATKRC	0.5857	0.9758	0.9701	0.5572	0.9758	0.2321
XP_054921515.1_CUT,CUT,CUT,Homeobox	TTRAAC	0.5339	0.9721	0.9701	0.6056	0.9721	0.2336
XP_050047227.1_Homeobox	WTAAYGAB	0.5418	0.9674	0.9641	0.5749	0.9674	0.2356
XP_050034042.1_Homeobox	NNNNAKTAATYNNNNN	0.492	0.9581	0.9641	0.493	0.9641	0.2706
XP_050037453.1_Homeobox	GTBAAGTGB	0.5259	0.947	0.9243	0.4986	0.947	0.2449
XP_054926743.1_HLH	VCAGGTGBN	0.5319	0.9293	0.9462	0.5563	0.9462	0.2276
XP_050024926.1_HLH	NCACGTGNN	0.5637	0.9293	0.9442	0.5591	0.9442	0.2168
XP_050044744.1_Homeobox	YTAAGTGC	0.4801	0.9405	0.9283	0.4828	0.9405	0.2616
XP_050043608.2_Homeobox	YTAATTRR	0.4442	0.9358	0.9104	0.4316	0.9358	0.2804
XP_054919848.1_Homeobox	HTAACGAS	0.4203	0.9274	0.9004	0.4772	0.9274	0.2698
XP_050034044.1_Homeobox	GTAATGAC	0.4462	0.9265	0.9104	0.4502	0.9265	0.2716
XP_050033586.1_Homeobox	NTAAYGAB	0.4582	0.9247	0.9263	0.4502	0.9263	0.2721
XP_050043975.1_Homeobox	NTAATTAG	0.4442	0.9228	0.9163	0.4158	0.9228	0.2829
XP_050052649.1_PAX	CANTSAWGCG	0.5339	0.906	0.9223	0.4586	0.9223	0.2433
XP_050035959.1_Ets	NRCCGGAART	0.496	0.9144	0.9223	0.4633	0.9223	0.2537
XP_050049439.1_Homeobox	TTAATKAC	0.4522	0.9209	0.9004	0.4298	0.9209	0.2714
XP_054927170.1_Pou,Homeobox	NYATAATTAN	0.4641	0.92	0.9143	0.48	0.92	0.2571
XP_050036714.1_Homeobox	VCGTATCRYN	0.4203	0.9191	0.8984	0.453	0.9191	0.273
XP_054918786.1_Homeobox	NNNTAATTAR	0.4622	0.9172	0.8944	0.453	0.9172	0.259
XP_050040349.1_HLH	AHCAGCTGG	0.4482	0.9163	0.9084	0.4688	0.9163	0.2622
XP_050038911.2_Homeobox	HTAAYGAB	0.3984	0.9153	0.9004	0.4428	0.9153	0.282
XP_054926940.1_Homeobox	HTAATGAB	0.3586	0.907	0.8665	0.4177	0.907	0.2893
XP_050037020.1_Homeobox	TGAYAC	0.4422	0.8958	0.9024	0.427	0.9024	0.2683
XP_050035997.1_Ets	NACCGGAARY	0.4283	0.8791	0.9004	0.4298	0.9004	0.2661
XP_050041887.1_DM	TGTAWCWWWT	0.3725	0.8893	0.8327	0.4167	0.8893	0.2709
XP_050034039.1_Homeobox	NTAACGAC	0.3506	0.8874	0.8745	0.413	0.8874	0.2894
XP_054927269.1_HLH	NCACGTGMHH	0.4681	0.8874	0.8805	0.4958	0.8874	0.2324
XP_054926787.1_Homeobox	NTAACGAC	0.3506	0.8874	0.8745	0.413	0.8874	0.2894
XP_050048722.1_Homeobox	STAATTRS	0.3845	0.8437	0.8586	0.3265	0.8586	0.2872
XP_054919827.1_Homeobox	CTAAACGG	0.3566	0.8567	0.8167	0.3712	0.8567	0.2735
XP_054927866.1_Homeobox	HTAATCCB	0.3167	0.854	0.7908	0.3256	0.854	0.2906
XP_054929591.1_HLH	MCACGTG	0.3725	0.853	0.8287	0.3842	0.853	0.2673
XP_050049548.1_bZIP_1	RTKDCGCAAT	0.3645	0.8493	0.8287	0.3805	0.8493	0.2695
XP_050052784.1_HLH	SSCACGYGHC	0.4602	0.8056	0.8426	0.413	0.8426	0.2251
XP_050025628.1_HLH	SSCACGYGHC	0.4602	0.8056	0.8426	0.413	0.8426	0.2251
XP_050048522.1_HLH	SSCACGYGHC	0.4602	0.8056	0.8426	0.413	0.8426	0.2251
XP_050046295.1_Homeobox	YTAATTA	0.3367	0.8372	0.8088	0.333	0.8372	0.2821
XP_050024427.1_Homeobox	CTAATTAY	0.3347	0.8335	0.8167	0.306	0.8335	0.2917
XP_054929710.1_zf-C4	AGGTCA	0.3207	0.8326	0.7968	0.3665	0.8326	0.273
XP_050026421.1_Forkhead	TCRTAAACA	0.3386	0.8298	0.7968	0.3721	0.8298	0.2651
XP_050052000.1_Homeobox	TGTCAAAN	0.3008	0.8214	0.7709	0.334	0.8214	0.2775
XP_050027719.2_GATA,GATA	VWGATAAGR	0.3147	0.8074	0.753	0.3563	0.8074	0.2583
XP_050027173.1_GATA,GATA	VWGATAAGR	0.3147	0.8074	0.753	0.3563	0.8074	0.2583
XP_050027721.1_GATA,GATA	VWGATAAGR	0.3147	0.8074	0.753	0.3563	0.8074	0.2583
XP_054927575.1_Homeobox	NDYGATACGY	0.2908	0.8056	0.7829	0.3302	0.8056	0.2799
XP_054929576.1_HLH	ATCACGYGA	0.3406	0.7972	0.761	0.334	0.7972	0.2555
XP_050045295.1_zf-C4	NRAGGTCAN	0.2908	0.7963	0.761	0.3498	0.7963	0.2661
XP_050041891.1_DM	WTGTATCWAW	0.2689	0.7916	0.7171	0.2884	0.7916	0.2764
XP_050041440.1_Homeobox	NYTAATTAR	0.3147	0.773	0.7849	0.2698	0.7849	0.2816
XP_054926440.1_RFX_DNA_binding	CGTTGCTAB	0.3586	0.7665	0.7769	0.2986	0.7769	0.257
XP_050028791.1_Homeobox	TTAATTAS	0.3048	0.7628	0.7749	0.2428	0.7749	0.287
XP_050028232.1_HLH	TCACGTG	0.3486	0.7535	0.7689	0.3442	0.7689	0.2396
XP_054920691.1_DM	TAATKTATWA	0.259	0.76	0.6952	0.2884	0.76	0.2637
XP_050035475.2_Homeobox	CTAATTRS	0.2729	0.7488	0.757	0.2372	0.757	0.2878
XP_050033342.1_zf-C4	SAGGTCAN	0.239	0.7405	0.6932	0.2958	0.7405	0.2612
XP_050022915.1_Homeobox	YTAATCCNN	0.2371	0.7386	0.6873	0.2791	0.7386	0.264
XP_054933271.1_Homeobox	TTAATTAR	0.2689	0.7237	0.7351	0.2316	0.7351	0.2771
XP_050036341.1_bZIP_1	GATGACGY	0.3207	0.7107	0.7251	0.2884	0.7251	0.2391
XP_050031863.1_Forkhead	GTAAACAA	0.261	0.7051	0.6673	0.253	0.7051	0.2483
XP_054924594.1_zf-C4	NAGGTCAH	0.2131	0.7023	0.6514	0.2735	0.7023	0.2524
XP_050050376.1_Homeobox	TTAATTAG	0.243	0.6977	0.6892	0.2484	0.6977	0.2585
XP_050024187.1_HLH	DMCATATGKH	0.2131	0.6967	0.6793	0.3033	0.6967	0.251
XP_050030905.1_HLH	DMCATATGKH	0.2131	0.6967	0.6793	0.3033	0.6967	0.251
XP_050039468.1_Homeobox	ATTAATTA	0.259	0.6921	0.6574	0.2344	0.6921	0.2477
XP_050045299.1_Forkhead	TGTTTACATA	0.2251	0.6865	0.6574	0.2493	0.6865	0.2515
XP_050047222.1_zf-C2H2,zf-C2H2,zf-C2H2,zf-C2H2,zf-C2H2	CACCTGT	0.2131	0.6819	0.6454	0.2586	0.6819	0.2481
XP_050025717.1_CSD	GATGGWACR	0.247	0.68	0.6215	0.226	0.68	0.2405
XP_050039111.2_CSD	GATGGWACR	0.247	0.68	0.6215	0.226	0.68	0.2405
XP_050033754.1_E2F_TDP	NGCGCGCGCN	0.3765	0.5479	0.6773	0.2595	0.6773	0.1844
XP_050052046.1_HLH	RCCACCTGK	0.1912	0.627	0.6016	0.2447	0.627	0.2301
XP_050024462.1_Homeobox	NYTAATTARN	0.2131	0.5684	0.6056	0.1535	0.6056	0.2348
XP_050025804.1_HLH	GCACGTGTC	0.259	0.5814	0.6016	0.2344	0.6016	0.1995
XP_054919254.1_zf-C4	AAGGTCA	0.1514	0.5907	0.5458	0.2158	0.5907	0.2244
XP_054924690.1_HLH	RMCACGTGCC	0.245	0.5349	0.5757	0.2149	0.5757	0.189
XP_050030448.1_Homeobox	SSTAATTACS	0.1793	0.574	0.5618	0.1535	0.574	0.2321
XP_050051155.1_zf-C4	AAGGTCAH	0.1633	0.5619	0.5339	0.2186	0.5619	0.2076
XP_050047835.1_Forkhead	RTAAACAAACAH	0.1853	0.5609	0.5458	0.1702	0.5609	0.217
XP_050048882.1_Homeobox	GCTAATTAC	0.1554	0.5126	0.5458	0.1647	0.5458	0.2136
XP_050044963.2_zf-C4	GAGATCAA	0.1753	0.5442	0.5139	0.1674	0.5442	0.2069
XP_050048415.1_HLH	RGCAGCTGCH	0.1633	0.5442	0.5259	0.2065	0.5442	0.2031
XP_050049089.1_Homeobox	SSTAATTAGB	0.1653	0.533	0.5219	0.1423	0.533	0.216
XP_050048826.1_Forkhead	GTAAACAA	0.1693	0.5312	0.51	0.1581	0.5312	0.2063
XP_054927227.1_HMG_box	WNTGCTGACT	0.1673	0.5302	0.498	0.1628	0.5302	0.202
XP_054917575.1_Homeobox	CTCAACGAS	0.1892	0.52	0.504	0.1767	0.52	0.1902
XP_050048726.1_Homeobox	GCTAATTANN	0.1673	0.4586	0.5199	0.1144	0.5199	0.2038
XP_050049216.1_zf-C4	BAAAGGTCAN	0.1175	0.5088	0.4442	0.2028	0.5088	0.1878
XP_054921568.1_HLH	NWGCACGTGAYN	0.1873	0.466	0.496	0.1591	0.496	0.1785
XP_050025651.1_HLH	NWGCACGTGAYN	0.1873	0.466	0.496	0.1591	0.496	0.1785
XP_054921563.1_HLH	NWGCACGTGAYN	0.1873	0.466	0.496	0.1591	0.496	0.1785
XP_050051919.2_HLH	ACCATATGKY	0.1355	0.4921	0.4562	0.1647	0.4921	0.188
XP_050038614.1_RFX_DNA_binding	CKGTTGCCAGG	0.1514	0.4753	0.49	0.1479	0.49	0.1924
XP_050034046.1_Homeobox	TTAATTAG	0.1514	0.4279	0.4841	0.1042	0.4841	0.1918
XP_050049673.1_zf-C4	CAAGGTCAT	0.1434	0.4679	0.4661	0.1637	0.4679	0.1812
XP_054933935.1_Homeobox	CTAATCCC	0.1076	0.454	0.4064	0.1386	0.454	0.1788
XP_050026769.1_zf-C2H2,zf-C2H2,zf-C2H2,zf-C2H2,zf-C2H2	TGCTACTGTD	0.1295	0.3684	0.4303	0.106	0.4303	0.1648
XP_050026768.1_zf-C2H2,zf-C2H2,zf-C2H2,zf-C2H2,zf-C2H2	TGCTACTGTD	0.1295	0.3684	0.4303	0.106	0.4303	0.1648
XP_050034410.1_HLH	NATCACGTGRN	0.1733	0.4214	0.4143	0.1479	0.4214	0.1489
XP_050022475.1_Homeobox	CTAATCCS	0.0976	0.4195	0.3705	0.1219	0.4195	0.1662
XP_050023625.1_bZIP_1	ATGACTCAH	0.1355	0.3981	0.4084	0.1386	0.4084	0.1538
XP_054932107.1_T-box	AGGTGTGA	0.1235	0.374	0.3984	0.1033	0.3984	0.158
XP_050044003.1_T-box	AGGTGTGA	0.1235	0.374	0.3984	0.1033	0.3984	0.158
XP_050047216.1_Forkhead	YAWATAAACAAHB	0.1135	0.3851	0.3685	0.106	0.3851	0.1544
XP_050042754.1_HLH	GTRACAGCTG	0.1155	0.3805	0.3625	0.1256	0.3805	0.1451
XP_050034652.2_Ets	GACCGGAAGTR	0.1394	0.3535	0.3785	0.1228	0.3785	0.1362
XP_050045237.1_zf-C4	RAGGTCAT	0.1016	0.3386	0.3765	0.12	0.3765	0.1435
XP_050023582.1_Forkhead	VYTAYRTAAACA	0.1175	0.373	0.3705	0.1023	0.373	0.1513
XP_050043507.1_HLH	MACATATGGN	0.0876	0.3665	0.3645	0.1191	0.3665	0.1519
XP_050044800.1_SRF-TF	CYAWATWTGG	0.0956	0.3637	0.3446	0.0884	0.3637	0.1516
XP_054933970.1_HLH	RGCAGCTGCY	0.1016	0.3563	0.3526	0.1209	0.3563	0.1406
XP_050025009.1_HLH	RGCAGCTGCY	0.1016	0.3563	0.3526	0.1209	0.3563	0.1406
XP_050048445.1_HLH	RGCAGCTGCY	0.1016	0.3563	0.3526	0.1209	0.3563	0.1406
XP_054917090.1_HLH	RGCAGCTGCY	0.1016	0.3563	0.3526	0.1209	0.3563	0.1406
XP_054921277.1_HLH	RGCAGCTGCY	0.1016	0.3563	0.3526	0.1209	0.3563	0.1406
XP_054922906.1_zf-C4	TGAGGTCAATNN	0.1076	0.3526	0.3127	0.1312	0.3526	0.1246
XP_050052832.1_HLH	RACATATGGN	0.0657	0.3516	0.3028	0.1014	0.3516	0.1428
XP_050048254.1_bZIP_1	ACACGTGGC	0.1235	0.3358	0.3127	0.1135	0.3358	0.1192
XP_050039946.1_Homeobox	CGTCGTAAAYSB	0.1335	0.3358	0.3187	0.0865	0.3358	0.1271
XP_050041780.2_bZIP_1,bZIP_1	RTTACGTAAY	0.1076	0.3144	0.3307	0.0865	0.3307	0.1306
XP_050036389.1_HLH	ACCAYCTGTT	0.0697	0.32	0.2729	0.1023	0.32	0.1237
XP_050050374.1_zf-C4	TCAAGGTCAH	0.0777	0.3163	0.3127	0.1144	0.3163	0.127
XP_050036374.1_Homeobox	NTAATBNVATTAN	0.0657	0.2893	0.2629	0.066	0.2893	0.1219
XP_054922647.1_HLH	TGCGTGAC	0.0717	0.2874	0.2769	0.0865	0.2874	0.1175
XP_050041853.1_zf-C2H2,zf-C2H2,zf-C2H2	VRCCMCGCCCN	0.1056	0.2567	0.2869	0.0809	0.2869	0.1043
XP_050023735.1_zf-C2H2,zf-C2H2,zf-C2H2	VRCCMCGCCCN	0.1056	0.2567	0.2869	0.0809	0.2869	0.1043
XP_050030636.1_Ets	VACCGGAAGTN	0.1036	0.2372	0.2849	0.0688	0.2849	0.1038
XP_050034501.1_Ets	RACCGGAAGTN	0.1036	0.2474	0.2729	0.0735	0.2729	0.1004
XP_050039229.1_HLH	AACACCTGCR	0.0538	0.267	0.2271	0.0856	0.267	0.1045
XP_050047836.1_Forkhead	TWDAYATAAACAWRAW	0.0717	0.2484	0.249	0.053	0.249	0.1079
XP_054919104.1_Homeobox	TAATTRSATTA	0.0518	0.2474	0.2171	0.0567	0.2474	0.1035
XP_054933538.1_E2F_TDP	SSGCGGGAAVN	0.0916	0.1981	0.245	0.0567	0.245	0.0884
XP_050033548.1_zf-C2H2,zf-C2H2,zf-C2H2,zf-C2H2,zf-C2H2	NGACCACCCAN	0.0538	0.2447	0.245	0.0623	0.245	0.1079
XP_050031496.1_Myb_DNA-binding	TGAATCCATYN	0.0657	0.2279	0.243	0.0577	0.243	0.1006
XP_050031369.1_Myb_DNA-binding	TGAATCCATYN	0.0657	0.2279	0.243	0.0577	0.243	0.1006
XP_050026730.1_bZIP_1	GTKACGTCAT	0.0777	0.2381	0.2371	0.0753	0.2381	0.093
XP_054922902.1_zf-C4	AAAAGTCAAM	0.0299	0.2344	0.2171	0.0605	0.2344	0.1052
XP_054927105.1_HLH	CACGTGACC	0.1076	0.1907	0.2271	0.0595	0.2271	0.0764
XP_050022755.1_Homeobox	AWTTTAATTAA	0.0498	0.1693	0.2191	0.0381	0.2191	0.0892
XP_050049969.1_Homeobox	CGTTAATTGCT	0.0558	0.2149	0.2052	0.0512	0.2149	0.0905
XP_050025649.1_zf-C2H2,zf-C2H2,zf-C2H2,zf-C2H2,zf-C2H2,zf-C2H2,zf-C2H2,zf-C2H2,zf-C2H2	TCCCCTGGGG	0.0438	0.1898	0.2072	0.0549	0.2072	0.0865
XP_050031191.1_Ets	AASGAGGAAGTR	0.0498	0.1916	0.1972	0.0642	0.1972	0.0796
XP_050042938.1_T-box	KNAGGTGTGAAW	0.0478	0.1944	0.1833	0.0465	0.1944	0.0819
XP_050046825.1_zf-C2H2,zf-C2H2,zf-C2H2	GGCCCCGCCCH	0.0518	0.1535	0.1773	0.0419	0.1773	0.0692
XP_054922558.1_zf-C2H2,zf-C2H2,zf-C2H2,zf-C2H2,zf-C2H2	WTCACTTTCACTT	0.0339	0.1553	0.1673	0.0381	0.1673	0.0725
XP_050033624.1_Homeobox	TAATTARATTA	0.0378	0.1628	0.1514	0.0409	0.1628	0.0682
XP_050052845.1_HLH	VNGGCACGCGMCAK	0.0498	0.1107	0.1534	0.0409	0.1534	0.0531
XP_050052846.1_HLH	VNGGCACGCGMCAK	0.0498	0.1107	0.1534	0.0409	0.1534	0.0531
XP_050043864.1_bZIP_1	RTGACGTCAY	0.0618	0.1349	0.1474	0.0428	0.1474	0.0521
XP_050049393.1_zf-C2H2,zf-C2H2,zf-C2H2	NHMCGCCCACGCMM	0.0418	0.12	0.1335	0.0344	0.1335	0.0516
XP_050049533.1_zf-C4	DAAACTRGAGCA	0.0259	0.1284	0.0996	0.0288	0.1284	0.0514
XP_050036148.1_HLH	GTACGTGACC	0.0279	0.1219	0.1255	0.0298	0.1255	0.0548
XP_050028099.1_HLH	GTACGTGACC	0.0279	0.1219	0.1255	0.0298	0.1255	0.0548
XP_050036173.1_Forkhead	AAACAATAAYATT	0.0359	0.1219	0.1195	0.0316	0.1219	0.0502
XP_050046919.1_HLH	SCACGTGGSNGSSGS	0.0398	0.12	0.1155	0.0474	0.12	0.043
XP_050049662.1_zf-C4	GGGGTCACG	0.0319	0.1135	0.1195	0.0363	0.1195	0.0477
XP_050039558.1_zf-C4	GGGGTCACG	0.0319	0.1135	0.1195	0.0363	0.1195	0.0477
XP_054928208.1_Forkhead	GTAAACAA	0.0319	0.1153	0.1195	0.0298	0.1195	0.05
XP_050040067.1_zf-C2H2,zf-C2H2,zf-C2H2	GRCCACGCCCA	0.0319	0.1033	0.1135	0.0242	0.1135	0.0467
XP_050044718.1_zf-C2H2,zf-C2H2,zf-C2H2	GCCACGCCCMCY	0.0359	0.1023	0.1135	0.0214	0.1135	0.0464
XP_054932921.1_bZIP_1	GRTGACRTCAYC	0.0438	0.1014	0.1056	0.027	0.1056	0.0399
XP_050050155.1_zf-C2H2,zf-C2H2,zf-C2H2,zf-C2H2,zf-C2H2	NGCAACAGGTG	0.0279	0.094	0.1016	0.0344	0.1016	0.0387
XP_054929268.1_bZIP_1	GTTACGTAAC	0.0219	0.0874	0.1016	0.0242	0.1016	0.0417
XP_050050124.1_zf-C2H2,zf-C2H2,zf-C2H2,zf-C2H2,zf-C2H2	NGCAACAGGTG	0.0279	0.094	0.1016	0.0344	0.1016	0.0387
XP_054932472.1_zf-C4	AAAGTCAMAVTAGM	0.012	0.0977	0.0677	0.0186	0.0977	0.0409
XP_050037323.1_HLH	AADTCGTGACT	0.0339	0.0828	0.0956	0.0251	0.0956	0.035
XP_054932882.1_Homeobox	NTAATTSGATTAS	0.0179	0.094	0.0876	0.0158	0.094	0.0428
XP_050051236.1_Ets	GACCGGAAGTS	0.0359	0.0735	0.0936	0.0186	0.0936	0.0343
XP_050040097.1_Homeobox	TAATTAGATTA	0.0159	0.0893	0.0797	0.0195	0.0893	0.0388
XP_054920411.1_CUT,Homeobox	DTTATTGATTTTT	0.0219	0.0893	0.0777	0.0167	0.0893	0.0374
XP_050036805.1_SRF-TF	CCATACATGG	0.0159	0.0781	0.0797	0.0223	0.0797	0.0346
XP_054924506.1_GCM	WATATGCGGGTHB	0.0239	0.0679	0.0797	0.013	0.0797	0.0326
XP_050026260.1_Myb_DNA-binding,Myb_DNA-binding	GATTTAACATAA	0.0199	0.0688	0.0797	0.0167	0.0797	0.0326
XP_050031162.1_HLH	AMCATATGKT	0.008	0.0753	0.0657	0.0195	0.0753	0.0333
XP_050033143.1_LAG1-DNAbind	MGKTTCCCACAVT	0.012	0.0456	0.0737	0.0093	0.0737	0.0305
XP_054929792.1_Pou,Homeobox	ATGCATAATTRAT	0.008	0.0688	0.0598	0.0167	0.0688	0.0304
XP_050036210.2_PAX	RTCATGCGTGACG	0.0259	0.066	0.0677	0.013	0.0677	0.0279
XP_050025287.2_PAX,Homeobox	TAATTGATTA	0.0139	0.0558	0.0657	0.014	0.0657	0.0273
XP_050044939.1_Forkhead	CGAAGRACCK	0.0199	0.0493	0.0618	0.014	0.0618	0.023
XP_050046291.1_zf-C2H2,zf-C2H2,zf-C2H2	MTCACGCCCMCC	0.0179	0.0502	0.0618	0.0112	0.0618	0.0245
XP_050039264.1_HLH	GTCACGTGAC	0.0239	0.0307	0.0598	0.014	0.0598	0.0197
XP_050051269.1_zf-C2H2,zf-C2H2,zf-C2H2,zf-C2H2,zf-C2H2	AACCACCTGTTR	0.012	0.0493	0.0558	0.0205	0.0558	0.0214
XP_050026004.1_zf-C2H2,zf-C2H2,zf-C2H2	GCCACGCCCCCH	0.0179	0.0326	0.0518	0.0084	0.0518	0.0189
XP_050043517.1_HLH	AACAGCTGACRC	0.0139	0.0465	0.0478	0.0167	0.0478	0.0184
XP_050043065.1_HLH	AACAGCTGACRC	0.0139	0.0465	0.0478	0.0167	0.0478	0.0184
XP_050037291.1_zf-C2H2,zf-C2H2,zf-C2H2,zf-C2H2	GGCGGCCATTTTGD	0.0179	0.04	0.0378	0.0047	0.04	0.0168
XP_050044836.1_zf-C2H2,zf-C2H2,zf-C2H2	NGCCACGCCCCCC	0.0179	0.0344	0.0398	0.0065	0.0398	0.0153
XP_050048539.1_E2F_TDP	WAATGGCGCCAAAA	0.0139	0.026	0.0398	0.0056	0.0398	0.0149
XP_050040430.1_PAX,Homeobox	TCACGCHTCACYGCACN	0.008	0.0223	0.0378	0.0084	0.0378	0.0141
XP_054930254.1_PAX,Homeobox	TCACGCHTCACYGCACN	0.008	0.0223	0.0378	0.0084	0.0378	0.0141
XP_050040280.1_zf-C2H2,zf-C2H2,zf-C2H2	MVDGCCACACCCAYH	0.01	0.0372	0.0319	0.0074	0.0372	0.0151
XP_050040940.1_Ets	AAACCGGAAGTA	0.0139	0.0288	0.0319	0.0121	0.0319	0.0101
XP_050023270.1_MH1	TTGGCANNNTGCCAA	0.004	0.0316	0.0139	0.0093	0.0316	0.012
XP_054929691.1_CBFB_NFYA	HCTGATTGGYTAVT	0.01	0.0177	0.0299	0.0065	0.0299	0.0104
XP_050050367.1_Homeobox	TAATTGNWNNNNNNNCAATTR	0.004	0.027	0.0239	0.0037	0.027	0.0125
XP_050049179.1_Homeobox	TACGTGWWWWWWCGCGTW	0.004	0.0195	0.0259	0.0019	0.0259	0.0117
XP_050036783.1_Homeobox	TGACAGCTGTCA	0.006	0.0251	0.0199	0.0065	0.0251	0.0096
XP_050045880.1_zf-C2H2,zf-C2H2,zf-C2H2	TWRGCCCCGCCCMCH	0.01	0.0223	0.0219	0.0084	0.0223	0.0075
XP_050040731.1_Homeobox,Homeobox	TAATTATGCTAATTA	0.002	0.0093	0.0199	0	0.0199	0.009
XP_050044657.2_Homeobox	WTAATTTAATTAW	0.004	0.0195	0.0159	0.0037	0.0195	0.0081
XP_050042673.1_Pou,Homeobox	TAATGAGVBGTAATGA	0	0.0177	0.0139	0.0037	0.0177	0.0083
XP_050050401.1_Homeobox	CAAGTGCGTG	0	0.0177	0.01	0.0074	0.0177	0.0073
XP_054922521.1_Pou,Homeobox	TAATKAGNTGNTAATKA	0.002	0.0167	0.01	0.0037	0.0167	0.0067
XP_054926909.1_Homeobox	TGACAGCTGTCA	0.002	0.0167	0.01	0.0047	0.0167	0.0065
XP_050033003.1_HLH	SACCATATGGTS	0.002	0.0167	0.012	0.0019	0.0167	0.0074
XP_054929607.1_Ets	HGAAYCCGGAAGTGNKG	0.006	0.0149	0.01	0.0037	0.0149	0.0049
XP_050050157.1_bZIP_1	WWNTGCTGMGTCAGCANWW	0.004	0.013	0.01	0.0019	0.013	0.0052
XP_054920776.1_PAX,Homeobox	ASCGTGACKAATYR	0.002	0.0102	0.008	0.0019	0.0102	0.0042
XP_050034033.1_Homeobox	GNRGRBTTAATGGSYTHGK	0.002	0.0102	0.006	0.0009	0.0102	0.0042
XP_050052105.2_zf-C2H2,zf-C2H2,zf-C2H2,zf-C2H2,zf-C2H2,zf-C2H2	ATAAATCACAGCAYNC	0.004	0.0102	0.004	0	0.0102	0.0042
XP_050050131.1_zf-C2H2,zf-C2H2,zf-C2H2,zf-C2H2	TMCGCCCACGCAC	0.004	0.0093	0.01	0.0019	0.01	0.004
XP_054931507.1_RFX_DNA_binding	CGTTGCCATGGCAACG	0.004	0.0019	0.008	0.0009	0.008	0.0031
XP_050027698.1_zf-C2H2,zf-C2H2,zf-C2H2,zf-C2H2,zf-C2H2,zf-C2H2	TGATTGCTCTTTT	0	0.0074	0.006	0.0019	0.0074	0.0035
XP_054933201.1_Homeobox	GYTAATTRRSSYYAATTARC	0	0.0065	0.006	0	0.0065	0.0036
XP_050025895.1_HLH	NKCACGTGMNNNTCACGTGMN	0.002	0	0.006	0	0.006	0.0028
XP_050023689.1_RFX_DNA_binding	SGTTGCTAGGCAACS	0.002	0.0037	0.006	0.0019	0.006	0.0019
XP_050045768.1_HLH	RVCATATGTCRCSBTATTT	0	0.0028	0.006	0.0019	0.006	0.0025
XP_054919793.1_zf-C2H2,zf-C2H2,zf-C2H2,zf-C2H2	TGCAGTGATTTATT	0.002	0.0047	0.004	0.0009	0.0047	0.0018
XP_050052108.1_zf-C2H2,zf-C2H2,zf-C2H2,zf-C2H2	TGCAGTGATTTATT	0.002	0.0047	0.004	0.0009	0.0047	0.0018
XP_050049454.1_zf-C4	DTGGACTTTGGACTY	0	0.0028	0.004	0.0019	0.004	0.0017
XP_054930050.1_HMG_box	NAACAATAACATTGTTN	0	0.0037	0	0.0019	0.0037	0.0018
XP_050024699.1_HLH	GCGACAGCTGTCGC	0	0.0028	0.002	0.0009	0.0028	0.0012
XP_050039109.1_Ets	ATGATCCGGGACN	0	0.0028	0.002	0.0009	0.0028	0.0012
XP_050035103.1_HLH	AAAACAGCTGTTTT	0	0.0009	0.002	0	0.002	0.0009
XP_050026401.1_zf-C2H2,zf-C2H2,zf-C2H2,zf-C2H2,zf-C2H2,zf-C2H2	NRGGCCGTGTGCAAAAS	0	0.0009	0.002	0	0.002	0.0009
XP_050044481.1_zf-C2H2,zf-C2H2,zf-C2H2,zf-C2H2,zf-C2H2	VGACCCCCTGCTGTGM	0	0.0019	0	0	0.0019	0.001
XP_050049082.1_zf-C2H2,zf-C2H2,zf-C2H2,zf-C2H2,zf-C2H2	ATTACCATACAAGTGCAV	0	0.0009	0	0	0.0009	0.0005
XP_054922540.1_GATA,GATA	RMGATAACRNYGTTATCKY	0	0.0009	0	0	0.0009	0.0005
XP_050049516.1_T-box	TTCACACCTARGTGTGAA	0	0	0	0	0	0
XP_054922164.1_Runt	CWAACCACAAAAACCACGAAH	0	0	0	0	0	0
XP_050047272.1_T-box	TTCACACCTARGTGTGAA	0	0	0	0	0	0
XP_054927033.1_HLH	GGGBMKCAGCTGCGTCCC	0	0	0	0	0	0
XP_050027642.1_CSD	TCGTGTAGGTCGGTGGK	0	0	0	0	0	0
XP_050026652.1_Runt	CWAACCACAAAAACCACGAAH	0	0	0	0	0	0
XP_050036669.2_zf-C2H2,zf-C2H2,zf-C2H2,zf-C2H2,zf-C2H2	GTGAACGYYDHHVCTACAC	0	0	0	0	0	0
XP_050032325.1_zf-C2H2,zf-C2H2,zf-C2H2	RCCACGCCCMCSCCACGCCCMC	0	0	0	0	0	0
XP_050047284.1_zf-C4	AWNTAGGTCASTAGGTCA	0	0	0	0	0	0
XP_050048949.1_COE1_DBD	BWATTCCCWWGGGAATWV	0	0	0	0	0	0

## Sheet: all-in-one
motif name	consensus	promoters_500_symbols_adult_salivary_female_fed_vs_unfed_sig_lfc2_down_enrichment	promoters_2000_symbols_adult_salivary_female_fed_vs_unfed_sig_lfc2_up_enrichment	promoters_2000_symbols_adult_salivary_female_fed_vs_unfed_sig_lfc2_down_enrichment	promoters_500_symbols_adult_salivary_female_fed_vs_unfed_sig_lfc2_up_enrichment	max_enrichment	sd_enrichment	promoters_500_symbols_adult_salivary_female_fed_vs_unfed_sig_lfc2_down_-log(p-value)	promoters_2000_symbols_adult_salivary_female_fed_vs_unfed_sig_lfc2_up_-log(p-value)	promoters_2000_symbols_adult_salivary_female_fed_vs_unfed_sig_lfc2_down_-log(p-value)	promoters_500_symbols_adult_salivary_female_fed_vs_unfed_sig_lfc2_up_-log(p-value)	max_-log(p-value)	sd_-log(p-value)	promoters_500_symbols_adult_salivary_female_fed_vs_unfed_sig_lfc2_down_rank	promoters_2000_symbols_adult_salivary_female_fed_vs_unfed_sig_lfc2_up_rank	promoters_2000_symbols_adult_salivary_female_fed_vs_unfed_sig_lfc2_down_rank	promoters_500_symbols_adult_salivary_female_fed_vs_unfed_sig_lfc2_up_rank	max_rank	min_rank	average_rank	sd_rank	promoters_500_symbols_adult_salivary_female_fed_vs_unfed_sig_lfc2_down_ratio	promoters_2000_symbols_adult_salivary_female_fed_vs_unfed_sig_lfc2_up_ratio	promoters_2000_symbols_adult_salivary_female_fed_vs_unfed_sig_lfc2_down_ratio	promoters_500_symbols_adult_salivary_female_fed_vs_unfed_sig_lfc2_up_ratio	max_ratio	sd_ratio
XP_050049082.1_zf-C2H2,zf-C2H2,zf-C2H2,zf-C2H2,zf-C2H2	ATTACCATACAAGTGCAV	0	9	0	0	9	4.5	0	0.960225	0	0	0.960225	0.480113	250	88	250	254	254	88	210.5	81.6884	0	0.0009	0	0	0.0009	0.00045
XP_054922540.1_GATA,GATA	RMGATAACRNYGTTATCKY	0	9	0	0	9	4.5	0	0.960225	0	0	0.960225	0.480113	241	87	253	251	253	87	208	80.8373	0	0.0009	0	0	0.0009	0.00045
XP_050052108.1_zf-C2H2,zf-C2H2,zf-C2H2,zf-C2H2	TGCAGTGATTTATT	5	1.80769	1.66667	1.5	5	1.67567	0.682711	0.786507	0.458615	0.341225	0.786507	0.203547	80	99	148	124	148	80	112.75	29.6128	0.002	0.0047	0.004	0.0009	0.0047	0.00175689
XP_054919793.1_zf-C2H2,zf-C2H2,zf-C2H2,zf-C2H2	TGCAGTGATTTATT	5	1.80769	1.66667	1.5	5	1.67567	0.682711	0.786507	0.458615	0.341225	0.786507	0.203547	81	100	149	123	149	81	113.25	29.3754	0.002	0.0047	0.004	0.0009	0.0047	0.00175689
XP_050049454.1_zf-C4	DTGGACTTTGGACTY	0	1.75	2.5	4.75	4.75	1.9685	0	0.595852	0.701386	1.17477	1.17477	0.482825	254	123	109	51	254	51	134.25	85.7025	0	0.0028	0.004	0.0019	0.004	0.00168597
XP_050025895.1_HLH	NKCACGTGMNNNTCACGTGMN	2.22222	0	3.75	0	3.75	1.83339	0.439506	0	1.32416	0	1.32416	0.624216	114	260	56	260	260	56	172.5	103.774	0.002	0	0.006	0	0.006	0.00282843
XP_050045768.1_HLH	RVCATATGTCRCSBTATTT	0	1.21739	3.33333	3.16667	3.33333	1.60535	0	0.356425	1.19214	0.798233	1.19214	0.519149	258	167	64	72	258	64	140.25	91.3834	0	0.0028	0.006	0.0019	0.006	0.00250516
XP_054930050.1_HMG_box	NAACAATAACATTGTTN	0	1.68182	0	3.16667	3.16667	1.52527	0	0.64623	0	0.798233	0.798233	0.421573	244	115	256	73	256	73	172	91.815	0	0.0037	0	0.0019	0.0037	0.00177576
XP_050050157.1_bZIP_1	WWNTGCTGMGTCAGCANWW	2.66667	1.73333	1.42857	1.26667	2.66667	0.625891	0.764793	1.4006	0.5572	0.329543	1.4006	0.460715	70	66	132	125	132	66	98.25	35.0844	0.004	0.013	0.01	0.0019	0.013	0.00515776
XP_050023270.1_MH1	TTGGCANNNTGCCAA	1.05263	1.76536	0.80814	2.58333	2.58333	0.798303	0.244638	2.81032	0.12069	2.10937	2.81032	1.34646	159	13	228	35	228	13	108.75	102.23	0.004	0.0316	0.0139	0.0093	0.0316	0.0119708
XP_050024699.1_HLH	GCGACAGCTGTCGC	0	1.47368	1.05263	2.25	2.25	0.937902	0	0.459049	0.204726	0.410148	0.459049	0.210184	257	147	210	116	257	116	182.5	63.2166	0	0.0028	0.002	0.0009	0.0028	0.00122848
XP_054931507.1_RFX_DNA_binding	CGTTGCCATGGCAACG	2.10526	0.475	2	0.5625	2.10526	0.887347	0.599761	0.0344265	0.822988	0.0865983	0.822988	0.387254	89	238	98	182	238	89	151.75	71.1354	0.004	0.0019	0.008	0.0009	0.008	0.00314431
XP_054929691.1_CBFB_NFYA	HCTGATTGGYTAVT	2.08333	1.01724	1.70857	1.38298	2.08333	0.455082	1.008	0.299099	1.44967	0.614092	1.44967	0.497829	46	177	49	90	177	46	90.5	61.0601	0.01	0.0177	0.0299	0.0065	0.0299	0.0103658
XP_050040731.1_Homeobox,Homeobox	TAATTATGCTAATTA	1.05263	0.756098	2.0101	0	2.0101	0.831536	0.206246	0.0716586	1.49918	0	1.49918	0.70845	174	232	46	248	248	46	175	91.6879	0.002	0.0093	0.0199	0	0.0199	0.00900259
XP_050023689.1_RFX_DNA_binding	SGTTGCTAGGCAACS	1.11111	1.32143	1.93548	1	1.93548	0.417499	0.217495	0.436032	0.685317	0.223445	0.685317	0.22123	169	150	113	150	169	113	145.5	23.445	0.002	0.0037	0.006	0.0019	0.006	0.00192007
XP_050051269.1_zf-C2H2,zf-C2H2,zf-C2H2,zf-C2H2,zf-C2H2	AACCACCTGTTR	1.09091	1.0883	1.21834	1.83036	1.83036	0.354161	0.322985	0.541565	0.76957	2.17842	2.17842	0.836958	142	137	101	28	142	28	102	52.6054	0.012	0.0493	0.0558	0.0205	0.0558	0.0214083
XP_050035103.1_HLH	AAAACAGCTGTTTT	0	0.818182	1.81818	0	1.81818	0.863636	0	0.152046	0.377576	0	0.377576	0.178472	247	213	168	244	247	168	218	36.706	0	0.0009	0.002	0	0.002	0.00095
XP_050052105.2_zf-C2H2,zf-C2H2,zf-C2H2,zf-C2H2,zf-C2H2,zf-C2H2	ATAAATCACAGCAYNC	1.81818	1.0303	0.444444	0	1.81818	0.786128	0.527668	0.296623	0.0273215	0	0.527668	0.2489	103	178	246	247	247	103	193.5	68.4324	0.004	0.0102	0.004	0	0.0102	0.00421228
XP_050050131.1_zf-C2H2,zf-C2H2,zf-C2H2,zf-C2H2	TMCGCCCACGCAC	1.73913	1.32857	1.19048	1.05556	1.73913	0.295614	0.479461	0.632333	0.385089	0.247418	0.632333	0.161854	108	120	164	145	164	108	134.25	25.1181	0.004	0.0093	0.01	0.0019	0.01	0.0039724
XP_050044481.1_zf-C2H2,zf-C2H2,zf-C2H2,zf-C2H2,zf-C2H2	VGACCCCCTGCTGTGM	0	1.72727	0	0	1.72727	0.863635	0	0.456878	0	0	0.456878	0.228439	255	148	257	258	258	148	229.5	54.3476	0	0.0019	0	0	0.0019	0.00095
XP_050039264.1_HLH	GTCACGTGAC	1.65972	0.947531	1.68927	1.14754	1.68927	0.371267	1.18997	0.188006	2.34258	0.472947	2.34258	0.960272	30	210	28	110	210	28	94.5	85.9515	0.0239	0.0307	0.0598	0.014	0.0598	0.0196986
XP_054926909.1_Homeobox	TGACAGCTGTCA	0.714286	1.1844	0.75188	1.67857	1.67857	0.451137	0.119431	0.570663	0.0982374	0.72918	0.72918	0.319147	200	128	234	79	234	79	160.25	69.9065	0.002	0.0167	0.01	0.0047	0.0167	0.00648305
XP_054929607.1_Ets	HGAAYCCGGAAGTGNKG	1.62162	1.21138	0.740741	1.02778	1.62162	0.369063	0.532879	0.58456	0.0922441	0.272042	0.58456	0.230441	99	126	236	135	236	99	149	59.9833	0.006	0.0149	0.01	0.0037	0.0149	0.00491291
XP_050048539.1_E2F_TDP	WAATGGCGCCAAAA	1.47872	1.00775	1.59839	0.674699	1.59839	0.427743	0.704426	0.294756	1.5196	0.05572	1.5196	0.642488	75	179	45	190	190	45	122.25	73.0542	0.0139	0.026	0.0398	0.0056	0.0398	0.014895
XP_050037323.1_HLH	AADTCGTGACT	1.56221	0.888412	1.05869	1.10573	1.56221	0.287858	1.28334	0.0512467	0.440375	0.482067	1.28334	0.51716	24	237	151	107	237	24	129.75	88.7971	0.0339	0.0828	0.0956	0.0251	0.0956	0.0350463
XP_054927105.1_HLH	CACGTGACC	1.55267	1.0618	1.22492	1.00507	1.55267	0.246035	2.95972	0.730918	1.94868	0.298404	2.95972	1.20643	2	104	36	130	130	2	68	59.2171	0.1076	0.1907	0.2271	0.0595	0.2271	0.0764459
XP_050049179.1_Homeobox	TACGTGWWWWWWCGCGTW	1	1.05405	1.5509	0.431818	1.5509	0.457859	0.222142	0.358944	1.07879	0.0228265	1.07879	0.459937	166	166	74	203	203	74	152.25	55.0053	0.004	0.0195	0.0259	0.0019	0.0259	0.0117296
XP_050050401.1_Homeobox	CAAGTGCGTG	0	0.994382	0.543478	1.54167	1.54167	0.655753	0	0.261445	0.0209113	0.820382	0.820382	0.382016	245	187	247	67	247	67	186.5	84.386	0	0.0177	0.01	0.0074	0.0177	0.00730405
XP_050049662.1_zf-C4	GGGGTCACG	1.17279	1.19852	1.20585	1.53814	1.53814	0.173457	0.530274	1.61905	1.11397	2.12587	2.12587	0.683616	102	54	68	32	102	32	64	29.3485	0.0319	0.1135	0.1195	0.0363	0.1195	0.0476705
XP_050039558.1_zf-C4	GGGGTCACG	1.17279	1.19852	1.20585	1.53814	1.53814	0.173457	0.530274	1.61905	1.11397	2.12587	2.12587	0.683616	101	55	69	31	101	31	64	29.2347	0.0319	0.1135	0.1195	0.0363	0.1195	0.0476705
XP_050039229.1_HLH	AACACCTGCR	0.994455	1.17829	0.993004	1.53131	1.53131	0.253433	0.267004	2.91021	0.258101	4.21961	4.21961	1.98014	153	9	198	4	198	4	91	99.3076	0.0538	0.267	0.2271	0.0856	0.267	0.10449
XP_050026004.1_zf-C2H2,zf-C2H2,zf-C2H2	GCCACGCCCCCH	1.51695	0.987879	1.35958	0.923077	1.51695	0.287266	0.837754	0.252933	1.12091	0.19578	1.12091	0.451557	65	189	67	156	189	65	119.25	62.9517	0.0179	0.0326	0.0518	0.0084	0.0518	0.0189151
XP_050046919.1_HLH	SCACGTGGSNGSSGS	0.932084	1.20361	0.915214	1.50955	1.50955	0.279506	0.185704	1.74152	0.10688	2.48286	2.48286	1.17511	181	49	232	18	232	18	120	102.811	0.0398	0.12	0.1155	0.0474	0.12	0.0429621
XP_050026260.1_Myb_DNA-binding,Myb_DNA-binding	GATTTAACATAA	1.46324	0.977273	1.30442	1.01212	1.46324	0.234268	0.814736	0.22427	1.25381	0.296971	1.25381	0.482208	67	194	58	131	194	58	112.5	63.3114	0.0199	0.0688	0.0797	0.0167	0.0797	0.032634
XP_050040940.1_Ets	AAACCGGAAGTA	1.43299	0.950495	1.02903	1.40698	1.43299	0.250675	0.656653	0.199515	0.309391	0.829068	0.829068	0.294076	82	203	181	66	203	66	133	69.0266	0.0139	0.0288	0.0319	0.0121	0.0319	0.0101234
XP_050034033.1_Homeobox	GNRGRBTTAATGGSYTHGK	1.42857	1.2439	0.75	0.642857	1.42857	0.379536	0.298751	0.559371	0.117042	0.112395	0.559371	0.210383	147	130	229	173	229	130	169.75	43.2772	0.002	0.0102	0.006	0.0009	0.0102	0.00422877
XP_050049216.1_zf-C4	BAAAGGTCAN	0.871662	1.12169	1.01254	1.42716	1.42716	0.235951	0.0530708	3.71322	0.377966	7.24403	7.24403	3.36583	222	3	167	1	222	1	98.25	113.388	0.1175	0.5088	0.4442	0.2028	0.5088	0.187796
XP_054922906.1_zf-C4	TGAGGTCAATNN	1.25116	1.11125	1.02156	1.42299	1.42299	0.175164	1.25945	2.07897	0.408237	4.63392	4.63392	1.8248	25	31	160	3	160	3	54.75	71.1916	0.1076	0.3526	0.3127	0.1312	0.3526	0.124566
XP_050031191.1_Ets	AASGAGGAAGTR	1.16355	1.15561	1.17381	1.42035	1.42035	0.12823	0.603669	1.82273	1.3094	2.51109	2.51109	0.806424	88	43	57	17	88	17	51.25	29.579	0.0498	0.1916	0.1972	0.0642	0.1972	0.0795783
XP_050051236.1_Ets	GACCGGAAGTS	1.41339	0.976096	1.13869	0.877358	1.41339	0.234254	1.02624	0.217668	0.705294	0.12664	1.02624	0.422984	44	196	108	165	196	44	128.25	66.9546	0.0359	0.0735	0.0936	0.0186	0.0936	0.0342605
XP_050036173.1_Forkhead	AAACAATAAYATT	1.41339	1.18695	1.41086	0.981366	1.41339	0.207121	1.0232	1.5969	2.30871	0.248026	2.30871	0.873457	45	57	29	143	143	29	68.5	50.9738	0.0359	0.1219	0.1195	0.0316	0.1219	0.0502408
XP_050044836.1_zf-C2H2,zf-C2H2,zf-C2H2	NGCCACGCCCCCC	1.39844	0.947658	0.952153	0.656566	1.39844	0.30617	0.697043	0.189222	0.210807	0.0449495	0.697043	0.284066	77	208	206	196	208	77	171.75	63.3844	0.0179	0.0344	0.0398	0.0065	0.0398	0.0152706
XP_050050374.1_zf-C4	TCAAGGTCAH	0.916274	1.11688	1.10534	1.39004	1.39004	0.194989	0.131765	1.99081	1.10571	3.70236	3.70236	1.51683	193	38	72	8	193	8	77.75	81.1598	0.0777	0.3163	0.3127	0.1144	0.3163	0.127017
XP_050036783.1_Homeobox	TGACAGCTGTCA	1.22449	1.13575	0.934272	1.38298	1.38298	0.187144	0.356599	0.550251	0.204813	0.606275	0.606275	0.184055	132	135	209	92	209	92	142	48.7784	0.006	0.0251	0.0199	0.0065	0.0251	0.00962129
XP_050045237.1_zf-C4	RAGGTCAT	1.28283	1.03706	1.19448	1.3683	1.3683	0.141489	1.36759	0.676197	2.65788	3.58988	3.58988	1.30278	20	109	20	10	109	10	39.75	46.4067	0.1016	0.3386	0.3765	0.12	0.3765	0.143496
XP_054932472.1_zf-C4	AAAGTCAMAVTAGM	0.745342	1.36072	0.965763	1.06286	1.36072	0.255316	0.087076	2.93757	0.216322	0.371843	2.93757	1.36123	213	8	205	119	213	8	136.25	95.5035	0.012	0.0977	0.0677	0.0186	0.0977	0.0408841
XP_050044939.1_Forkhead	CGAAGRACCK	1.04737	1.31818	1.35824	1	1.35824	0.183349	0.316036	1.53002	1.24686	0.268872	1.53002	0.643529	144	61	60	136	144	60	100.25	46.0172	0.0199	0.0493	0.0618	0.014	0.0618	0.0229891
XP_050033143.1_LAG1-DNAbind	MGKTTCCCACAVT	0.9375	0.786207	1.34735	0.699248	1.34735	0.287244	0.205204	0.0145532	1.35413	0.0443849	1.35413	0.638555	176	243	53	197	243	53	167.25	81.1434	0.012	0.0456	0.0737	0.0093	0.0737	0.0305475
XP_050034501.1_Ets	RACCGGAAGTN	1.34197	0.984089	1.06022	0.986577	1.34197	0.169556	1.69027	0.201686	0.641453	0.247591	1.69027	0.692089	15	202	123	144	202	15	121	78.1665	0.1036	0.2474	0.2729	0.0735	0.2729	0.100374
XP_054930254.1_PAX,Homeobox	TCACGCHTCACYGCACN	1.14286	0.701258	1.0678	1.33333	1.33333	0.26478	0.326155	0.0122297	0.37966	0.603235	0.603235	0.243664	141	248	165	94	248	94	162	64.4722	0.008	0.0223	0.0378	0.0084	0.0378	0.0141141
XP_050040430.1_PAX,Homeobox	TCACGCHTCACYGCACN	1.14286	0.701258	1.0678	1.33333	1.33333	0.26478	0.326155	0.0122297	0.37966	0.603235	0.603235	0.243664	140	247	166	93	247	93	161.5	64.511	0.008	0.0223	0.0378	0.0084	0.0378	0.0141141
XP_050039946.1_Homeobox	CGTCGTAAAYSB	1.33234	1.0892	1.02115	0.936147	1.33234	0.170344	1.98038	1.52177	0.406673	0.120473	1.98038	0.886713	9	62	161	169	169	9	100.25	77.9033	0.1335	0.3358	0.3187	0.0865	0.3358	0.12708
XP_050050155.1_zf-C2H2,zf-C2H2,zf-C2H2,zf-C2H2,zf-C2H2	NGCAACAGGTG	1.06897	0.911736	0.992188	1.31298	1.31298	0.173334	0.359509	0.0720495	0.263009	1.19692	1.19692	0.497258	130	230	195	46	230	46	150.25	80.913	0.0279	0.094	0.1016	0.0344	0.1016	0.0386964
XP_050050124.1_zf-C2H2,zf-C2H2,zf-C2H2,zf-C2H2,zf-C2H2	NGCAACAGGTG	1.06897	0.911736	0.992188	1.31298	1.31298	0.173334	0.359509	0.0720495	0.263009	1.19692	1.19692	0.497258	131	231	196	47	231	47	151.25	80.913	0.0279	0.094	0.1016	0.0344	0.1016	0.0386964
XP_050048726.1_Homeobox	GCTAATTANN	1.30499	0.945762	1.21871	0.758621	1.30499	0.251033	2.1541	0.0184054	4.7425	0.000121602	4.7425	2.24923	7	241	6	235	241	6	122.25	133.68	0.1673	0.4586	0.5199	0.1144	0.5199	0.203847
XP_050022755.1_Homeobox	AWTTTAATTAA	1.18571	0.845232	1.30417	0.754455	1.30417	0.264101	0.652745	0.00209547	2.71173	0.0108747	2.71173	1.28165	83	250	19	213	250	19	141.25	108.494	0.0498	0.1693	0.2191	0.0381	0.2191	0.0892254
XP_050034046.1_Homeobox	TTAATTAG	1.30405	0.942303	1.21511	0.76674	1.30405	0.247278	1.97778	0.0183142	4.16228	0.000365242	4.16228	1.97939	10	242	8	229	242	8	122.25	130.88	0.1514	0.4279	0.4841	0.1042	0.4841	0.191841
XP_050043864.1_bZIP_1	RTGACGTCAY	1.3038	1.01276	1.08542	1.01663	1.3038	0.136896	1.06836	0.345785	0.613658	0.322377	1.06836	0.346712	40	168	127	127	168	40	115.5	53.9166	0.0618	0.1349	0.1474	0.0428	0.1474	0.0521311
XP_054932921.1_bZIP_1	GRTGACRTCAYC	1.2997	0.954802	0.969697	0.885246	1.2997	0.185252	0.882486	0.150613	0.21072	0.113525	0.882486	0.364308	58	214	207	172	214	58	162.75	72.2098	0.0438	0.1014	0.1056	0.027	0.1056	0.0399481
XP_050044003.1_T-box	AGGTGTGA	1.29727	1.00945	1.08674	0.994225	1.29727	0.139572	1.65162	0.376099	1.10919	0.266005	1.65162	0.652024	16	161	71	139	161	16	96.75	66.0726	0.1235	0.374	0.3984	0.1033	0.3984	0.158031
XP_054932107.1_T-box	AGGTGTGA	1.29727	1.00945	1.08674	0.994225	1.29727	0.139572	1.65162	0.376099	1.10919	0.266005	1.65162	0.652024	17	160	70	138	160	17	96.25	65.2604	0.1235	0.374	0.3984	0.1033	0.3984	0.158031
XP_050046291.1_zf-C2H2,zf-C2H2,zf-C2H2	MTCACGCCCMCC	1.2971	1.11308	1.2795	0.957265	1.2971	0.159549	0.58152	0.634504	0.992797	0.223184	0.992797	0.314937	91	119	81	151	151	81	110.5	31.4272	0.0179	0.0502	0.0618	0.0112	0.0618	0.0245481
XP_050051155.1_zf-C4	AAGGTCAH	0.959459	1.06521	1.01889	1.29579	1.29579	0.147145	0.169983	1.85574	0.459484	4.72078	4.72078	2.0807	182	42	147	2	182	2	93.25	85.0857	0.1633	0.5619	0.5339	0.2186	0.5619	0.207633
XP_050025651.1_HLH	NWGCACGTGAYN	1.28817	1.09621	1.18292	1.11806	1.28817	0.0861522	2.20578	2.38037	3.46741	1.16912	3.46741	0.941089	4	21	13	54	54	4	23	21.8021	0.1873	0.466	0.496	0.1591	0.496	0.178502
XP_054921563.1_HLH	NWGCACGTGAYN	1.28817	1.09621	1.18292	1.11806	1.28817	0.0861522	2.20578	2.38037	3.46741	1.16912	3.46741	0.941089	6	20	14	53	53	6	23.25	20.6458	0.1873	0.466	0.496	0.1591	0.496	0.178502
XP_054921568.1_HLH	NWGCACGTGAYN	1.28817	1.09621	1.18292	1.11806	1.28817	0.0861522	2.20578	2.38037	3.46741	1.16912	3.46741	0.941089	5	22	12	52	52	5	22.75	20.7103	0.1873	0.466	0.496	0.1591	0.496	0.178502
XP_050039109.1_Ets	ATGATCCGGGACN	0	0.933333	0.666667	1.28571	1.28571	0.543683	0	0.196084	0.10853	0.28785	0.28785	0.122925	260	204	231	133	260	133	207	54.3752	0	0.0028	0.002	0.0009	0.0028	0.00122848
XP_050037291.1_zf-C2H2,zf-C2H2,zf-C2H2,zf-C2H2	GGCGGCCATTTTGD	1.27857	0.956938	0.830769	0.382114	1.27857	0.371398	0.555897	0.195389	0.0856429	0.00146227	0.555897	0.244138	93	205	239	224	239	93	190.25	66.3093	0.0179	0.04	0.0378	0.0047	0.04	0.0168454
XP_050027698.1_zf-C2H2,zf-C2H2,zf-C2H2,zf-C2H2,zf-C2H2,zf-C2H2	TGATTGCTCTTTT	0	1.27586	1.11111	1.26667	1.27586	0.613614	0	0.535919	0.294799	0.312518	0.535919	0.219876	246	138	187	128	246	128	174.75	54.0455	0	0.0074	0.006	0.0019	0.0074	0.00345676
XP_054933970.1_HLH	RGCAGCTGCY	1.04205	1.11031	1.05317	1.26863	1.26863	0.104433	0.396337	2.08635	0.668814	2.43683	2.43683	1.01457	123	30	116	24	123	24	73.25	53.5374	0.1016	0.3563	0.3526	0.1209	0.3563	0.140641
XP_054921277.1_HLH	RGCAGCTGCY	1.04205	1.11031	1.05317	1.26863	1.26863	0.104433	0.396337	2.08635	0.668814	2.43683	2.43683	1.01457	122	29	117	23	122	23	72.75	54.0763	0.1016	0.3563	0.3526	0.1209	0.3563	0.140641
XP_050025009.1_HLH	RGCAGCTGCY	1.04205	1.11031	1.05317	1.26863	1.26863	0.104433	0.396337	2.08635	0.668814	2.43683	2.43683	1.01457	119	27	118	20	119	20	71	54.9242	0.1016	0.3563	0.3526	0.1209	0.3563	0.140641
XP_050048445.1_HLH	RGCAGCTGCY	1.04205	1.11031	1.05317	1.26863	1.26863	0.104433	0.396337	2.08635	0.668814	2.43683	2.43683	1.01457	120	26	119	21	120	21	71.5	55.4647	0.1016	0.3563	0.3526	0.1209	0.3563	0.140641
XP_054917090.1_HLH	RGCAGCTGCY	1.04205	1.11031	1.05317	1.26863	1.26863	0.104433	0.396337	2.08635	0.668814	2.43683	2.43683	1.01457	121	28	120	22	121	22	72.75	55.1928	0.1016	0.3563	0.3526	0.1209	0.3563	0.140641
XP_050036389.1_HLH	ACCAYCTGTT	0.970752	1.06667	0.956537	1.26609	1.26609	0.142697	0.225659	1.07097	0.127987	2.11328	2.11328	0.922145	165	83	226	34	226	34	127	85.3034	0.0697	0.32	0.2729	0.1023	0.32	0.123733
XP_050024462.1_Homeobox	NYTAATTARN	1.26469	0.9698	1.15838	0.777215	1.26469	0.214832	2.23662	0.0537222	3.90127	4.34294e-05	3.90127	1.88336	3	235	11	238	238	3	121.75	132.548	0.2131	0.5684	0.6056	0.1535	0.6056	0.234834
XP_050031162.1_HLH	AMCATATGKT	0.597015	1.05021	0.98797	1.25806	1.25806	0.27617	0.0444718	0.469038	0.25897	0.751329	0.751329	0.301682	226	143	197	74	226	74	160	66.8581	0.008	0.0753	0.0657	0.0195	0.0753	0.0333305
XP_050036341.1_bZIP_1	GATGACGY	1.25469	1.04607	1.08483	1.09741	1.25469	0.0919276	3.15776	1.79885	2.41772	1.47096	3.15776	0.743105	1	45	24	43	45	1	28.25	20.4837	0.3207	0.7107	0.7251	0.2884	0.7251	0.239084
XP_054924506.1_GCM	WATATGCGGGTHB	1.25131	0.878396	1.01658	0.698925	1.25131	0.233006	0.587166	0.0534182	0.317296	0.0296189	0.587166	0.26165	90	236	179	202	236	90	176.75	62.3932	0.0239	0.0679	0.0797	0.013	0.0797	0.0326223
XP_050030636.1_Ets	VACCGGAAGTN	1.25121	0.970937	1.11507	0.921017	1.25121	0.149175	1.23296	0.146488	1.12395	0.108834	1.23296	0.6085	26	215	66	175	215	26	120.5	89.0711	0.1036	0.2372	0.2849	0.0688	0.2849	0.103788
XP_050026401.1_zf-C2H2,zf-C2H2,zf-C2H2,zf-C2H2,zf-C2H2,zf-C2H2	NRGGCCGTGTGCAAAAS	0	0.529412	1.25	0	1.25	0.591946	0	0.0809525	0.2634	0	0.2634	0.124215	256	227	194	259	259	194	234	30.3205	0	0.0009	0.002	0	0.002	0.00095
XP_050048415.1_HLH	RGCAGCTGCH	0.98137	1.08234	1.02575	1.23579	1.23579	0.110966	0.229177	2.38905	0.531142	3.28587	3.28587	1.47038	164	19	134	13	164	13	82.5	77.7967	0.1633	0.5442	0.5259	0.2065	0.5442	0.203065
XP_050040280.1_zf-C2H2,zf-C2H2,zf-C2H2	MVDGCCACACCCAYH	1.23457	1.1625	0.90113	1.04225	1.23457	0.146074	0.41284	0.72614	0.157215	0.301791	0.72614	0.241606	117	105	218	129	218	105	142.25	51.4417	0.01	0.0372	0.0319	0.0074	0.0372	0.0151178
XP_054919254.1_zf-C4	AAGGTCA	0.917576	1.09429	1.04499	1.22963	1.22963	0.128996	0.0920704	3.2837	0.802142	3.31323	3.31323	1.6716	210	6	99	11	210	6	81.5	95.7236	0.1514	0.5907	0.5458	0.2158	0.5907	0.224379
XP_050052046.1_HLH	RCCACCTGK	0.954092	1.05378	1.00233	1.2235	1.2235	0.117336	0.148181	1.72589	0.306047	3.60074	3.60074	1.60261	186	50	184	9	186	9	107.25	91.3286	0.1912	0.627	0.6016	0.2447	0.627	0.230107
XP_054929268.1_bZIP_1	GTTACGTAAC	0.939914	0.920969	1.21823	0.941634	1.21823	0.142337	0.205595	0.0930693	1.06576	0.190568	1.06576	0.454089	175	225	76	159	225	76	158.75	61.9159	0.0219	0.0874	0.1016	0.0242	0.1016	0.0416676
XP_050048254.1_bZIP_1	ACACGTGGC	1.20723	1.11303	1.00289	1.21651	1.21651	0.0996607	1.14219	2.02816	0.301704	1.78365	2.02816	0.771332	34	35	185	37	185	34	72.75	74.8437	0.1235	0.3358	0.3127	0.1135	0.3358	0.119233
XP_050040067.1_zf-C2H2,zf-C2H2,zf-C2H2	GRCCACGCCCA	1.19476	1.21102	1.18848	1.11521	1.21102	0.0425129	0.564583	1.61992	0.99714	0.501176	1.61992	0.515613	92	53	79	105	105	53	82.25	22.2017	0.0319	0.1033	0.1135	0.0242	0.1135	0.0466826
XP_050024187.1_HLH	DMCATATGKH	0.895378	1.01619	1.01418	1.19645	1.19645	0.124189	0.0397075	0.640584	0.461221	3.79052	3.79052	1.72351	227	117	145	6	227	6	123.75	91.3286	0.2131	0.6967	0.6793	0.3033	0.6967	0.250963
XP_050030905.1_HLH	DMCATATGKH	0.895378	1.01619	1.01418	1.19645	1.19645	0.124189	0.0397075	0.640584	0.461221	3.79052	3.79052	1.72351	228	118	144	7	228	7	124.25	91.1789	0.2131	0.6967	0.6793	0.3033	0.6967	0.250963
XP_050049673.1_zf-C4	CAAGGTCAT	1.08801	1.05956	1.06197	1.19576	1.19576	0.0642609	0.620173	1.33372	0.922007	2.11458	2.11458	0.647752	86	71	91	33	91	33	70.25	26.2472	0.1434	0.4679	0.4661	0.1637	0.4679	0.181162
XP_050045295.1_zf-C4	NRAGGTCAN	1.00972	1.04859	1.02271	1.18737	1.18737	0.0817933	0.335536	2.59448	0.676197	4.17487	4.17487	1.78833	138	16	115	5	138	5	68.5	67.7766	0.2908	0.7963	0.761	0.3498	0.7963	0.266113
XP_050041853.1_zf-C2H2,zf-C2H2,zf-C2H2	VRCCMCGCCCN	1.18386	1.09514	1.03574	1.18275	1.18386	0.0722425	0.936339	1.31157	0.484238	1.19648	1.31157	0.367183	51	73	142	49	142	49	78.75	43.546	0.1056	0.2567	0.2869	0.0809	0.2869	0.104309
XP_050023735.1_zf-C2H2,zf-C2H2,zf-C2H2	VRCCMCGCCCN	1.18386	1.09514	1.03574	1.18275	1.18386	0.0722425	0.936339	1.31157	0.484238	1.19648	1.31157	0.367183	52	72	141	48	141	48	78.25	43.1306	0.1056	0.2567	0.2869	0.0809	0.2869	0.104309
XP_050025287.2_PAX,Homeobox	TAATTGATTA	1.10317	0.839098	1.18378	0.945946	1.18378	0.154849	0.353081	0.0315298	0.738735	0.206333	0.738735	0.301082	133	240	107	154	240	107	158.5	57.6339	0.0139	0.0558	0.0657	0.014	0.0657	0.0273206
XP_054933538.1_E2F_TDP	SSGCGGGAAVN	1.18041	1.05372	1.1639	0.918963	1.18041	0.120751	0.855994	0.674894	1.45272	0.116869	1.45272	0.550461	60	111	48	171	171	48	97.5	56.0981	0.0916	0.1981	0.245	0.0567	0.245	0.0883847
XP_050028791.1_Homeobox	TTAATTAS	1.18002	1.01423	1.12386	0.808256	1.18002	0.164037	1.94564	0.651442	4.82501	6.51442e-06	4.82501	2.13844	12	114	4	242	242	4	93	111.241	0.3048	0.7628	0.7749	0.2428	0.7749	0.286978
XP_050042754.1_HLH	GTRACAGCTG	1.07843	1.05023	1.00527	1.17383	1.17383	0.0712739	0.535919	0.931127	0.317643	1.50092	1.50092	0.519313	97	90	178	41	178	41	101.5	56.7597	0.1155	0.3805	0.3625	0.1256	0.3805	0.145131
XP_050033342.1_zf-C4	SAGGTCAN	0.930323	1.06501	1.0058	1.17381	1.17381	0.102751	0.0801708	3.13561	0.3523	3.12041	3.13561	1.68479	215	7	171	14	215	7	101.75	106.925	0.239	0.7405	0.6932	0.2958	0.7405	0.261239
XP_050047216.1_Forkhead	YAWATAAACAAHB	1.17131	1.01315	1.08065	0.902128	1.17131	0.113448	0.919401	0.418747	0.970648	0.0528536	0.970648	0.436368	54	151	82	191	191	54	119.5	62.7189	0.1135	0.3851	0.3685	0.106	0.3851	0.154361
XP_054917575.1_Homeobox	CTCAACGAS	1.16718	1.07549	1.01551	1.11694	1.16718	0.0642512	1.22818	2.00687	0.416662	1.25077	2.00687	0.649462	27	36	157	45	157	27	66.25	60.9446	0.1892	0.52	0.504	0.1767	0.52	0.190158
XP_050041780.2_bZIP_1,bZIP_1	RTTACGTAAY	1.16703	0.998729	1.12064	0.911486	1.16703	0.116189	0.865549	0.281206	1.32894	0.078173	1.32894	0.56859	59	183	54	184	184	54	120	73.353	0.1076	0.3144	0.3307	0.0865	0.3307	0.130647
XP_050045880.1_zf-C2H2,zf-C2H2,zf-C2H2	TWRGCCCCGCCCMCH	1.0989	0.936975	0.802198	1.16667	1.16667	0.163964	0.314777	0.189005	0.0935905	0.431645	0.431645	0.147382	145	209	235	114	235	114	175.75	55.901	0.01	0.0223	0.0219	0.0084	0.0223	0.00747819
XP_050023582.1_Forkhead	VYTAYRTAAACA	1.16222	0.966071	1.06313	0.858942	1.16222	0.130019	0.889001	0.0886395	0.788679	0.0178321	0.889001	0.456331	57	226	100	207	226	57	147.5	81.9532	0.1175	0.373	0.3705	0.1023	0.373	0.15131
XP_050041440.1_Homeobox	NYTAATTAR	1.16168	1.01033	1.11809	0.858142	1.16168	0.135182	1.76714	0.543302	4.69038	0.000317469	4.69038	2.09473	14	136	7	231	231	7	97	107.185	0.3147	0.773	0.7849	0.2698	0.7849	0.281636
XP_050051919.2_HLH	ACCATATGKY	1.09274	1.02606	1.01853	1.1615	1.1615	0.0667847	0.62495	0.662299	0.42917	1.68723	1.68723	0.566841	85	112	156	40	156	40	98.25	48.6236	0.1355	0.4921	0.4562	0.1647	0.4921	0.188042
XP_054924594.1_zf-C4	NAGGTCAH	0.900296	1.05466	0.989068	1.15988	1.15988	0.109409	0.0447758	2.19058	0.185617	2.58362	2.58362	1.32271	225	25	215	16	225	16	120.25	115.312	0.2131	0.7023	0.6514	0.2735	0.7023	0.252379
XP_050033548.1_zf-C2H2,zf-C2H2,zf-C2H2,zf-C2H2,zf-C2H2	NGACCACCCAN	0.864952	1.05157	0.941583	1.15584	1.15584	0.12721	0.0932865	0.721797	0.100235	0.890304	0.890304	0.415256	208	106	233	63	233	63	152.5	81.1028	0.0538	0.2447	0.245	0.0623	0.245	0.107905
XP_050033754.1_E2F_TDP	NGCGCGCGCN	1.15243	1.02258	1.13717	1.04933	1.15243	0.064087	1.95997	0.644927	3.97727	0.723969	3.97727	1.55513	11	116	9	80	116	9	54	52.8961	0.3765	0.5479	0.6773	0.2595	0.6773	0.184396
XP_054926440.1_RFX_DNA_binding	CGTTGCTAB	1.14605	1.0396	1.03642	0.987761	1.14605	0.0667526	1.77496	1.78278	1.05707	0.212978	1.78278	0.744907	13	46	77	152	152	13	72	59.3914	0.3586	0.7665	0.7769	0.2986	0.7769	0.257029
XP_054933271.1_Homeobox	TTAATTAR	1.13844	1.00458	1.11921	0.842488	1.13844	0.135973	1.30245	0.37484	3.95295	0.00028012	3.95295	1.78298	23	162	10	232	232	10	106.75	108.189	0.2689	0.7237	0.7351	0.2316	0.7351	0.277095
XP_050039468.1_Homeobox	ATTAATTA	1.13447	1.00963	1.07735	0.850199	1.13447	0.122902	1.22601	0.472512	1.76932	0.000469472	1.76932	0.785189	28	142	38	228	228	28	109	94.608	0.259	0.6921	0.6574	0.2344	0.6921	0.247744
XP_054922558.1_zf-C2H2,zf-C2H2,zf-C2H2,zf-C2H2,zf-C2H2	WTCACTTTCACTT	0.851759	0.964596	1.13117	0.873853	1.13117	0.126979	0.10675	0.152741	0.901161	0.0827331	0.901161	0.394614	205	212	95	183	212	95	173.75	53.9344	0.0339	0.1553	0.1673	0.0381	0.1673	0.0725279
XP_054933935.1_Homeobox	CTAATCCC	0.929188	1.00398	0.962121	1.13051	1.13051	0.0881882	0.133763	0.331193	0.10866	1.18736	1.18736	0.507922	191	171	230	50	230	50	160.5	77.6338	0.1076	0.454	0.4064	0.1386	0.454	0.178814
XP_050035475.2_Homeobox	CTAATTRS	1.11342	1.02086	1.12867	0.837275	1.12867	0.133944	1.07401	0.859903	4.75552	0.000148094	4.75552	2.10715	39	96	5	234	234	5	93.5	100.911	0.2729	0.7488	0.757	0.2372	0.757	0.287823
XP_050048722.1_Homeobox	STAATTRS	1.12657	1.00357	1.075	0.855608	1.12657	0.117734	1.60689	0.383221	3.46524	4.03894e-05	3.46524	1.55954	18	159	15	239	239	15	107.75	110.319	0.3845	0.8437	0.8586	0.3265	0.8586	0.287206
XP_054932882.1_Homeobox	NTAATTSGATTAS	1	1.00967	1.12452	0.724771	1.12452	0.169683	0.262618	0.323028	0.636676	0.0322724	0.636676	0.249139	155	173	125	201	201	125	163.5	31.8904	0.0179	0.094	0.0876	0.0158	0.094	0.0427835
XP_050025717.1_CSD	GATGGWACR	1.12324	1.06633	0.992494	1.03338	1.12324	0.0552398	1.0853	2.64529	0.218407	0.532011	2.64529	1.07801	37	15	204	104	204	15	90	84.9039	0.247	0.68	0.6215	0.226	0.68	0.24051
XP_050039111.2_CSD	GATGGWACR	1.12324	1.06633	0.992494	1.03338	1.12324	0.0552398	1.0853	2.64529	0.218407	0.532011	2.64529	1.07801	36	14	203	103	203	14	89	84.9039	0.247	0.68	0.6215	0.226	0.68	0.24051
XP_054929710.1_zf-C4	AGGTCA	0.955317	1.0469	1.00403	1.12251	1.12251	0.0708908	0.111614	2.88762	0.339835	2.46202	2.88762	1.42766	202	10	176	19	202	10	101.75	101.372	0.3207	0.8326	0.7968	0.3665	0.8326	0.273023
XP_050047222.1_zf-C2H2,zf-C2H2,zf-C2H2,zf-C2H2,zf-C2H2	CACCTGT	0.949643	1.05443	1.0151	1.1224	1.1224	0.072336	0.129941	2.04162	0.460352	1.75151	2.04162	0.941844	195	34	146	38	195	34	103.25	80.2055	0.2131	0.6819	0.6454	0.2586	0.6819	0.248136
XP_050036374.1_Homeobox	NTAATBNVATTAN	1.1098	1.06087	1.11682	0.926966	1.11682	0.0880232	0.530708	0.914624	1.08096	0.119822	1.08096	0.428385	100	92	73	170	170	73	108.75	42.3743	0.0657	0.2893	0.2629	0.066	0.2893	0.121865
XP_050052649.1_PAX	CANTSAWGCG	1.11508	1.03413	1.04463	1.02733	1.11508	0.0404886	2.09591	2.86287	2.57406	0.653179	2.86287	0.981252	8	11	21	89	89	8	32.25	38.2394	0.5339	0.906	0.9223	0.4586	0.9223	0.243316
XP_050047835.1_Forkhead	RTAAACAAACAH	1.11492	0.997865	1.05285	0.880497	1.11492	0.0995878	0.854257	0.264355	0.921573	0.0112352	0.921573	0.446087	62	185	92	212	212	62	137.75	72.0573	0.1853	0.5609	0.5458	0.1702	0.5609	0.217028
XP_050026768.1_zf-C2H2,zf-C2H2,zf-C2H2,zf-C2H2,zf-C2H2	TGCTACTGTD	1.06409	0.963389	1.11448	0.865306	1.11448	0.110579	0.497267	0.0799536	1.60602	0.0199298	1.60602	0.734818	106	229	42	205	229	42	145.5	87.1493	0.1295	0.3684	0.4303	0.106	0.4303	0.164814
XP_050026769.1_zf-C2H2,zf-C2H2,zf-C2H2,zf-C2H2,zf-C2H2	TGCTACTGTD	1.06409	0.963389	1.11448	0.865306	1.11448	0.110579	0.497267	0.0799536	1.60602	0.0199298	1.60602	0.734818	107	228	41	204	228	41	145	86.8524	0.1295	0.3684	0.4303	0.106	0.4303	0.164814
XP_050048882.1_Homeobox	GCTAATTAC	1.00388	0.968083	1.11161	0.988595	1.11161	0.0640795	0.296797	0.0600629	2.0807	0.236994	2.0807	0.946725	148	234	32	148	234	32	140.5	82.9196	0.1554	0.5126	0.5458	0.1647	0.5458	0.213593
XP_050034652.2_Ets	GACCGGAAGTR	1.11076	1.02881	1.05874	1.05498	1.11076	0.0343124	0.718757	0.585429	0.753067	0.565451	0.753067	0.0940557	74	125	106	97	125	74	100.5	21.1739	0.1394	0.3535	0.3785	0.1228	0.3785	0.136172
XP_050049548.1_bZIP_1	RTKDCGCAAT	1.11027	1.02871	1.047	1.05636	1.11027	0.0350572	1.31548	1.64902	1.66031	1.0397	1.66031	0.297597	22	52	39	56	56	22	42.25	15.327	0.3645	0.8493	0.8287	0.3805	0.8493	0.269544
XP_050044963.2_zf-C4	GAGATCAA	1.1102	0.983731	0.975327	0.967071	1.1102	0.0677541	0.799536	0.136064	0.134675	0.155955	0.799536	0.328796	69	219	225	162	225	69	168.75	72.3066	0.1753	0.5442	0.5139	0.1674	0.5442	0.206913
XP_050049969.1_Homeobox	CGTTAATTGCT	1.10934	0.968018	1.04534	0.881239	1.10934	0.0985463	0.497701	0.14171	0.485541	0.0725706	0.497701	0.223822	105	217	140	185	217	105	161.75	49.284	0.0558	0.2149	0.2052	0.0512	0.2149	0.0904904
XP_050022475.1_Homeobox	CTAATCCS	0.946654	0.999762	0.949756	1.10919	1.10919	0.0759069	0.168506	0.288806	0.0830805	0.924179	0.924179	0.381475	183	181	241	59	241	59	166	76.5681	0.0976	0.4195	0.3705	0.1219	0.4195	0.166196
XP_050052845.1_HLH	VNGGCACGCGMCAK	1.00606	0.971053	1.09885	1.1084	1.1084	0.0680664	0.286808	0.18996	0.690094	0.57848	0.690094	0.236402	150	207	112	96	207	96	141.25	49.3381	0.0498	0.1107	0.1534	0.0409	0.1534	0.0531292
XP_050052846.1_HLH	VNGGCACGCGMCAK	1.00606	0.971053	1.09885	1.1084	1.1084	0.0680664	0.286808	0.18996	0.690094	0.57848	0.690094	0.236402	151	206	111	95	206	95	140.75	49.4663	0.0498	0.1107	0.1534	0.0409	0.1534	0.0531292
XP_050047836.1_Forkhead	TWDAYATAAACAWRAW	1.10819	0.945925	1.10031	0.640097	1.10819	0.218835	0.540262	0.0653179	0.904201	3.51779e-05	0.904201	0.425771	96	233	93	240	240	93	165.5	82.0427	0.0717	0.2484	0.249	0.053	0.249	0.10786
XP_050049089.1_Homeobox	SSTAATTAGB	1.10791	0.995889	1.05669	0.870869	1.10791	0.102151	0.76349	0.244508	0.940248	0.0124469	0.940248	0.434298	71	191	84	211	211	71	139.25	71.9647	0.1653	0.533	0.5219	0.1423	0.533	0.215979
XP_050037020.1_Homeobox	TGAYAC	1.10744	1.02812	1.04699	1.00755	1.10744	0.0430683	1.54175	2.05334	2.38992	0.365937	2.38992	0.886039	19	32	25	121	121	19	49.25	48.1274	0.4422	0.8958	0.9024	0.427	0.9024	0.268265
XP_054927269.1_HLH	NCACGTGMHH	0.945657	1.02341	0.99514	1.10719	1.10719	0.067676	0.0492056	1.56476	0.186833	2.98795	2.98795	1.37606	223	60	214	15	223	15	128	106.167	0.4681	0.8874	0.8805	0.4958	0.8874	0.232387
XP_054927227.1_HMG_box	WNTGCTGACT	1.10648	1.02931	0.976854	1.02843	1.10648	0.0534341	0.762187	0.766095	0.145011	0.444718	0.766095	0.297288	72	101	222	113	222	72	127	65.6303	0.1673	0.5302	0.498	0.1628	0.5302	0.201961
XP_050052832.1_HLH	RACATATGGN	0.820225	1.05269	0.963104	1.10337	1.10337	0.124128	0.0462958	0.922007	0.139148	0.807353	0.922007	0.449742	224	91	223	70	224	70	152	83.006	0.0657	0.3516	0.3028	0.1014	0.3516	0.142821
XP_050025649.1_zf-C2H2,zf-C2H2,zf-C2H2,zf-C2H2,zf-C2H2,zf-C2H2,zf-C2H2,zf-C2H2,zf-C2H2	TCCCCTGGGG	0.850485	0.962963	0.970947	1.10241	1.10241	0.103045	0.0924613	0.132981	0.188136	0.611921	0.611921	0.240252	209	220	213	91	220	91	183.25	61.6678	0.0438	0.1898	0.2072	0.0549	0.2072	0.086523
XP_050026730.1_bZIP_1	GTKACGTCAT	1.10057	1.03928	1.04819	1.09767	1.10057	0.0322045	0.534617	0.596721	0.526799	0.678368	0.678368	0.0701848	98	122	136	87	136	87	110.75	22.2916	0.0777	0.2381	0.2371	0.0753	0.2381	0.0930172
XP_050050376.1_Homeobox	TTAATTAG	1.10054	0.992602	1.07738	0.966913	1.10054	0.06461	0.893778	0.182056	1.93652	0.127639	1.93652	0.843306	56	211	37	164	211	37	117	83.996	0.243	0.6977	0.6892	0.2484	0.6977	0.258541
XP_050030448.1_Homeobox	SSTAATTACS	1.1	0.997394	1.04056	0.860909	1.1	0.10165	0.750895	0.256581	0.755238	0.00654916	0.755238	0.373065	73	188	105	217	217	73	145.75	67.8595	0.1793	0.574	0.5618	0.1535	0.574	0.232099
XP_050043507.1_HLH	MACATATGGN	0.927966	0.96932	1.02301	1.09467	1.09467	0.0720325	0.144533	0.103102	0.4369	0.810394	0.810394	0.326821	187	224	153	68	224	68	158	66.6383	0.0876	0.3665	0.3645	0.1191	0.3665	0.1519
XP_050033586.1_Homeobox	NTAAYGAB	1.09251	1.01071	1.04856	0.988581	1.09251	0.0455923	1.34979	0.852086	2.96753	0.191654	2.96753	1.18402	21	98	17	158	158	17	73.5	67.55	0.4582	0.9247	0.9263	0.4502	0.9263	0.272126
XP_054924690.1_HLH	RMCACGTGCC	1.07362	1.04759	1.05827	1.09142	1.09142	0.0190702	0.700517	1.20777	1.07271	1.10615	1.20777	0.221746	76	79	75	55	79	55	71.25	10.9659	0.245	0.5349	0.5757	0.2149	0.5757	0.188978
XP_054922647.1_HLH	TGCGTGAC	0.841549	1.0574	1.00581	1.08532	1.08532	0.109072	0.056632	0.868589	0.314603	0.65535	0.868589	0.359718	220	95	180	88	220	88	145.75	64.799	0.0717	0.2874	0.2769	0.0865	0.2874	0.117465
XP_050046295.1_Homeobox	YTAATTA	1.08333	1.01221	1.05739	0.917861	1.08333	0.0727566	0.931996	0.685317	1.96041	0.00895081	1.96041	0.809425	53	108	35	216	216	35	103	81.4821	0.3367	0.8372	0.8088	0.333	0.8372	0.282076
XP_050034410.1_HLH	NATCACGTGRN	1.08177	1.04956	0.974824	1.03354	1.08177	0.0448058	0.639716	0.999312	0.155477	0.465129	0.999312	0.352086	84	86	219	111	219	84	125	63.8592	0.1733	0.4214	0.4143	0.1479	0.4214	0.148913
XP_050044800.1_SRF-TF	CYAWATWTGG	1.08145	1.02798	1.05382	0.884885	1.08145	0.0875325	0.513336	0.58152	0.667511	0.0442546	0.667511	0.27883	104	127	121	198	198	104	137.5	41.493	0.0956	0.3637	0.3446	0.0884	0.3637	0.151582
XP_054926743.1_HLH	VCAGGTGBN	1.01994	1.00043	1.01524	1.08019	1.08019	0.0351571	0.469472	0.291064	0.925482	2.38905	2.38905	0.95178	109	180	85	25	180	25	99.75	64.1112	0.5319	0.9293	0.9462	0.5563	0.9462	0.227597
XP_054929576.1_HLH	ATCACGYGA	1.06939	1.05926	1.03172	1.07742	1.07742	0.0199225	0.806051	3.4344	0.889869	1.29203	3.4344	1.23752	68	5	96	44	96	5	53.25	38.5519	0.3406	0.7972	0.761	0.334	0.7972	0.255515
XP_050033003.1_HLH	SACCATATGGTS	0.588235	1.07742	0.805369	0.5	1.07742	0.257376	0.0875972	0.387695	0.121385	0.0382049	0.387695	0.156424	212	158	227	199	227	158	199	29.6311	0.002	0.0167	0.012	0.0019	0.0167	0.00741193
XP_050043608.2_Homeobox	YTAATTRR	1.07036	1.04001	1.07663	0.905391	1.07663	0.080084	0.9941	4.60786	4.85541	0.000688791	4.85541	2.48011	47	2	3	227	227	2	69.75	106.912	0.4442	0.9358	0.9104	0.4316	0.9358	0.280369
XP_050036805.1_SRF-TF	CCATACATGG	0.75	1.05398	1.07557	1.0619	1.07557	0.157162	0.0794325	0.491187	0.465998	0.385219	0.491187	0.189488	216	140	143	117	216	117	154	42.9341	0.0159	0.0781	0.0797	0.0223	0.0797	0.0346304
XP_050030931.1_Homeobox	TGACAG	1.0525	1.0076	1.02243	1.07482	1.07482	0.0301407	1.08487	1.12352	2.19058	3.29543	3.29543	1.0483	38	81	30	12	81	12	40.25	29.2617	0.6315	0.9814	0.9801	0.6967	0.9814	0.184746
XP_050043975.1_Homeobox	NTAATTAG	1.07321	1.02283	1.07459	0.879814	1.07459	0.091748	1.03058	1.9135	4.89016	4.38637e-05	4.89016	2.10501	43	39	2	237	237	2	80.25	106.117	0.4442	0.9228	0.9163	0.4158	0.9228	0.282892
XP_050049439.1_Homeobox	TTAATKAC	1.07309	1.00546	1.03068	0.898599	1.07309	0.0743417	1.04535	0.518113	1.41015	0.000320509	1.41015	0.616076	42	139	50	230	230	42	115.25	88.2322	0.4522	0.9209	0.9004	0.4298	0.9209	0.271436
XP_054922902.1_zf-C4	AAAAGTCAAM	0.560976	1.05018	1.06999	0.966454	1.06999	0.238214	0.00194825	0.695305	0.637544	0.199081	0.695305	0.337319	237	107	124	155	237	107	155.75	57.6968	0.0299	0.2344	0.2171	0.0605	0.2344	0.105224
XP_054929792.1_Pou,Homeobox	ATGCATAATTRAT	0.571429	0.991354	1.06217	0.902703	1.06217	0.217027	0.035686	0.263573	0.402721	0.157301	0.402721	0.156078	229	186	163	161	229	161	184.75	31.6056	0.008	0.0688	0.0598	0.0167	0.0688	0.0304256
XP_054919104.1_Homeobox	TAATTRSATTA	0.973684	1.03385	1.06213	0.870968	1.06213	0.0845904	0.23365	0.553725	0.590206	0.0564583	0.590206	0.257305	163	133	129	189	189	129	153.5	28.1129	0.0518	0.2474	0.2171	0.0567	0.2474	0.103529
XP_050034041.1_Homeobox	BTAATKRC	1.06028	1.00401	1.01933	0.913143	1.06028	0.0620884	1.13003	0.592812	1.53784	9.51105e-05	1.53784	0.667128	35	124	44	236	236	35	109.75	93.1893	0.5857	0.9758	0.9701	0.5572	0.9758	0.23211
XP_050028232.1_HLH	TCACGTG	1.02529	1.01468	1.02904	1.06006	1.06006	0.0195008	0.444718	0.656219	0.842097	1.02146	1.02146	0.247554	111	113	97	57	113	57	94.5	25.9936	0.3486	0.7535	0.7689	0.3442	0.7689	0.239574
XP_054918786.1_Homeobox	NNNTAATTAR	1.05718	0.997716	1.02793	0.912571	1.05718	0.0624323	0.848177	0.205552	1.23687	0.000989757	1.23687	0.571157	63	199	61	226	226	61	137.25	87.5914	0.4622	0.9172	0.8944	0.453	0.9172	0.258963
XP_050023625.1_bZIP_1	ATGACTCAH	0.993402	1.03242	1.05612	1.04921	1.05612	0.02808	0.265224	0.675328	0.762187	0.554594	0.762187	0.216816	154	110	103	101	154	101	117	24.9666	0.1355	0.3981	0.4084	0.1386	0.4084	0.153753
XP_050034042.1_Homeobox	NNNNAKTAATYNNNNN	1.04127	1.0129	1.05528	0.931947	1.05528	0.0551612	0.690528	1.37324	5.20719	0.00397249	5.20719	2.32711	79	68	1	222	222	1	92.5	92.9606	0.492	0.9581	0.9641	0.493	0.9641	0.270558
XP_050037453.1_Homeobox	GTBAAGTGB	1.05475	1.03092	1.00577	1.02762	1.05475	0.0200495	0.917664	3.61159	0.430386	0.694437	3.61159	1.47885	55	4	155	81	155	4	73.75	62.904	0.5259	0.947	0.9243	0.4986	0.947	0.244879
XP_050024926.1_HLH	NCACGTGNN	0.988947	1.01066	1.01505	1.05431	1.05431	0.0272199	0.201122	0.878578	0.903333	1.48008	1.48008	0.523039	178	93	94	42	178	42	101.75	56.3346	0.5637	0.9293	0.9442	0.5591	0.9442	0.216802
XP_054918881.1_TCR,TCR	NDWTTYAAAH	1.05358	1.01668	1.02991	0.998297	1.05358	0.0232566	1.05447	2.84637	2.37516	0.263877	2.84637	1.18775	41	12	27	140	140	12	55	57.8907	0.6096	0.9814	0.9641	0.6447	0.9814	0.200171
XP_050049083.1_Homeobox	NTAAYGAB	1.05236	1.00752	1.01524	1.00236	1.05236	0.0226212	1.18172	1.56867	1.61558	0.329412	1.61558	0.59558	31	59	40	126	126	31	64	42.9496	0.6713	0.9916	0.9861	0.6809	0.9916	0.180623
XP_050027721.1_GATA,GATA	VWGATAAGR	1.0106	1.02553	1.0048	1.05072	1.05072	0.020492	0.34331	1.23036	0.345916	0.895081	1.23036	0.436611	136	75	173	62	173	62	111.5	52.1696	0.3147	0.8074	0.753	0.3563	0.8074	0.258265
XP_050027719.2_GATA,GATA	VWGATAAGR	1.0106	1.02553	1.0048	1.05072	1.05072	0.020492	0.34331	1.23036	0.345916	0.895081	1.23036	0.436611	135	76	172	60	172	60	110.75	52.0344	0.3147	0.8074	0.753	0.3563	0.8074	0.258265
XP_050027173.1_GATA,GATA	VWGATAAGR	1.0106	1.02553	1.0048	1.05072	1.05072	0.020492	0.34331	1.23036	0.345916	0.895081	1.23036	0.436611	137	77	174	61	174	61	112.25	52.5825	0.3147	0.8074	0.753	0.3563	0.8074	0.258265
XP_054920691.1_DM	TAATKTATWA	1.03146	1.03486	1.04983	0.943409	1.04983	0.0483174	0.44298	1.49875	1.18649	0.0482501	1.49875	0.665853	112	63	65	194	194	63	108.5	61.3324	0.259	0.76	0.6952	0.2884	0.76	0.263665
XP_050022915.1_Homeobox	YTAATCCNN	0.974517	0.997569	0.972548	1.04925	1.04925	0.0357077	0.190872	0.244421	0.0752632	0.750461	0.750461	0.298602	180	192	242	75	242	75	172.25	70.173	0.2371	0.7386	0.6873	0.2791	0.7386	0.263999
XP_050041891.1_DM	WTGTATCWAW	1.00373	1.04917	1.01933	0.944954	1.04917	0.0438235	0.303138	2.59317	0.566754	0.0513336	2.59317	1.16226	146	17	131	192	192	17	121.5	74.3438	0.2689	0.7916	0.7171	0.2884	0.7916	0.276439
XP_054927170.1_Pou,Homeobox	NYATAATTAN	1.03594	1.00481	1.04887	0.930774	1.04887	0.0528878	0.604104	0.485976	2.73649	0.00425695	2.73649	1.21391	87	141	18	221	221	18	116.75	85.8152	0.4641	0.92	0.9143	0.48	0.92	0.257071
XP_050045299.1_Forkhead	TGTTTACATA	0.998226	0.99724	1.04548	0.936514	1.04548	0.0446567	0.278774	0.247027	0.993231	0.0464695	0.993231	0.414208	152	190	80	195	195	80	154.25	53.0935	0.2251	0.6865	0.6574	0.2493	0.6865	0.251478
XP_050026421.1_Forkhead	TCRTAAACA	1.02544	1.02711	1.0201	1.04288	1.04288	0.00979889	0.442112	1.42405	0.666642	0.79997	1.42405	0.420674	113	65	122	71	122	65	92.75	28.918	0.3386	0.8298	0.7968	0.3721	0.8298	0.265094
XP_050038911.2_Homeobox	HTAAYGAB	0.991045	1.01938	1.04213	1.01211	1.04213	0.0210711	0.235518	1.49354	2.05638	0.423741	2.05638	0.868924	162	64	33	115	162	33	93.5	56.8184	0.3984	0.9153	0.9004	0.4428	0.9153	0.281963
XP_050035940.2_Homeobox	NTAATTGV	1.04187	1.0079	1.01514	0.957507	1.04187	0.0352361	0.841228	1.20604	1.21038	0.0145272	1.21038	0.562922	64	80	63	210	210	63	104.25	70.929	0.6096	0.9823	0.9721	0.6084	0.9823	0.212622
XP_050024427.1_Homeobox	CTAATTAY	1.04073	1.00156	1.03695	0.844837	1.04073	0.0924863	0.549383	0.322377	1.21516	2.51891e-05	1.21516	0.514305	95	174	62	241	241	62	143	80.4777	0.3347	0.8335	0.8167	0.306	0.8335	0.291734
XP_050035425.1_Homeobox	NTAATBGNB	1.04027	1.00614	1.01433	0.965805	1.04027	0.0308645	1.16912	2.31436	2.55365	0.0054504	2.55365	1.17133	32	24	22	218	218	22	74	96.0972	0.7749	0.9991	0.998	0.7767	0.9991	0.128608
XP_054919848.1_Homeobox	HTAACGAS	0.943223	1.02736	1.011	1.03784	1.03784	0.042547	0.0551988	2.51761	0.568491	0.867286	2.51761	1.06452	221	18	130	65	221	18	108.5	87.9413	0.4203	0.9274	0.9004	0.4772	0.9274	0.269783
XP_050025804.1_HLH	GCACGTGTC	1.00817	1.0371	1.01553	1.03625	1.0371	0.0146484	0.322768	1.03145	0.447758	0.563714	1.03145	0.309412	143	85	150	98	150	85	119	32.3213	0.259	0.5814	0.6016	0.2344	0.6016	0.199494
XP_050034781.2_Homeobox	BTAAWTGN	1.03704	1.00382	1.0089	1.00012	1.03704	0.0167708	1.21212	1.23166	1.54652	0.286591	1.54652	0.543792	29	74	43	134	134	29	70	46.6262	0.8147	0.9981	0.998	0.8409	0.9981	0.0988741
XP_050033624.1_Homeobox	TAATTARATTA	1.008	0.957647	1.03699	0.900881	1.03699	0.0597869	0.289023	0.128595	0.413405	0.109529	0.413405	0.143541	149	221	158	174	221	149	175.5	32.0468	0.0378	0.1628	0.1514	0.0409	0.1628	0.0681539
XP_050025628.1_HLH	SSCACGYGHC	0.987978	1.00687	1.01177	1.03587	1.03587	0.0197113	0.210112	0.460352	0.517679	0.743078	0.743078	0.218955	170	144	139	78	170	78	132.75	38.9476	0.4602	0.8056	0.8426	0.413	0.8426	0.225059
XP_050052784.1_HLH	SSCACGYGHC	0.987978	1.00687	1.01177	1.03587	1.03587	0.0197113	0.210112	0.460352	0.517679	0.743078	0.743078	0.218955	172	146	137	76	172	76	132.75	40.6397	0.4602	0.8056	0.8426	0.413	0.8426	0.225059
XP_050048522.1_HLH	SSCACGYGHC	0.987978	1.00687	1.01177	1.03587	1.03587	0.0197113	0.210112	0.460352	0.517679	0.743078	0.743078	0.218955	171	145	138	77	171	77	132.75	39.7859	0.4602	0.8056	0.8426	0.413	0.8426	0.225059
XP_050040349.1_HLH	AHCAGCTGG	0.992471	1.01383	1.00565	1.03556	1.03556	0.0180745	0.238601	1.03275	0.412884	0.809959	1.03275	0.362748	161	84	159	69	161	69	118.25	48.603	0.4482	0.9163	0.9084	0.4688	0.9163	0.262185
XP_050048826.1_Forkhead	GTAAACAA	1.02482	0.999436	1.03553	0.851373	1.03553	0.0856262	0.37636	0.282682	0.634939	0.00384394	0.634939	0.260532	129	182	126	223	223	126	165	46.4399	0.1693	0.5312	0.51	0.1581	0.5312	0.206289
XP_050052000.1_Homeobox	TGTCAAAN	0.960409	1.03542	1.00824	0.971778	1.03542	0.0343538	0.131504	1.8957	0.404154	0.121516	1.8957	0.848486	194	40	162	168	194	40	141	68.7508	0.3008	0.8214	0.7709	0.334	0.8214	0.277505
XP_050049533.1_zf-C4	DAAACTRGAGCA	0.846405	1.03382	0.89008	0.827586	1.03382	0.0933118	0.11765	0.450363	0.0834714	0.0577612	0.450363	0.18368	201	149	240	188	240	149	194.5	37.5278	0.0259	0.1284	0.0996	0.0288	0.1284	0.0514041
XP_054926787.1_Homeobox	NTAACGAC	0.919004	1.0207	1.03369	1.02354	1.03369	0.0537762	0.0320683	1.36021	1.37671	0.561108	1.37671	0.655486	230	70	52	100	230	52	113	80.4736	0.3506	0.8874	0.8745	0.413	0.8874	0.289356
XP_050034039.1_Homeobox	NTAACGAC	0.919004	1.0207	1.03369	1.02354	1.03369	0.0537762	0.0320683	1.36021	1.37671	0.561108	1.37671	0.655486	231	69	51	99	231	51	112.5	81.4432	0.3506	0.8874	0.8745	0.413	0.8874	0.289356
XP_054933393.1_ARID	NDATHAAAN	1.0333	1.00381	1.00393	0.994913	1.0333	0.0167489	1.15609	1.74239	0.611921	0.167247	1.74239	0.68157	33	48	128	160	160	33	92.25	61.4729	0.8347	1	0.996	0.8605	1	0.0874852
XP_054927575.1_Homeobox	NDYGATACGY	0.892025	1.03216	1.01464	1.00886	1.03216	0.0640351	0.0185704	1.58344	0.528536	0.366197	1.58344	0.673955	236	58	135	120	236	58	137.25	73.7897	0.2908	0.8056	0.7829	0.3302	0.8056	0.279909
XP_054927866.1_Homeobox	HTAATCCB	1.02725	1.03153	0.999874	0.967895	1.03153	0.0293896	0.446889	1.89179	0.277558	0.108183	1.89179	0.818882	110	41	190	177	190	41	129.5	68.627	0.3167	0.854	0.7908	0.3256	0.854	0.290567
XP_050022924.1_Homeobox	NTAATTGN	1.03069	1.00847	1.01475	0.997926	1.03069	0.0137081	0.692265	1.59951	1.47617	0.258101	1.59951	0.640597	78	56	47	141	141	47	80.5	42.3832	0.6414	0.9888	0.9841	0.6735	0.9888	0.190409
XP_054929591.1_HLH	MCACGTG	0.97157	1.03044	0.999759	1.00972	1.03044	0.0244704	0.15083	1.80536	0.272129	0.382049	1.80536	0.774292	185	44	193	118	193	44	135	69.3638	0.3725	0.853	0.8287	0.3842	0.853	0.267251
XP_050035997.1_Ets	NACCGGAARY	0.995583	1.0078	1.02903	1.00632	1.02903	0.0139997	0.258796	0.561108	1.32677	0.353299	1.32677	0.484593	156	129	55	122	156	55	115.5	42.9146	0.4283	0.8791	0.9004	0.4298	0.9004	0.266128
XP_050049393.1_zf-C2H2,zf-C2H2,zf-C2H2	NHMCGCCCACGCMM	0.895075	1.02828	1.00451	0.991354	1.02828	0.058517	0.139235	0.416445	0.297622	0.266527	0.416445	0.113907	190	152	186	137	190	137	166.25	25.9021	0.0418	0.12	0.1335	0.0344	0.1335	0.0515666
XP_054922521.1_Pou,Homeobox	TAATKAGNTGNTAATKA	0.666667	0.994048	0.740741	1.02778	1.02778	0.180453	0.108704	0.267004	0.0922441	0.258058	0.267004	0.0938757	204	184	237	142	237	142	191.75	39.7188	0.002	0.0167	0.01	0.0037	0.0167	0.0066868
XP_050043990.1_T-box	NYVACACSTN	1.02772	1.00696	1.01112	1.00746	1.02772	0.00978075	0.939379	2.32652	2.38297	0.475118	2.38297	0.970156	50	23	26	109	109	23	52	39.8748	0.8267	0.9981	1	0.7963	1	0.108994
XP_050047227.1_Homeobox	WTAAYGAB	1.02653	1.00739	1.02597	1.0125	1.02653	0.00964479	0.550685	0.877275	1.99341	0.477724	1.99341	0.70096	94	94	34	108	108	34	82.5	33	0.5418	0.9674	0.9641	0.5749	0.9674	0.235604
XP_054928247.1_HPD	NNBAAGAHRN	1.00343	1.01389	1.01691	1.02641	1.02641	0.00946627	0.334494	6.35807	3.03746	1.68767	6.35807	2.58331	139	1	16	39	139	1	48.75	62.1631	0.8187	1	0.998	0.8744	1	0.0909107
XP_054921515.1_CUT,CUT,CUT,Homeobox	TTRAAC	0.940793	1.01482	1.02558	0.995234	1.02558	0.0376972	0.0268351	1.99775	2.14064	0.229351	2.14064	1.12525	235	37	31	149	235	31	113	97.7753	0.5339	0.9721	0.9701	0.6056	0.9721	0.233562
XP_050049689.1_Homeobox	TTAAYGAD	0.973882	1.01171	1.02548	1.01335	1.02548	0.0223429	0.110615	2.0503	2.4542	0.535919	2.4542	1.13915	203	33	23	102	203	23	90.25	82.9674	0.5817	0.9851	0.9781	0.653	0.9851	0.212324
XP_050036210.2_PAX	RTCATGCGTGACG	0.938406	1.02484	0.914865	0.62201	1.02484	0.175181	0.202164	0.3675	0.137758	0.00967174	0.3675	0.148819	177	163	224	214	224	163	194.5	29.149	0.0259	0.066	0.0677	0.013	0.0677	0.0278772
XP_054926940.1_Homeobox	HTAATGAB	0.944181	1.02289	1.02399	0.979137	1.02399	0.0384207	0.0726575	1.70982	0.940682	0.13715	1.70982	0.771819	217	51	83	163	217	51	128.5	75.4961	0.3586	0.907	0.8665	0.4177	0.907	0.289349
XP_050036714.1_Homeobox	VCGTATCRYN	0.961785	1.02202	1.01046	1.01684	1.02202	0.0277335	0.104622	1.77496	0.550685	0.491621	1.77496	0.723882	206	47	133	106	206	47	123	65.9646	0.4203	0.9191	0.8984	0.453	0.9191	0.273025
XP_050049570.1_bZIP_1	TKDYGCAAYN	0.985594	1.00628	1.00122	1.0218	1.0218	0.0149247	0.154088	1.40017	0.291194	0.872063	1.40017	0.572505	184	67	188	64	188	64	125.75	69.6006	0.6773	0.9935	0.9841	0.7405	0.9935	0.163692
XP_050035959.1_Ets	NRCCGGAART	1.01681	1.01139	1.01979	0.975985	1.01979	0.0203058	0.427085	0.857732	1.00887	0.108356	1.00887	0.410371	116	97	78	176	176	78	116.75	42.4372	0.496	0.9144	0.9223	0.4633	0.9223	0.253656
XP_050043517.1_HLH	AACAGCTGACRC	0.623318	1.01974	0.929961	0.976608	1.01974	0.179836	0.0314212	0.332496	0.173674	0.244073	0.332496	0.127182	233	169	217	146	233	146	191.25	40.6151	0.0139	0.0465	0.0478	0.0167	0.0478	0.0184317
XP_050043065.1_HLH	AACAGCTGACRC	0.623318	1.01974	0.929961	0.976608	1.01974	0.179836	0.0314212	0.332496	0.173674	0.244073	0.332496	0.127182	232	170	216	147	232	147	191.25	39.5084	0.0139	0.0465	0.0478	0.0167	0.0478	0.0184317
XP_054928463.1_HLH	VCACGTGGN	1.00884	1.00186	1.00944	1.01884	1.01884	0.00697147	0.395338	0.389562	0.922876	0.679237	0.922876	0.256031	128	157	87	86	157	86	114.5	34.4335	0.7072	0.9721	0.9841	0.6707	0.9841	0.167676
XP_050031698.1_HLH	VCACGTGGN	1.00884	1.00186	1.00944	1.01884	1.01884	0.00697147	0.395338	0.389562	0.922876	0.679237	0.922876	0.256031	124	156	88	82	156	82	112.5	34.4238	0.7072	0.9721	0.9841	0.6707	0.9841	0.167676
XP_050050601.2_HLH	VCACGTGGN	1.00884	1.00186	1.00944	1.01884	1.01884	0.00697147	0.395338	0.389562	0.922876	0.679237	0.922876	0.256031	127	155	86	85	155	85	113.25	34.0233	0.7072	0.9721	0.9841	0.6707	0.9841	0.167676
XP_050033968.1_HLH	VCACGTGGN	1.00884	1.00186	1.00944	1.01884	1.01884	0.00697147	0.395338	0.389562	0.922876	0.679237	0.922876	0.256031	126	154	90	84	154	84	113.5	32.7567	0.7072	0.9721	0.9841	0.6707	0.9841	0.167676
XP_050031701.1_HLH	VCACGTGGN	1.00884	1.00186	1.00944	1.01884	1.01884	0.00697147	0.395338	0.389562	0.922876	0.679237	0.922876	0.256031	125	153	89	83	153	83	112.5	32.7567	0.7072	0.9721	0.9841	0.6707	0.9841	0.167676
XP_050041887.1_DM	TGTAWCWWWT	0.969295	1.01867	1.00012	0.969972	1.01867	0.0241748	0.143013	1.2195	0.278339	0.0930259	1.2195	0.529835	188	78	189	179	189	78	158.5	53.8547	0.3725	0.8893	0.8327	0.4167	0.8893	0.270867
XP_054918796.1_Homeobox	NNNWRATTRN	1.01813	1.0016	1.00321	1.00412	1.01813	0.00764797	0.82516	0.756541	0.684882	0.456878	0.82516	0.159931	66	102	114	112	114	66	98.5	22.2935	0.8984	1	1	0.9256	1	0.0520062
XP_050044744.1_Homeobox	YTAAGTGC	1.01759	1.00534	1.01265	0.947596	1.01759	0.0325237	0.427693	0.55112	0.699214	0.0174673	0.699214	0.292794	115	134	110	208	208	110	141.75	45.3606	0.4801	0.9405	0.9283	0.4828	0.9405	0.261561
XP_050031369.1_Myb_DNA-binding	TGAATCCATYN	0.901235	0.903648	1.01759	0.768309	1.01759	0.101921	0.122818	0.0140364	0.366718	0.0050161	0.366718	0.168447	198	245	169	219	245	169	207.75	32.2012	0.0657	0.2279	0.243	0.0577	0.243	0.100557
XP_050031496.1_Myb_DNA-binding	TGAATCCATYN	0.901235	0.903648	1.01759	0.768309	1.01759	0.101921	0.122818	0.0140364	0.366718	0.0050161	0.366718	0.168447	197	244	170	220	244	170	207.75	31.6478	0.0657	0.2279	0.243	0.0577	0.243	0.100557
XP_050043140.1_Forkhead	VNMAACANN	0.99915	1.002	1.00361	1.01637	1.01637	0.00761823	0.239513	0.933299	0.767833	2.37733	2.37733	0.914413	160	89	102	26	160	26	94.25	54.9811	0.9402	1	1	0.9749	1	0.0283081
XP_050044275.1_HMG_box	ATTGTNNNN	1.00494	1.0014	1.0007	1.0154	1.0154	0.00678541	0.399421	0.630596	0.218928	1.78842	1.78842	0.706439	118	121	202	36	202	36	119.25	67.7809	0.9163	1	0.998	0.9628	1	0.0392319
XP_050046825.1_zf-C2H2,zf-C2H2,zf-C2H2	GGCCCCGCCCH	0.864775	1.01521	1.01199	0.914847	1.01521	0.0743472	0.0966305	0.366371	0.328891	0.125468	0.366371	0.137948	207	164	177	166	207	164	178.5	19.841	0.0518	0.1535	0.1773	0.0419	0.1773	0.0692491
XP_050049266.1_Homeobox	WAACA	1.01297	1.0012	1.002	1.0118	1.01297	0.00625355	0.982808	0.555028	0.4369	2.13108	2.13108	0.772856	49	131	152	30	152	30	90.5	60.0139	0.9681	1	1	0.986	1	0.0151317
XP_050049190.1_Homeobox	WAACA	1.01297	1.0012	1.002	1.0118	1.01297	0.00625355	0.982808	0.555028	0.4369	2.13108	2.13108	0.772856	48	132	154	29	154	29	90.75	61.4892	0.9681	1	1	0.986	1	0.0151317
XP_054919827.1_Homeobox	CTAAACGG	0.963784	1.01241	0.989819	0.957441	1.01241	0.0252699	0.127205	0.737866	0.148051	0.0603235	0.737866	0.315232	196	103	220	187	220	103	176.5	50.9411	0.3566	0.8567	0.8167	0.3712	0.8567	0.273524
XP_050029892.1_Forkhead	GTAAACA	0.973166	1.00537	1.01211	0.994026	1.01211	0.0170539	0.0844703	1.08009	1.25077	0.192175	1.25077	0.598697	214	82	59	157	214	59	128	70.9789	0.6673	0.9916	0.9861	0.7321	0.9916	0.169039
XP_050049369.1_ARID	NNNAWATTNN	0.99714	1.0009	1.00351	1.00975	1.00975	0.00530565	0.208418	0.363157	0.756107	0.955448	0.955448	0.344833	173	165	104	58	173	58	125	54.2648	0.9064	0.9991	1	0.9526	1	0.0446267
XP_050031029.1_AT_hook,AT_hook,AT_hook	NNRDWAAT	1.0097	1.0007	0.999299	1.00913	1.0097	0.005471	0.854692	0.327762	0.0685751	2.2909	2.2909	0.992394	61	172	243	27	243	27	125.75	99.7175	0.9781	1	0.998	0.9944	1	0.0099567
XP_050034044.1_Homeobox	GTAATGAC	1.00836	0.998061	1.00297	0.935578	1.00836	0.034037	0.346089	0.210503	0.340443	0.0092027	0.346089	0.157859	134	197	175	215	215	134	180.25	34.9034	0.4462	0.9265	0.9104	0.4502	0.9265	0.271583
XP_050028099.1_HLH	GTACGTGACC	0.770718	1.00744	1.00803	0.871345	1.00803	0.115356	0.0606275	0.317252	0.306134	0.0927219	0.317252	0.136395	218	175	182	180	218	175	188.75	19.721	0.0279	0.1219	0.1255	0.0298	0.1255	0.0547869
XP_050036148.1_HLH	GTACGTGACC	0.770718	1.00744	1.00803	0.871345	1.00803	0.115356	0.0606275	0.317252	0.306134	0.0927219	0.317252	0.136395	219	176	183	181	219	176	189.75	19.721	0.0279	0.1219	0.1255	0.0298	0.1255	0.0547869
XP_050038614.1_RFX_DNA_binding	CKGTTGCCAGG	0.977405	0.99269	0.988302	1.00068	1.00068	0.00970572	0.21858	0.222446	0.208678	0.291933	0.291933	0.0381259	168	195	208	132	208	132	175.75	33.5894	0.1514	0.4753	0.49	0.1479	0.49	0.192357
XP_050031863.1_Forkhead	GTAAACAA	0.992018	0.994499	0.999102	0.870313	0.999102	0.0625156	0.251804	0.205421	0.274387	0.00130462	0.274387	0.124635	158	200	192	225	225	158	193.75	27.6692	0.261	0.7051	0.6673	0.253	0.7051	0.2483
XP_050040097.1_Homeobox	TAATTAGATTA	0.836842	0.95	0.997497	0.878378	0.997497	0.0718302	0.133285	0.145836	0.275039	0.123948	0.275039	0.0709107	192	216	191	167	216	167	191.5	20.0083	0.0159	0.0893	0.0797	0.0195	0.0893	0.0387935
XP_050044718.1_zf-C2H2,zf-C2H2,zf-C2H2	GCCACGCCCMCY	0.986264	0.976145	0.96678	0.761566	0.986264	0.107709	0.254366	0.207723	0.204379	0.0339705	0.254366	0.0968197	157	198	211	200	211	157	191.5	23.6995	0.0359	0.1023	0.1135	0.0214	0.1135	0.0463624
XP_054928208.1_Forkhead	GTAAACAA	0.957958	0.859165	0.985161	0.820937	0.985161	0.0783053	0.21997	0.0137802	0.24542	0.0499439	0.24542	0.117348	167	246	200	193	246	167	201.5	32.8887	0.0319	0.1153	0.1195	0.0298	0.1195	0.0500064
XP_050042938.1_T-box	KNAGGTGTGAAW	0.901887	0.981818	0.953198	0.796233	0.981818	0.0816922	0.140017	0.202555	0.147617	0.0181057	0.202555	0.0778053	189	201	221	206	221	189	204.25	13.2508	0.0478	0.1944	0.1833	0.0465	0.1944	0.0819377
XP_050044657.2_Homeobox	WTAATTTAATTAW	0.930233	0.965347	0.981481	0.72549	0.981481	0.118709	0.199515	0.230741	0.248894	0.0999312	0.248894	0.0664335	179	193	199	178	199	178	187.25	10.4043	0.004	0.0195	0.0159	0.0037	0.0195	0.00813116
XP_050050367.1_Homeobox	TAATTGNWNNNNNNNCAATTR	0.645161	0.891089	0.96371	0.486842	0.96371	0.220437	0.0892475	0.119692	0.228091	0.01702	0.228091	0.0876851	211	222	201	209	222	201	210.75	8.65544	0.004	0.027	0.0239	0.0037	0.027	0.0125354
XP_050042673.1_Pou,Homeobox	TAATGAGVBGTAATGA	0	0.855072	0.759563	0.925	0.925	0.428669	0	0.106532	0.0901595	0.208809	0.208809	0.0855791	259	223	238	153	259	153	218.25	45.9375	0	0.0177	0.0139	0.0037	0.0177	0.00834001
XP_054933201.1_Homeobox	GYTAATTRRSSYYAATTARC	0	0.833333	0.909091	0	0.909091	0.503944	0	0.137107	0.193	0	0.193	0.0979875	242	218	212	250	250	212	230.5	18.3576	0	0.0065	0.006	0	0.0065	0.00361421
XP_054920411.1_CUT,Homeobox	DTTATTGATTTTT	0.673846	0.826087	0.803516	0.503012	0.826087	0.148427	0.0291976	0.00875103	0.0276168	0.000175021	0.0291976	0.0142752	234	249	245	233	249	233	240.25	7.97392	0.0219	0.0893	0.0777	0.0167	0.0893	0.0374274
XP_054920776.1_PAX,Homeobox	ASCGTGACKAATYR	0.714286	0.675497	0.547945	0.59375	0.714286	0.0756929	0.121342	0.0322029	0.0300054	0.0669248	0.121342	0.0426447	199	239	244	186	244	186	217	28.856	0.002	0.0102	0.008	0.0019	0.0102	0.00422483
XP_050047284.1_zf-C4	AWNTAGGTCASTAGGTCA	0	0	0	0	0	0	0	0	0	0	0	0	249	251	260	246	260	246	251.5	6.02771	0	0	0	0	0	0
XP_050032325.1_zf-C2H2,zf-C2H2,zf-C2H2	RCCACGCCCMCSCCACGCCCMC	0	0	0	0	0	0	0	0	0	0	0	0	248	252	259	243	259	243	250.5	6.75771	0	0	0	0	0	0
XP_050027642.1_CSD	TCGTGTAGGTCGGTGGK	0	0	0	0	0	0	0	0	0	0	0	0	252	258	248	256	258	248	253.5	4.43471	0	0	0	0	0	0
XP_054927033.1_HLH	GGGBMKCAGCTGCGTCCC	0	0	0	0	0	0	0	0	0	0	0	0	243	254	255	249	255	243	250.25	5.5	0	0	0	0	0	0
XP_054922164.1_Runt	CWAACCACAAAAACCACGAAH	0	0	0	0	0	0	0	0	0	0	0	0	240	255	252	252	255	240	249.75	6.65207	0	0	0	0	0	0
XP_050049516.1_T-box	TTCACACCTARGTGTGAA	0	0	0	0	0	0	0	0	0	0	0	0	238	256	251	253	256	238	249.5	7.93725	0	0	0	0	0	0
XP_050047272.1_T-box	TTCACACCTARGTGTGAA	0	0	0	0	0	0	0	0	0	0	0	0	251	257	249	255	257	249	253	3.65148	0	0	0	0	0	0
XP_050026652.1_Runt	CWAACCACAAAAACCACGAAH	0	0	0	0	0	0	0	0	0	0	0	0	253	259	254	257	259	253	255.75	2.75379	0	0	0	0	0	0
XP_050036669.2_zf-C2H2,zf-C2H2,zf-C2H2,zf-C2H2,zf-C2H2	GTGAACGYYDHHVCTACAC	0	0	0	0	0	0	0	0	0	0	0	0	261	261	258	261	261	258	260.25	1.5	0	0	0	0	0	0
XP_050048949.1_COE1_DBD	BWATTCCCWWGGGAATWV	0	0	0	0	0	0	0	0	0	0	0	0	239	253	261	245	261	239	249.5	9.57427	0	0	0	0	0	0
