# Supplementary material for: Genome sequencing and multi-stage, blood-feeding, and tissue-specific transcriptome atlas of the Rocky Mountain wood tick provide a critical resource for this vector
Source: bioRxiv. 2026 Apr 17:2026.04.15.717773. Preprint. [Version 1] doi: 10.64898/2026.04.15.717773 (PMC13105059; doi:10.64898/2026.04.15.717773)
Supplement: Supplement 20 — Table S18 - HOMER-predicted transcription factor binding sites based on RNA-seq data in adult female synganglion before and after blood feeding. Analyses were performed using promoter regions defined as either 500 bp or 2,000 bp upstream of annotated transcription start sites, with enriched motifs reported along with their associated transcription factors and statistical significance values. [file media-20.xlsx]

## Sheet: enrichment
motif name	consensus	promoters_2000_symbols_adult_synganglion_female_fed_vs_unfed_sig_lfc2_up	promoters_500_symbols_adult_synganglion_female_fed_vs_unfed_sig_lfc2_up	promoters_2000_symbols_adult_synganglion_female_fed_vs_unfed_sig_lfc2_down	promoters_500_symbols_adult_synganglion_female_fed_vs_unfed_sig_lfc2_down	max	sd
XP_050036669.2_zf-C2H2,zf-C2H2,zf-C2H2,zf-C2H2,zf-C2H2	GTGAACGYYDHHVCTACAC	37.5	0	0	0	37.5	18.75
XP_050024699.1_HLH	GCGACAGCTGTCGC	3.95	18.75	0	0	18.75	8.91
XP_054933201.1_Homeobox	GYTAATTRRSSYYAATTARC	2.08	8.33	0	0	8.33	3.94
XP_050042673.1_Pou,Homeobox	TAATGAGVBGTAATGA	1.55	7.53	0	0	7.53	3.58
XP_050023689.1_RFX_DNA_binding	SGTTGCTAGGCAACS	0	0	7.39	0	7.39	3.7
XP_050023270.1_MH1	TTGGCANNNTGCCAA	2.21	4.05	4.28	6.59	6.59	1.8
XP_050034033.1_Homeobox	GNRGRBTTAATGGSYTHGK	2.86	5.77	3.01	0	5.77	2.36
XP_054926909.1_Homeobox	TGACAGCTGTCA	1.15	5.36	1.81	0	5.36	2.31
XP_050051269.1_zf-C2H2,zf-C2H2,zf-C2H2,zf-C2H2,zf-C2H2	AACCACCTGTTR	1.04	0.68	1.64	4.48	4.48	1.73
XP_050045880.1_zf-C2H2,zf-C2H2,zf-C2H2	TWRGCCCCGCCCMCH	0.86	1.47	1.84	4.24	4.24	1.48
XP_050049179.1_Homeobox	TACGTGWWWWWWCGCGTW	1.73	3.85	1.38	0	3.85	1.59
XP_050026004.1_zf-C2H2,zf-C2H2,zf-C2H2	GCCACGCCCCCH	1.24	2.35	1.99	3.37	3.37	0.88
XP_050036783.1_Homeobox	TGACAGCTGTCA	0.72	3.12	1.14	0	3.12	1.34
XP_050050131.1_zf-C2H2,zf-C2H2,zf-C2H2,zf-C2H2	TMCGCCCACGCAC	0.91	3	0	0	3	1.41
XP_050033143.1_LAG1-DNAbind	MGKTTCCCACAVT	1.49	2.87	0	0	2.87	1.38
XP_054932882.1_Homeobox	NTAATTSGATTAS	1.61	2.78	0.88	0	2.78	1.18
XP_054924506.1_GCM	WATATGCGGGTHB	1.08	1.6	1.56	2.74	2.74	0.71
XP_050050367.1_Homeobox	TAATTGNWNNNNNNNCAATTR	0.85	0	2.73	0	2.73	1.29
XP_050040280.1_zf-C2H2,zf-C2H2,zf-C2H2	MVDGCCACACCCAYH	0.68	0	1.45	2.68	2.68	1.15
XP_050039109.1_Ets	ATGATCCGGGACN	2.5	0	0	0	2.5	1.25
XP_050036173.1_Forkhead	AAACAATAAYATT	1.82	2.45	1.32	0	2.45	1.04
XP_050049662.1_zf-C4	GGGGTCACG	0.7	0.26	1.73	2.34	2.34	0.95
XP_050039558.1_zf-C4	GGGGTCACG	0.7	0.26	1.73	2.34	2.34	0.95
XP_050040731.1_Homeobox,Homeobox	TAATTATGCTAATTA	0.69	0	2.24	0	2.24	1.06
XP_050044836.1_zf-C2H2,zf-C2H2,zf-C2H2	NGCCACGCCCCCC	1.34	2.23	0.61	0	2.23	0.96
XP_050040430.1_PAX,Homeobox	TCACGCHTCACYGCACN	1.09	2.03	0.68	0	2.03	0.85
XP_054930254.1_PAX,Homeobox	TCACGCHTCACYGCACN	1.09	2.03	0.68	0	2.03	0.85
XP_050036805.1_SRF-TF	CCATACATGG	1.23	0.66	1.98	1.18	1.98	0.54
XP_054929607.1_Ets	HGAAYCCGGAAGTGNKG	1.11	1.97	1.81	0	1.97	0.9
XP_050047836.1_Forkhead	TWDAYATAAACAWRAW	1.01	1.03	1.3	1.97	1.97	0.45
XP_050042754.1_HLH	GTRACAGCTG	1.09	0.71	1.01	1.9	1.9	0.51
XP_050026260.1_Myb_DNA-binding,Myb_DNA-binding	GATTTAACATAA	1.07	1.88	0.38	0	1.88	0.83
XP_054929792.1_Pou,Homeobox	ATGCATAATTRAT	1.87	1.82	0.81	0	1.87	0.89
XP_050049393.1_zf-C2H2,zf-C2H2,zf-C2H2	NHMCGCCCACGCMM	1.28	1.53	1.86	1.78	1.86	0.26
XP_050049533.1_zf-C4	DAAACTRGAGCA	1.37	1.81	1.04	0.82	1.81	0.43
XP_050044963.2_zf-C4	GAGATCAA	1.15	1.33	1.14	1.72	1.72	0.27
XP_050046919.1_HLH	SCACGTGGSNGSSGS	1.31	1.49	1.48	1.71	1.71	0.17
XP_054928208.1_Forkhead	GTAAACAA	1.27	1.71	0.57	0	1.71	0.75
XP_054922647.1_HLH	TGCGTGAC	1.18	1.25	1.67	1.47	1.67	0.22
XP_050033754.1_E2F_TDP	NGCGCGCGCN	0.99	0.91	1.4	1.66	1.66	0.35
XP_054922521.1_Pou,Homeobox	TAATKAGNTGNTAATKA	0.51	0	1.66	0	1.66	0.78
XP_050024187.1_HLH	DMCATATGKH	0.99	1.03	1.02	1.64	1.64	0.31
XP_050030905.1_HLH	DMCATATGKH	0.99	1.03	1.02	1.64	1.64	0.31
XP_054920776.1_PAX,Homeobox	ASCGTGACKAATYR	0.51	0	1.63	0	1.63	0.77
XP_050046825.1_zf-C2H2,zf-C2H2,zf-C2H2	GGCCCCGCCCH	1.02	1.01	1	1.62	1.62	0.3
XP_050034501.1_Ets	RACCGGAAGTN	0.94	1.61	1.13	0	1.61	0.67
XP_050052832.1_HLH	RACATATGGN	0.98	0.69	1.6	1.34	1.6	0.4
XP_050040067.1_zf-C2H2,zf-C2H2,zf-C2H2	GRCCACGCCCA	1.07	0.8	0.8	1.59	1.59	0.37
XP_054932472.1_zf-C4	AAAGTCAMAVTAGM	0.97	0.94	0.69	1.58	1.58	0.38
XP_050046291.1_zf-C2H2,zf-C2H2,zf-C2H2	MTCACGCCCMCC	1.42	1.5	1.5	1.57	1.57	0.06
XP_050033003.1_HLH	SACCATATGGTS	1.57	0	0	0	1.57	0.78
XP_050026769.1_zf-C2H2,zf-C2H2,zf-C2H2,zf-C2H2,zf-C2H2	TGCTACTGTD	1.15	1.36	1.23	1.56	1.56	0.18
XP_050026768.1_zf-C2H2,zf-C2H2,zf-C2H2,zf-C2H2,zf-C2H2	TGCTACTGTD	1.15	1.36	1.23	1.56	1.56	0.18
XP_054922906.1_zf-C4	TGAGGTCAATNN	1.12	1.25	1.09	1.54	1.54	0.21
XP_054927105.1_HLH	CACGTGACC	1.45	1.54	1.43	1.45	1.54	0.05
XP_050039264.1_HLH	GTCACGTGAC	0.86	1.53	0.7	0	1.53	0.63
XP_050036389.1_HLH	ACCAYCTGTT	1.07	0.75	1.1	1.51	1.51	0.31
XP_054922902.1_zf-C4	AAAAGTCAAM	0.8	0.45	1.26	1.49	1.49	0.47
XP_050052845.1_HLH	VNGGCACGCGMCAK	1	1.47	0.75	0	1.47	0.62
XP_050052846.1_HLH	VNGGCACGCGMCAK	1	1.47	0.75	0	1.47	0.62
XP_050052046.1_HLH	RCCACCTGK	1	0.83	1.02	1.46	1.46	0.27
XP_054919827.1_Homeobox	CTAAACGG	1	0.86	1.08	1.45	1.45	0.25
XP_050048254.1_bZIP_1	ACACGTGGC	1.19	1.04	1.24	1.44	1.44	0.17
XP_050023735.1_zf-C2H2,zf-C2H2,zf-C2H2	VRCCMCGCCCN	1.21	1.43	0.74	1.12	1.43	0.29
XP_050041853.1_zf-C2H2,zf-C2H2,zf-C2H2	VRCCMCGCCCN	1.21	1.43	0.74	1.12	1.43	0.29
XP_050027698.1_zf-C2H2,zf-C2H2,zf-C2H2,zf-C2H2,zf-C2H2,zf-C2H2	TGATTGCTCTTTT	1.39	0	0	0	1.39	0.69
XP_050025287.2_PAX,Homeobox	TAATTGATTA	1.38	1.36	0.81	0	1.38	0.65
XP_050025651.1_HLH	NWGCACGTGAYN	1.19	1.38	1.03	0.73	1.38	0.27
XP_054921563.1_HLH	NWGCACGTGAYN	1.19	1.38	1.03	0.73	1.38	0.27
XP_054921568.1_HLH	NWGCACGTGAYN	1.19	1.38	1.03	0.73	1.38	0.27
XP_054929268.1_bZIP_1	GTTACGTAAC	0.6	0.67	1.38	1.09	1.38	0.37
XP_050047835.1_Forkhead	RTAAACAAACAH	1.17	1.37	1.03	1.12	1.37	0.14
XP_054929691.1_CBFB_NFYA	HCTGATTGGYTAVT	0	0	1.36	0	1.36	0.68
XP_050023582.1_Forkhead	VYTAYRTAAACA	1.01	1.35	0.94	0.83	1.35	0.22
XP_050050401.1_Homeobox	CAAGTGCGTG	1.23	0	1.34	0	1.34	0.74
XP_050022915.1_Homeobox	YTAATCCNN	1.08	1.2	0.97	1.32	1.32	0.15
XP_054926787.1_Homeobox	NTAACGAC	0.95	0.87	1.08	1.31	1.31	0.19
XP_050034039.1_Homeobox	NTAACGAC	0.95	0.87	1.08	1.31	1.31	0.19
XP_050033548.1_zf-C2H2,zf-C2H2,zf-C2H2,zf-C2H2,zf-C2H2	NGACCACCCAN	0.97	1.27	1.29	0.66	1.29	0.3
XP_054926440.1_RFX_DNA_binding	CGTTGCTAB	0.98	1.13	0.95	1.29	1.29	0.15
XP_050022924.1_Homeobox	NTAATTGN	1.01	1.04	1	1.28	1.28	0.13
XP_050039111.2_CSD	GATGGWACR	1.07	0.88	0.7	1.28	1.28	0.25
XP_050025717.1_CSD	GATGGWACR	1.07	0.88	0.7	1.28	1.28	0.25
XP_050039946.1_Homeobox	CGTCGTAAAYSB	0.99	0.98	1.27	1.18	1.27	0.15
XP_050045237.1_zf-C4	RAGGTCAT	1.27	1.24	1.23	0.63	1.27	0.31
XP_050025649.1_zf-C2H2,zf-C2H2,zf-C2H2,zf-C2H2,zf-C2H2,zf-C2H2,zf-C2H2,zf-C2H2,zf-C2H2	TCCCCTGGGG	1.09	1.26	0.6	0.4	1.26	0.4
XP_050034410.1_HLH	NATCACGTGRN	1.26	1.1	1	0.84	1.26	0.18
XP_054933538.1_E2F_TDP	SSGCGGGAAVN	1.25	0.82	0.71	0.55	1.25	0.3
XP_050024926.1_HLH	NCACGTGNN	1.03	1.02	1.03	1.25	1.25	0.11
XP_054933271.1_Homeobox	TTAATTAR	1.12	0.97	1.03	1.25	1.25	0.12
XP_050044657.2_Homeobox	WTAATTTAATTAW	1.24	0	0	0	1.24	0.62
XP_054924690.1_HLH	RMCACGTGCC	1.18	1.24	1.05	0.84	1.24	0.18
XP_050022755.1_Homeobox	AWTTTAATTAA	1.12	1.24	0.8	0.63	1.24	0.28
XP_050035940.2_Homeobox	NTAATTGV	1.03	1.11	1.04	1.24	1.24	0.1
XP_054917575.1_Homeobox	CTCAACGAS	0.85	0.83	1.24	1.12	1.24	0.2
XP_050044744.1_Homeobox	YTAAGTGC	1.03	1.08	0.98	1.23	1.23	0.11
XP_050026421.1_Forkhead	TCRTAAACA	1.02	1.21	1.14	1.19	1.21	0.09
XP_054919104.1_Homeobox	TAATTRSATTA	1.21	1.11	0.89	0.51	1.21	0.31
XP_054927866.1_Homeobox	HTAATCCB	1.09	1.21	0.99	0.91	1.21	0.13
XP_050036341.1_bZIP_1	GATGACGY	0.96	1.04	1.09	1.21	1.21	0.1
XP_050025804.1_HLH	GCACGTGTC	1.07	1.1	1.08	1.2	1.2	0.06
XP_054929591.1_HLH	MCACGTG	1.03	1.2	0.91	1.07	1.2	0.12
XP_050036714.1_Homeobox	VCGTATCRYN	1.05	1.19	1.07	0.91	1.19	0.12
XP_050049089.1_Homeobox	SSTAATTAGB	1.05	1.19	1.05	0.73	1.19	0.2
XP_050045299.1_Forkhead	TGTTTACATA	0.98	1.1	1.19	1.19	1.19	0.1
XP_050043507.1_HLH	MACATATGGN	1	0.73	1.01	1.18	1.18	0.19
XP_054929710.1_zf-C4	AGGTCA	1.07	0.93	1.07	1.18	1.18	0.1
XP_050033586.1_Homeobox	NTAAYGAB	1.06	0.88	1	1.18	1.18	0.13
XP_050050376.1_Homeobox	TTAATTAG	0.98	1.18	1.13	0.72	1.18	0.21
XP_050028232.1_HLH	TCACGTG	1.04	1.18	0.95	1.07	1.18	0.09
XP_050042938.1_T-box	KNAGGTGTGAAW	1.17	0.83	1.14	0.51	1.17	0.31
XP_050048826.1_Forkhead	GTAAACAA	0.86	1.17	0.96	0.69	1.17	0.2
XP_050043990.1_T-box	NYVACACSTN	1.01	1.04	1.01	1.17	1.17	0.07
XP_050041887.1_DM	TGTAWCWWWT	0.96	0.95	1.06	1.16	1.16	0.1
XP_050047216.1_Forkhead	YAWATAAACAAHB	0.97	1.16	0.88	0.83	1.16	0.15
XP_050026730.1_bZIP_1	GTKACGTCAT	0.92	0.86	1.16	0.78	1.16	0.16
XP_050028791.1_Homeobox	TTAATTAS	1.16	1.08	1.09	1.05	1.16	0.05
XP_050036148.1_HLH	GTACGTGACC	1.15	1.16	0.98	0.65	1.16	0.24
XP_050028099.1_HLH	GTACGTGACC	1.15	1.16	0.98	0.65	1.16	0.24
XP_050039229.1_HLH	AACACCTGCR	1.16	0.42	0.76	0.89	1.16	0.31
XP_050031191.1_Ets	AASGAGGAAGTR	0.89	0.65	1.15	0	1.15	0.49
XP_050047227.1_Homeobox	WTAAYGAB	1.01	1	1	1.15	1.15	0.07
XP_054924594.1_zf-C4	NAGGTCAH	1.04	0.92	1.15	1.1	1.15	0.1
XP_050024427.1_Homeobox	CTAATTAY	1.04	1.15	1	1.02	1.15	0.07
XP_050034781.2_Homeobox	BTAAWTGN	1.01	1.05	1.01	1.15	1.15	0.06
XP_054929576.1_HLH	ATCACGYGA	1.1	1.15	1.01	0.88	1.15	0.12
XP_050034041.1_Homeobox	BTAATKRC	1.04	1.14	1.04	0.92	1.14	0.09
XP_054927227.1_HMG_box	WNTGCTGACT	1.06	1.14	0.97	1.07	1.14	0.07
XP_050037020.1_Homeobox	TGAYAC	1	1.04	1.04	1.13	1.13	0.06
XP_050033342.1_zf-C4	SAGGTCAN	1.06	0.88	1.13	1.09	1.13	0.11
XP_050038614.1_RFX_DNA_binding	CKGTTGCCAGG	1.02	1.03	0.85	1.13	1.13	0.12
XP_050046295.1_Homeobox	YTAATTA	1.07	1.12	0.89	0.87	1.12	0.13
XP_050027719.2_GATA,GATA	VWGATAAGR	1.12	1.07	1.05	1.09	1.12	0.03
XP_050027173.1_GATA,GATA	VWGATAAGR	1.12	1.07	1.05	1.09	1.12	0.03
XP_050027721.1_GATA,GATA	VWGATAAGR	1.12	1.07	1.05	1.09	1.12	0.03
XP_054918786.1_Homeobox	NNNTAATTAR	1.04	1.12	0.98	0.85	1.12	0.12
XP_050048722.1_Homeobox	STAATTRS	1.08	1.08	1.05	1.12	1.12	0.03
XP_050041780.2_bZIP_1,bZIP_1	RTTACGTAAY	0.95	0.84	1.12	0.84	1.12	0.13
XP_050049216.1_zf-C4	BAAAGGTCAN	1.02	0.83	0.98	1.12	1.12	0.12
XP_050049673.1_zf-C4	CAAGGTCAT	0.95	1.12	0.61	0.94	1.12	0.21
XP_050044718.1_zf-C2H2,zf-C2H2,zf-C2H2	GCCACGCCCMCY	1.06	0.96	0.86	1.12	1.12	0.11
XP_050038911.2_Homeobox	HTAAYGAB	1.04	1.02	1.05	1.12	1.12	0.04
XP_054933935.1_Homeobox	CTAATCCC	1.12	0.86	1.01	0.84	1.12	0.13
XP_050051155.1_zf-C4	AAGGTCAH	1.06	0.72	0.92	1.12	1.12	0.18
XP_054933970.1_HLH	RGCAGCTGCY	1.02	1.11	0.9	0.78	1.11	0.15
XP_054921277.1_HLH	RGCAGCTGCY	1.02	1.11	0.9	0.78	1.11	0.15
XP_054917090.1_HLH	RGCAGCTGCY	1.02	1.11	0.9	0.78	1.11	0.15
XP_050048445.1_HLH	RGCAGCTGCY	1.02	1.11	0.9	0.78	1.11	0.15
XP_050025009.1_HLH	RGCAGCTGCY	1.02	1.11	0.9	0.78	1.11	0.15
XP_054926940.1_Homeobox	HTAATGAB	1.01	1.06	1.1	1.11	1.11	0.04
XP_054922558.1_zf-C2H2,zf-C2H2,zf-C2H2,zf-C2H2,zf-C2H2	WTCACTTTCACTT	1.01	0.97	1.11	0.66	1.11	0.2
XP_050040349.1_HLH	AHCAGCTGG	1.01	0.92	1.09	1.11	1.11	0.08
XP_050033624.1_Homeobox	TAATTARATTA	1.11	0.69	0.78	0.71	1.11	0.2
XP_054927575.1_Homeobox	NDYGATACGY	1.08	1.11	0.92	0.8	1.11	0.14
XP_050034044.1_Homeobox	GTAATGAC	1.01	0.99	0.99	1.11	1.11	0.06
XP_050041440.1_Homeobox	NYTAATTAR	1.11	1.06	1.03	1	1.11	0.04
XP_050052649.1_PAX	CANTSAWGCG	1.04	1.01	1.11	1.06	1.11	0.04
XP_050030448.1_Homeobox	SSTAATTACS	1.02	1.07	1.1	0.84	1.1	0.12
XP_050048882.1_Homeobox	GCTAATTAC	0.91	0.98	1.1	1	1.1	0.08
XP_054920691.1_DM	TAATKTATWA	1.1	0.97	1.09	0.95	1.1	0.08
XP_050048522.1_HLH	SSCACGYGHC	1.04	1.05	1.06	1.1	1.1	0.03
XP_050025628.1_HLH	SSCACGYGHC	1.04	1.05	1.06	1.1	1.1	0.03
XP_050052784.1_HLH	SSCACGYGHC	1.04	1.05	1.06	1.1	1.1	0.03
XP_050031863.1_Forkhead	GTAAACAA	1.01	1.08	1.1	1.07	1.1	0.04
XP_050049570.1_bZIP_1	TKDYGCAAYN	1.02	1.02	1.02	1.09	1.09	0.04
XP_050043608.2_Homeobox	YTAATTRR	1.09	1.05	1.03	0.96	1.09	0.05
XP_050049689.1_Homeobox	TTAAYGAD	1.04	0.98	1.01	1.09	1.09	0.05
XP_050031162.1_HLH	AMCATATGKT	0.8	0	1.09	0	1.09	0.56
XP_050037453.1_Homeobox	GTBAAGTGB	1.01	0.95	1.09	0.99	1.09	0.06
XP_050043864.1_bZIP_1	RTGACGTCAY	0.87	0.63	0.88	1.09	1.09	0.19
XP_054926743.1_HLH	VCAGGTGBN	1.01	1.09	0.92	1.06	1.09	0.07
XP_050035475.2_Homeobox	CTAATTRS	1.07	1	1.08	0.88	1.08	0.09
XP_050037291.1_zf-C2H2,zf-C2H2,zf-C2H2,zf-C2H2	GGCGGCCATTTTGD	1.01	1.08	0.54	0	1.08	0.5
XP_050031701.1_HLH	VCACGTGGN	1	1.08	1.03	0.94	1.08	0.06
XP_054928463.1_HLH	VCACGTGGN	1	1.08	1.03	0.94	1.08	0.06
XP_050033968.1_HLH	VCACGTGGN	1	1.08	1.03	0.94	1.08	0.06
XP_050050601.2_HLH	VCACGTGGN	1	1.08	1.03	0.94	1.08	0.06
XP_050031698.1_HLH	VCACGTGGN	1	1.08	1.03	0.94	1.08	0.06
XP_050030931.1_Homeobox	TGACAG	1.04	0.99	1.01	1.08	1.08	0.04
XP_050045295.1_zf-C4	NRAGGTCAN	1.03	0.89	1.08	0.93	1.08	0.08
XP_050022475.1_Homeobox	CTAATCCS	1.08	0.97	0.97	0.95	1.08	0.06
XP_054928247.1_HPD	NNBAAGAHRN	1.02	1.08	1.02	1.03	1.08	0.03
XP_050041891.1_DM	WTGTATCWAW	0.98	1	0.94	1.07	1.07	0.06
XP_050049083.1_Homeobox	NTAAYGAB	1	0.99	1.02	1.07	1.07	0.04
XP_050049548.1_bZIP_1	RTKDCGCAAT	1.03	1.07	0.97	1.07	1.07	0.05
XP_050050157.1_bZIP_1	WWNTGCTGMGTCAGCANWW	1.07	0	0	0	1.07	0.54
XP_054927269.1_HLH	NCACGTGMHH	1.07	1.04	1.03	0.97	1.07	0.04
XP_050043975.1_Homeobox	NTAATTAG	1.07	1.03	1.02	1.04	1.07	0.02
XP_050051919.2_HLH	ACCATATGKY	1.05	0.76	0.85	1.07	1.07	0.15
XP_050048415.1_HLH	RGCAGCTGCH	1.03	1.07	0.97	0.76	1.07	0.14
XP_050024462.1_Homeobox	NYTAATTARN	0.97	0.98	1.06	0.79	1.06	0.11
XP_050049439.1_Homeobox	TTAATKAC	1.03	1.06	0.95	0.89	1.06	0.08
XP_054919254.1_zf-C4	AAGGTCA	1.06	0.8	0.92	0.76	1.06	0.13
XP_050035425.1_Homeobox	NTAATBGNB	1.02	1.03	1.01	1.06	1.06	0.02
XP_054918796.1_Homeobox	NNNWRATTRN	1	1.02	1	1.05	1.05	0.02
XP_050044275.1_HMG_box	ATTGTNNNN	1	0.96	1	1.05	1.05	0.04
XP_050040097.1_Homeobox	TAATTAGATTA	1.04	0.9	0.28	0	1.04	0.5
XP_050031029.1_AT_hook,AT_hook,AT_hook	NNRDWAAT	1	1.02	1	1.04	1.04	0.02
XP_054927170.1_Pou,Homeobox	NYATAATTAN	0.99	0.95	1.04	0.91	1.04	0.06
XP_054921515.1_CUT,CUT,CUT,Homeobox	TTRAAC	1.04	1.02	1	0.92	1.04	0.05
XP_050034652.2_Ets	GACCGGAAGTR	0.87	1.04	0.75	0.38	1.04	0.28
XP_050052000.1_Homeobox	TGTCAAAN	0.98	1.01	1.04	0.96	1.04	0.03
XP_054933393.1_ARID	NDATHAAAN	1.01	1.04	0.98	0.98	1.04	0.03
XP_054918881.1_TCR,TCR	NDWTTYAAAH	1.04	0.98	1	1.04	1.04	0.03
XP_050029892.1_Forkhead	GTAAACA	1	1.03	1.02	1	1.03	0.02
XP_054932921.1_bZIP_1	GRTGACRTCAYC	1.03	0.44	0.89	0.77	1.03	0.25
XP_050036374.1_Homeobox	NTAATBNVATTAN	1.03	0.84	0.68	0.46	1.03	0.24
XP_054919848.1_Homeobox	HTAACGAS	1.03	0.93	1.01	0.98	1.03	0.04
XP_050049190.1_Homeobox	WAACA	1	1.02	1	1.03	1.03	0.01
XP_050049266.1_Homeobox	WAACA	1	1.02	1	1.03	1.03	0.01
XP_050030636.1_Ets	VACCGGAAGTN	0.95	1.03	0.86	0.3	1.03	0.33
XP_050034042.1_Homeobox	NNNNAKTAATYNNNNN	0.99	1.02	1	0.8	1.02	0.1
XP_050050374.1_zf-C4	TCAAGGTCAH	0.98	1.02	0.94	0.58	1.02	0.2
XP_050044800.1_SRF-TF	CYAWATWTGG	1.02	0.72	1.01	0.57	1.02	0.22
XP_050051236.1_Ets	GACCGGAAGTS	1.02	0.57	0.9	0	1.02	0.46
XP_050035997.1_Ets	NACCGGAARY	0.98	1.01	0.92	0.74	1.01	0.12
XP_050043140.1_Forkhead	VNMAACANN	1	1	1	1	1	0
XP_054932107.1_T-box	AGGTGTGA	0.83	1	0.94	0.28	1	0.33
XP_050044003.1_T-box	AGGTGTGA	0.83	1	0.94	0.28	1	0.33
XP_050049369.1_ARID	NNNAWATTNN	1	0.97	1	0.96	1	0.02
XP_050034046.1_Homeobox	TTAATTAG	0.95	1	0.92	0.69	1	0.14
XP_050039468.1_Homeobox	ATTAATTA	0.95	0.92	0.98	0.8	0.98	0.08
XP_054920411.1_CUT,Homeobox	DTTATTGATTTTT	0.84	0.27	0.74	0.98	0.98	0.31
XP_050031496.1_Myb_DNA-binding	TGAATCCATYN	0.97	0.98	0.8	0.35	0.98	0.3
XP_050031369.1_Myb_DNA-binding	TGAATCCATYN	0.97	0.98	0.8	0.35	0.98	0.3
XP_050049969.1_Homeobox	CGTTAATTGCT	0.85	0.97	0.71	0	0.97	0.44
XP_050048726.1_Homeobox	GCTAATTANN	0.94	0.97	0.97	0.63	0.97	0.17
XP_050035959.1_Ets	NRCCGGAART	0.95	0.96	0.94	0.89	0.96	0.03
XP_050047222.1_zf-C2H2,zf-C2H2,zf-C2H2,zf-C2H2,zf-C2H2	CACCTGT	0.94	0.92	0.96	0.92	0.96	0.02
XP_050023625.1_bZIP_1	ATGACTCAH	0.94	0.95	0.89	0.72	0.95	0.11
XP_050048539.1_E2F_TDP	WAATGGCGCCAAAA	0.59	0	0.94	0	0.94	0.46
XP_050036210.2_PAX	RTCATGCGTGACG	0.91	0.94	0.37	0	0.94	0.45
XP_050044939.1_Forkhead	CGAAGRACCK	0.82	0	0.63	0	0.82	0.43
XP_050052105.2_zf-C2H2,zf-C2H2,zf-C2H2,zf-C2H2,zf-C2H2,zf-C2H2	ATAAATCACAGCAYNC	0.82	0	0	0	0.82	0.41
XP_050037323.1_HLH	AADTCGTGACT	0.67	0.35	0.8	0	0.8	0.36
XP_050043065.1_HLH	AACAGCTGACRC	0.44	0.6	0	0	0.6	0.31
XP_050043517.1_HLH	AACAGCTGACRC	0.44	0.6	0	0	0.6	0.31
XP_050050124.1_zf-C2H2,zf-C2H2,zf-C2H2,zf-C2H2,zf-C2H2	NGCAACAGGTG	0.6	0.29	0.48	0	0.6	0.26
XP_050050155.1_zf-C2H2,zf-C2H2,zf-C2H2,zf-C2H2,zf-C2H2	NGCAACAGGTG	0.6	0.29	0.48	0	0.6	0.26
XP_050040940.1_Ets	AAACCGGAAGTA	0.24	0	0	0	0.24	0.12
XP_050044481.1_zf-C2H2,zf-C2H2,zf-C2H2,zf-C2H2,zf-C2H2	VGACCCCCTGCTGTGM	0	0	0	0	0	0
XP_050027642.1_CSD	TCGTGTAGGTCGGTGGK	0	0	0	0	0	0
XP_054930050.1_HMG_box	NAACAATAACATTGTTN	0	0	0	0	0	0
XP_050047284.1_zf-C4	AWNTAGGTCASTAGGTCA	0	0	0	0	0	0
XP_054931507.1_RFX_DNA_binding	CGTTGCCATGGCAACG	0	0	0	0	0	0
XP_054922540.1_GATA,GATA	RMGATAACRNYGTTATCKY	0	0	0	0	0	0
XP_054922164.1_Runt	CWAACCACAAAAACCACGAAH	0	0	0	0	0	0
XP_050049082.1_zf-C2H2,zf-C2H2,zf-C2H2,zf-C2H2,zf-C2H2	ATTACCATACAAGTGCAV	0	0	0	0	0	0
XP_050026652.1_Runt	CWAACCACAAAAACCACGAAH	0	0	0	0	0	0
XP_050045768.1_HLH	RVCATATGTCRCSBTATTT	0	0	0	0	0	0
XP_050047272.1_T-box	TTCACACCTARGTGTGAA	0	0	0	0	0	0
XP_050035103.1_HLH	AAAACAGCTGTTTT	0	0	0	0	0	0
XP_050048949.1_COE1_DBD	BWATTCCCWWGGGAATWV	0	0	0	0	0	0
XP_050032325.1_zf-C2H2,zf-C2H2,zf-C2H2	RCCACGCCCMCSCCACGCCCMC	0	0	0	0	0	0
XP_054919793.1_zf-C2H2,zf-C2H2,zf-C2H2,zf-C2H2	TGCAGTGATTTATT	0	0	0	0	0	0
XP_050052108.1_zf-C2H2,zf-C2H2,zf-C2H2,zf-C2H2	TGCAGTGATTTATT	0	0	0	0	0	0
XP_050049454.1_zf-C4	DTGGACTTTGGACTY	0	0	0	0	0	0
XP_050026401.1_zf-C2H2,zf-C2H2,zf-C2H2,zf-C2H2,zf-C2H2,zf-C2H2	NRGGCCGTGTGCAAAAS	0	0	0	0	0	0
XP_050025895.1_HLH	NKCACGTGMNNNTCACGTGMN	0	0	0	0	0	0
XP_050049516.1_T-box	TTCACACCTARGTGTGAA	0	0	0	0	0	0
XP_054927033.1_HLH	GGGBMKCAGCTGCGTCCC	0	0	0	0	0	0

## Sheet: -log(p-value)
motif name	consensus	promoters_2000_symbols_adult_synganglion_female_fed_vs_unfed_sig_lfc2_up	promoters_500_symbols_adult_synganglion_female_fed_vs_unfed_sig_lfc2_up	promoters_2000_symbols_adult_synganglion_female_fed_vs_unfed_sig_lfc2_down	promoters_500_symbols_adult_synganglion_female_fed_vs_unfed_sig_lfc2_down	max	sd
XP_050033754.1_E2F_TDP	NGCGCGCGCN	0.23	0.1	2.99	2.72	2.99	1.56
XP_050028791.1_Homeobox	TTAATTAS	2.69	0.46	0.61	0.3	2.69	1.12
XP_050043608.2_Homeobox	YTAATTRR	2.57	0.46	0.4	0.2	2.57	1.11
XP_050030931.1_Homeobox	TGACAG	2.46	0.22	0.21	0.45	2.46	1.09
XP_050036173.1_Forkhead	AAACAATAAYATT	2.35	1.59	0.48	0	2.35	1.06
XP_050027173.1_GATA,GATA	VWGATAAGR	2.27	0.48	0.44	0.38	2.27	0.92
XP_050027719.2_GATA,GATA	VWGATAAGR	2.27	0.48	0.44	0.38	2.27	0.92
XP_050027721.1_GATA,GATA	VWGATAAGR	2.27	0.48	0.44	0.38	2.27	0.92
XP_050034410.1_HLH	NATCACGTGRN	2.12	0.46	0.25	0.13	2.12	0.93
XP_050042673.1_Pou,Homeobox	TAATGAGVBGTAATGA	0.59	2.12	0	0	2.12	1
XP_050052832.1_HLH	RACATATGGN	0.23	0.05	2.07	0.46	2.07	0.93
XP_054922647.1_HLH	TGCGTGAC	0.93	0.66	2.07	0.6	2.07	0.68
XP_054927105.1_HLH	CACGTGACC	1.97	1.19	0.88	0.53	1.97	0.61
XP_054924690.1_HLH	RMCACGTGCC	1.83	1.13	0.37	0.11	1.83	0.78
XP_054929792.1_Pou,Homeobox	ATGCATAATTRAT	1.83	0.64	0.15	0	1.83	0.83
XP_054927269.1_HLH	NCACGTGMHH	1.82	0.47	0.37	0.2	1.82	0.75
XP_050034041.1_Homeobox	BTAATKRC	1.82	1.3	0.72	0.13	1.82	0.73
XP_050043990.1_T-box	NYVACACSTN	0.68	0.63	0.21	1.69	1.69	0.63
XP_054927866.1_Homeobox	HTAATCCB	1.69	1.15	0.2	0.15	1.69	0.75
XP_054932882.1_Homeobox	NTAATTSGATTAS	1.51	1.65	0.17	0	1.65	0.87
XP_050047835.1_Forkhead	RTAAACAAACAH	1.63	1.36	0.33	0.36	1.63	0.67
XP_050043975.1_Homeobox	NTAATTAG	1.62	0.38	0.35	0.31	1.62	0.64
XP_050049689.1_Homeobox	TTAAYGAD	1.6	0.2	0.2	0.51	1.6	0.67
XP_050041440.1_Homeobox	NYTAATTAR	1.59	0.42	0.36	0.26	1.59	0.63
XP_050045237.1_zf-C4	RAGGTCAT	1.59	0.61	0.69	0.08	1.59	0.63
XP_050022924.1_Homeobox	NTAATTGN	0.56	0.48	0.16	1.58	1.58	0.61
XP_050024187.1_HLH	DMCATATGKH	0.23	0.34	0.29	1.57	1.57	0.64
XP_050030905.1_HLH	DMCATATGKH	0.23	0.34	0.29	1.57	1.57	0.64
XP_050036669.2_zf-C2H2,zf-C2H2,zf-C2H2,zf-C2H2,zf-C2H2	GTGAACGYYDHHVCTACAC	1.55	0	0	0	1.55	0.77
XP_050033143.1_LAG1-DNAbind	MGKTTCCCACAVT	0.91	1.5	0	0	1.5	0.74
XP_050037453.1_Homeobox	GTBAAGTGB	0.44	0.13	1.5	0.23	1.5	0.63
XP_054933271.1_Homeobox	TTAATTAR	1.49	0.22	0.34	0.6	1.49	0.57
XP_054919827.1_Homeobox	CTAAACGG	0.22	0.05	0.74	1.49	1.49	0.65
XP_050036714.1_Homeobox	VCGTATCRYN	1.09	1.49	0.8	0.13	1.49	0.57
XP_050023270.1_MH1	TTGGCANNNTGCCAA	1.11	1.06	1.48	0.85	1.48	0.26
XP_054929576.1_HLH	ATCACGYGA	1.47	0.84	0.27	0.13	1.47	0.61
XP_054921515.1_CUT,CUT,CUT,Homeobox	TTRAAC	1.47	0.38	0.18	0.11	1.47	0.63
XP_050052649.1_PAX	CANTSAWGCG	0.88	0.29	1.46	0.39	1.46	0.53
XP_050034501.1_Ets	RACCGGAAGTN	0.16	1.45	0.43	0	1.45	0.65
XP_050049393.1_zf-C2H2,zf-C2H2,zf-C2H2	NHMCGCCCACGCMM	0.88	0.92	1.45	0.73	1.45	0.31
XP_050033586.1_Homeobox	NTAAYGAB	1.44	0.05	0.19	0.65	1.44	0.63
XP_054928247.1_HPD	NNBAAGAHRN	0.87	1.44	0.27	0.37	1.44	0.54
XP_050048722.1_Homeobox	STAATTRS	1.41	0.55	0.47	0.45	1.41	0.46
XP_050044963.2_zf-C4	GAGATCAA	1.39	1.13	0.67	1.24	1.39	0.31
XP_050025651.1_HLH	NWGCACGTGAYN	1.38	1.3	0.31	0.09	1.38	0.67
XP_054921568.1_HLH	NWGCACGTGAYN	1.38	1.3	0.31	0.09	1.38	0.67
XP_054921563.1_HLH	NWGCACGTGAYN	1.38	1.3	0.31	0.09	1.38	0.67
XP_050024926.1_HLH	NCACGTGNN	0.89	0.35	0.39	1.35	1.35	0.47
XP_054929591.1_HLH	MCACGTG	0.61	1.35	0.03	0.36	1.35	0.56
XP_054920691.1_DM	TAATKTATWA	1.31	0.22	0.59	0.2	1.31	0.52
XP_050042754.1_HLH	GTRACAGCTG	0.59	0.04	0.27	1.26	1.26	0.53
XP_054918881.1_TCR,TCR	NDWTTYAAAH	1.26	0.19	0.16	0.33	1.26	0.52
XP_050026421.1_Forkhead	TCRTAAACA	0.4	1.21	1.25	0.56	1.25	0.44
XP_054926909.1_Homeobox	TGACAGCTGTCA	0.28	1.25	0.37	0	1.25	0.54
XP_050024699.1_HLH	GCGACAGCTGTCGC	0.64	1.23	0	0	1.23	0.59
XP_054927575.1_Homeobox	NDYGATACGY	1.22	0.67	0.06	0.07	1.22	0.55
XP_050045299.1_Forkhead	TGTTTACATA	0.18	0.52	1.19	0.49	1.19	0.42
XP_054929710.1_zf-C4	AGGTCA	1.18	0.13	0.63	0.62	1.18	0.43
XP_050040349.1_HLH	AHCAGCTGG	0.4	0.09	1.15	0.5	1.15	0.45
XP_050035940.2_Homeobox	NTAATTGV	1.03	1.05	0.65	1.15	1.15	0.22
XP_050051269.1_zf-C2H2,zf-C2H2,zf-C2H2,zf-C2H2,zf-C2H2	AACCACCTGTTR	0.28	0.11	0.56	1.14	1.14	0.45
XP_050046295.1_Homeobox	YTAATTA	1.12	0.68	0.03	0.13	1.12	0.51
XP_050022915.1_Homeobox	YTAATCCNN	1.11	0.94	0.17	0.78	1.11	0.41
XP_050041853.1_zf-C2H2,zf-C2H2,zf-C2H2	VRCCMCGCCCN	1.04	1.11	0.06	0.33	1.11	0.52
XP_050023735.1_zf-C2H2,zf-C2H2,zf-C2H2	VRCCMCGCCCN	1.04	1.11	0.06	0.33	1.11	0.52
XP_054926940.1_Homeobox	HTAATGAB	0.38	0.47	1.1	0.46	1.1	0.34
XP_050036805.1_SRF-TF	CCATACATGG	0.56	0.09	1.1	0.24	1.1	0.45
XP_050045880.1_zf-C2H2,zf-C2H2,zf-C2H2	TWRGCCCCGCCCMCH	0.17	0.4	0.53	1.09	1.09	0.39
XP_050049533.1_zf-C4	DAAACTRGAGCA	1.08	1.03	0.27	0.15	1.08	0.49
XP_054933538.1_E2F_TDP	SSGCGGGAAVN	1.08	0.11	0.06	0.05	1.08	0.5
XP_050034781.2_Homeobox	BTAAWTGN	0.58	0.7	0.17	1.07	1.07	0.37
XP_050028232.1_HLH	TCACGTG	0.64	1.07	0.11	0.37	1.07	0.41
XP_050031698.1_HLH	VCACGTGGN	0.17	1.06	0.49	0.11	1.06	0.44
XP_050031701.1_HLH	VCACGTGGN	0.17	1.06	0.49	0.11	1.06	0.44
XP_050050601.2_HLH	VCACGTGGN	0.17	1.06	0.49	0.11	1.06	0.44
XP_050033968.1_HLH	VCACGTGGN	0.17	1.06	0.49	0.11	1.06	0.44
XP_054928463.1_HLH	VCACGTGGN	0.17	1.06	0.49	0.11	1.06	0.44
XP_050034033.1_Homeobox	GNRGRBTTAATGGSYTHGK	1.04	0.79	0.55	0	1.04	0.45
XP_054917575.1_Homeobox	CTCAACGAS	0.02	0.08	1.04	0.36	1.04	0.47
XP_050048254.1_bZIP_1	ACACGTGGC	1.04	0.32	0.73	0.63	1.04	0.3
XP_050026768.1_zf-C2H2,zf-C2H2,zf-C2H2,zf-C2H2,zf-C2H2	TGCTACTGTD	1	1.04	0.79	0.81	1.04	0.13
XP_050026769.1_zf-C2H2,zf-C2H2,zf-C2H2,zf-C2H2,zf-C2H2	TGCTACTGTD	1	1.04	0.79	0.81	1.04	0.13
XP_050026004.1_zf-C2H2,zf-C2H2,zf-C2H2	GCCACGCCCCCH	0.45	1.03	0.72	0.92	1.03	0.25
XP_050034039.1_Homeobox	NTAACGAC	0.03	0.05	0.85	1.02	1.02	0.52
XP_054926787.1_Homeobox	NTAACGAC	0.03	0.05	0.85	1.02	1.02	0.52
XP_050049179.1_Homeobox	TACGTGWWWWWWCGCGTW	0.69	1.01	0.29	0	1.01	0.45
XP_050050367.1_Homeobox	TAATTGNWNNNNNNNCAATTR	0.16	0	1.01	0	1.01	0.48
XP_050039558.1_zf-C4	GGGGTCACG	0.04	0.01	0.98	0.86	0.98	0.52
XP_050049662.1_zf-C4	GGGGTCACG	0.04	0.01	0.98	0.86	0.98	0.52
XP_050049570.1_bZIP_1	TKDYGCAAYN	0.98	0.38	0.28	0.57	0.98	0.31
XP_050052046.1_HLH	RCCACCTGK	0.27	0.07	0.3	0.98	0.98	0.4
XP_050044836.1_zf-C2H2,zf-C2H2,zf-C2H2	NGCCACGCCCCCC	0.57	0.97	0.09	0	0.97	0.45
XP_050047836.1_Forkhead	TWDAYATAAACAWRAW	0.3	0.28	0.74	0.97	0.97	0.34
XP_054933201.1_Homeobox	GYTAATTRRSSYYAATTARC	0.61	0.95	0	0	0.95	0.47
XP_054928208.1_Forkhead	GTAAACAA	0.82	0.92	0.04	0	0.92	0.49
XP_054918786.1_Homeobox	NNNTAATTAR	0.92	0.85	0.12	0.08	0.92	0.46
XP_050046919.1_HLH	SCACGTGGSNGSSGS	0.92	0.82	0.72	0.59	0.92	0.14
XP_054919104.1_Homeobox	TAATTRSATTA	0.91	0.35	0.15	0.06	0.91	0.38
XP_054924594.1_zf-C4	NAGGTCAH	0.53	0.14	0.91	0.38	0.91	0.32
XP_050023689.1_RFX_DNA_binding	SGTTGCTAGGCAACS	0	0	0.9	0	0.9	0.45
XP_050023582.1_Forkhead	VYTAYRTAAACA	0.31	0.9	0.17	0.15	0.9	0.35
XP_050044744.1_Homeobox	YTAAGTGC	0.8	0.65	0.1	0.89	0.89	0.35
XP_050035475.2_Homeobox	CTAATTRS	0.89	0.27	0.56	0.14	0.89	0.33
XP_050035425.1_Homeobox	NTAATBGNB	0.87	0.52	0.19	0.46	0.87	0.28
XP_050036783.1_Homeobox	TGACAGCTGTCA	0.11	0.87	0.23	0	0.87	0.39
XP_050033342.1_zf-C4	SAGGTCAN	0.75	0.08	0.87	0.38	0.87	0.36
XP_054933935.1_Homeobox	CTAATCCC	0.86	0.12	0.27	0.14	0.86	0.35
XP_050052846.1_HLH	VNGGCACGCGMCAK	0.26	0.84	0.1	0	0.84	0.38
XP_050052845.1_HLH	VNGGCACGCGMCAK	0.26	0.84	0.1	0	0.84	0.38
XP_054926440.1_RFX_DNA_binding	CGTTGCTAB	0.15	0.75	0.12	0.83	0.83	0.38
XP_050031029.1_AT_hook,AT_hook,AT_hook	NNRDWAAT	0.06	0.82	0.01	0.58	0.82	0.4
XP_050024427.1_Homeobox	CTAATTAY	0.72	0.81	0.23	0.27	0.81	0.3
XP_050050376.1_Homeobox	TTAATTAG	0.2	0.75	0.81	0.06	0.81	0.38
XP_050039946.1_Homeobox	CGTCGTAAAYSB	0.24	0.24	0.79	0.38	0.79	0.26
XP_054924506.1_GCM	WATATGCGGGTHB	0.35	0.62	0.67	0.78	0.78	0.18
XP_054926743.1_HLH	VCAGGTGBN	0.32	0.77	0.01	0.39	0.77	0.31
XP_050025287.2_PAX,Homeobox	TAATTGATTA	0.76	0.37	0.15	0	0.76	0.33
XP_050038911.2_Homeobox	HTAAYGAB	0.75	0.33	0.53	0.48	0.75	0.17
XP_050033548.1_zf-C2H2,zf-C2H2,zf-C2H2,zf-C2H2,zf-C2H2	NGACCACCCAN	0.21	0.61	0.73	0.09	0.73	0.31
XP_050046291.1_zf-C2H2,zf-C2H2,zf-C2H2	MTCACGCCCMCC	0.73	0.49	0.49	0.33	0.73	0.16
XP_054919848.1_Homeobox	HTAACGAS	0.72	0.11	0.23	0.21	0.72	0.27
XP_050025717.1_CSD	GATGGWACR	0.72	0.1	0	0.64	0.72	0.37
XP_050039111.2_CSD	GATGGWACR	0.72	0.1	0	0.64	0.72	0.37
XP_050039229.1_HLH	AACACCTGCR	0.71	0.01	0.07	0.18	0.71	0.32
XP_050046825.1_zf-C2H2,zf-C2H2,zf-C2H2	GGCCCCGCCCH	0.31	0.28	0.25	0.71	0.71	0.22
XP_050042938.1_T-box	KNAGGTGTGAAW	0.71	0.13	0.41	0.06	0.71	0.29
XP_050049439.1_Homeobox	TTAATKAC	0.7	0.51	0.06	0.12	0.7	0.31
XP_050025804.1_HLH	GCACGTGTC	0.7	0.56	0.49	0.55	0.7	0.09
XP_054922906.1_zf-C4	TGAGGTCAATNN	0.68	0.64	0.4	0.65	0.68	0.13
XP_050048522.1_HLH	SSCACGYGHC	0.68	0.51	0.6	0.5	0.68	0.08
XP_050025628.1_HLH	SSCACGYGHC	0.68	0.51	0.6	0.5	0.68	0.08
XP_050052784.1_HLH	SSCACGYGHC	0.68	0.51	0.6	0.5	0.68	0.08
XP_050049190.1_Homeobox	WAACA	0.1	0.67	0.02	0.38	0.67	0.29
XP_050049266.1_Homeobox	WAACA	0.1	0.67	0.02	0.38	0.67	0.29
XP_050026260.1_Myb_DNA-binding,Myb_DNA-binding	GATTTAACATAA	0.33	0.66	0.03	0	0.66	0.31
XP_050047227.1_Homeobox	WTAAYGAB	0.42	0.29	0.17	0.66	0.66	0.21
XP_050049089.1_Homeobox	SSTAATTAGB	0.53	0.66	0.37	0.09	0.66	0.25
XP_050031863.1_Forkhead	GTAAACAA	0.35	0.47	0.64	0.33	0.64	0.14
XP_050048826.1_Forkhead	GTAAACAA	0.02	0.63	0.18	0.07	0.63	0.28
XP_054922902.1_zf-C4	AAAAGTCAAM	0.04	0.02	0.62	0.49	0.62	0.31
XP_054933393.1_ARID	NDATHAAAN	0.38	0.6	0.01	0.17	0.6	0.26
XP_050041887.1_DM	TGTAWCWWWT	0.05	0.15	0.6	0.58	0.6	0.29
XP_050049548.1_bZIP_1	RTKDCGCAAT	0.6	0.49	0.13	0.36	0.6	0.2
XP_050036341.1_bZIP_1	GATGACGY	0.12	0.38	0.59	0.55	0.59	0.21
XP_054919254.1_zf-C4	AAGGTCA	0.59	0.06	0.12	0.09	0.59	0.25
XP_050051155.1_zf-C4	AAGGTCAH	0.59	0.02	0.12	0.37	0.59	0.26
XP_050045295.1_zf-C4	NRAGGTCAN	0.5	0.09	0.59	0.18	0.59	0.24
XP_050040430.1_PAX,Homeobox	TCACGCHTCACYGCACN	0.32	0.59	0.11	0	0.59	0.26
XP_054930254.1_PAX,Homeobox	TCACGCHTCACYGCACN	0.32	0.59	0.11	0	0.59	0.26
XP_054927227.1_HMG_box	WNTGCTGACT	0.58	0.54	0.19	0.31	0.58	0.19
XP_050022475.1_Homeobox	CTAATCCS	0.58	0.23	0.21	0.21	0.58	0.18
XP_050036389.1_HLH	ACCAYCTGTT	0.47	0.08	0.4	0.56	0.56	0.21
XP_050030448.1_Homeobox	SSTAATTACS	0.39	0.39	0.55	0.14	0.55	0.17
XP_050050131.1_zf-C2H2,zf-C2H2,zf-C2H2,zf-C2H2	TMCGCCCACGCAC	0.18	0.55	0	0	0.55	0.26
XP_050022755.1_Homeobox	AWTTTAATTAA	0.55	0.45	0.11	0.1	0.55	0.23
XP_050025649.1_zf-C2H2,zf-C2H2,zf-C2H2,zf-C2H2,zf-C2H2,zf-C2H2,zf-C2H2,zf-C2H2,zf-C2H2	TCCCCTGGGG	0.47	0.55	0.03	0.03	0.55	0.28
XP_050028099.1_HLH	GTACGTGACC	0.53	0.38	0.23	0.1	0.53	0.19
XP_050036148.1_HLH	GTACGTGACC	0.53	0.38	0.23	0.1	0.53	0.19
XP_054929268.1_bZIP_1	GTTACGTAAC	0.02	0.1	0.53	0.22	0.53	0.22
XP_050048882.1_Homeobox	GCTAATTAC	0.06	0.24	0.52	0.25	0.52	0.19
XP_050033003.1_HLH	SACCATATGGTS	0.52	0	0	0	0.52	0.26
XP_050037020.1_Homeobox	TGAYAC	0.26	0.41	0.48	0.51	0.51	0.11
XP_050044275.1_HMG_box	ATTGTNNNN	0.13	0.03	0.03	0.51	0.51	0.23
XP_054918796.1_Homeobox	NNNWRATTRN	0.16	0.42	0.04	0.5	0.5	0.22
XP_050040280.1_zf-C2H2,zf-C2H2,zf-C2H2	MVDGCCACACCCAYH	0.09	0	0.39	0.5	0.5	0.24
XP_050039264.1_HLH	GTCACGTGAC	0.16	0.5	0.12	0	0.5	0.22
XP_050047216.1_Forkhead	YAWATAAACAAHB	0.19	0.5	0.11	0.15	0.5	0.18
XP_050029892.1_Forkhead	GTAAACA	0.25	0.49	0.29	0.25	0.49	0.12
XP_050051919.2_HLH	ACCATATGKY	0.49	0.06	0.07	0.29	0.49	0.21
XP_050033624.1_Homeobox	TAATTARATTA	0.49	0.09	0.1	0.12	0.49	0.19
XP_050039109.1_Ets	ATGATCCGGGACN	0.49	0	0	0	0.49	0.24
XP_050049673.1_zf-C4	CAAGGTCAT	0.13	0.48	0	0.2	0.48	0.2
XP_050034044.1_Homeobox	GTAATGAC	0.33	0.24	0.14	0.47	0.47	0.14
XP_050026730.1_bZIP_1	GTKACGTCAT	0.14	0.14	0.47	0.13	0.47	0.16
XP_050049083.1_Homeobox	NTAAYGAB	0.29	0.23	0.35	0.46	0.46	0.1
XP_054927170.1_Pou,Homeobox	NYATAATTAN	0.15	0.15	0.46	0.13	0.46	0.16
XP_050041780.2_bZIP_1,bZIP_1	RTTACGTAAY	0.17	0.11	0.44	0.15	0.44	0.15
XP_050040067.1_zf-C2H2,zf-C2H2,zf-C2H2	GRCCACGCCCA	0.36	0.14	0.13	0.44	0.44	0.16
XP_050040731.1_Homeobox,Homeobox	TAATTATGCTAATTA	0.12	0	0.44	0	0.44	0.21
XP_054917090.1_HLH	RGCAGCTGCY	0.31	0.42	0.14	0.12	0.42	0.14
XP_050048445.1_HLH	RGCAGCTGCY	0.31	0.42	0.14	0.12	0.42	0.14
XP_054933970.1_HLH	RGCAGCTGCY	0.31	0.42	0.14	0.12	0.42	0.14
XP_054921277.1_HLH	RGCAGCTGCY	0.31	0.42	0.14	0.12	0.42	0.14
XP_050025009.1_HLH	RGCAGCTGCY	0.31	0.42	0.14	0.12	0.42	0.14
XP_050048415.1_HLH	RGCAGCTGCH	0.42	0.39	0.19	0.09	0.42	0.16
XP_050024462.1_Homeobox	NYTAATTARN	0.17	0.24	0.41	0.11	0.41	0.13
XP_050031191.1_Ets	AASGAGGAAGTR	0.12	0.06	0.41	0	0.41	0.18
XP_054929607.1_Ets	HGAAYCCGGAAGTGNKG	0.27	0.4	0.37	0	0.4	0.18
XP_050052000.1_Homeobox	TGTCAAAN	0.14	0.3	0.38	0.21	0.38	0.11
XP_050038614.1_RFX_DNA_binding	CKGTTGCCAGG	0.35	0.32	0.06	0.37	0.37	0.14
XP_050044657.2_Homeobox	WTAATTTAATTAW	0.36	0	0	0	0.36	0.18
XP_050034042.1_Homeobox	NNNNAKTAATYNNNNN	0.14	0.36	0.16	0.05	0.36	0.13
XP_050043507.1_HLH	MACATATGGN	0.27	0.06	0.27	0.36	0.36	0.13
XP_050050401.1_Homeobox	CAAGTGCGTG	0.35	0	0.28	0	0.35	0.18
XP_050044718.1_zf-C2H2,zf-C2H2,zf-C2H2	GCCACGCCCMCY	0.35	0.22	0.15	0.27	0.35	0.08
XP_054922558.1_zf-C2H2,zf-C2H2,zf-C2H2,zf-C2H2,zf-C2H2	WTCACTTTCACTT	0.29	0.23	0.35	0.1	0.35	0.11
XP_050049216.1_zf-C4	BAAAGGTCAN	0.35	0.09	0.22	0.35	0.35	0.12
XP_050041891.1_DM	WTGTATCWAW	0.15	0.28	0.11	0.35	0.35	0.11
XP_050036374.1_Homeobox	NTAATBNVATTAN	0.34	0.14	0.04	0.05	0.34	0.14
XP_054922521.1_Pou,Homeobox	TAATKAGNTGNTAATKA	0.07	0	0.34	0	0.34	0.16
XP_054920776.1_PAX,Homeobox	ASCGTGACKAATYR	0.06	0	0.34	0	0.34	0.16
XP_054932472.1_zf-C4	AAAGTCAMAVTAGM	0.23	0.2	0.1	0.33	0.33	0.09
XP_050034652.2_Ets	GACCGGAAGTR	0.05	0.33	0.04	0.01	0.33	0.15
XP_050044800.1_SRF-TF	CYAWATWTGG	0.32	0.06	0.27	0.06	0.32	0.14
XP_050040097.1_Homeobox	TAATTAGATTA	0.32	0.19	0.01	0	0.32	0.15
XP_054932921.1_bZIP_1	GRTGACRTCAYC	0.31	0.02	0.17	0.14	0.31	0.12
XP_050035997.1_Ets	NACCGGAARY	0.09	0.31	0.03	0.02	0.31	0.13
XP_050030636.1_Ets	VACCGGAAGTN	0.18	0.3	0.12	0.01	0.3	0.12
XP_050050374.1_zf-C4	TCAAGGTCAH	0.22	0.29	0.18	0.06	0.29	0.1
XP_050027698.1_zf-C2H2,zf-C2H2,zf-C2H2,zf-C2H2,zf-C2H2,zf-C2H2	TGATTGCTCTTTT	0.29	0	0	0	0.29	0.14
XP_050051236.1_Ets	GACCGGAAGTS	0.28	0.06	0.18	0	0.28	0.13
XP_050031162.1_HLH	AMCATATGKT	0.11	0	0.28	0	0.28	0.13
XP_054929691.1_CBFB_NFYA	HCTGATTGGYTAVT	0	0	0.28	0	0.28	0.14
XP_050044003.1_T-box	AGGTGTGA	0.03	0.27	0.17	0.01	0.27	0.12
XP_054932107.1_T-box	AGGTGTGA	0.03	0.27	0.17	0.01	0.27	0.12
XP_050034046.1_Homeobox	TTAATTAG	0.15	0.26	0.14	0.08	0.26	0.08
XP_050037291.1_zf-C2H2,zf-C2H2,zf-C2H2,zf-C2H2	GGCGGCCATTTTGD	0.26	0.26	0.07	0	0.26	0.13
XP_050043864.1_bZIP_1	RTGACGTCAY	0.12	0.05	0.16	0.26	0.26	0.08
XP_050043140.1_Forkhead	VNMAACANN	0.17	0.24	0.04	0.21	0.24	0.09
XP_050031369.1_Myb_DNA-binding	TGAATCCATYN	0.21	0.24	0.09	0.02	0.24	0.1
XP_050031496.1_Myb_DNA-binding	TGAATCCATYN	0.21	0.24	0.09	0.02	0.24	0.1
XP_050049969.1_Homeobox	CGTTAATTGCT	0.08	0.23	0.06	0	0.23	0.1
XP_050048726.1_Homeobox	GCTAATTANN	0.13	0.23	0.2	0.06	0.23	0.08
XP_050050157.1_bZIP_1	WWNTGCTGMGTCAGCANWW	0.22	0	0	0	0.22	0.11
XP_050036210.2_PAX	RTCATGCGTGACG	0.18	0.21	0.03	0	0.21	0.11
XP_050039468.1_Homeobox	ATTAATTA	0.1	0.14	0.21	0.09	0.21	0.05
XP_050023625.1_bZIP_1	ATGACTCAH	0.13	0.2	0.12	0.08	0.2	0.05
XP_054920411.1_CUT,Homeobox	DTTATTGATTTTT	0.11	0.01	0.1	0.19	0.19	0.07
XP_050048539.1_E2F_TDP	WAATGGCGCCAAAA	0.07	0	0.18	0	0.18	0.09
XP_050047222.1_zf-C2H2,zf-C2H2,zf-C2H2,zf-C2H2,zf-C2H2	CACCTGT	0.08	0.14	0.15	0.18	0.18	0.04
XP_050052105.2_zf-C2H2,zf-C2H2,zf-C2H2,zf-C2H2,zf-C2H2,zf-C2H2	ATAAATCACAGCAYNC	0.15	0	0	0	0.15	0.08
XP_050035959.1_Ets	NRCCGGAART	0.02	0.15	0.04	0.09	0.15	0.06
XP_050044939.1_Forkhead	CGAAGRACCK	0.14	0	0.09	0	0.14	0.07
XP_050037323.1_HLH	AADTCGTGACT	0.04	0.03	0.13	0	0.13	0.06
XP_050049369.1_ARID	NNNAWATTNN	0.03	0.06	0.05	0.08	0.08	0.02
XP_050043065.1_HLH	AACAGCTGACRC	0.01	0.07	0	0	0.07	0.03
XP_050043517.1_HLH	AACAGCTGACRC	0.01	0.07	0	0	0.07	0.03
XP_050050155.1_zf-C2H2,zf-C2H2,zf-C2H2,zf-C2H2,zf-C2H2	NGCAACAGGTG	0.02	0.01	0.03	0	0.03	0.01
XP_050050124.1_zf-C2H2,zf-C2H2,zf-C2H2,zf-C2H2,zf-C2H2	NGCAACAGGTG	0.02	0.01	0.03	0	0.03	0.01
XP_050040940.1_Ets	AAACCGGAAGTA	0.01	0	0	0	0.01	0
XP_050045768.1_HLH	RVCATATGTCRCSBTATTT	0	0	0	0	0	0
XP_054930050.1_HMG_box	NAACAATAACATTGTTN	0	0	0	0	0	0
XP_050047284.1_zf-C4	AWNTAGGTCASTAGGTCA	0	0	0	0	0	0
XP_054931507.1_RFX_DNA_binding	CGTTGCCATGGCAACG	0	0	0	0	0	0
XP_054922540.1_GATA,GATA	RMGATAACRNYGTTATCKY	0	0	0	0	0	0
XP_054922164.1_Runt	CWAACCACAAAAACCACGAAH	0	0	0	0	0	0
XP_050049082.1_zf-C2H2,zf-C2H2,zf-C2H2,zf-C2H2,zf-C2H2	ATTACCATACAAGTGCAV	0	0	0	0	0	0
XP_050026652.1_Runt	CWAACCACAAAAACCACGAAH	0	0	0	0	0	0
XP_050027642.1_CSD	TCGTGTAGGTCGGTGGK	0	0	0	0	0	0
XP_050052108.1_zf-C2H2,zf-C2H2,zf-C2H2,zf-C2H2	TGCAGTGATTTATT	0	0	0	0	0	0
XP_050035103.1_HLH	AAAACAGCTGTTTT	0	0	0	0	0	0
XP_050048949.1_COE1_DBD	BWATTCCCWWGGGAATWV	0	0	0	0	0	0
XP_050032325.1_zf-C2H2,zf-C2H2,zf-C2H2	RCCACGCCCMCSCCACGCCCMC	0	0	0	0	0	0
XP_054919793.1_zf-C2H2,zf-C2H2,zf-C2H2,zf-C2H2	TGCAGTGATTTATT	0	0	0	0	0	0
XP_050049454.1_zf-C4	DTGGACTTTGGACTY	0	0	0	0	0	0
XP_050026401.1_zf-C2H2,zf-C2H2,zf-C2H2,zf-C2H2,zf-C2H2,zf-C2H2	NRGGCCGTGTGCAAAAS	0	0	0	0	0	0
XP_050025895.1_HLH	NKCACGTGMNNNTCACGTGMN	0	0	0	0	0	0
XP_050049516.1_T-box	TTCACACCTARGTGTGAA	0	0	0	0	0	0
XP_050047272.1_T-box	TTCACACCTARGTGTGAA	0	0	0	0	0	0
XP_050044481.1_zf-C2H2,zf-C2H2,zf-C2H2,zf-C2H2,zf-C2H2	VGACCCCCTGCTGTGM	0	0	0	0	0	0
XP_054927033.1_HLH	GGGBMKCAGCTGCGTCCC	0	0	0	0	0	0

## Sheet: rank
motif name	consensus	promoters_2000_symbols_adult_synganglion_female_fed_vs_unfed_sig_lfc2_up	promoters_500_symbols_adult_synganglion_female_fed_vs_unfed_sig_lfc2_up	promoters_2000_symbols_adult_synganglion_female_fed_vs_unfed_sig_lfc2_down	promoters_500_symbols_adult_synganglion_female_fed_vs_unfed_sig_lfc2_down	max	min	average	sd
XP_050023270.1_MH1	TTGGCANNNTGCCAA	37	29	5	22	37	5	23.25	13.62
XP_050044963.2_zf-C4	GAGATCAA	27	19	37	9	37	9	23	11.89
XP_050035940.2_Homeobox	NTAATTGV	45	30	38	10	45	10	30.75	15.13
XP_050026768.1_zf-C2H2,zf-C2H2,zf-C2H2,zf-C2H2,zf-C2H2	TGCTACTGTD	46	31	27	24	46	24	32	9.76
XP_050026769.1_zf-C2H2,zf-C2H2,zf-C2H2,zf-C2H2,zf-C2H2	TGCTACTGTD	47	32	26	25	47	25	32.5	10.15
XP_054927105.1_HLH	CACGTGACC	9	17	19	47	47	9	23	16.57
XP_050046919.1_HLH	SCACGTGGSNGSSGS	51	47	32	39	51	32	42.25	8.46
XP_050049393.1_zf-C2H2,zf-C2H2,zf-C2H2	NHMCGCCCACGCMM	57	40	7	28	57	7	33	21.02
XP_054922647.1_HLH	TGCGTGAC	49	60	3	37	60	3	37.25	24.69
XP_050025804.1_HLH	GCACGTGTC	74	73	64	46	74	46	64.25	12.97
XP_050048722.1_Homeobox	STAATTRS	26	75	67	66	75	26	58.5	22.04
XP_050025628.1_HLH	SSCACGYGHC	78	80	45	54	80	45	64.25	17.44
XP_050048522.1_HLH	SSCACGYGHC	79	81	46	56	81	46	65.5	17.25
XP_054922906.1_zf-C4	TGAGGTCAATNN	76	64	81	31	81	31	63	22.49
XP_050052784.1_HLH	SSCACGYGHC	80	82	44	53	82	44	64.75	19.14
XP_050027721.1_GATA,GATA	VWGATAAGR	7	90	73	75	90	7	61.25	36.95
XP_050027719.2_GATA,GATA	VWGATAAGR	5	91	74	76	91	5	61.5	38.42
XP_050027173.1_GATA,GATA	VWGATAAGR	6	92	72	74	92	6	61	37.75
XP_050046291.1_zf-C2H2,zf-C2H2,zf-C2H2	MTCACGCCCMCC	66	88	63	94	94	63	77.75	15.54
XP_050028791.1_Homeobox	TTAATTAS	1	97	42	97	97	1	59.25	46.69
XP_050047835.1_Forkhead	RTAAACAAACAH	15	8	97	84	97	8	51	46.01
XP_050041440.1_Homeobox	NYTAATTAR	18	106	90	101	106	18	78.75	41.05
XP_050026004.1_zf-C2H2,zf-C2H2,zf-C2H2	GCCACGCCCCCH	108	33	34	18	108	18	48.25	40.5
XP_050026421.1_Forkhead	TCRTAAACA	112	16	8	44	112	8	45	47.26
XP_050049570.1_bZIP_1	TKDYGCAAYN	48	113	106	42	113	42	77.25	37.43
XP_054928247.1_HPD	NNBAAGAHRN	59	7	113	78	113	7	64.25	44.24
XP_050043608.2_Homeobox	YTAATTRR	2	99	80	114	114	2	73.75	49.82
XP_054926940.1_Homeobox	HTAATGAB	115	95	11	63	115	11	71	45.37
XP_054927269.1_HLH	NCACGTGMHH	12	96	89	115	115	12	78	45.35
XP_050043975.1_Homeobox	NTAATTAG	16	117	93	95	117	16	80.25	44.19
XP_050024427.1_Homeobox	CTAATTAY	67	49	119	99	119	49	83.5	31.43
XP_054924506.1_GCM	WATATGCGGGTHB	122	67	36	26	122	26	62.75	43.18
XP_050024926.1_HLH	NCACGTGNN	54	122	83	7	122	7	66.5	48.47
XP_050049533.1_zf-C4	DAAACTRGAGCA	39	34	114	123	123	34	77.5	47.53
XP_050031863.1_Forkhead	GTAAACAA	123	94	39	89	123	39	86.25	34.88
XP_050038911.2_Homeobox	HTAAYGAB	65	125	54	59	125	54	75.75	33.14
XP_050043990.1_T-box	NYVACACSTN	77	66	127	2	127	2	68	51.39
XP_050048254.1_bZIP_1	ACACGTGGC	42	128	31	35	128	31	59	46.22
XP_050030448.1_Homeobox	SSTAATTACS	114	111	52	129	129	52	101.5	33.93
XP_050034410.1_HLH	NATCACGTGRN	8	98	117	131	131	8	88.5	55.34
XP_054927866.1_Homeobox	HTAATCCB	14	18	131	122	131	14	71.25	63.92
XP_050034041.1_Homeobox	BTAATKRC	13	13	33	132	132	13	47.75	56.95
XP_050052649.1_PAX	CANTSAWGCG	56	132	6	69	132	6	65.75	51.85
XP_050036714.1_Homeobox	VCGTATCRYN	38	5	24	133	133	5	50	56.96
XP_054929576.1_HLH	ATCACGYGA	23	44	116	134	134	23	79.25	54.02
XP_050035425.1_Homeobox	NTAATBGNB	58	79	134	64	134	58	83.75	34.64
XP_054927227.1_HMG_box	WNTGCTGACT	90	77	135	96	135	77	99.5	24.96
XP_050035475.2_Homeobox	CTAATTRS	55	138	50	127	138	50	92.5	46.45
XP_050046825.1_zf-C2H2,zf-C2H2,zf-C2H2	GGCCCCGCCCH	138	137	118	29	138	29	105.5	51.82
XP_050047836.1_Forkhead	TWDAYATAAACAWRAW	141	135	28	17	141	17	80.25	66.88
XP_050047227.1_Homeobox	WTAAYGAB	111	134	142	30	142	30	104.25	51.21
XP_050023582.1_Forkhead	VYTAYRTAAACA	140	41	146	125	146	41	113	48.81
XP_050022915.1_Homeobox	YTAATCCNN	36	38	147	27	147	27	62	56.87
XP_050034781.2_Homeobox	BTAAWTGN	91	54	148	13	148	13	76.5	57.33
XP_054921515.1_CUT,CUT,CUT,Homeobox	TTRAAC	24	118	139	149	149	24	107.5	57.15
XP_054924690.1_HLH	RMCACGTGCC	10	20	85	150	150	10	66.25	64.98
XP_050049083.1_Homeobox	NTAAYGAB	144	150	91	61	150	61	111.5	42.85
XP_050022475.1_Homeobox	CTAATCCS	92	151	126	109	151	92	119.5	25.17
XP_050022924.1_Homeobox	NTAATTGN	95	93	152	3	152	3	85.75	61.58
XP_050036148.1_HLH	GTACGTGACC	99	114	122	153	153	99	122	22.76
XP_054922558.1_zf-C2H2,zf-C2H2,zf-C2H2,zf-C2H2,zf-C2H2	WTCACTTTCACTT	143	154	92	152	154	92	135.25	29.23
XP_050028099.1_HLH	GTACGTGACC	98	115	123	154	154	98	122.5	23.44
XP_050037020.1_Homeobox	TGAYAC	154	108	65	48	154	48	93.75	47.44
XP_050044718.1_zf-C2H2,zf-C2H2,zf-C2H2	GCCACGCCCMCY	120	155	153	100	155	100	132	26.7
XP_050029892.1_Forkhead	GTAAACA	155	87	104	104	155	87	112.5	29.44
XP_050039946.1_Homeobox	CGTCGTAAAYSB	156	149	25	73	156	25	100.75	62.95
XP_054920691.1_DM	TAATKTATWA	31	156	48	112	156	31	86.75	57.86
XP_050030931.1_Homeobox	TGACAG	3	157	125	65	157	3	87.5	68.03
XP_054933271.1_Homeobox	TTAATTAR	22	158	95	38	158	22	78.25	61.71
XP_050048415.1_HLH	RGCAGCTGCH	110	112	133	159	159	110	128.5	22.84
XP_050034044.1_Homeobox	GTAATGAC	126	143	159	60	159	60	122	43.47
XP_054933970.1_HLH	RGCAGCTGCY	134	101	160	138	160	101	133.25	24.35
XP_050024187.1_HLH	DMCATATGKH	160	124	102	5	160	5	97.75	66.29
XP_054921568.1_HLH	NWGCACGTGAYN	30	12	99	160	160	12	75.25	67.81
XP_054921563.1_HLH	NWGCACGTGAYN	29	11	100	161	161	11	75.25	68.88
XP_050030905.1_HLH	DMCATATGKH	161	123	103	4	161	4	97.75	66.97
XP_054921277.1_HLH	RGCAGCTGCY	135	102	161	137	161	102	133.75	24.24
XP_050049689.1_Homeobox	TTAAYGAD	17	162	130	49	162	17	89.5	67.81
XP_050025651.1_HLH	NWGCACGTGAYN	28	10	98	162	162	10	74.5	69.6
XP_054917090.1_HLH	RGCAGCTGCY	137	103	162	139	162	103	135.25	24.31
XP_050048445.1_HLH	RGCAGCTGCY	136	104	163	140	163	104	135.75	24.28
XP_054918881.1_TCR,TCR	NDWTTYAAAH	32	163	151	90	163	32	109	60.47
XP_050025009.1_HLH	RGCAGCTGCY	133	105	164	141	164	105	135.75	24.35
XP_050049089.1_Homeobox	SSTAATTAGB	100	61	86	164	164	61	102.75	43.9
XP_050049548.1_bZIP_1	RTKDCGCAAT	85	86	165	85	165	85	105.25	39.84
XP_050033548.1_zf-C2H2,zf-C2H2,zf-C2H2,zf-C2H2,zf-C2H2	NGACCACCCAN	167	69	30	163	167	30	107.25	68.58
XP_050045237.1_zf-C4	RAGGTCAT	19	68	35	168	168	19	72.5	66.86
XP_050045299.1_Forkhead	TGTTTACATA	170	78	9	57	170	9	78.5	67.49
XP_050040067.1_zf-C2H2,zf-C2H2,zf-C2H2	GRCCACGCCCA	118	171	167	67	171	67	130.75	48.86
XP_054918786.1_Homeobox	NNNTAATTAR	50	43	172	169	172	43	108.5	71.66
XP_050050376.1_Homeobox	TTAATTAG	168	52	23	173	173	23	104	77.72
XP_054924594.1_zf-C4	NAGGTCAH	97	173	17	77	173	17	91	64.37
XP_054919104.1_Homeobox	TAATTRSATTA	52	121	154	174	174	52	125.25	53.5
XP_050042938.1_T-box	KNAGGTGTGAAW	72	174	76	172	174	72	123.5	57.19
XP_050050374.1_zf-C4	TCAAGGTCAH	162	133	137	175	175	133	151.75	20.12
XP_050037453.1_Homeobox	GTBAAGTGB	109	175	4	106	175	4	98.5	70.59
XP_050047216.1_Forkhead	YAWATAAACAAHB	169	85	175	124	175	85	138.25	42.17
XP_050024462.1_Homeobox	NYTAATTARN	175	146	77	151	175	77	137.25	42.11
XP_050028232.1_HLH	TCACGTG	81	23	176	80	176	23	90	63.42
XP_050031698.1_HLH	VCACGTGGN	176	27	60	145	176	27	102	70.03
XP_054929710.1_zf-C4	AGGTCA	34	176	40	36	176	34	71.5	69.71
XP_054933935.1_Homeobox	CTAATCCC	60	177	111	126	177	60	118.5	48.16
XP_050031701.1_HLH	VCACGTGGN	177	24	59	144	177	24	101	71.46
XP_050033968.1_HLH	VCACGTGGN	178	28	58	148	178	28	103	71.41
XP_050051269.1_zf-C2H2,zf-C2H2,zf-C2H2,zf-C2H2,zf-C2H2	AACCACCTGTTR	145	179	51	11	179	11	96.5	78.61
XP_050050601.2_HLH	VCACGTGGN	179	26	61	147	179	26	103.25	71.66
XP_050022755.1_Homeobox	AWTTTAATTAA	96	100	180	155	180	96	132.75	41.44
XP_054928463.1_HLH	VCACGTGGN	180	25	62	146	180	25	103.25	71.98
XP_054919848.1_Homeobox	HTAACGAS	68	180	120	108	180	68	119	46.35
XP_050045880.1_zf-C2H2,zf-C2H2,zf-C2H2	TWRGCCCCGCCCMCH	181	109	56	12	181	12	89.5	72.76
XP_050041780.2_bZIP_1,bZIP_1	RTTACGTAAY	182	178	70	121	182	70	137.75	53.07
XP_050033754.1_E2F_TDP	NGCGCGCGCN	159	182	1	1	182	1	85.75	98.31
XP_050044744.1_Homeobox	YTAAGTGC	62	62	182	19	182	19	81.25	70.16
XP_050030636.1_Ets	VACCGGAAGTN	172	131	171	185	185	131	164.75	23.39
XP_054932472.1_zf-C4	AAAGTCAMAVTAGM	158	161	186	93	186	93	149.5	39.7
XP_050036805.1_SRF-TF	CCATACATGG	94	186	12	105	186	12	99.25	71.18
XP_050045295.1_zf-C4	NRAGGTCAN	102	187	49	119	187	49	114.25	56.93
XP_050034046.1_Homeobox	TTAATTAG	187	141	158	165	187	141	162.75	19.05
XP_050041891.1_DM	WTGTATCWAW	188	136	177	88	188	88	147.25	45.4
XP_050040349.1_HLH	AHCAGCTGG	113	188	10	55	188	10	91.5	76.92
XP_050031496.1_Myb_DNA-binding	TGAATCCATYN	166	147	189	182	189	147	171	18.67
XP_050033624.1_Homeobox	TAATTARATTA	104	189	183	143	189	104	154.75	39.52
XP_050049216.1_zf-C4	BAAAGGTCAN	124	190	124	87	190	87	131.25	42.87
XP_054927170.1_Pou,Homeobox	NYATAATTAN	190	165	69	135	190	69	139.75	52.25
XP_050031369.1_Myb_DNA-binding	TGAATCCATYN	165	148	190	183	190	148	171.5	18.88
XP_054926440.1_RFX_DNA_binding	CGTTGCTAB	191	53	170	23	191	23	109.25	83.62
XP_050033342.1_zf-C4	SAGGTCAN	64	191	20	72	191	20	86.75	73.16
XP_050036389.1_HLH	ACCAYCTGTT	107	192	79	43	192	43	105.25	63.49
XP_050034042.1_Homeobox	NNNNAKTAATYNNNNN	192	120	149	180	192	120	160.25	32.38
XP_050026730.1_bZIP_1	GTKACGTCAT	194	170	68	130	194	68	140.5	55.07
XP_050038614.1_RFX_DNA_binding	CKGTTGCCAGG	121	127	194	81	194	81	130.75	46.85
XP_054933538.1_E2F_TDP	SSGCGGGAAVN	40	181	195	178	195	40	148.5	72.71
XP_050052000.1_Homeobox	TGTCAAAN	195	130	84	110	195	84	129.75	47.4
XP_050052046.1_HLH	RCCACCTGK	150	196	101	16	196	16	115.75	76.99
XP_054927575.1_Homeobox	NDYGATACGY	33	56	197	170	197	33	114	81.55
XP_050023625.1_bZIP_1	ATGACTCAH	198	160	168	166	198	160	173	17.01
XP_050049439.1_Homeobox	TTAATKAC	73	83	198	142	198	73	124	57.97
XP_050048726.1_Homeobox	GCTAATTANN	199	153	129	176	199	129	164.25	30.08
XP_050041853.1_zf-C2H2,zf-C2H2,zf-C2H2	VRCCMCGCCCN	44	22	199	91	199	22	89	78.78
XP_050023735.1_zf-C2H2,zf-C2H2,zf-C2H2	VRCCMCGCCCN	43	21	200	92	200	21	89	79.73
XP_050044800.1_SRF-TF	CYAWATWTGG	128	200	115	177	200	115	155	40.16
XP_054919254.1_zf-C4	AAGGTCA	88	201	173	158	201	88	155	48.09
XP_050036341.1_bZIP_1	GATGACGY	201	116	47	45	201	45	102.25	73.64
XP_050051919.2_HLH	ACCATATGKY	103	202	192	98	202	98	148.75	55.9
XP_050043140.1_Forkhead	VNMAACANN	174	145	202	111	202	111	158	39.03
XP_050043507.1_HLH	MACATATGGN	149	203	112	86	203	86	137.5	50.74
XP_050043864.1_bZIP_1	RTGACGTCAY	202	204	150	102	204	102	164.5	48.59
XP_050036374.1_Homeobox	NTAATBNVATTAN	125	168	206	179	206	125	169.5	33.69
XP_050052832.1_HLH	RACATATGGN	157	207	2	62	207	2	107	92.29
XP_054918796.1_Homeobox	NNNWRATTRN	186	107	207	51	207	51	137.75	72.1
XP_050033586.1_Homeobox	NTAAYGAB	25	208	132	32	208	25	99.25	87.44
XP_054929591.1_HLH	MCACGTG	84	9	208	82	208	9	95.75	82.57
XP_054919827.1_Homeobox	CTAAACGG	163	209	29	6	209	6	101.75	99.52
XP_050039468.1_Homeobox	ATTAATTA	209	169	128	156	209	128	165.5	33.67
XP_050042754.1_HLH	GTRACAGCTG	86	210	110	8	210	8	103.5	83.29
XP_050044275.1_HMG_box	ATTGTNNNN	196	211	211	50	211	50	167	78.32
XP_054932921.1_bZIP_1	GRTGACRTCAYC	139	213	141	128	213	128	155.25	38.92
XP_050046295.1_Homeobox	YTAATTA	35	55	213	136	213	35	109.75	81.52
XP_050047222.1_zf-C2H2,zf-C2H2,zf-C2H2,zf-C2H2,zf-C2H2	CACCTGT	213	172	155	117	213	117	164.25	39.81
XP_050035997.1_Ets	NACCGGAARY	211	129	214	184	214	129	184.5	39.38
XP_050051155.1_zf-C4	AAGGTCAH	87	214	169	79	214	79	137.25	65.36
XP_050025649.1_zf-C2H2,zf-C2H2,zf-C2H2,zf-C2H2,zf-C2H2,zf-C2H2,zf-C2H2,zf-C2H2,zf-C2H2	TCCCCTGGGG	106	76	216	181	216	76	144.75	64.86
XP_050049266.1_Homeobox	WAACA	208	57	217	71	217	57	138.25	86.01
XP_050039229.1_HLH	AACACCTGCR	71	218	191	118	218	71	149.5	67.25
XP_050049190.1_Homeobox	WAACA	207	58	218	70	218	58	138.25	85.99
XP_050048882.1_Homeobox	GCTAATTAC	218	144	57	103	218	57	130.5	68.31
XP_054920411.1_CUT,Homeobox	DTTATTGATTTTT	205	219	181	116	219	116	180.25	45.62
XP_054926743.1_HLH	VCAGGTGBN	129	51	219	68	219	51	116.75	75.95
XP_050041887.1_DM	TGTAWCWWWT	219	166	43	41	219	41	117.25	89.55
XP_054930254.1_PAX,Homeobox	TCACGCHTCACYGCACN	132	71	179	219	219	71	150.25	63.68
XP_050034652.2_Ets	GACCGGAAGTR	220	126	205	186	220	126	184.25	41.25
XP_050040430.1_PAX,Homeobox	TCACGCHTCACYGCACN	131	72	178	220	220	72	150.25	63.58
XP_050031029.1_AT_hook,AT_hook,AT_hook	NNRDWAAT	217	48	221	40	221	40	131.5	101.1
XP_050039558.1_zf-C4	GGGGTCACG	221	220	15	21	221	15	119.25	116.94
XP_050040097.1_Homeobox	TAATTAGATTA	130	164	220	221	221	130	183.75	44.65
XP_050049662.1_zf-C4	GGGGTCACG	222	221	16	20	222	16	119.75	117.5
XP_054933393.1_ARID	NDATHAAAN	116	70	222	120	222	70	132	64.15
XP_050026260.1_Myb_DNA-binding,Myb_DNA-binding	GATTTAACATAA	127	59	212	222	222	59	155	76.89
XP_050049673.1_zf-C4	CAAGGTCAT	197	89	223	113	223	89	155.5	64.57
XP_054922902.1_zf-C4	AAAAGTCAAM	223	215	41	58	223	41	134.25	98.16
XP_050037323.1_HLH	AADTCGTGACT	224	212	166	190	224	166	198	25.56
XP_050025717.1_CSD	GATGGWACR	69	183	224	33	224	33	127.25	90.82
XP_050039111.2_CSD	GATGGWACR	70	184	225	34	225	34	128.25	90.82
XP_050049369.1_ARID	NNNAWATTNN	225	197	201	167	225	167	197.5	23.8
XP_050034039.1_Homeobox	NTAACGAC	226	205	21	15	226	15	116.75	114.37
XP_054926787.1_Homeobox	NTAACGAC	227	206	22	14	227	14	117.25	114.97
XP_050044836.1_zf-C2H2,zf-C2H2,zf-C2H2	NGCCACGCCCCCC	93	36	188	227	227	36	136	87.24
XP_050044003.1_T-box	AGGTGTGA	228	140	145	188	228	140	175.25	41.24
XP_054932107.1_T-box	AGGTGTGA	229	139	144	187	229	139	174.75	42.1
XP_054929268.1_bZIP_1	GTTACGTAAC	230	185	55	107	230	55	144.25	78.24
XP_050048826.1_Forkhead	GTAAACAA	231	65	140	171	231	65	151.75	69.08
XP_050049179.1_Homeobox	TACGTGWWWWWWCGCGTW	75	35	105	231	231	35	111.5	84.67
XP_050025287.2_PAX,Homeobox	TAATTGATTA	63	119	156	232	232	63	142.5	70.86
XP_054917575.1_Homeobox	CTCAACGAS	232	193	13	83	232	13	130.25	100.45
XP_050050124.1_zf-C2H2,zf-C2H2,zf-C2H2,zf-C2H2,zf-C2H2	NGCAACAGGTG	233	216	209	202	233	202	215	13.29
XP_054928208.1_Forkhead	GTAAACAA	61	39	203	233	233	39	134	98.18
XP_050050155.1_zf-C2H2,zf-C2H2,zf-C2H2,zf-C2H2,zf-C2H2	NGCAACAGGTG	234	217	210	207	234	207	217	12.08
XP_050035959.1_Ets	NRCCGGAART	235	167	204	157	235	157	190.75	35.76
XP_050034033.1_Homeobox	GNRGRBTTAATGGSYTHGK	41	50	53	235	235	41	94.75	93.64
XP_054932882.1_Homeobox	NTAATTSGATTAS	21	2	143	236	236	2	100.5	109.83
XP_054929792.1_Pou,Homeobox	ATGCATAATTRAT	11	63	157	238	238	11	117.25	100.65
XP_050027642.1_CSD	TCGTGTAGGTCGGTGGK	239	232	237	210	239	210	229.5	13.33
XP_050036173.1_Forkhead	AAACAATAAYATT	4	3	66	239	239	3	78	111.3
XP_050034501.1_Ets	RACCGGAAGTN	184	6	75	240	240	6	126.25	105.45
XP_050026652.1_Runt	CWAACCACAAAAACCACGAAH	241	233	240	214	241	214	232	12.52
XP_050049082.1_zf-C2H2,zf-C2H2,zf-C2H2,zf-C2H2,zf-C2H2	ATTACCATACAAGTGCAV	242	236	241	213	242	213	233	13.59
XP_054927033.1_HLH	GGGBMKCAGCTGCGTCCC	240	240	242	200	242	200	230.5	20.36
XP_050024699.1_HLH	GCGACAGCTGTCGC	82	15	243	230	243	15	142.5	112.06
XP_054922164.1_Runt	CWAACCACAAAAACCACGAAH	243	237	233	206	243	206	229.75	16.36
XP_050049969.1_Homeobox	CGTTAATTGCT	212	152	196	243	243	152	200.75	37.91
XP_054922540.1_GATA,GATA	RMGATAACRNYGTTATCKY	244	238	239	205	244	205	231.5	17.86
XP_050023689.1_RFX_DNA_binding	SGTTGCTAGGCAACS	245	241	18	204	245	18	177	107.59
XP_050036783.1_Homeobox	TGACAGCTGTCA	204	42	121	245	245	42	153	90.2
XP_054931507.1_RFX_DNA_binding	CGTTGCCATGGCAACG	246	239	238	203	246	203	231.5	19.33
XP_050040731.1_Homeobox,Homeobox	TAATTATGCTAATTA	203	242	71	246	246	71	190.5	81.99
XP_050050401.1_Homeobox	CAAGTGCGTG	119	246	109	223	246	109	174.25	70.32
XP_050047284.1_zf-C4	AWNTAGGTCASTAGGTCA	247	235	236	193	247	193	227.75	23.8
XP_050027698.1_zf-C2H2,zf-C2H2,zf-C2H2,zf-C2H2,zf-C2H2,zf-C2H2	TGATTGCTCTTTT	142	247	247	229	247	142	216.25	50.22
XP_050031191.1_Ets	AASGAGGAAGTR	200	198	78	247	247	78	180.75	72.15
XP_054930050.1_HMG_box	NAACAATAACATTGTTN	248	234	235	191	248	191	227	24.83
XP_050044657.2_Homeobox	WTAATTTAATTAW	117	245	248	224	248	117	208.5	61.93
XP_054929691.1_CBFB_NFYA	HCTGATTGGYTAVT	249	226	108	197	249	108	195	61.78
XP_050039109.1_Ets	ATGATCCGGGACN	105	244	249	225	249	105	205.75	67.96
XP_050052105.2_zf-C2H2,zf-C2H2,zf-C2H2,zf-C2H2,zf-C2H2,zf-C2H2	ATAAATCACAGCAYNC	189	250	246	249	250	189	233.5	29.72
XP_050045768.1_HLH	RVCATATGTCRCSBTATTT	250	231	232	194	250	194	226.75	23.51
XP_050033003.1_HLH	SACCATATGGTS	101	243	250	226	250	101	205	70.06
XP_050050367.1_Homeobox	TAATTGNWNNNNNNNCAATTR	185	249	14	250	250	14	174.5	111.24
XP_050035103.1_HLH	AAAACAGCTGTTTT	251	230	228	195	251	195	226	23.14
XP_050042673.1_Pou,Homeobox	TAATGAGVBGTAATGA	89	1	251	228	251	1	142.25	118.27
XP_050044939.1_Forkhead	CGAAGRACCK	193	251	187	248	251	187	219.75	34.46
XP_050048949.1_COE1_DBD	BWATTCCCWWGGGAATWV	252	229	227	199	252	199	226.75	21.7
XP_054933201.1_Homeobox	GYTAATTRRSSYYAATTARC	83	37	252	218	252	37	147.5	103.7
XP_050039264.1_HLH	GTCACGTGAC	183	84	174	252	252	84	173.25	68.95
XP_050032325.1_zf-C2H2,zf-C2H2,zf-C2H2	RCCACGCCCMCSCCACGCCCMC	253	228	229	189	253	189	224.75	26.49
XP_050050131.1_zf-C2H2,zf-C2H2,zf-C2H2,zf-C2H2	TMCGCCCACGCAC	173	74	244	253	253	74	186	82.8
XP_050036669.2_zf-C2H2,zf-C2H2,zf-C2H2,zf-C2H2,zf-C2H2	GTGAACGYYDHHVCTACAC	20	253	234	237	253	20	186	110.98
XP_050033143.1_LAG1-DNAbind	MGKTTCCCACAVT	53	4	254	234	254	4	136.25	126.28
XP_050036210.2_PAX	RTCATGCGTGACG	171	159	215	254	254	159	199.75	43.45
XP_050031162.1_HLH	AMCATATGKT	206	254	107	244	254	107	202.75	67.1
XP_054919793.1_zf-C2H2,zf-C2H2,zf-C2H2,zf-C2H2	TGCAGTGATTTATT	254	227	230	198	254	198	227.25	22.94
XP_050043065.1_HLH	AACAGCTGACRC	236	194	255	208	255	194	223.25	27.44
XP_050052108.1_zf-C2H2,zf-C2H2,zf-C2H2,zf-C2H2	TGCAGTGATTTATT	255	224	231	196	255	196	226.5	24.28
XP_050050157.1_bZIP_1	WWNTGCTGMGTCAGCANWW	164	248	245	255	255	164	228	42.87
XP_050040280.1_zf-C2H2,zf-C2H2,zf-C2H2	MVDGCCACACCCAYH	210	255	82	52	255	52	149.75	98.07
XP_050037291.1_zf-C2H2,zf-C2H2,zf-C2H2,zf-C2H2	GGCGGCCATTTTGD	153	142	193	256	256	142	186	51.56
XP_050048539.1_E2F_TDP	WAATGGCGCCAAAA	214	256	138	242	256	138	212.5	52.65
XP_050043517.1_HLH	AACAGCTGACRC	237	195	256	209	256	195	224.25	27.44
XP_050049454.1_zf-C4	DTGGACTTTGGACTY	256	223	226	192	256	192	224.25	26.16
XP_054922521.1_Pou,Homeobox	TAATKAGNTGNTAATKA	215	257	94	241	257	94	201.75	73.89
XP_050052846.1_HLH	VNGGCACGCGMCAK	152	45	184	257	257	45	159.5	88.08
XP_050026401.1_zf-C2H2,zf-C2H2,zf-C2H2,zf-C2H2,zf-C2H2,zf-C2H2	NRGGCCGTGTGCAAAAS	257	222	253	217	257	217	237.25	20.66
XP_054920776.1_PAX,Homeobox	ASCGTGACKAATYR	216	258	96	251	258	96	205.25	75.11
XP_050052845.1_HLH	VNGGCACGCGMCAK	151	46	185	258	258	46	160	88.14
XP_054929607.1_Ets	HGAAYCCGGAAGTGNKG	148	110	88	259	259	88	151.25	75.99
XP_050040940.1_Ets	AAACCGGAAGTA	238	259	257	201	259	201	238.75	26.89
XP_050049516.1_T-box	TTCACACCTARGTGTGAA	259	252	260	215	260	215	246.5	21.3
XP_050051236.1_Ets	GACCGGAAGTS	147	199	136	260	260	136	185.5	56.76
XP_050025895.1_HLH	NKCACGTGMNNNTCACGTGMN	258	225	261	216	261	216	240	22.85
XP_050047272.1_T-box	TTCACACCTARGTGTGAA	260	261	259	212	261	212	248	24.01
XP_050044481.1_zf-C2H2,zf-C2H2,zf-C2H2,zf-C2H2,zf-C2H2	VGACCCCCTGCTGTGM	261	260	258	211	261	211	247.5	24.37
XP_054926909.1_Homeobox	TGACAGCTGTCA	146	14	87	261	261	14	127	104.38

## Sheet: ratio
motif name	consensus	promoters_2000_symbols_adult_synganglion_female_fed_vs_unfed_sig_lfc2_up	promoters_500_symbols_adult_synganglion_female_fed_vs_unfed_sig_lfc2_up	promoters_2000_symbols_adult_synganglion_female_fed_vs_unfed_sig_lfc2_down	promoters_500_symbols_adult_synganglion_female_fed_vs_unfed_sig_lfc2_down	max	sd
XP_050031029.1_AT_hook,AT_hook,AT_hook	NNRDWAAT	1	0.985	1	0.9756	1	0.012
XP_050035425.1_Homeobox	NTAATBGNB	1	0.7444	1	0.7317	1	0.1513
XP_050049570.1_bZIP_1	TKDYGCAAYN	1	0.6842	1	0.6829	1	0.1827
XP_054928247.1_HPD	NNBAAGAHRN	1	0.8797	1	0.8293	1	0.0865
XP_054928463.1_HLH	VCACGTGGN	0.9699	0.7744	1	0.6585	1	0.1625
XP_050049190.1_Homeobox	WAACA	1	0.9699	1	0.9512	1	0.024
XP_050043990.1_T-box	NYVACACSTN	1	0.8421	1	0.9268	1	0.0751
XP_050044275.1_HMG_box	ATTGTNNNN	1	0.8647	1	0.9024	1	0.069
XP_050037453.1_Homeobox	GTBAAGTGB	0.9323	0.4812	1	0.4878	1	0.2795
XP_050050601.2_HLH	VCACGTGGN	0.9699	0.7744	1	0.6585	1	0.1625
XP_050034781.2_Homeobox	BTAAWTGN	1	0.797	1	0.8293	1	0.1087
XP_054933393.1_ARID	NDATHAAAN	1	0.812	0.9756	0.7561	1	0.1202
XP_050034041.1_Homeobox	BTAATKRC	0.9925	0.6015	1	0.4634	1	0.2737
XP_054918796.1_Homeobox	NNNWRATTRN	1	0.8797	1	0.878	1	0.0699
XP_050049266.1_Homeobox	WAACA	1	0.9699	1	0.9512	1	0.024
XP_050033968.1_HLH	VCACGTGGN	0.9699	0.7744	1	0.6585	1	0.1625
XP_050049083.1_Homeobox	NTAAYGAB	0.9774	0.6165	1	0.6341	1	0.2101
XP_050043140.1_Forkhead	VNMAACANN	1	0.9398	1	0.9268	1	0.0389
XP_050031698.1_HLH	VCACGTGGN	0.9699	0.7744	1	0.6585	1	0.1625
XP_050049369.1_ARID	NNNAWATTNN	0.9925	0.8722	1	0.8293	1	0.0859
XP_050035940.2_Homeobox	NTAATTGV	0.985	0.6241	1	0.6585	1	0.2033
XP_050031701.1_HLH	VCACGTGGN	0.9699	0.7744	1	0.6585	1	0.1625
XP_050030931.1_Homeobox	TGACAG	1	0.5789	0.9756	0.5854	1	0.2344
XP_050029892.1_Forkhead	GTAAACA	0.9774	0.6917	1	0.6341	1	0.1898
XP_050049689.1_Homeobox	TTAAYGAD	0.9925	0.5714	0.9756	0.6098	0.9925	0.2278
XP_054921515.1_CUT,CUT,CUT,Homeobox	TTRAAC	0.985	0.5639	0.9512	0.4878	0.985	0.2576
XP_050022924.1_Homeobox	NTAATTGN	0.985	0.6241	0.9756	0.7317	0.985	0.1801
XP_054918881.1_TCR,TCR	NDWTTYAAAH	0.9774	0.5338	0.9512	0.561	0.9774	0.2412
XP_050040349.1_HLH	AHCAGCTGG	0.9098	0.4135	0.9756	0.4878	0.9756	0.287
XP_050052649.1_PAX	CANTSAWGCG	0.9173	0.4887	0.9756	0.5122	0.9756	0.2588
XP_050024926.1_HLH	NCACGTGNN	0.9549	0.594	0.9512	0.7073	0.9549	0.1806
XP_050047227.1_Homeobox	WTAAYGAB	0.9549	0.5113	0.9512	0.561	0.9549	0.2416
XP_050036714.1_Homeobox	VCGTATCRYN	0.9323	0.5188	0.9512	0.3659	0.9512	0.2951
XP_054926940.1_Homeobox	HTAATGAB	0.8647	0.3835	0.9512	0.3902	0.9512	0.3029
XP_050044744.1_Homeobox	YTAAGTGC	0.9474	0.4887	0.9024	0.5366	0.9474	0.2395
XP_050033586.1_Homeobox	NTAAYGAB	0.9398	0.3534	0.9024	0.4634	0.9398	0.2998
XP_050043608.2_Homeobox	YTAATTRR	0.9398	0.406	0.9024	0.3659	0.9398	0.3098
XP_054927269.1_HLH	NCACGTGMHH	0.9398	0.5338	0.9024	0.4878	0.9398	0.2381
XP_054926743.1_HLH	VCAGGTGBN	0.9323	0.5639	0.8537	0.5366	0.9323	0.2008
XP_054927170.1_Pou,Homeobox	NYATAATTAN	0.8722	0.3985	0.9268	0.3902	0.9268	0.2925
XP_050034042.1_Homeobox	NNNNAKTAATYNNNNN	0.9098	0.4586	0.9268	0.3415	0.9268	0.3031
XP_050038911.2_Homeobox	HTAAYGAB	0.9023	0.3985	0.9268	0.4146	0.9268	0.2935
XP_054926787.1_Homeobox	NTAACGAC	0.8045	0.3233	0.9268	0.4634	0.9268	0.2831
XP_050034039.1_Homeobox	NTAACGAC	0.8045	0.3233	0.9268	0.4634	0.9268	0.2831
XP_050043975.1_Homeobox	NTAATTAG	0.9248	0.3985	0.9024	0.3902	0.9248	0.2999
XP_054919848.1_Homeobox	HTAACGAS	0.9248	0.4135	0.9024	0.4146	0.9248	0.2886
XP_050034044.1_Homeobox	GTAATGAC	0.9173	0.4211	0.9024	0.439	0.9173	0.2772
XP_054918786.1_Homeobox	NNNTAATTAR	0.9173	0.4586	0.878	0.3415	0.9173	0.2917
XP_050049439.1_Homeobox	TTAATKAC	0.9098	0.4211	0.8537	0.3415	0.9098	0.2917
XP_054919827.1_Homeobox	CTAAACGG	0.8271	0.3083	0.9024	0.4878	0.9024	0.2809
XP_050037020.1_Homeobox	TGAYAC	0.8647	0.4135	0.9024	0.4146	0.9024	0.2715
XP_050041887.1_DM	TGTAWCWWWT	0.8045	0.3459	0.9024	0.4146	0.9024	0.2775
XP_050026421.1_Forkhead	TCRTAAACA	0.797	0.3835	0.9024	0.3415	0.9024	0.2851
XP_050052784.1_HLH	SSCACGYGHC	0.8571	0.5113	0.878	0.5366	0.878	0.1988
XP_050048522.1_HLH	SSCACGYGHC	0.8571	0.5113	0.878	0.5366	0.878	0.1988
XP_050025628.1_HLH	SSCACGYGHC	0.8571	0.5113	0.878	0.5366	0.878	0.1988
XP_050048722.1_Homeobox	STAATTRS	0.8722	0.3459	0.8537	0.3415	0.8722	0.2999
XP_054927866.1_Homeobox	HTAATCCB	0.8722	0.3609	0.8049	0.2683	0.8722	0.3061
XP_050035959.1_Ets	NRCCGGAART	0.8647	0.4887	0.8537	0.4634	0.8647	0.2215
XP_050035997.1_Ets	NACCGGAARY	0.8571	0.4511	0.8049	0.3171	0.8571	0.2646
XP_050027721.1_GATA,GATA	VWGATAAGR	0.8571	0.3233	0.8049	0.3171	0.8571	0.2957
XP_050027719.2_GATA,GATA	VWGATAAGR	0.8571	0.3233	0.8049	0.3171	0.8571	0.2957
XP_050027173.1_GATA,GATA	VWGATAAGR	0.8571	0.3233	0.8049	0.3171	0.8571	0.2957
XP_054929710.1_zf-C4	AGGTCA	0.8496	0.3233	0.8537	0.4146	0.8537	0.2812
XP_054929591.1_HLH	MCACGTG	0.8496	0.4662	0.7561	0.3659	0.8496	0.2302
XP_054927575.1_Homeobox	NDYGATACGY	0.8346	0.3609	0.7073	0.2439	0.8346	0.2796
XP_050024427.1_Homeobox	CTAATTAY	0.8346	0.3459	0.8049	0.2927	0.8346	0.29
XP_050046295.1_Homeobox	YTAATTA	0.8346	0.3233	0.7073	0.2439	0.8346	0.288
XP_050033754.1_E2F_TDP	NGCGCGCGCN	0.5865	0.3083	0.8293	0.5854	0.8293	0.2129
XP_050049548.1_bZIP_1	RTKDCGCAAT	0.8271	0.3383	0.7805	0.3171	0.8271	0.2757
XP_050028791.1_Homeobox	TTAATTAS	0.8195	0.2556	0.7805	0.2439	0.8195	0.3181
XP_054929576.1_HLH	ATCACGYGA	0.812	0.3684	0.7561	0.2683	0.812	0.2729
XP_050045295.1_zf-C4	NRAGGTCAN	0.7669	0.2632	0.8049	0.2683	0.8049	0.3007
XP_050052000.1_Homeobox	TGTCAAAN	0.7519	0.3008	0.8049	0.2683	0.8049	0.2863
XP_050041440.1_Homeobox	NYTAATTAR	0.797	0.2632	0.7561	0.2439	0.797	0.3025
XP_050033342.1_zf-C4	SAGGTCAN	0.7293	0.2331	0.7805	0.2927	0.7805	0.2859
XP_050045299.1_Forkhead	TGTTTACATA	0.6316	0.2331	0.7805	0.2439	0.7805	0.2767
XP_050022915.1_Homeobox	YTAATCCNN	0.7744	0.2857	0.7073	0.3171	0.7744	0.2555
XP_050028232.1_HLH	TCACGTG	0.7744	0.406	0.7073	0.3415	0.7744	0.2153
XP_050035475.2_Homeobox	CTAATTRS	0.7368	0.2256	0.7561	0.1951	0.7561	0.3099
XP_050031863.1_Forkhead	GTAAACAA	0.6842	0.2707	0.7561	0.2439	0.7561	0.2691
XP_054920691.1_DM	TAATKTATWA	0.7519	0.2256	0.7561	0.2195	0.7561	0.3068
XP_050050376.1_Homeobox	TTAATTAG	0.6466	0.2406	0.7561	0.1463	0.7561	0.2991
XP_054924594.1_zf-C4	NAGGTCAH	0.6842	0.2256	0.7561	0.2683	0.7561	0.2753
XP_054933271.1_Homeobox	TTAATTAR	0.7519	0.2105	0.7073	0.2683	0.7519	0.2846
XP_050036341.1_bZIP_1	GATGACGY	0.6466	0.2632	0.7317	0.2927	0.7317	0.2402
XP_054926440.1_RFX_DNA_binding	CGTTGCTAB	0.7293	0.3534	0.7073	0.3902	0.7293	0.2008
XP_050041891.1_DM	WTGTATCWAW	0.6992	0.2556	0.6829	0.2683	0.6992	0.2479
XP_050024187.1_HLH	DMCATATGKH	0.6617	0.2406	0.6829	0.3659	0.6829	0.2193
XP_050030905.1_HLH	DMCATATGKH	0.6617	0.2406	0.6829	0.3659	0.6829	0.2193
XP_050039111.2_CSD	GATGGWACR	0.6617	0.1955	0.439	0.2683	0.6617	0.2073
XP_050025717.1_CSD	GATGGWACR	0.6617	0.1955	0.439	0.2683	0.6617	0.2073
XP_054924690.1_HLH	RMCACGTGCC	0.6391	0.3008	0.561	0.1951	0.6391	0.2102
XP_050039468.1_Homeobox	ATTAATTA	0.6015	0.188	0.6341	0.1707	0.6341	0.2536
XP_050025804.1_HLH	GCACGTGTC	0.6241	0.2932	0.6341	0.2927	0.6341	0.1941
XP_050047835.1_Forkhead	RTAAACAAACAH	0.6165	0.218	0.561	0.1707	0.6165	0.2296
XP_050030448.1_Homeobox	SSTAATTACS	0.5639	0.1654	0.6098	0.122	0.6098	0.2571
XP_050052046.1_HLH	RCCACCTGK	0.5865	0.1654	0.6098	0.2927	0.6098	0.2196
XP_054917575.1_Homeobox	CTCAACGAS	0.4211	0.1353	0.6098	0.1707	0.6098	0.2235
XP_050047222.1_zf-C2H2,zf-C2H2,zf-C2H2,zf-C2H2,zf-C2H2	CACCTGT	0.5865	0.203	0.6098	0.1951	0.6098	0.2306
XP_050044963.2_zf-C4	GAGATCAA	0.609	0.203	0.6098	0.2439	0.6098	0.2235
XP_050024462.1_Homeobox	NYTAATTARN	0.5263	0.1504	0.5854	0.122	0.5854	0.2438
XP_050048882.1_Homeobox	GCTAATTAC	0.4586	0.1429	0.561	0.1463	0.561	0.215
XP_050051155.1_zf-C4	AAGGTCAH	0.5564	0.1278	0.4878	0.1951	0.5564	0.2119
XP_054919254.1_zf-C4	AAGGTCA	0.5564	0.1353	0.4878	0.122	0.5564	0.2289
XP_050049089.1_Homeobox	SSTAATTAGB	0.5338	0.1654	0.5366	0.0976	0.5366	0.2347
XP_054927227.1_HMG_box	WNTGCTGACT	0.5338	0.1654	0.4878	0.1463	0.5338	0.2059
XP_050034410.1_HLH	NATCACGTGRN	0.5263	0.1805	0.4146	0.122	0.5263	0.1913
XP_050048415.1_HLH	RGCAGCTGCH	0.5188	0.1729	0.4878	0.122	0.5188	0.2069
XP_050052832.1_HLH	RACATATGGN	0.3083	0.0526	0.5122	0.0976	0.5122	0.2114
XP_054921568.1_HLH	NWGCACGTGAYN	0.4962	0.203	0.439	0.0976	0.4962	0.1896
XP_050038614.1_RFX_DNA_binding	CKGTTGCCAGG	0.4962	0.1579	0.4146	0.1707	0.4962	0.1714
XP_054921563.1_HLH	NWGCACGTGAYN	0.4962	0.203	0.439	0.0976	0.4962	0.1896
XP_050025651.1_HLH	NWGCACGTGAYN	0.4962	0.203	0.439	0.0976	0.4962	0.1896
XP_050048826.1_Forkhead	GTAAACAA	0.4286	0.1805	0.4878	0.0976	0.4878	0.1889
XP_054933935.1_Homeobox	CTAATCCC	0.4812	0.0977	0.439	0.0976	0.4812	0.21
XP_050051919.2_HLH	ACCATATGKY	0.4737	0.0902	0.3902	0.122	0.4737	0.1916
XP_054922647.1_HLH	TGCGTGAC	0.3233	0.1128	0.4634	0.122	0.4634	0.1693
XP_050026768.1_zf-C2H2,zf-C2H2,zf-C2H2,zf-C2H2,zf-C2H2	TGCTACTGTD	0.4361	0.1579	0.4634	0.1707	0.4634	0.1653
XP_050026769.1_zf-C2H2,zf-C2H2,zf-C2H2,zf-C2H2,zf-C2H2	TGCTACTGTD	0.4361	0.1579	0.4634	0.1707	0.4634	0.1653
XP_050049216.1_zf-C4	BAAAGGTCAN	0.4511	0.1128	0.439	0.1463	0.4511	0.1827
XP_050048726.1_Homeobox	GCTAATTANN	0.4211	0.1128	0.439	0.0732	0.439	0.1954
XP_050022475.1_Homeobox	CTAATCCS	0.4286	0.0977	0.3902	0.0976	0.4286	0.1807
XP_050049673.1_zf-C4	CAAGGTCAT	0.4135	0.1504	0.2683	0.122	0.4135	0.1327
XP_050045237.1_zf-C4	RAGGTCAT	0.3985	0.0977	0.3902	0.0488	0.3985	0.1865
XP_050034046.1_Homeobox	TTAATTAG	0.3985	0.1053	0.3902	0.0732	0.3985	0.1767
XP_050048254.1_bZIP_1	ACACGTGGC	0.3684	0.1128	0.3902	0.1463	0.3902	0.1451
XP_050039946.1_Homeobox	CGTCGTAAAYSB	0.3083	0.0977	0.3902	0.122	0.3902	0.1425
XP_050042754.1_HLH	GTRACAGCTG	0.3835	0.0752	0.3659	0.1951	0.3835	0.1469
XP_050043507.1_HLH	MACATATGGN	0.3534	0.0677	0.3659	0.0976	0.3659	0.1605
XP_050023625.1_bZIP_1	ATGACTCAH	0.3609	0.1278	0.3415	0.0976	0.3609	0.1385
XP_050023582.1_Forkhead	VYTAYRTAAACA	0.3609	0.1278	0.3415	0.0732	0.3609	0.1467
XP_054922906.1_zf-C4	TGAGGTCAATNN	0.3459	0.1053	0.3415	0.122	0.3459	0.133
XP_050041780.2_bZIP_1,bZIP_1	RTTACGTAAY	0.2857	0.0752	0.3415	0.0732	0.3415	0.1401
XP_050044800.1_SRF-TF	CYAWATWTGG	0.3383	0.0602	0.3415	0.0488	0.3415	0.1648
XP_054932107.1_T-box	AGGTGTGA	0.3008	0.0977	0.3415	0.0244	0.3415	0.154
XP_050044003.1_T-box	AGGTGTGA	0.3008	0.0977	0.3415	0.0244	0.3415	0.154
XP_050047216.1_Forkhead	YAWATAAACAAHB	0.3383	0.1053	0.3171	0.0732	0.3383	0.1386
XP_054933970.1_HLH	RGCAGCTGCY	0.3308	0.1053	0.2927	0.0732	0.3308	0.1301
XP_054921277.1_HLH	RGCAGCTGCY	0.3308	0.1053	0.2927	0.0732	0.3308	0.1301
XP_054917090.1_HLH	RGCAGCTGCY	0.3308	0.1053	0.2927	0.0732	0.3308	0.1301
XP_050025009.1_HLH	RGCAGCTGCY	0.3308	0.1053	0.2927	0.0732	0.3308	0.1301
XP_050048445.1_HLH	RGCAGCTGCY	0.3308	0.1053	0.2927	0.0732	0.3308	0.1301
XP_050041853.1_zf-C2H2,zf-C2H2,zf-C2H2	VRCCMCGCCCN	0.3233	0.1353	0.1951	0.122	0.3233	0.0919
XP_050023735.1_zf-C2H2,zf-C2H2,zf-C2H2	VRCCMCGCCCN	0.3233	0.1353	0.1951	0.122	0.3233	0.0919
XP_050047836.1_Forkhead	TWDAYATAAACAWRAW	0.2406	0.0602	0.3171	0.122	0.3171	0.1156
XP_050033548.1_zf-C2H2,zf-C2H2,zf-C2H2,zf-C2H2,zf-C2H2	NGACCACCCAN	0.2406	0.0827	0.3171	0.0488	0.3171	0.1277
XP_050036389.1_HLH	ACCAYCTGTT	0.3008	0.0526	0.3171	0.0976	0.3171	0.1364
XP_050034652.2_Ets	GACCGGAAGTR	0.3083	0.1429	0.2683	0.0488	0.3083	0.1187
XP_050034501.1_Ets	RACCGGAAGTN	0.2406	0.1278	0.2927	0	0.2927	0.1299
XP_050050374.1_zf-C4	TCAAGGTCAH	0.2782	0.0902	0.2683	0.0488	0.2782	0.1189
XP_054927105.1_HLH	CACGTGACC	0.2707	0.1128	0.2683	0.0976	0.2707	0.0951
XP_050026730.1_bZIP_1	GTKACGTCAT	0.2105	0.0602	0.2683	0.0488	0.2683	0.1094
XP_054922902.1_zf-C4	AAAAGTCAAM	0.1654	0.0226	0.2683	0.0732	0.2683	0.1082
XP_054919104.1_Homeobox	TAATTRSATTA	0.2632	0.0526	0.1951	0.0244	0.2632	0.1141
XP_054933538.1_E2F_TDP	SSGCGGGAAVN	0.2632	0.0677	0.1463	0.0488	0.2632	0.0974
XP_050039229.1_HLH	AACACCTGCR	0.2556	0.0226	0.1707	0.0488	0.2556	0.1087
XP_050036374.1_Homeobox	NTAATBNVATTAN	0.2556	0.0451	0.1707	0.0244	0.2556	0.109
XP_050049393.1_zf-C2H2,zf-C2H2,zf-C2H2	NHMCGCCCACGCMM	0.1654	0.0752	0.2439	0.0976	0.2439	0.076
XP_050030636.1_Ets	VACCGGAAGTN	0.2406	0.0902	0.2195	0.0244	0.2406	0.1037
XP_050031369.1_Myb_DNA-binding	TGAATCCATYN	0.2331	0.0677	0.1951	0.0244	0.2331	0.0998
XP_050031496.1_Myb_DNA-binding	TGAATCCATYN	0.2331	0.0677	0.1951	0.0244	0.2331	0.0998
XP_050025649.1_zf-C2H2,zf-C2H2,zf-C2H2,zf-C2H2,zf-C2H2,zf-C2H2,zf-C2H2,zf-C2H2,zf-C2H2	TCCCCTGGGG	0.2256	0.0677	0.122	0.0244	0.2256	0.0868
XP_050042938.1_T-box	KNAGGTGTGAAW	0.2256	0.0451	0.2195	0.0244	0.2256	0.1088
XP_050022755.1_Homeobox	AWTTTAATTAA	0.203	0.0451	0.1463	0.0244	0.203	0.0844
XP_050031191.1_Ets	AASGAGGAAGTR	0.1504	0.0301	0.1951	0	0.1951	0.0937
XP_050033624.1_Homeobox	TAATTARATTA	0.1729	0.0226	0.122	0.0244	0.1729	0.0745
XP_050049969.1_Homeobox	CGTTAATTGCT	0.1729	0.0451	0.1463	0	0.1729	0.082
XP_050046825.1_zf-C2H2,zf-C2H2,zf-C2H2	GGCCCCGCCCH	0.1729	0.0677	0.1707	0.122	0.1729	0.0497
XP_050039558.1_zf-C4	GGGGTCACG	0.0677	0.0075	0.1707	0.0732	0.1707	0.0675
XP_050049662.1_zf-C4	GGGGTCACG	0.0677	0.0075	0.1707	0.0732	0.1707	0.0675
XP_050046919.1_HLH	SCACGTGGSNGSSGS	0.1579	0.0677	0.1707	0.0732	0.1707	0.0545
XP_054922558.1_zf-C2H2,zf-C2H2,zf-C2H2,zf-C2H2,zf-C2H2	WTCACTTTCACTT	0.1504	0.0376	0.1707	0.0244	0.1707	0.0754
XP_050036173.1_Forkhead	AAACAATAAYATT	0.1654	0.0526	0.122	0	0.1654	0.0733
XP_050049533.1_zf-C4	DAAACTRGAGCA	0.1579	0.0526	0.122	0.0244	0.1579	0.0615
XP_054928208.1_Forkhead	GTAAACAA	0.1579	0.0526	0.0732	0	0.1579	0.0657
XP_050036805.1_SRF-TF	CCATACATGG	0.0902	0.015	0.1463	0.0244	0.1463	0.0615
XP_050036148.1_HLH	GTACGTGACC	0.1429	0.0451	0.122	0.0244	0.1429	0.0577
XP_050028099.1_HLH	GTACGTGACC	0.1429	0.0451	0.122	0.0244	0.1429	0.0577
XP_054932882.1_Homeobox	NTAATTSGATTAS	0.1353	0.0451	0.0732	0	0.1353	0.0566
XP_050052846.1_HLH	VNGGCACGCGMCAK	0.1353	0.0752	0.0976	0	0.1353	0.057
XP_050052845.1_HLH	VNGGCACGCGMCAK	0.1353	0.0752	0.0976	0	0.1353	0.057
XP_054924506.1_GCM	WATATGCGGGTHB	0.0827	0.0301	0.122	0.0488	0.122	0.0404
XP_050043864.1_bZIP_1	RTGACGTCAY	0.1203	0.0301	0.122	0.0488	0.122	0.0478
XP_054929268.1_bZIP_1	GTTACGTAAC	0.0526	0.015	0.122	0.0244	0.122	0.0484
XP_050044718.1_zf-C2H2,zf-C2H2,zf-C2H2	GCCACGCCCMCY	0.1203	0.0376	0.0976	0.0488	0.1203	0.0393
XP_054929792.1_Pou,Homeobox	ATGCATAATTRAT	0.1128	0.0226	0.0488	0	0.1128	0.0488
XP_054932921.1_bZIP_1	GRTGACRTCAYC	0.1128	0.015	0.0976	0.0244	0.1128	0.0499
XP_050040067.1_zf-C2H2,zf-C2H2,zf-C2H2	GRCCACGCCCA	0.0977	0.0226	0.0732	0.0488	0.0977	0.0322
XP_050040097.1_Homeobox	TAATTAGATTA	0.0902	0.015	0.0244	0	0.0902	0.0398
XP_050033143.1_LAG1-DNAbind	MGKTTCCCACAVT	0.0827	0.0376	0	0	0.0827	0.0393
XP_054920411.1_CUT,Homeobox	DTTATTGATTTTT	0.0827	0.0075	0.0732	0.0244	0.0827	0.0367
XP_050051236.1_Ets	GACCGGAAGTS	0.0827	0.015	0.0732	0	0.0827	0.0413
XP_050025287.2_PAX,Homeobox	TAATTGATTA	0.0827	0.015	0.0488	0	0.0827	0.0369
XP_050051269.1_zf-C2H2,zf-C2H2,zf-C2H2,zf-C2H2,zf-C2H2	AACCACCTGTTR	0.0451	0.0075	0.0732	0.0488	0.0732	0.0271
XP_050046291.1_zf-C2H2,zf-C2H2,zf-C2H2	MTCACGCCCMCC	0.0677	0.0226	0.0732	0.0244	0.0732	0.0272
XP_050037323.1_HLH	AADTCGTGACT	0.0602	0.0075	0.0732	0	0.0732	0.0369
XP_050023270.1_MH1	TTGGCANNNTGCCAA	0.0376	0.015	0.0732	0.0244	0.0732	0.0255
XP_050031162.1_HLH	AMCATATGKT	0.0526	0	0.0732	0	0.0732	0.0373
XP_050050367.1_Homeobox	TAATTGNWNNNNNNNCAATTR	0.0226	0	0.0732	0	0.0732	0.0345
XP_050026004.1_zf-C2H2,zf-C2H2,zf-C2H2	GCCACGCCCCCH	0.0451	0.0301	0.0732	0.0488	0.0732	0.0179
XP_050036210.2_PAX	RTCATGCGTGACG	0.0677	0.0301	0.0244	0	0.0677	0.028
XP_054932472.1_zf-C4	AAAGTCAMAVTAGM	0.0677	0.015	0.0488	0.0244	0.0677	0.0239
XP_050026260.1_Myb_DNA-binding,Myb_DNA-binding	GATTTAACATAA	0.0677	0.0226	0.0244	0	0.0677	0.0283
XP_050050155.1_zf-C2H2,zf-C2H2,zf-C2H2,zf-C2H2,zf-C2H2	NGCAACAGGTG	0.0602	0.0075	0.0488	0	0.0602	0.0298
XP_050050124.1_zf-C2H2,zf-C2H2,zf-C2H2,zf-C2H2,zf-C2H2	NGCAACAGGTG	0.0602	0.0075	0.0488	0	0.0602	0.0298
XP_050044836.1_zf-C2H2,zf-C2H2,zf-C2H2	NGCCACGCCCCCC	0.0526	0.0301	0.0244	0	0.0526	0.0216
XP_050045880.1_zf-C2H2,zf-C2H2,zf-C2H2	TWRGCCCCGCCCMCH	0.0226	0.015	0.0488	0.0488	0.0488	0.0176
XP_050040280.1_zf-C2H2,zf-C2H2,zf-C2H2	MVDGCCACACCCAYH	0.0226	0	0.0488	0.0244	0.0488	0.0199
XP_050037291.1_zf-C2H2,zf-C2H2,zf-C2H2,zf-C2H2	GGCGGCCATTTTGD	0.0451	0.015	0.0244	0	0.0451	0.0189
XP_050040430.1_PAX,Homeobox	TCACGCHTCACYGCACN	0.0376	0.015	0.0244	0	0.0376	0.0158
XP_054930254.1_PAX,Homeobox	TCACGCHTCACYGCACN	0.0376	0.015	0.0244	0	0.0376	0.0158
XP_050044939.1_Forkhead	CGAAGRACCK	0.0376	0	0.0244	0	0.0376	0.0187
XP_050049179.1_Homeobox	TACGTGWWWWWWCGCGTW	0.0301	0.015	0.0244	0	0.0301	0.0132
XP_050039264.1_HLH	GTCACGTGAC	0.0301	0.0226	0.0244	0	0.0301	0.0132
XP_050042673.1_Pou,Homeobox	TAATGAGVBGTAATGA	0.0301	0.0226	0	0	0.0301	0.0155
XP_054929607.1_Ets	HGAAYCCGGAAGTGNKG	0.015	0.0075	0.0244	0	0.0244	0.0104
XP_050034033.1_Homeobox	GNRGRBTTAATGGSYTHGK	0.0226	0.0075	0.0244	0	0.0244	0.0118
XP_050050401.1_Homeobox	CAAGTGCGTG	0.0226	0	0.0244	0	0.0244	0.0136
XP_054926909.1_Homeobox	TGACAGCTGTCA	0.015	0.015	0.0244	0	0.0244	0.0101
XP_050036783.1_Homeobox	TGACAGCTGTCA	0.015	0.015	0.0244	0	0.0244	0.0101
XP_050040731.1_Homeobox,Homeobox	TAATTATGCTAATTA	0.0075	0	0.0244	0	0.0244	0.0115
XP_054929691.1_CBFB_NFYA	HCTGATTGGYTAVT	0	0	0.0244	0	0.0244	0.0122
XP_054920776.1_PAX,Homeobox	ASCGTGACKAATYR	0.0075	0	0.0244	0	0.0244	0.0115
XP_054922521.1_Pou,Homeobox	TAATKAGNTGNTAATKA	0.0075	0	0.0244	0	0.0244	0.0115
XP_050048539.1_E2F_TDP	WAATGGCGCCAAAA	0.015	0	0.0244	0	0.0244	0.012
XP_050023689.1_RFX_DNA_binding	SGTTGCTAGGCAACS	0	0	0.0244	0	0.0244	0.0122
XP_050043065.1_HLH	AACAGCTGACRC	0.0226	0.015	0	0	0.0226	0.0113
XP_050043517.1_HLH	AACAGCTGACRC	0.0226	0.015	0	0	0.0226	0.0113
XP_050033003.1_HLH	SACCATATGGTS	0.0226	0	0	0	0.0226	0.0113
XP_050044657.2_Homeobox	WTAATTTAATTAW	0.0226	0	0	0	0.0226	0.0113
XP_054933201.1_Homeobox	GYTAATTRRSSYYAATTARC	0.015	0.0075	0	0	0.015	0.0072
XP_050024699.1_HLH	GCGACAGCTGTCGC	0.0075	0.0075	0	0	0.0075	0.0043
XP_050039109.1_Ets	ATGATCCGGGACN	0.0075	0	0	0	0.0075	0.0037
XP_050036669.2_zf-C2H2,zf-C2H2,zf-C2H2,zf-C2H2,zf-C2H2	GTGAACGYYDHHVCTACAC	0.0075	0	0	0	0.0075	0.0037
XP_050027698.1_zf-C2H2,zf-C2H2,zf-C2H2,zf-C2H2,zf-C2H2,zf-C2H2	TGATTGCTCTTTT	0.0075	0	0	0	0.0075	0.0037
XP_050050157.1_bZIP_1	WWNTGCTGMGTCAGCANWW	0.0075	0	0	0	0.0075	0.0037
XP_050040940.1_Ets	AAACCGGAAGTA	0.0075	0	0	0	0.0075	0.0037
XP_050052105.2_zf-C2H2,zf-C2H2,zf-C2H2,zf-C2H2,zf-C2H2,zf-C2H2	ATAAATCACAGCAYNC	0.0075	0	0	0	0.0075	0.0037
XP_050050131.1_zf-C2H2,zf-C2H2,zf-C2H2,zf-C2H2	TMCGCCCACGCAC	0.0075	0.0075	0	0	0.0075	0.0043
XP_054922164.1_Runt	CWAACCACAAAAACCACGAAH	0	0	0	0	0	0
XP_050026652.1_Runt	CWAACCACAAAAACCACGAAH	0	0	0	0	0	0
XP_050049082.1_zf-C2H2,zf-C2H2,zf-C2H2,zf-C2H2,zf-C2H2	ATTACCATACAAGTGCAV	0	0	0	0	0	0
XP_054930050.1_HMG_box	NAACAATAACATTGTTN	0	0	0	0	0	0
XP_054922540.1_GATA,GATA	RMGATAACRNYGTTATCKY	0	0	0	0	0	0
XP_054931507.1_RFX_DNA_binding	CGTTGCCATGGCAACG	0	0	0	0	0	0
XP_050047284.1_zf-C4	AWNTAGGTCASTAGGTCA	0	0	0	0	0	0
XP_050045768.1_HLH	RVCATATGTCRCSBTATTT	0	0	0	0	0	0
XP_050027642.1_CSD	TCGTGTAGGTCGGTGGK	0	0	0	0	0	0
XP_054919793.1_zf-C2H2,zf-C2H2,zf-C2H2,zf-C2H2	TGCAGTGATTTATT	0	0	0	0	0	0
XP_050035103.1_HLH	AAAACAGCTGTTTT	0	0	0	0	0	0
XP_050048949.1_COE1_DBD	BWATTCCCWWGGGAATWV	0	0	0	0	0	0
XP_050032325.1_zf-C2H2,zf-C2H2,zf-C2H2	RCCACGCCCMCSCCACGCCCMC	0	0	0	0	0	0
XP_050052108.1_zf-C2H2,zf-C2H2,zf-C2H2,zf-C2H2	TGCAGTGATTTATT	0	0	0	0	0	0
XP_050049454.1_zf-C4	DTGGACTTTGGACTY	0	0	0	0	0	0
XP_050026401.1_zf-C2H2,zf-C2H2,zf-C2H2,zf-C2H2,zf-C2H2,zf-C2H2	NRGGCCGTGTGCAAAAS	0	0	0	0	0	0
XP_050025895.1_HLH	NKCACGTGMNNNTCACGTGMN	0	0	0	0	0	0
XP_050049516.1_T-box	TTCACACCTARGTGTGAA	0	0	0	0	0	0
XP_050047272.1_T-box	TTCACACCTARGTGTGAA	0	0	0	0	0	0
XP_050044481.1_zf-C2H2,zf-C2H2,zf-C2H2,zf-C2H2,zf-C2H2	VGACCCCCTGCTGTGM	0	0	0	0	0	0
XP_054927033.1_HLH	GGGBMKCAGCTGCGTCCC	0	0	0	0	0	0

## Sheet: all-in-one
motif name	consensus	promoters_2000_symbols_adult_synganglion_female_fed_vs_unfed_sig_lfc2_up_enrichment	promoters_500_symbols_adult_synganglion_female_fed_vs_unfed_sig_lfc2_up_enrichment	promoters_2000_symbols_adult_synganglion_female_fed_vs_unfed_sig_lfc2_down_enrichment	promoters_500_symbols_adult_synganglion_female_fed_vs_unfed_sig_lfc2_down_enrichment	max_enrichment	sd_enrichment	promoters_2000_symbols_adult_synganglion_female_fed_vs_unfed_sig_lfc2_up_-log(p-value)	promoters_500_symbols_adult_synganglion_female_fed_vs_unfed_sig_lfc2_up_-log(p-value)	promoters_2000_symbols_adult_synganglion_female_fed_vs_unfed_sig_lfc2_down_-log(p-value)	promoters_500_symbols_adult_synganglion_female_fed_vs_unfed_sig_lfc2_down_-log(p-value)	max_-log(p-value)	sd_-log(p-value)	promoters_2000_symbols_adult_synganglion_female_fed_vs_unfed_sig_lfc2_up_rank	promoters_500_symbols_adult_synganglion_female_fed_vs_unfed_sig_lfc2_up_rank	promoters_2000_symbols_adult_synganglion_female_fed_vs_unfed_sig_lfc2_down_rank	promoters_500_symbols_adult_synganglion_female_fed_vs_unfed_sig_lfc2_down_rank	max_rank	min_rank	average_rank	sd_rank	promoters_2000_symbols_adult_synganglion_female_fed_vs_unfed_sig_lfc2_up_ratio	promoters_500_symbols_adult_synganglion_female_fed_vs_unfed_sig_lfc2_up_ratio	promoters_2000_symbols_adult_synganglion_female_fed_vs_unfed_sig_lfc2_down_ratio	promoters_500_symbols_adult_synganglion_female_fed_vs_unfed_sig_lfc2_down_ratio	max_ratio	sd_ratio
XP_050036669.2_zf-C2H2,zf-C2H2,zf-C2H2,zf-C2H2,zf-C2H2	GTGAACGYYDHHVCTACAC	37.5	0	0	0	37.5	18.75	1.54609	0	0	0	1.54609	0.773045	20	253	234	237	253	20	186	110.98	0.0075	0	0	0	0.0075	0.00375
XP_050024699.1_HLH	GCGACAGCTGTCGC	3.94737	18.75	0	0	18.75	8.9135	0.64015	1.2347	0	0	1.2347	0.593158	82	15	243	230	243	15	142.5	112.061	0.0075	0.0075	0	0	0.0075	0.00433013
XP_054933201.1_Homeobox	GYTAATTRRSSYYAATTARC	2.08333	8.33333	0	0	8.33333	3.94368	0.606709	0.946328	0	0	0.946328	0.469273	83	37	252	218	252	37	147.5	103.7	0.015	0.0075	0	0	0.015	0.0071807
XP_050042673.1_Pou,Homeobox	TAATGAGVBGTAATGA	1.55155	7.53333	0	0	7.53333	3.58351	0.586732	2.11501	0	0	2.11501	0.998777	89	1	251	228	251	1	142.25	118.275	0.0301	0.0226	0	0	0.0301	0.0155182
XP_050023689.1_RFX_DNA_binding	SGTTGCTAGGCAACS	0	0	7.39394	0	7.39394	3.69697	0	0	0.895515	0	0.895515	0.447757	245	241	18	204	245	18	177	107.595	0	0	0.0244	0	0.0244	0.0122
XP_050023270.1_MH1	TTGGCANNNTGCCAA	2.21176	4.05405	4.2807	6.59459	6.59459	1.79684	1.10745	1.05577	1.47964	0.846006	1.47964	0.26374	37	29	5	22	37	5	23.25	13.6229	0.0376	0.015	0.0732	0.0244	0.0732	0.0255105
XP_050034033.1_Homeobox	GNRGRBTTAATGGSYTHGK	2.86076	5.76923	3.01235	0	5.76923	2.35628	1.04404	0.791285	0.547645	0	1.04404	0.445881	41	50	53	235	235	41	94.75	93.6389	0.0226	0.0075	0.0244	0	0.0244	0.0118294
XP_054926909.1_Homeobox	TGACAGCTGTCA	1.14504	5.35714	1.80741	0	5.35714	2.31045	0.283377	1.2499	0.368629	0	1.2499	0.539793	146	14	87	261	261	14	127	104.381	0.015	0.015	0.0244	0	0.0244	0.0100916
XP_050051269.1_zf-C2H2,zf-C2H2,zf-C2H2,zf-C2H2,zf-C2H2	AACCACCTGTTR	1.03917	0.675676	1.64126	4.47706	4.47706	1.72575	0.283811	0.111831	0.558937	1.13525	1.13525	0.448111	145	179	51	11	179	11	96.5	78.6109	0.0451	0.0075	0.0732	0.0488	0.0732	0.0271333
XP_050045880.1_zf-C2H2,zf-C2H2,zf-C2H2	TWRGCCCCGCCCMCH	0.859316	1.47059	1.84151	4.24348	4.24348	1.48287	0.166161	0.40346	0.528971	1.08834	1.08834	0.391159	181	109	56	12	181	12	89.5	72.7576	0.0226	0.015	0.0488	0.0488	0.0488	0.0175962
XP_050049179.1_Homeobox	TACGTGWWWWWWCGCGTW	1.72989	3.84615	1.37853	0	3.84615	1.59104	0.690963	1.01277	0.285201	0	1.01277	0.445536	75	35	105	231	231	35	111.5	84.6699	0.0301	0.015	0.0244	0	0.0301	0.0131505
XP_050026004.1_zf-C2H2,zf-C2H2,zf-C2H2	GCCACGCCCCCH	1.24242	2.35156	1.99455	3.36552	3.36552	0.882165	0.449929	1.02754	0.719626	0.92331	1.02754	0.254562	108	33	34	18	108	18	48.25	40.5	0.0451	0.0301	0.0732	0.0488	0.0732	0.0178675
XP_050036783.1_Homeobox	TGACAGCTGTCA	0.717703	3.125	1.14019	0	3.125	1.33834	0.11461	0.865983	0.23022	0	0.865983	0.387103	204	42	121	245	245	42	153	90.2035	0.015	0.015	0.0244	0	0.0244	0.0100916
XP_050050131.1_zf-C2H2,zf-C2H2,zf-C2H2,zf-C2H2	TMCGCCCACGCAC	0.914634	3	0	0	3	1.41486	0.176324	0.550685	0	0	0.550685	0.259621	173	74	244	253	253	74	186	82.7969	0.0075	0.0075	0	0	0.0075	0.00433013
XP_050033143.1_LAG1-DNAbind	MGKTTCCCACAVT	1.48741	2.87023	0	0	2.87023	1.37881	0.909847	1.50136	0	0	1.50136	0.736755	53	4	254	234	254	4	136.25	126.281	0.0827	0.0376	0	0	0.0827	0.0393066
XP_054932882.1_Homeobox	NTAATTSGATTAS	1.6088	2.78395	0.881928	0	2.78395	1.17769	1.51482	1.65162	0.171981	0	1.65162	0.869069	21	2	143	236	236	2	100.5	109.832	0.1353	0.0451	0.0732	0	0.1353	0.0566277
XP_054924506.1_GCM	WATATGCGGGTHB	1.07542	1.60106	1.5621	2.74157	2.74157	0.706083	0.350215	0.617132	0.669682	0.782164	0.782164	0.183151	122	67	36	26	122	26	62.75	43.1847	0.0827	0.0301	0.122	0.0488	0.122	0.040429
XP_050050367.1_Homeobox	TAATTGNWNNNNNNNCAATTR	0.849624	0	2.73134	0	2.73134	1.28793	0.16108	0	1.01147	0	1.01147	0.484871	185	249	14	250	250	14	174.5	111.237	0.0226	0	0.0732	0	0.0732	0.0345185
XP_050040280.1_zf-C2H2,zf-C2H2,zf-C2H2	MVDGCCACACCCAYH	0.684848	0	1.44807	2.68132	2.68132	1.14908	0.0869892	0	0.393558	0.50465	0.50465	0.241159	210	255	82	52	255	52	149.75	98.0693	0.0226	0	0.0488	0.0244	0.0488	0.0199428
XP_050039109.1_Ets	ATGATCCGGGACN	2.5	0	0	0	2.5	1.25	0.487278	0	0	0	0.487278	0.243639	105	244	249	225	249	105	205.75	67.9577	0.0075	0	0	0	0.0075	0.00375
XP_050036173.1_Forkhead	AAACAATAAYATT	1.81958	2.44651	1.31607	0	2.44651	1.03894	2.3517	1.58952	0.481198	0	2.3517	1.06445	4	3	66	239	239	3	78	111.304	0.1654	0.0526	0.122	0	0.1654	0.0732756
XP_050049662.1_zf-C4	GGGGTCACG	0.700103	0.262238	1.73124	2.33866	2.33866	0.947729	0.0432861	0.00928522	0.981506	0.863377	0.981506	0.519824	222	221	16	20	222	16	119.75	117.503	0.0677	0.0075	0.1707	0.0732	0.1707	0.0675279
XP_050039558.1_zf-C4	GGGGTCACG	0.700103	0.262238	1.73124	2.33866	2.33866	0.947729	0.0432861	0.00928522	0.981506	0.863377	0.981506	0.519824	221	220	15	21	221	15	119.25	116.94	0.0677	0.0075	0.1707	0.0732	0.1707	0.0675279
XP_050040731.1_Homeobox,Homeobox	TAATTATGCTAATTA	0.694444	0	2.23853	0	2.23853	1.05557	0.116478	0	0.441243	0	0.441243	0.208566	203	242	71	246	246	71	190.5	81.9939	0.0075	0	0.0244	0	0.0244	0.0115066
XP_050044836.1_zf-C2H2,zf-C2H2,zf-C2H2	NGCCACGCCCCCC	1.34184	2.22963	0.611529	0	2.22963	0.961142	0.5724	0.96978	0.090507	0	0.96978	0.450884	93	36	188	227	227	36	136	87.243	0.0526	0.0301	0.0244	0	0.0526	0.0216065
XP_050040430.1_PAX,Homeobox	TCACGCHTCACYGCACN	1.09302	2.02703	0.6759	0	2.02703	0.84815	0.315298	0.587166	0.108791	0	0.587166	0.258427	131	72	178	220	220	72	150.25	63.5839	0.0376	0.015	0.0244	0	0.0376	0.0158311
XP_054930254.1_PAX,Homeobox	TCACGCHTCACYGCACN	1.09302	2.02703	0.6759	0	2.02703	0.84815	0.315298	0.587166	0.108791	0	0.587166	0.258427	132	71	179	219	219	71	150.25	63.6835	0.0376	0.015	0.0244	0	0.0376	0.0158311
XP_050036805.1_SRF-TF	CCATACATGG	1.22721	0.660793	1.97703	1.18447	1.97703	0.541584	0.564583	0.0931127	1.09877	0.241381	1.09877	0.445397	94	186	12	105	186	12	99.25	71.1776	0.0902	0.015	0.1463	0.0244	0.1463	0.0614543
XP_054929607.1_Ets	HGAAYCCGGAAGTGNKG	1.11111	1.97368	1.80741	0	1.97368	0.896903	0.270739	0.400116	0.368629	0	0.400116	0.181795	148	110	88	259	259	88	151.25	75.9885	0.015	0.0075	0.0244	0	0.0244	0.0104356
XP_050047836.1_Forkhead	TWDAYATAAACAWRAW	1.0105	1.0273	1.29853	1.97092	1.97092	0.449235	0.295581	0.282769	0.740906	0.968911	0.968911	0.339671	141	135	28	17	141	17	80.25	66.8799	0.2406	0.0602	0.3171	0.122	0.3171	0.115594
XP_050042754.1_HLH	GTRACAGCTG	1.08794	0.708098	1.01442	1.89971	1.89971	0.50877	0.594115	0.0416054	0.274648	1.26423	1.26423	0.531097	86	210	110	8	210	8	103.5	83.2887	0.3835	0.0752	0.3659	0.1951	0.3835	0.146887
XP_050026260.1_Myb_DNA-binding,Myb_DNA-binding	GATTTAACATAA	1.06614	1.88333	0.377125	0	1.88333	0.828503	0.327111	0.664471	0.0289284	0	0.664471	0.310376	127	59	212	222	222	59	155	76.8939	0.0677	0.0226	0.0244	0	0.0677	0.0282866
XP_054929792.1_Pou,Homeobox	ATGCATAATTRAT	1.86755	1.82258	0.810631	0	1.86755	0.894884	1.82577	0.641453	0.145315	0	1.82577	0.828588	11	63	157	238	238	11	117.25	100.652	0.1128	0.0226	0.0488	0	0.1128	0.0487635
XP_050049393.1_zf-C2H2,zf-C2H2,zf-C2H2	NHMCGCCCACGCMM	1.28118	1.53157	1.86183	1.77778	1.86183	0.261919	0.875103	0.918099	1.44707	0.729615	1.44707	0.313613	57	40	7	28	57	7	33	21.0238	0.1654	0.0752	0.2439	0.0976	0.2439	0.0759716
XP_050049533.1_zf-C4	DAAACTRGAGCA	1.37424	1.81379	1.03565	0.816054	1.81379	0.434801	1.084	1.02711	0.269002	0.14766	1.084	0.492195	39	34	114	123	123	34	77.5	47.5289	0.1579	0.0526	0.122	0.0244	0.1579	0.0614658
XP_050044963.2_zf-C4	GAGATCAA	1.14884	1.3268	1.13747	1.7164	1.7164	0.270296	1.38887	1.13394	0.665773	1.23991	1.38887	0.312262	27	19	37	9	37	9	23	11.8884	0.609	0.203	0.6098	0.2439	0.6098	0.223453
XP_050046919.1_HLH	SCACGTGGSNGSSGS	1.30712	1.49448	1.4792	1.71429	1.71429	0.166913	0.915927	0.822119	0.724403	0.593681	0.915927	0.137884	51	47	32	39	51	32	42.25	8.46069	0.1579	0.0677	0.1707	0.0732	0.1707	0.054482
XP_054928208.1_Forkhead	GTAAACAA	1.26827	1.70779	0.571875	0	1.70779	0.753909	0.819948	0.924613	0.0410104	0	0.924613	0.493909	61	39	203	233	233	39	134	98.1767	0.1579	0.0526	0.0732	0	0.1579	0.0656658
XP_054922647.1_HLH	TGCGTGAC	1.18208	1.24917	1.66811	1.46811	1.66811	0.22098	0.927219	0.657522	2.06594	0.597589	2.06594	0.684432	49	60	3	37	60	3	37.25	24.6897	0.3233	0.1128	0.4634	0.122	0.4634	0.169317
XP_050033754.1_E2F_TDP	NGCGCGCGCN	0.990208	0.913211	1.40274	1.66354	1.66354	0.353569	0.228352	0.103232	2.98795	2.71695	2.98795	1.55592	159	182	1	1	182	1	85.75	98.3103	0.5865	0.3083	0.8293	0.5854	0.8293	0.212928
XP_054922521.1_Pou,Homeobox	TAATKAGNTGNTAATKA	0.510204	0	1.65986	0	1.65986	0.782762	0.065231	0	0.342137	0	0.342137	0.163121	215	257	94	241	257	94	201.75	73.889	0.0075	0	0.0244	0	0.0244	0.0115066
XP_050024187.1_HLH	DMCATATGKH	0.992203	1.02953	1.01667	1.64081	1.64081	0.314386	0.228265	0.338663	0.290065	1.57128	1.57128	0.644393	160	124	102	5	160	5	97.75	66.2942	0.6617	0.2406	0.6829	0.3659	0.6829	0.219296
XP_050030905.1_HLH	DMCATATGKH	0.992203	1.02953	1.01667	1.64081	1.64081	0.314386	0.228265	0.338663	0.290065	1.57128	1.57128	0.644393	161	123	103	4	161	4	97.75	66.9695	0.6617	0.2406	0.6829	0.3659	0.6829	0.219296
XP_054920776.1_PAX,Homeobox	ASCGTGACKAATYR	0.506757	0	1.62667	0	1.62667	0.767025	0.0644927	0	0.335058	0	0.335058	0.159701	216	258	96	251	258	96	205.25	75.1149	0.0075	0	0.0244	0	0.0244	0.0115066
XP_050046825.1_zf-C2H2,zf-C2H2,zf-C2H2	GGCCCCGCCCH	1.02368	1.01499	0.996497	1.62019	1.62019	0.304445	0.313257	0.275256	0.245507	0.713112	0.713112	0.219312	138	137	118	29	138	29	105.5	51.8234	0.1729	0.0677	0.1707	0.122	0.1729	0.0496587
XP_050034501.1_Ets	RACCGGAAGTN	0.940211	1.60957	1.12794	0	1.60957	0.674674	0.16247	1.45272	0.431558	0	1.45272	0.652109	184	6	75	240	240	6	126.25	105.453	0.2406	0.1278	0.2927	0	0.2927	0.129912
XP_050052832.1_HLH	RACATATGGN	0.981535	0.689384	1.59564	1.33882	1.59564	0.397823	0.229655	0.0514205	2.06811	0.455575	2.06811	0.926165	157	207	2	62	207	2	107	92.2858	0.3083	0.0526	0.5122	0.0976	0.5122	0.211444
XP_050040067.1_zf-C2H2,zf-C2H2,zf-C2H2	GRCCACGCCCA	1.07127	0.80427	0.796518	1.58958	1.58958	0.37206	0.356295	0.139713	0.131157	0.44298	0.44298	0.156628	118	171	167	67	171	67	130.75	48.8561	0.0977	0.0226	0.0732	0.0488	0.0977	0.0322408
XP_054932472.1_zf-C4	AAAGTCAMAVTAGM	0.968526	0.943396	0.686357	1.58442	1.58442	0.381125	0.229394	0.202555	0.0974123	0.327458	0.327458	0.0945748	158	161	186	93	186	93	149.5	39.7031	0.0677	0.015	0.0488	0.0244	0.0677	0.0238669
XP_050046291.1_zf-C2H2,zf-C2H2,zf-C2H2	MTCACGCCCMCC	1.41632	1.49669	1.50308	1.57419	1.57419	0.0645583	0.725272	0.489016	0.492056	0.325677	0.725272	0.164381	66	88	63	94	94	63	77.75	15.543	0.0677	0.0226	0.0732	0.0244	0.0732	0.0272094
XP_050033003.1_HLH	SACCATATGGTS	1.56944	0	0	0	1.56944	0.78472	0.519416	0	0	0	0.519416	0.259708	101	243	250	226	250	101	205	70.0619	0.0226	0	0	0	0.0226	0.0113
XP_050026769.1_zf-C2H2,zf-C2H2,zf-C2H2,zf-C2H2,zf-C2H2	TGCTACTGTD	1.1534	1.35653	1.22853	1.5589	1.5589	0.17744	1.00148	1.03796	0.785204	0.806485	1.03796	0.130399	47	32	26	25	47	25	32.5	10.1489	0.4361	0.1579	0.4634	0.1707	0.4634	0.165264
XP_050026768.1_zf-C2H2,zf-C2H2,zf-C2H2,zf-C2H2,zf-C2H2	TGCTACTGTD	1.1534	1.35653	1.22853	1.5589	1.5589	0.17744	1.00148	1.03796	0.785204	0.806485	1.03796	0.130399	46	31	27	24	46	24	32	9.76388	0.4361	0.1579	0.4634	0.1707	0.4634	0.165264
XP_054922906.1_zf-C4	TGAGGTCAATNN	1.11617	1.25208	1.0921	1.54235	1.54235	0.206812	0.677934	0.640584	0.395729	0.654482	0.677934	0.131873	76	64	81	31	81	31	63	22.4944	0.3459	0.1053	0.3415	0.122	0.3459	0.133006
XP_054927105.1_HLH	CACGTGACC	1.45459	1.53678	1.42941	1.45238	1.53678	0.047058	1.96735	1.1917	0.877709	0.528536	1.96735	0.613693	9	17	19	47	47	9	23	16.5731	0.2707	0.1128	0.2683	0.0976	0.2707	0.0950665
XP_050039264.1_HLH	GTCACGTGAC	0.862464	1.52703	0.701149	0	1.52703	0.626965	0.164294	0.502913	0.11587	0	0.502913	0.216054	183	84	174	252	252	84	173.25	68.9511	0.0301	0.0226	0.0244	0	0.0301	0.0132417
XP_050036389.1_HLH	ACCAYCTGTT	1.06932	0.747159	1.10142	1.51084	1.51084	0.313062	0.468169	0.0790416	0.402113	0.564583	0.564583	0.210476	107	192	79	43	192	43	105.25	63.4895	0.3008	0.0526	0.3171	0.0976	0.3171	0.13642
XP_054922902.1_zf-C4	AAAAGTCAAM	0.796341	0.452	1.26497	1.49388	1.49388	0.467581	0.0422916	0.0157258	0.620173	0.48641	0.620173	0.307772	223	215	41	58	223	41	134.25	98.161	0.1654	0.0226	0.2683	0.0732	0.2683	0.108195
XP_050052845.1_HLH	VNGGCACGCGMCAK	0.997052	1.47451	0.750192	0	1.47451	0.615401	0.264963	0.842966	0.0977597	0	0.842966	0.377241	151	46	185	258	258	46	160	88.14	0.1353	0.0752	0.0976	0	0.1353	0.0570248
XP_050052846.1_HLH	VNGGCACGCGMCAK	0.997052	1.47451	0.750192	0	1.47451	0.615401	0.264963	0.842966	0.0977597	0	0.842966	0.377241	152	45	184	257	257	45	159.5	88.0776	0.1353	0.0752	0.0976	0	0.1353	0.0570248
XP_050052046.1_HLH	RCCACCTGK	0.999148	0.834932	1.01973	1.45622	1.45622	0.265672	0.265875	0.0683145	0.295494	0.978031	0.978031	0.397086	150	196	101	16	196	16	115.75	76.9865	0.5865	0.1654	0.6098	0.2927	0.6098	0.219552
XP_054919827.1_Homeobox	CTAAACGG	0.995067	0.861655	1.07724	1.44834	1.44834	0.251396	0.218146	0.0452969	0.738301	1.4892	1.4892	0.648394	163	209	29	6	209	6	101.75	99.5234	0.8271	0.3083	0.9024	0.4878	0.9024	0.280924
XP_050048254.1_bZIP_1	ACACGTGGC	1.18571	1.03581	1.24307	1.44423	1.44423	0.169022	1.03927	0.315254	0.728746	0.634939	1.03927	0.298061	42	128	31	35	128	31	59	46.2241	0.3684	0.1128	0.3902	0.1463	0.3902	0.145114
XP_050023735.1_zf-C2H2,zf-C2H2,zf-C2H2	VRCCMCGCCCN	1.20634	1.42872	0.743521	1.11722	1.42872	0.28545	1.03753	1.10528	0.0561543	0.329195	1.10528	0.520172	43	21	200	92	200	21	89	79.7287	0.3233	0.1353	0.1951	0.122	0.3233	0.0919227
XP_050041853.1_zf-C2H2,zf-C2H2,zf-C2H2	VRCCMCGCCCN	1.20634	1.42872	0.743521	1.11722	1.42872	0.28545	1.03753	1.10528	0.0561543	0.329195	1.10528	0.520172	44	22	199	91	199	22	89	78.7782	0.3233	0.1353	0.1951	0.122	0.3233	0.0919227
XP_050027698.1_zf-C2H2,zf-C2H2,zf-C2H2,zf-C2H2,zf-C2H2,zf-C2H2	TGATTGCTCTTTT	1.38889	0	0	0	1.38889	0.694445	0.286765	0	0	0	0.286765	0.143382	142	247	247	229	247	142	216.25	50.222	0.0075	0	0	0	0.0075	0.00375
XP_050025287.2_PAX,Homeobox	TAATTGATTA	1.38063	1.36364	0.81198	0	1.38063	0.648906	0.75741	0.366501	0.145749	0	0.75741	0.329761	63	119	156	232	232	63	142.5	70.8637	0.0827	0.015	0.0488	0	0.0827	0.0368789
XP_050025651.1_HLH	NWGCACGTGAYN	1.18737	1.37908	1.0327	0.732183	1.37908	0.273349	1.38106	1.30245	0.311519	0.0892041	1.38106	0.665978	28	10	98	162	162	10	74.5	69.5965	0.4962	0.203	0.439	0.0976	0.4962	0.189622
XP_054921563.1_HLH	NWGCACGTGAYN	1.18737	1.37908	1.0327	0.732183	1.37908	0.273349	1.38106	1.30245	0.311519	0.0892041	1.38106	0.665978	29	11	100	161	161	11	75.25	68.8785	0.4962	0.203	0.439	0.0976	0.4962	0.189622
XP_054921568.1_HLH	NWGCACGTGAYN	1.18737	1.37908	1.0327	0.732183	1.37908	0.273349	1.38106	1.30245	0.311519	0.0892041	1.38106	0.665978	30	12	99	160	160	12	75.25	67.8104	0.4962	0.203	0.439	0.0976	0.4962	0.189622
XP_054929268.1_bZIP_1	GTTACGTAAC	0.600457	0.666667	1.37853	1.09417	1.37853	0.367866	0.0214585	0.0955448	0.529405	0.219275	0.529405	0.224045	230	185	55	107	230	55	144.25	78.2448	0.0526	0.015	0.122	0.0244	0.122	0.0483809
XP_050047835.1_Forkhead	RTAAACAAACAH	1.17005	1.37366	1.0341	1.12155	1.37366	0.143991	1.63078	1.35587	0.328109	0.361029	1.63078	0.672798	15	8	97	84	97	8	51	46.0072	0.6165	0.218	0.561	0.1707	0.6165	0.229645
XP_054929691.1_CBFB_NFYA	HCTGATTGGYTAVT	0	0	1.35556	0	1.35556	0.67778	0	0	0.280598	0	0.280598	0.140299	249	226	108	197	249	108	195	61.7792	0	0	0.0244	0	0.0244	0.0122
XP_050023582.1_Forkhead	VYTAYRTAAACA	1.01149	1.3481	0.937929	0.828992	1.3481	0.223905	0.306395	0.895515	0.171459	0.146574	0.895515	0.350785	140	41	146	125	146	41	113	48.8057	0.3609	0.1278	0.3415	0.0732	0.3609	0.146662
XP_050050401.1_Homeobox	CAAGTGCGTG	1.22826	0	1.34066	0	1.34066	0.743002	0.354211	0	0.276993	0	0.354211	0.18492	119	246	109	223	246	109	174.25	70.3201	0.0226	0	0.0244	0	0.0244	0.0135876
XP_050022915.1_Homeobox	YTAATCCNN	1.08232	1.20447	0.974645	1.3196	1.3196	0.149411	1.11136	0.941985	0.169505	0.779993	1.11136	0.410411	36	38	147	27	147	27	62	56.8683	0.7744	0.2857	0.7073	0.3171	0.7744	0.255513
XP_054926787.1_Homeobox	NTAACGAC	0.946471	0.874729	1.08183	1.31461	1.31461	0.193556	0.0270435	0.0533314	0.846874	1.02407	1.02407	0.522041	227	206	22	14	227	14	117.25	114.971	0.8045	0.3233	0.9268	0.4634	0.9268	0.283055
XP_050034039.1_Homeobox	NTAACGAC	0.946471	0.874729	1.08183	1.31461	1.31461	0.193556	0.0270435	0.0533314	0.846874	1.02407	1.02407	0.522041	226	205	21	15	226	15	116.75	114.375	0.8045	0.3233	0.9268	0.4634	0.9268	0.283055
XP_050033548.1_zf-C2H2,zf-C2H2,zf-C2H2,zf-C2H2,zf-C2H2	NGACCACCCAN	0.967431	1.27231	1.29481	0.662144	1.29481	0.298106	0.208678	0.606275	0.734826	0.0888567	0.734826	0.309677	167	69	30	163	167	30	107.25	68.5778	0.2406	0.0827	0.3171	0.0488	0.3171	0.127688
XP_054926440.1_RFX_DNA_binding	CGTTGCTAB	0.977352	1.13016	0.953749	1.28652	1.28652	0.154326	0.148094	0.746118	0.121255	0.826462	0.826462	0.377796	191	53	170	23	191	23	109.25	83.6197	0.7293	0.3534	0.7073	0.3902	0.7293	0.200816
XP_050022924.1_Homeobox	NTAATTGN	1.01348	1.0374	1.00247	1.27808	1.27808	0.130963	0.559806	0.479027	0.155738	1.57649	1.57649	0.614473	95	93	152	3	152	3	85.75	61.5758	0.985	0.6241	0.9756	0.7317	0.985	0.180073
XP_050039111.2_CSD	GATGGWACR	1.06537	0.878257	0.69949	1.27519	1.27519	0.247293	0.717454	0.0958922	0.00197604	0.635807	0.717454	0.365944	70	184	225	34	225	34	128.25	90.8199	0.6617	0.1955	0.439	0.2683	0.6617	0.20725
XP_050025717.1_CSD	GATGGWACR	1.06537	0.878257	0.69949	1.27519	1.27519	0.247293	0.717454	0.0958922	0.00197604	0.635807	0.717454	0.365944	69	183	224	33	224	33	127.25	90.8199	0.6617	0.1955	0.439	0.2683	0.6617	0.20725
XP_050039946.1_Homeobox	CGTCGTAAAYSB	0.98656	0.97505	1.27225	1.18447	1.27225	0.147425	0.241251	0.2363	0.79389	0.379834	0.79389	0.262614	156	149	25	73	156	25	100.75	62.9517	0.3083	0.0977	0.3902	0.122	0.3902	0.14255
XP_050045237.1_zf-C4	RAGGTCAT	1.26548	1.243	1.22627	0.63459	1.26548	0.305586	1.59125	0.608012	0.691397	0.0788679	1.59125	0.627557	19	68	35	168	168	19	72.5	66.8556	0.3985	0.0977	0.3902	0.0488	0.3985	0.18649
XP_050025649.1_zf-C2H2,zf-C2H2,zf-C2H2,zf-C2H2,zf-C2H2,zf-C2H2,zf-C2H2,zf-C2H2,zf-C2H2	TCCCCTGGGG	1.08671	1.26306	0.597161	0.40264	1.26306	0.404175	0.472947	0.545908	0.0262531	0.0347783	0.545908	0.278121	106	76	216	181	216	76	144.75	64.8556	0.2256	0.0677	0.122	0.0244	0.2256	0.0868408
XP_050034410.1_HLH	NATCACGTGRN	1.25969	1.0966	0.995916	0.835616	1.25969	0.177942	2.12196	0.461221	0.245594	0.13424	2.12196	0.930754	8	98	117	131	131	8	88.5	55.3444	0.5263	0.1805	0.4146	0.122	0.5263	0.191345
XP_054933538.1_E2F_TDP	SSGCGGGAAVN	1.25333	0.817633	0.710539	0.545251	1.25333	0.302601	1.07618	0.107966	0.0578915	0.049553	1.07618	0.50285	40	181	195	178	195	40	148.5	72.7118	0.2632	0.0677	0.1463	0.0488	0.2632	0.0974229
XP_050024926.1_HLH	NCACGTGNN	1.03166	1.01608	1.02666	1.25186	1.25186	0.113716	0.894212	0.346914	0.385306	1.34979	1.34979	0.474652	54	122	83	7	122	7	66.5	48.4734	0.9549	0.594	0.9512	0.7073	0.9549	0.18062
XP_054933271.1_Homeobox	TTAATTAR	1.11541	0.969599	1.0312	1.24849	1.24849	0.12071	1.48963	0.217147	0.339531	0.595852	1.48963	0.57481	22	158	95	38	158	22	78.25	61.711	0.7519	0.2105	0.7073	0.2683	0.7519	0.284582
XP_050044657.2_Homeobox	WTAATTTAATTAW	1.24176	0	0	0	1.24176	0.62088	0.358901	0	0	0	0.358901	0.179451	117	245	248	224	248	117	208.5	61.9274	0.0226	0	0	0	0.0226	0.0113
XP_054924690.1_HLH	RMCACGTGCC	1.1798	1.24092	1.05174	0.83698	1.24092	0.178591	1.83229	1.13264	0.373493	0.112439	1.83229	0.777858	10	20	85	150	150	10	66.25	64.984	0.6391	0.3008	0.561	0.1951	0.6391	0.210246
XP_050022755.1_Homeobox	AWTTTAATTAA	1.12465	1.23901	0.801205	0.632124	1.23901	0.281195	0.550251	0.447323	0.105447	0.0966305	0.550251	0.233481	96	100	180	155	180	96	132.75	41.4357	0.203	0.0451	0.1463	0.0244	0.203	0.0844466
XP_050035940.2_Homeobox	NTAATTGV	1.02636	1.1101	1.03691	1.23592	1.23592	0.0965365	1.02928	1.05447	0.645362	1.14523	1.14523	0.221161	45	30	38	10	45	10	30.75	15.13	0.985	0.6241	1	0.6585	1	0.203343
XP_054917575.1_Homeobox	CTCAACGAS	0.850707	0.827523	1.23566	1.12377	1.23566	0.202103	0.0161558	0.0758712	1.04014	0.363548	1.04014	0.46932	232	193	13	83	232	13	130.25	100.45	0.4211	0.1353	0.6098	0.1707	0.6098	0.223458
XP_050044744.1_Homeobox	YTAAGTGC	1.02967	1.08024	0.977999	1.22961	1.22961	0.108503	0.801273	0.647099	0.101191	0.892041	0.892041	0.35421	62	62	182	19	182	19	81.25	70.1587	0.9474	0.4887	0.9024	0.5366	0.9474	0.23952
XP_050026421.1_Forkhead	TCRTAAACA	1.01749	1.21093	1.13638	1.187	1.21093	0.0861105	0.400897	1.21298	1.25251	0.563714	1.25251	0.438633	112	16	8	44	112	8	45	47.2582	0.797	0.3835	0.9024	0.3415	0.9024	0.285073
XP_054919104.1_Homeobox	TAATTRSATTA	1.21067	1.10504	0.891275	0.505176	1.21067	0.311648	0.913321	0.348391	0.153393	0.0611487	0.913321	0.382086	52	121	154	174	174	52	125.25	53.5	0.2632	0.0526	0.1951	0.0244	0.2632	0.114111
XP_054927866.1_Homeobox	HTAATCCB	1.09025	1.21067	0.991378	0.906419	1.21067	0.131005	1.69245	1.15088	0.195389	0.151221	1.69245	0.754106	14	18	131	122	131	14	71.25	63.9238	0.8722	0.3609	0.8049	0.2683	0.8722	0.306091
XP_050036341.1_bZIP_1	GATGACGY	0.964643	1.04486	1.09193	1.20502	1.20502	0.100447	0.124208	0.381571	0.594983	0.551988	0.594983	0.21356	201	116	47	45	201	45	102.25	73.645	0.6466	0.2632	0.7317	0.2927	0.7317	0.240237
XP_050025804.1_HLH	GCACGTGTC	1.06812	1.09813	1.08153	1.20453	1.20453	0.0621917	0.697477	0.558503	0.489016	0.55112	0.697477	0.0880009	74	73	64	46	74	46	64.25	12.9711	0.6241	0.2932	0.6341	0.2927	0.6341	0.194119
XP_054929591.1_HLH	MCACGTG	1.03245	1.19508	0.911074	1.06895	1.19508	0.116907	0.605407	1.34848	0.034813	0.363852	1.34848	0.558239	84	9	208	82	208	9	95.75	82.5687	0.8496	0.4662	0.7561	0.3659	0.8496	0.230228
XP_050036714.1_Homeobox	VCGTATCRYN	1.04506	1.1921	1.06816	0.905469	1.1921	0.117483	1.0866	1.4892	0.798668	0.12942	1.4892	0.572634	38	5	24	133	133	5	50	56.962	0.9323	0.5188	0.9512	0.3659	0.9512	0.295109
XP_050049089.1_Homeobox	SSTAATTAGB	1.05286	1.19078	1.05257	0.728358	1.19078	0.196293	0.525931	0.657088	0.370106	0.08738	0.657088	0.245063	100	61	86	164	164	61	102.75	43.9043	0.5338	0.1654	0.5366	0.0976	0.5366	0.234717
XP_050045299.1_Forkhead	TGTTTACATA	0.979984	1.10369	1.18581	1.18976	1.18976	0.0982517	0.181188	0.523325	1.18606	0.488581	1.18606	0.423105	170	78	9	57	170	9	78.5	67.4907	0.6316	0.2331	0.7805	0.2439	0.7805	0.276735
XP_050043507.1_HLH	MACATATGGN	0.997741	0.730313	1.01133	1.18303	1.18303	0.186958	0.267743	0.0568926	0.26961	0.355296	0.355296	0.12707	149	203	112	86	203	86	137.5	50.7445	0.3534	0.0677	0.3659	0.0976	0.3659	0.160472
XP_054929710.1_zf-C4	AGGTCA	1.07029	0.930092	1.07451	1.18187	1.18187	0.103239	1.18432	0.125251	0.630596	0.616264	1.18432	0.432781	34	176	40	36	176	34	71.5	69.7113	0.8496	0.3233	0.8537	0.4146	0.8537	0.281173
XP_050033586.1_Homeobox	NTAAYGAB	1.05643	0.875619	0.99823	1.17794	1.17794	0.125689	1.44099	0.0466432	0.192523	0.651007	1.44099	0.627408	25	208	132	32	208	25	99.25	87.4352	0.9398	0.3534	0.9024	0.4634	0.9398	0.299784
XP_050050376.1_Homeobox	TTAATTAG	0.98417	1.1771	1.12935	0.717861	1.1771	0.206503	0.195693	0.753067	0.808222	0.061279	0.808222	0.381167	168	52	23	173	173	23	104	77.7217	0.6466	0.2406	0.7561	0.1463	0.7561	0.299112
XP_050028232.1_HLH	TCACGTG	1.04353	1.17511	0.948505	1.07491	1.17511	0.0934059	0.641887	1.06663	0.110485	0.36763	1.06663	0.408957	81	23	176	80	176	23	90	63.4192	0.7744	0.406	0.7073	0.3415	0.7744	0.215324
XP_050042938.1_T-box	KNAGGTGTGAAW	1.17073	0.830571	1.14382	0.514768	1.17073	0.308259	0.7079	0.134023	0.413014	0.0638847	0.7079	0.293782	72	174	76	172	174	72	123.5	57.1868	0.2256	0.0451	0.2195	0.0244	0.2256	0.108784
XP_050048826.1_Forkhead	GTAAACAA	0.860643	1.17056	0.957597	0.69024	1.17056	0.200422	0.0203206	0.63407	0.175585	0.0704426	0.63407	0.280215	231	65	140	171	231	65	151.75	69.0766	0.4286	0.1805	0.4878	0.0976	0.4878	0.188896
XP_050043990.1_T-box	NYVACACSTN	1.01184	1.03528	1.01174	1.16637	1.16637	0.0742059	0.676197	0.630596	0.208678	1.69418	1.69418	0.630667	77	66	127	2	127	2	68	51.3874	1	0.8421	1	0.9268	1	0.0751417
XP_050041887.1_DM	TGTAWCWWWT	0.958309	0.94534	1.0604	1.16395	1.16395	0.101911	0.0525062	0.146792	0.604104	0.575874	0.604104	0.285935	219	166	43	41	219	41	117.25	89.5484	0.8045	0.3459	0.9024	0.4146	0.9024	0.277531
XP_050047216.1_Forkhead	YAWATAAACAAHB	0.965193	1.16225	0.876936	0.829932	1.16225	0.146903	0.1897	0.495964	0.112005	0.147096	0.495964	0.176071	169	85	175	124	175	85	138.25	42.1693	0.3383	0.1053	0.3171	0.0732	0.3383	0.138562
XP_050026730.1_bZIP_1	GTKACGTCAT	0.916812	0.85755	1.16047	0.783307	1.16047	0.163358	0.136542	0.141189	0.465564	0.134588	0.465564	0.164086	194	170	68	130	194	68	140.5	55.0727	0.2105	0.0602	0.2683	0.0488	0.2683	0.109428
XP_050028791.1_Homeobox	TTAATTAS	1.15994	1.07621	1.08538	1.04588	1.15994	0.0484285	2.69436	0.464695	0.608881	0.304788	2.69436	1.12433	1	97	42	97	97	1	59.25	46.6931	0.8195	0.2556	0.7805	0.2439	0.8195	0.318122
XP_050036148.1_HLH	GTACGTGACC	1.15056	1.15938	0.981496	0.654155	1.15938	0.236137	0.532445	0.382179	0.230002	0.102537	0.532445	0.186297	99	114	122	153	153	99	122	22.7596	0.1429	0.0451	0.122	0.0244	0.1429	0.0576713
XP_050028099.1_HLH	GTACGTGACC	1.15056	1.15938	0.981496	0.654155	1.15938	0.236137	0.532445	0.382179	0.230002	0.102537	0.532445	0.186297	98	115	123	154	154	98	122.5	23.445	0.1429	0.0451	0.122	0.0244	0.1429	0.0576713
XP_050039229.1_HLH	AACACCTGCR	1.15761	0.419295	0.758667	0.890511	1.15761	0.306894	0.714414	0.0103536	0.0723969	0.177105	0.714414	0.321352	71	218	191	118	218	71	149.5	67.2533	0.2556	0.0226	0.1707	0.0488	0.2556	0.108683
XP_050031191.1_Ets	AASGAGGAAGTR	0.889941	0.652928	1.15171	0	1.15171	0.493139	0.12499	0.0624515	0.406369	0	0.406369	0.179356	200	198	78	247	247	78	180.75	72.1451	0.1504	0.0301	0.1951	0	0.1951	0.0936685
XP_050047227.1_Homeobox	WTAAYGAB	1.01144	1.00472	1.00053	1.1503	1.1503	0.0725077	0.418703	0.289718	0.173501	0.663168	0.663168	0.210014	111	134	142	30	142	30	104.25	51.2144	0.9549	0.5113	0.9512	0.561	0.9549	0.241556
XP_054924594.1_zf-C4	NAGGTCAH	1.04029	0.920441	1.14822	1.096	1.14822	0.0977017	0.533748	0.136455	0.910281	0.375274	0.910281	0.324911	97	173	17	77	173	17	91	64.3739	0.6842	0.2256	0.7561	0.2683	0.7561	0.275327
XP_050024427.1_Homeobox	CTAATTAY	1.04299	1.14764	1.00162	1.01632	1.14764	0.0659275	0.72006	0.813434	0.232738	0.273866	0.813434	0.29935	67	49	119	99	119	49	83.5	31.4272	0.8346	0.3459	0.8049	0.2927	0.8346	0.290004
XP_050034781.2_Homeobox	BTAAWTGN	1.0101	1.04648	1.00939	1.14671	1.14671	0.0647204	0.579349	0.703991	0.165944	1.0688	1.0688	0.37235	91	54	148	13	148	13	76.5	57.3324	1	0.797	1	0.8293	1	0.108681
XP_054929576.1_HLH	ATCACGYGA	1.0967	1.14659	1.00934	0.879384	1.14659	0.117073	1.46792	0.844268	0.265484	0.126163	1.46792	0.612725	23	44	116	134	134	23	79.25	54.0208	0.812	0.3684	0.7561	0.2683	0.812	0.272916
XP_050034041.1_Homeobox	BTAATKRC	1.03981	1.1418	1.04145	0.924028	1.1418	0.0890191	1.82013	1.29637	0.7231	0.13094	1.82013	0.728508	13	13	33	132	132	13	47.75	56.9525	0.9925	0.6015	1	0.4634	1	0.273663
XP_054927227.1_HMG_box	WNTGCTGACT	1.06271	1.1399	0.965941	1.07416	1.1399	0.0717336	0.581955	0.542434	0.189309	0.307263	0.581955	0.188216	90	77	135	96	135	77	99.5	24.96	0.5338	0.1654	0.4878	0.1463	0.5338	0.205937
XP_050037020.1_Homeobox	TGAYAC	1.00104	1.03842	1.04444	1.13496	1.13496	0.0568371	0.258883	0.407672	0.483804	0.512467	0.512467	0.113517	154	108	65	48	154	48	93.75	47.4438	0.8647	0.4135	0.9024	0.4146	0.9024	0.271503
XP_050033342.1_zf-C4	SAGGTCAN	1.05941	0.875986	1.13214	1.09461	1.13214	0.113649	0.748724	0.0805616	0.865115	0.382527	0.865115	0.357501	64	191	20	72	191	20	86.75	73.1636	0.7293	0.2331	0.7805	0.2927	0.7805	0.285862
XP_050038614.1_RFX_DNA_binding	CKGTTGCCAGG	1.02036	1.02799	0.846987	1.12673	1.12673	0.116261	0.353081	0.316861	0.0616264	0.366327	0.366327	0.14343	121	127	194	81	194	81	130.75	46.8499	0.4962	0.1579	0.4146	0.1707	0.4962	0.171416
XP_050046295.1_Homeobox	YTAATTA	1.06986	1.12413	0.890806	0.871694	1.12413	0.126756	1.11918	0.683145	0.0286938	0.125598	1.11918	0.509497	35	55	213	136	213	35	109.75	81.5164	0.8346	0.3233	0.7073	0.2439	0.8346	0.287961
XP_050027719.2_GATA,GATA	VWGATAAGR	1.12289	1.06876	1.04832	1.08745	1.12289	0.031682	2.27266	0.48033	0.438637	0.379617	2.27266	0.920827	5	91	74	76	91	5	61.5	38.4231	0.8571	0.3233	0.8049	0.3171	0.8571	0.29569
XP_050027173.1_GATA,GATA	VWGATAAGR	1.12289	1.06876	1.04832	1.08745	1.12289	0.031682	2.27266	0.48033	0.438637	0.379617	2.27266	0.920827	6	92	72	74	92	6	61	37.7536	0.8571	0.3233	0.8049	0.3171	0.8571	0.29569
XP_050027721.1_GATA,GATA	VWGATAAGR	1.12289	1.06876	1.04832	1.08745	1.12289	0.031682	2.27266	0.48033	0.438637	0.379617	2.27266	0.920827	7	90	73	75	90	7	61.25	36.9538	0.8571	0.3233	0.8049	0.3171	0.8571	0.29569
XP_054918786.1_Homeobox	NNNTAATTAR	1.04144	1.12155	0.977619	0.845506	1.12155	0.116637	0.92331	0.850783	0.116738	0.0785204	0.92331	0.456997	50	43	172	169	172	43	108.5	71.6589	0.9173	0.4586	0.878	0.3415	0.9173	0.291681
XP_050048722.1_Homeobox	STAATTRS	1.07652	1.08399	1.04929	1.12114	1.12114	0.0296295	1.40798	0.549383	0.472947	0.445586	1.40798	0.461433	26	75	67	66	75	26	58.5	22.0378	0.8722	0.3459	0.8537	0.3415	0.8722	0.29989
XP_050041780.2_bZIP_1,bZIP_1	RTTACGTAAY	0.948224	0.835556	1.12041	0.840413	1.12041	0.133394	0.1659	0.114827	0.443849	0.151699	0.443849	0.151391	182	178	70	121	182	70	137.75	53.0684	0.2857	0.0752	0.3415	0.0732	0.3415	0.140085
XP_050049216.1_zf-C4	BAAAGGTCAN	1.02013	0.828802	0.981225	1.12021	1.12021	0.12097	0.345394	0.0876841	0.220144	0.346437	0.346437	0.12334	124	190	124	87	190	87	131.25	42.8748	0.4511	0.1128	0.439	0.1463	0.4511	0.182733
XP_050049673.1_zf-C4	CAAGGTCAT	0.946008	1.11988	0.614381	0.942085	1.11988	0.211099	0.132981	0.481633	0.00371235	0.202772	0.481633	0.201853	197	89	223	113	223	89	155.5	64.5678	0.4135	0.1504	0.2683	0.122	0.4135	0.132724
XP_050044718.1_zf-C2H2,zf-C2H2,zf-C2H2	GCCACGCCCMCY	1.05991	0.964103	0.858399	1.11927	1.11927	0.114241	0.353993	0.22427	0.154696	0.268264	0.353993	0.0834518	120	155	153	100	155	100	132	26.6958	0.1203	0.0376	0.0976	0.0488	0.1203	0.0393422
XP_050038911.2_Homeobox	HTAAYGAB	1.03522	1.01892	1.04652	1.11842	1.11842	0.0439197	0.748289	0.334407	0.529839	0.47729	0.748289	0.171714	65	125	54	59	125	54	75.75	33.1399	0.9023	0.3985	0.9268	0.4146	0.9268	0.293538
XP_054933935.1_Homeobox	CTAATCCC	1.11751	0.858524	1.01129	0.837768	1.11751	0.132442	0.860337	0.120082	0.271955	0.14323	0.860337	0.347441	60	177	111	126	177	60	118.5	48.156	0.4812	0.0977	0.439	0.0976	0.4812	0.209969
XP_050051155.1_zf-C4	AAGGTCAH	1.06163	0.715966	0.921769	1.11677	1.11677	0.178678	0.591943	0.0203901	0.122471	0.368933	0.591943	0.256492	87	214	169	79	214	79	137.25	65.3625	0.5564	0.1278	0.4878	0.1951	0.5564	0.211885
XP_054933970.1_HLH	RGCAGCTGCY	1.01504	1.11429	0.898956	0.778723	1.11429	0.145087	0.314559	0.423177	0.138583	0.122601	0.423177	0.144686	134	101	160	138	160	101	133.25	24.3499	0.3308	0.1053	0.2927	0.0732	0.3308	0.130061
XP_054921277.1_HLH	RGCAGCTGCY	1.01504	1.11429	0.898956	0.778723	1.11429	0.145087	0.314559	0.423177	0.138583	0.122601	0.423177	0.144686	135	102	161	137	161	102	133.75	24.2401	0.3308	0.1053	0.2927	0.0732	0.3308	0.130061
XP_054917090.1_HLH	RGCAGCTGCY	1.01504	1.11429	0.898956	0.778723	1.11429	0.145087	0.314559	0.423177	0.138583	0.122601	0.423177	0.144686	137	103	162	139	162	103	135.25	24.3088	0.3308	0.1053	0.2927	0.0732	0.3308	0.130061
XP_050048445.1_HLH	RGCAGCTGCY	1.01504	1.11429	0.898956	0.778723	1.11429	0.145087	0.314559	0.423177	0.138583	0.122601	0.423177	0.144686	136	104	163	140	163	104	135.75	24.2813	0.3308	0.1053	0.2927	0.0732	0.3308	0.130061
XP_050025009.1_HLH	RGCAGCTGCY	1.01504	1.11429	0.898956	0.778723	1.11429	0.145087	0.314559	0.423177	0.138583	0.122601	0.423177	0.144686	133	105	164	141	164	105	135.75	24.3499	0.3308	0.1053	0.2927	0.0732	0.3308	0.130061
XP_054926940.1_Homeobox	HTAATGAB	1.01336	1.05764	1.09611	1.11327	1.11327	0.0444029	0.384047	0.469907	1.10398	0.455141	1.10398	0.335905	115	95	11	63	115	11	71	45.3725	0.8647	0.3835	0.9512	0.3902	0.9512	0.302935
XP_054922558.1_zf-C2H2,zf-C2H2,zf-C2H2,zf-C2H2,zf-C2H2	WTCACTTTCACTT	1.01075	0.966581	1.11278	0.657682	1.11278	0.195986	0.286504	0.226137	0.352864	0.103536	0.352864	0.10598	143	154	92	152	154	92	135.25	29.2276	0.1504	0.0376	0.1707	0.0244	0.1707	0.0754462
XP_050040349.1_HLH	AHCAGCTGG	1.0128	0.922785	1.08569	1.11167	1.11167	0.0846963	0.400029	0.0902464	1.15349	0.500307	1.15349	0.447121	113	188	10	55	188	10	91.5	76.9177	0.9098	0.4135	0.9756	0.4878	0.9756	0.28696
XP_050033624.1_Homeobox	TAATTARATTA	1.11118	0.691131	0.777565	0.71345	1.11118	0.195365	0.488581	0.0894647	0.101104	0.119301	0.488581	0.193036	104	189	183	143	189	104	154.75	39.5169	0.1729	0.0226	0.122	0.0244	0.1729	0.0745221
XP_054927575.1_Homeobox	NDYGATACGY	1.07593	1.11046	0.916667	0.803095	1.11046	0.143156	1.21776	0.670551	0.05724	0.0746987	1.21776	0.554101	33	56	197	170	197	33	114	81.5475	0.8346	0.3609	0.7073	0.2439	0.8346	0.279575
XP_050034044.1_Homeobox	GTAATGAC	1.00736	0.991057	0.987741	1.10943	1.10943	0.0576631	0.328327	0.244986	0.141667	0.470341	0.470341	0.138877	126	143	159	60	159	60	122	43.4741	0.9173	0.4211	0.9024	0.439	0.9173	0.277176
XP_050041440.1_Homeobox	NYTAATTAR	1.10879	1.05958	1.03335	1.0037	1.10879	0.0445781	1.59256	0.421396	0.355904	0.256103	1.59256	0.627736	18	106	90	101	106	18	78.75	41.0477	0.797	0.2632	0.7561	0.2439	0.797	0.302518
XP_050052649.1_PAX	CANTSAWGCG	1.03943	1.00576	1.10864	1.06133	1.10864	0.0431218	0.882486	0.293713	1.45619	0.385827	1.45619	0.534476	56	132	6	69	132	6	65.75	51.8483	0.9173	0.4887	0.9756	0.5122	0.9756	0.258774
XP_050030448.1_Homeobox	SSTAATTACS	1.0249	1.06779	1.10491	0.837337	1.10491	0.11885	0.387347	0.392776	0.552857	0.13537	0.552857	0.172505	114	111	52	129	129	52	101.5	33.9264	0.5639	0.1654	0.6098	0.122	0.6098	0.257149
XP_050048882.1_Homeobox	GCTAATTAC	0.910643	0.983482	1.1039	1.00274	1.1039	0.079708	0.0608447	0.244812	0.51985	0.24859	0.51985	0.189081	218	144	57	103	218	57	130.5	68.3057	0.4586	0.1429	0.561	0.1463	0.561	0.214957
XP_054920691.1_DM	TAATKTATWA	1.10265	0.974093	1.08635	0.952691	1.10265	0.0764879	1.31374	0.222967	0.590206	0.203641	1.31374	0.518835	31	156	48	112	156	31	86.75	57.8583	0.7519	0.2256	0.7561	0.2195	0.7561	0.306848
XP_050048522.1_HLH	SSCACGYGHC	1.03677	1.05271	1.06463	1.10185	1.10185	0.0277005	0.675762	0.512033	0.598892	0.500307	0.675762	0.0821085	79	81	46	56	81	46	65.5	17.253	0.8571	0.5113	0.878	0.5366	0.878	0.198829
XP_050025628.1_HLH	SSCACGYGHC	1.03677	1.05271	1.06463	1.10185	1.10185	0.0277005	0.675762	0.512033	0.598892	0.500307	0.675762	0.0821085	78	80	45	54	80	45	64.25	17.4428	0.8571	0.5113	0.878	0.5366	0.878	0.198829
XP_050052784.1_HLH	SSCACGYGHC	1.03677	1.05271	1.06463	1.10185	1.10185	0.0277005	0.675762	0.512033	0.598892	0.500307	0.675762	0.0821085	80	82	44	53	82	44	64.75	19.1377	0.8571	0.5113	0.878	0.5366	0.878	0.198829
XP_050031863.1_Forkhead	GTAAACAA	1.01378	1.07591	1.09627	1.07021	1.09627	0.0353261	0.346263	0.472078	0.638847	0.333842	0.638847	0.141874	123	94	39	89	123	39	86.25	34.8843	0.6842	0.2707	0.7561	0.2439	0.7561	0.269056
XP_050049570.1_bZIP_1	TKDYGCAAYN	1.01709	1.01952	1.01595	1.09492	1.09492	0.0387286	0.979768	0.383612	0.281944	0.568491	0.979768	0.307968	48	113	106	42	113	42	77.25	37.4288	1	0.6842	1	0.6829	1	0.182703
XP_050043608.2_Homeobox	YTAATTRR	1.09419	1.05209	1.03214	0.963402	1.09419	0.0545562	2.56929	0.459484	0.397293	0.20034	2.56929	1.11395	2	99	80	114	114	2	73.75	49.8155	0.9398	0.406	0.9024	0.3659	0.9398	0.309779
XP_050049689.1_Homeobox	TTAAYGAD	1.03515	0.981787	1.00671	1.09264	1.09264	0.0476577	1.60255	0.198994	0.195606	0.512467	1.60255	0.66686	17	162	130	49	162	17	89.5	67.8061	0.9925	0.5714	0.9756	0.6098	0.9925	0.227803
XP_050031162.1_HLH	AMCATATGKT	0.803053	0	1.09254	0	1.09254	0.559827	0.110528	0	0.280728	0	0.280728	0.132608	206	254	107	244	254	107	202.75	67.0988	0.0526	0	0.0732	0	0.0732	0.0372764
XP_050037453.1_Homeobox	GTBAAGTGB	1.01425	0.951176	1.08767	0.989452	1.08767	0.0575371	0.442546	0.128377	1.49528	0.230871	1.49528	0.627788	109	175	4	106	175	4	98.5	70.5904	0.9323	0.4812	1	0.4878	1	0.279464
XP_050043864.1_bZIP_1	RTGACGTCAY	0.871108	0.631027	0.881503	1.08686	1.08686	0.186411	0.119561	0.0543737	0.162513	0.255756	0.255756	0.0844524	202	204	150	102	204	102	164.5	48.5901	0.1203	0.0301	0.122	0.0488	0.122	0.0477884
XP_054926743.1_HLH	VCAGGTGBN	1.00637	1.08651	0.92063	1.05901	1.08651	0.0730104	0.317686	0.765661	0.0119127	0.386479	0.765661	0.309721	129	51	219	68	219	51	116.75	75.949	0.9323	0.5639	0.8537	0.5366	0.9323	0.200781
XP_050035475.2_Homeobox	CTAATTRS	1.07109	1.00044	1.07999	0.878038	1.07999	0.0932893	0.885961	0.273215	0.559806	0.143143	0.885961	0.329934	55	138	50	127	138	50	92.5	46.4507	0.7368	0.2256	0.7561	0.1951	0.7561	0.309868
XP_050037291.1_zf-C2H2,zf-C2H2,zf-C2H2,zf-C2H2	GGCGGCCATTTTGD	1.01348	1.07914	0.538631	0	1.07914	0.500312	0.26353	0.257276	0.0703557	0	0.26353	0.133193	153	142	193	256	256	142	186	51.5558	0.0451	0.015	0.0244	0	0.0451	0.0188795
XP_050031701.1_HLH	VCACGTGGN	0.997942	1.0787	1.02807	0.94314	1.0787	0.0567053	0.167942	1.06402	0.492056	0.114393	1.06402	0.436123	177	24	59	144	177	24	101	71.4563	0.9699	0.7744	1	0.6585	1	0.162544
XP_054928463.1_HLH	VCACGTGGN	0.997942	1.0787	1.02807	0.94314	1.0787	0.0567053	0.167942	1.06402	0.492056	0.114393	1.06402	0.436123	180	25	62	146	180	25	103.25	71.9786	0.9699	0.7744	1	0.6585	1	0.162544
XP_050033968.1_HLH	VCACGTGGN	0.997942	1.0787	1.02807	0.94314	1.0787	0.0567053	0.167942	1.06402	0.492056	0.114393	1.06402	0.436123	178	28	58	148	178	28	103	71.4143	0.9699	0.7744	1	0.6585	1	0.162544
XP_050050601.2_HLH	VCACGTGGN	0.997942	1.0787	1.02807	0.94314	1.0787	0.0567053	0.167942	1.06402	0.492056	0.114393	1.06402	0.436123	179	26	61	147	179	26	103.25	71.6583	0.9699	0.7744	1	0.6585	1	0.162544
XP_050031698.1_HLH	VCACGTGGN	0.997942	1.0787	1.02807	0.94314	1.0787	0.0567053	0.167942	1.06402	0.492056	0.114393	1.06402	0.436123	176	27	60	145	176	27	102	70.0333	0.9699	0.7744	1	0.6585	1	0.162544
XP_050030931.1_Homeobox	TGACAG	1.04362	0.98839	1.00827	1.07729	1.07729	0.0392596	2.46288	0.222576	0.211197	0.452101	2.46288	1.08946	3	157	125	65	157	3	87.5	68.027	1	0.5789	0.9756	0.5854	1	0.234429
XP_050045295.1_zf-C4	NRAGGTCAN	1.03023	0.89463	1.07708	0.931921	1.07708	0.0846545	0.502044	0.0919401	0.588903	0.176628	0.588903	0.242511	102	187	49	119	187	49	114.25	56.929	0.7669	0.2632	0.8049	0.2683	0.8049	0.300716
XP_050022475.1_Homeobox	CTAATCCS	1.07634	0.972139	0.972098	0.954057	1.07634	0.0557747	0.577612	0.233477	0.21072	0.211111	0.577612	0.179903	92	151	126	109	151	92	119.5	25.1727	0.4286	0.0977	0.3902	0.0976	0.4286	0.18067
XP_054928247.1_HPD	NNBAAGAHRN	1.01523	1.07569	1.01523	1.03301	1.07569	0.0285258	0.874669	1.43578	0.26948	0.372451	1.43578	0.535012	59	7	113	78	113	7	64.25	44.2371	1	0.8797	1	0.8293	1	0.0864876
XP_050041891.1_DM	WTGTATCWAW	0.976673	1.00157	0.944275	1.07449	1.07449	0.0553727	0.15348	0.277123	0.109616	0.346263	0.346263	0.109247	188	136	177	88	188	88	147.25	45.3973	0.6992	0.2556	0.6829	0.2683	0.6992	0.247885
XP_050049083.1_Homeobox	NTAAYGAB	1.00442	0.992274	1.0201	1.07384	1.07384	0.035972	0.285939	0.234476	0.353038	0.462958	0.462958	0.0986703	144	150	91	61	150	61	111.5	42.8525	0.9774	0.6165	1	0.6341	1	0.210135
XP_050049548.1_bZIP_1	RTKDCGCAAT	1.03426	1.06989	0.968362	1.07346	1.07346	0.0487468	0.598892	0.49249	0.132373	0.358423	0.598892	0.201152	85	86	165	85	165	85	105.25	39.8361	0.8271	0.3383	0.7805	0.3171	0.8271	0.27567
XP_050050157.1_bZIP_1	WWNTGCTGMGTCAGCANWW	1.07143	0	0	0	1.07143	0.535715	0.215757	0	0	0	0.215757	0.107879	164	248	245	255	255	164	228	42.8719	0.0075	0	0	0	0.0075	0.00375
XP_054927269.1_HLH	NCACGTGMHH	1.06978	1.04156	1.02756	0.97152	1.06978	0.0413078	1.82143	0.465129	0.366067	0.198733	1.82143	0.747193	12	96	89	115	115	12	78	45.3505	0.9398	0.5338	0.9024	0.4878	0.9398	0.23812
XP_050043975.1_Homeobox	NTAATTAG	1.06876	1.03185	1.02429	1.03556	1.06876	0.0196641	1.62339	0.379183	0.345177	0.311476	1.62339	0.639653	16	117	93	95	117	16	80.25	44.1918	0.9248	0.3985	0.9024	0.3902	0.9248	0.299948
XP_050051919.2_HLH	ACCATATGKY	1.0522	0.761181	0.851222	1.0683	1.0683	0.151354	0.490753	0.0576309	0.0710071	0.292497	0.490753	0.205646	103	202	192	98	202	98	148.75	55.901	0.4737	0.0902	0.3902	0.122	0.4737	0.191633
XP_050048415.1_HLH	RGCAGCTGCH	1.03388	1.06531	0.966323	0.759179	1.06531	0.13767	0.420006	0.392472	0.18996	0.0913321	0.420006	0.158936	110	112	133	159	159	110	128.5	22.84	0.5188	0.1729	0.4878	0.122	0.5188	0.206886
XP_050024462.1_Homeobox	NYTAATTARN	0.970675	0.979805	1.06359	0.794788	1.06359	0.112974	0.1702	0.239036	0.412189	0.110615	0.412189	0.13047	175	146	77	151	175	77	137.25	42.1139	0.5263	0.1504	0.5854	0.122	0.5854	0.243759
XP_050049439.1_Homeobox	TTAATKAC	1.03117	1.06258	0.95141	0.891645	1.06258	0.0774408	0.697477	0.509862	0.0567623	0.120213	0.697477	0.308234	73	83	198	142	198	73	124	57.9713	0.9098	0.4211	0.8537	0.3415	0.9098	0.291657
XP_054919254.1_zf-C4	AAGGTCA	1.06163	0.803444	0.91709	0.7625	1.06163	0.134015	0.591943	0.0587166	0.116261	0.0932865	0.591943	0.252371	88	201	173	158	201	88	155	48.0902	0.5564	0.1353	0.4878	0.122	0.5564	0.228943
XP_050035425.1_Homeobox	NTAATBGNB	1.01523	1.03418	1.01071	1.05982	1.05982	0.022338	0.874669	0.521588	0.189787	0.455141	0.874669	0.282054	58	79	134	64	134	58	83.75	34.6446	1	0.7444	1	0.7317	1	0.151326
XP_054918796.1_Homeobox	NNNWRATTRN	1.00271	1.01547	1.002	1.05087	1.05087	0.022923	0.155304	0.417314	0.0364199	0.50465	0.50465	0.219236	186	107	207	51	207	51	137.75	72.0989	1	0.8797	1	0.878	1	0.0699494
XP_050044275.1_HMG_box	ATTGTNNNN	1.00231	0.960031	1.0016	1.04808	1.04808	0.0359675	0.134892	0.0306872	0.0290282	0.51073	0.51073	0.228364	196	211	211	50	211	50	167	78.3199	1	0.8647	1	0.9024	1	0.0689716
XP_050040097.1_Homeobox	TAATTAGATTA	1.04277	0.898204	0.283721	0	1.04277	0.495755	0.315862	0.185965	0.0110267	0	0.315862	0.151348	130	164	220	221	221	130	183.75	44.6496	0.0902	0.015	0.0244	0	0.0902	0.0398219
XP_050031029.1_AT_hook,AT_hook,AT_hook	NNRDWAAT	1.001	1.02073	1.0006	1.04108	1.04108	0.0192653	0.0611487	0.818211	0.00983677	0.582823	0.818211	0.396349	217	48	221	40	221	40	131.5	101.102	1	0.985	1	0.9756	1	0.0120037
XP_054927170.1_Pou,Homeobox	NYATAATTAN	0.987657	0.954491	1.03808	0.906809	1.03808	0.0552808	0.149484	0.153914	0.459918	0.125728	0.459918	0.158921	190	165	69	135	190	69	139.75	52.2518	0.8722	0.3985	0.9268	0.3902	0.9268	0.292519
XP_054921515.1_CUT,CUT,CUT,Homeobox	TTRAAC	1.03717	1.02267	1.00095	0.915369	1.03717	0.0545183	1.46618	0.375448	0.176324	0.114002	1.46618	0.63204	24	118	139	149	149	24	107.5	57.146	0.985	0.5639	0.9512	0.4878	0.985	0.257586
XP_050034652.2_Ets	GACCGGAAGTR	0.86894	1.03701	0.749023	0.382745	1.03701	0.277515	0.0516376	0.326937	0.0380442	0.0114958	0.326937	0.14755	220	126	205	186	220	126	184.25	41.2503	0.3083	0.1429	0.2683	0.0488	0.3083	0.118693
XP_050052000.1_Homeobox	TGTCAAAN	0.97624	1.01177	1.03631	0.963721	1.03631	0.0331758	0.135934	0.302834	0.38092	0.210589	0.38092	0.106875	195	130	84	110	195	84	129.75	47.4017	0.7519	0.3008	0.8049	0.2683	0.8049	0.286252
XP_054933393.1_ARID	NDATHAAAN	1.00654	1.03624	0.980601	0.979277	1.03624	0.0268335	0.377228	0.604972	0.00826462	0.169983	0.604972	0.258583	116	70	222	120	222	70	132	64.1457	1	0.812	0.9756	0.7561	1	0.120242
XP_054918881.1_TCR,TCR	NDWTTYAAAH	1.03571	0.976583	0.998111	1.0362	1.0362	0.0294085	1.26119	0.187007	0.156954	0.333538	1.26119	0.523394	32	163	151	90	163	32	109	60.4704	0.9774	0.5338	0.9512	0.561	0.9774	0.241191
XP_050029892.1_Forkhead	GTAAACA	1.00308	1.0344	1.01626	1.00095	1.0344	0.0153882	0.254627	0.491621	0.286938	0.246766	0.491621	0.115735	155	87	104	104	155	87	112.5	29.4449	0.9774	0.6917	1	0.6341	1	0.189789
XP_054932921.1_bZIP_1	GRTGACRTCAYC	1.03391	0.437318	0.892955	0.772152	1.03391	0.254725	0.312953	0.0248373	0.17463	0.13576	0.312953	0.118952	139	213	141	128	213	128	155.25	38.9219	0.1128	0.015	0.0976	0.0244	0.1128	0.0498997
XP_050036374.1_Homeobox	NTAATBNVATTAN	1.03065	0.844569	0.6828	0.456075	1.03065	0.243971	0.344873	0.143491	0.0376968	0.0480764	0.344873	0.142421	125	168	206	179	206	125	169.5	33.6898	0.2556	0.0451	0.1707	0.0244	0.2556	0.109003
XP_054919848.1_Homeobox	HTAACGAS	1.02996	0.933409	1.00535	0.975071	1.02996	0.0416019	0.718323	0.10866	0.230697	0.212544	0.718323	0.272534	68	180	120	108	180	68	119	46.3465	0.9248	0.4135	0.9024	0.4146	0.9248	0.288561
XP_050049190.1_Homeobox	WAACA	1.0017	1.01998	1.0013	1.02655	1.02655	0.0128501	0.098802	0.669682	0.0231218	0.384568	0.669682	0.294854	207	58	218	70	218	58	138.25	85.9937	1	0.9699	1	0.9512	1	0.0240218
XP_050049266.1_Homeobox	WAACA	1.0017	1.01998	1.0013	1.02655	1.02655	0.0128501	0.098802	0.669682	0.0231218	0.384568	0.669682	0.294854	208	57	217	71	217	57	138.25	86.0053	1	0.9699	1	0.9512	1	0.0240218
XP_050030636.1_Ets	VACCGGAAGTN	0.949112	1.02617	0.856418	0.305	1.02617	0.326901	0.177105	0.29532	0.119865	0.0144663	0.29532	0.117074	172	131	171	185	185	131	164.75	23.3862	0.2406	0.0902	0.2195	0.0244	0.2406	0.10365
XP_050034042.1_Homeobox	NNNNAKTAATYNNNNN	0.989989	1.02298	0.99581	0.797152	1.02298	0.103887	0.143708	0.358206	0.164945	0.0451232	0.358206	0.130992	192	120	149	180	192	120	160.25	32.3767	0.9098	0.4586	0.9268	0.3415	0.9268	0.303086
XP_050050374.1_zf-C4	TCAAGGTCAH	0.976483	1.02152	0.938112	0.577515	1.02152	0.203471	0.221447	0.289848	0.182968	0.0595852	0.289848	0.0966205	162	133	137	175	175	133	151.75	20.1225	0.2782	0.0902	0.2683	0.0488	0.2782	0.118912
XP_050044800.1_SRF-TF	CYAWATWTGG	1.01744	0.724428	1.01095	0.566125	1.01744	0.2226	0.323115	0.0599326	0.268568	0.0560674	0.323115	0.139121	128	200	115	177	200	115	155	40.158	0.3383	0.0602	0.3415	0.0488	0.3415	0.164847
XP_050051236.1_Ets	GACCGGAAGTS	1.01722	0.568182	0.903704	0	1.01722	0.456558	0.282248	0.0613658	0.183099	0	0.282248	0.125961	147	199	136	260	260	136	185.5	56.7597	0.0827	0.015	0.0732	0	0.0827	0.0413152
XP_050035997.1_Ets	NACCGGAARY	0.975085	1.0094	0.918941	0.736072	1.0094	0.12172	0.0865983	0.306178	0.0273345	0.0222446	0.306178	0.133625	211	129	214	184	214	129	184.5	39.3827	0.8571	0.4511	0.8049	0.3171	0.8571	0.264613
XP_050043140.1_Forkhead	VNMAACANN	1.00301	1.00096	1.00241	1.00357	1.00357	0.0011231	0.171025	0.240425	0.0438203	0.210546	0.240425	0.0865558	174	145	202	111	202	111	158	39.0299	1	0.9398	1	0.9268	1	0.0388733
XP_054932107.1_T-box	AGGTGTGA	0.830022	1.00308	0.938445	0.276331	1.00308	0.331539	0.025467	0.270392	0.171894	0.00994534	0.270392	0.124309	229	139	144	187	229	139	174.75	42.0981	0.3008	0.0977	0.3415	0.0244	0.3415	0.15402
XP_050044003.1_T-box	AGGTGTGA	0.830022	1.00308	0.938445	0.276331	1.00308	0.331539	0.025467	0.270392	0.171894	0.00994534	0.270392	0.124309	228	140	145	188	228	140	175.25	41.2422	0.3008	0.0977	0.3415	0.0244	0.3415	0.15402
XP_050049369.1_ARID	NNNAWATTNN	0.995586	0.971594	1.00261	0.956958	1.00261	0.0211687	0.0300315	0.062799	0.0467735	0.0823422	0.0823422	0.0223501	225	197	201	167	225	167	197.5	23.7978	0.9925	0.8722	1	0.8293	1	0.0858654
XP_050034046.1_Homeobox	TTAATTAG	0.954262	0.999051	0.921152	0.692526	0.999051	0.136597	0.15374	0.264659	0.142362	0.084948	0.264659	0.0751187	187	141	158	165	187	141	162.75	19.0504	0.3985	0.1053	0.3902	0.0732	0.3985	0.176669
XP_050039468.1_Homeobox	ATTAATTA	0.950688	0.916626	0.984474	0.796919	0.984474	0.0816785	0.097586	0.1431	0.206246	0.0942419	0.206246	0.0522886	209	169	128	156	209	128	165.5	33.67	0.6015	0.188	0.6341	0.1707	0.6341	0.253587
XP_054920411.1_CUT,Homeobox	DTTATTGATTTTT	0.839594	0.265957	0.735678	0.983871	0.983871	0.310686	0.113394	0.00980637	0.103102	0.191698	0.191698	0.0745015	205	219	181	116	219	116	180.25	45.6171	0.0827	0.0075	0.0732	0.0244	0.0827	0.0366603
XP_050031496.1_Myb_DNA-binding	TGAATCCATYN	0.968425	0.976912	0.803542	0.346099	0.976912	0.296055	0.211762	0.237733	0.0901595	0.0222923	0.237733	0.101718	166	147	189	182	189	147	171	18.6726	0.2331	0.0677	0.1951	0.0244	0.2331	0.0998336
XP_050031369.1_Myb_DNA-binding	TGAATCCATYN	0.968425	0.976912	0.803542	0.346099	0.976912	0.296055	0.211762	0.237733	0.0901595	0.0222923	0.237733	0.101718	165	148	190	183	190	148	171.5	18.8768	0.2331	0.0677	0.1951	0.0244	0.2331	0.0998336
XP_050049969.1_Homeobox	CGTTAATTGCT	0.850886	0.971983	0.709505	0	0.971983	0.435479	0.0785639	0.232869	0.0574572	0	0.232869	0.0994679	212	152	196	243	243	152	200.75	37.9067	0.1729	0.0451	0.1463	0	0.1729	0.0819624
XP_050048726.1_Homeobox	GCTAATTANN	0.943324	0.969905	0.968881	0.626176	0.969905	0.167715	0.125164	0.228395	0.20047	0.059064	0.228395	0.0764555	199	153	129	176	199	129	164.25	30.0818	0.4211	0.1128	0.439	0.0732	0.439	0.195403
XP_050035959.1_Ets	NRCCGGAART	0.952103	0.958611	0.942274	0.894077	0.958611	0.029241	0.0158648	0.145098	0.0389345	0.0941985	0.145098	0.0579405	235	167	204	157	235	157	190.75	35.7619	0.8647	0.4887	0.8537	0.4634	0.8647	0.221498
XP_050047222.1_zf-C2H2,zf-C2H2,zf-C2H2,zf-C2H2,zf-C2H2	CACCTGT	0.939452	0.915652	0.956999	0.922023	0.956999	0.0186002	0.076349	0.137454	0.152177	0.17906	0.17906	0.0434969	213	172	155	117	213	117	164.25	39.811	0.5865	0.203	0.6098	0.1951	0.6098	0.230639
XP_050023625.1_bZIP_1	ATGACTCAH	0.939599	0.951601	0.894916	0.721893	0.951601	0.106244	0.132416	0.204118	0.12347	0.0844703	0.204118	0.0498837	198	160	168	166	198	160	173	17.0098	0.3609	0.1278	0.3415	0.0976	0.3609	0.138476
XP_050048539.1_E2F_TDP	WAATGGCGCCAAAA	0.588235	0	0.942085	0	0.942085	0.464785	0.0680105	0	0.181665	0	0.181665	0.0857188	214	256	138	242	256	138	212.5	52.6466	0.015	0	0.0244	0	0.0244	0.0120037
XP_050036210.2_PAX	RTCATGCGTGACG	0.91363	0.940625	0.366917	0	0.940625	0.454871	0.181101	0.20946	0.0267004	0	0.20946	0.106234	171	159	215	254	254	159	199.75	43.4463	0.0677	0.0301	0.0244	0	0.0677	0.0279967
XP_050044939.1_Forkhead	CGAAGRACCK	0.824561	0	0.625641	0	0.824561	0.426441	0.137107	0	0.0948065	0	0.137107	0.0691391	193	251	187	248	251	187	219.75	34.4613	0.0376	0	0.0244	0	0.0376	0.0186915
XP_050052105.2_zf-C2H2,zf-C2H2,zf-C2H2,zf-C2H2,zf-C2H2,zf-C2H2	ATAAATCACAGCAYNC	0.824176	0	0	0	0.824176	0.412088	0.152351	0	0	0	0.152351	0.0761755	189	250	246	249	250	189	233.5	29.7153	0.0075	0	0	0	0.0075	0.00375
XP_050037323.1_HLH	AADTCGTGACT	0.665929	0.350467	0.797386	0	0.797386	0.355744	0.0356773	0.0253237	0.131504	0	0.131504	0.05757	224	212	166	190	224	166	198	25.5604	0.0602	0.0075	0.0732	0	0.0732	0.0368571
XP_050043065.1_HLH	AACAGCTGACRC	0.440546	0.6	0	0	0.6	0.307353	0.0136933	0.0713546	0	0	0.0713546	0.0340132	236	194	255	208	255	194	223.25	27.4393	0.0226	0.015	0	0	0.0226	0.0112889
XP_050043517.1_HLH	AACAGCTGACRC	0.440546	0.6	0	0	0.6	0.307353	0.0136933	0.0713546	0	0	0.0713546	0.0340132	237	195	256	209	256	195	224.25	27.4393	0.0226	0.015	0	0	0.0226	0.0112889
XP_050050124.1_zf-C2H2,zf-C2H2,zf-C2H2,zf-C2H2,zf-C2H2	NGCAACAGGTG	0.59663	0.285171	0.47517	0	0.59663	0.259958	0.0160255	0.0128899	0.0301314	0	0.0301314	0.0123725	233	216	209	202	233	202	215	13.2916	0.0602	0.0075	0.0488	0	0.0602	0.0298254
XP_050050155.1_zf-C2H2,zf-C2H2,zf-C2H2,zf-C2H2,zf-C2H2	NGCAACAGGTG	0.59663	0.285171	0.47517	0	0.59663	0.259958	0.0160255	0.0128899	0.0301314	0	0.0301314	0.0123725	234	217	210	207	234	207	217	12.083	0.0602	0.0075	0.0488	0	0.0602	0.0298254
XP_050040940.1_Ets	AAACCGGAAGTA	0.241158	0	0	0	0.241158	0.120579	0.00658825	0	0	0	0.00658825	0.00329413	238	259	257	201	259	201	238.75	26.8871	0.0075	0	0	0	0.0075	0.00375
XP_050044481.1_zf-C2H2,zf-C2H2,zf-C2H2,zf-C2H2,zf-C2H2	VGACCCCCTGCTGTGM	0	0	0	0	0	0	0	0	0	0	0	0	261	260	258	211	261	211	247.5	24.3653	0	0	0	0	0	0
XP_050027642.1_CSD	TCGTGTAGGTCGGTGGK	0	0	0	0	0	0	0	0	0	0	0	0	239	232	237	210	239	210	229.5	13.3292	0	0	0	0	0	0
XP_054930050.1_HMG_box	NAACAATAACATTGTTN	0	0	0	0	0	0	0	0	0	0	0	0	248	234	235	191	248	191	227	24.8328	0	0	0	0	0	0
XP_050047284.1_zf-C4	AWNTAGGTCASTAGGTCA	0	0	0	0	0	0	0	0	0	0	0	0	247	235	236	193	247	193	227.75	23.796	0	0	0	0	0	0
XP_054931507.1_RFX_DNA_binding	CGTTGCCATGGCAACG	0	0	0	0	0	0	0	0	0	0	0	0	246	239	238	203	246	203	231.5	19.3305	0	0	0	0	0	0
XP_054922540.1_GATA,GATA	RMGATAACRNYGTTATCKY	0	0	0	0	0	0	0	0	0	0	0	0	244	238	239	205	244	205	231.5	17.8606	0	0	0	0	0	0
XP_054922164.1_Runt	CWAACCACAAAAACCACGAAH	0	0	0	0	0	0	0	0	0	0	0	0	243	237	233	206	243	206	229.75	16.358	0	0	0	0	0	0
XP_050049082.1_zf-C2H2,zf-C2H2,zf-C2H2,zf-C2H2,zf-C2H2	ATTACCATACAAGTGCAV	0	0	0	0	0	0	0	0	0	0	0	0	242	236	241	213	242	213	233	13.5892	0	0	0	0	0	0
XP_050026652.1_Runt	CWAACCACAAAAACCACGAAH	0	0	0	0	0	0	0	0	0	0	0	0	241	233	240	214	241	214	232	12.5167	0	0	0	0	0	0
XP_050045768.1_HLH	RVCATATGTCRCSBTATTT	0	0	0	0	0	0	0	0	0	0	0	0	250	231	232	194	250	194	226.75	23.5142	0	0	0	0	0	0
XP_050047272.1_T-box	TTCACACCTARGTGTGAA	0	0	0	0	0	0	0	0	0	0	0	0	260	261	259	212	261	212	248	24.0139	0	0	0	0	0	0
XP_050035103.1_HLH	AAAACAGCTGTTTT	0	0	0	0	0	0	0	0	0	0	0	0	251	230	228	195	251	195	226	23.1373	0	0	0	0	0	0
XP_050048949.1_COE1_DBD	BWATTCCCWWGGGAATWV	0	0	0	0	0	0	0	0	0	0	0	0	252	229	227	199	252	199	226.75	21.7006	0	0	0	0	0	0
XP_050032325.1_zf-C2H2,zf-C2H2,zf-C2H2	RCCACGCCCMCSCCACGCCCMC	0	0	0	0	0	0	0	0	0	0	0	0	253	228	229	189	253	189	224.75	26.4874	0	0	0	0	0	0
XP_054919793.1_zf-C2H2,zf-C2H2,zf-C2H2,zf-C2H2	TGCAGTGATTTATT	0	0	0	0	0	0	0	0	0	0	0	0	254	227	230	198	254	198	227.25	22.9401	0	0	0	0	0	0
XP_050052108.1_zf-C2H2,zf-C2H2,zf-C2H2,zf-C2H2	TGCAGTGATTTATT	0	0	0	0	0	0	0	0	0	0	0	0	255	224	231	196	255	196	226.5	24.2831	0	0	0	0	0	0
XP_050049454.1_zf-C4	DTGGACTTTGGACTY	0	0	0	0	0	0	0	0	0	0	0	0	256	223	226	192	256	192	224.25	26.1582	0	0	0	0	0	0
XP_050026401.1_zf-C2H2,zf-C2H2,zf-C2H2,zf-C2H2,zf-C2H2,zf-C2H2	NRGGCCGTGTGCAAAAS	0	0	0	0	0	0	0	0	0	0	0	0	257	222	253	217	257	217	237.25	20.662	0	0	0	0	0	0
XP_050025895.1_HLH	NKCACGTGMNNNTCACGTGMN	0	0	0	0	0	0	0	0	0	0	0	0	258	225	261	216	261	216	240	22.8473	0	0	0	0	0	0
XP_050049516.1_T-box	TTCACACCTARGTGTGAA	0	0	0	0	0	0	0	0	0	0	0	0	259	252	260	215	260	215	246.5	21.2995	0	0	0	0	0	0
XP_054927033.1_HLH	GGGBMKCAGCTGCGTCCC	0	0	0	0	0	0	0	0	0	0	0	0	240	240	242	200	242	200	230.5	20.3552	0	0	0	0	0	0
