# Supplementary material for: Genome sequencing and multi-stage, blood-feeding, and tissue-specific transcriptome atlas of the Rocky Mountain wood tick provide a critical resource for this vector
Source: bioRxiv. 2026 Apr 17:2026.04.15.717773. Preprint. [Version 1] doi: 10.64898/2026.04.15.717773 (PMC13105059; doi:10.64898/2026.04.15.717773)
Supplement: Supplement 21 — Table S19 - HOMER-predicted transcription factor binding sites based on RNA-seq data in adult male midguts before and after blood feeding. Analyses were performed using promoter regions defined as either 500 bp or 2,000 bp upstream of annotated transcription start sites, with enriched motifs reported along with their associated transcription factors and statistical significance values. [file media-21.xlsx]

## Sheet: enrichment
motif name	consensus	promoters_500_symbols_adult_midgut_male_fed_vs_unfed_sig_lfc2_up	promoters_2000_symbols_adult_midgut_male_fed_vs_unfed_sig_lfc2_up	promoters_2000_symbols_adult_midgut_male_fed_vs_unfed_sig_lfc2_down	promoters_500_symbols_adult_midgut_male_fed_vs_unfed_sig_lfc2_down	max	sd
XP_050049516.1_T-box	TTCACACCTARGTGTGAA	0	13	0	0	13	6.5
XP_050047272.1_T-box	TTCACACCTARGTGTGAA	0	13	0	0	13	6.5
XP_050032325.1_zf-C2H2,zf-C2H2,zf-C2H2	RCCACGCCCMCSCCACGCCCMC	0	6.5	0	0	6.5	3.25
XP_050044481.1_zf-C2H2,zf-C2H2,zf-C2H2,zf-C2H2,zf-C2H2	VGACCCCCTGCTGTGM	0	2.17	0	0	2.17	1.08
XP_050024699.1_HLH	GCGACAGCTGTCGC	2.6	1.95	0	0	2.6	1.34
XP_050050131.1_zf-C2H2,zf-C2H2,zf-C2H2,zf-C2H2	TMCGCCCACGCAC	2.32	1.93	2.45	2.04	2.45	0.24
XP_050049454.1_zf-C4	DTGGACTTTGGACTY	3.25	1.62	0	0	3.25	1.56
XP_050025895.1_HLH	NKCACGTGMNNNTCACGTGMN	1.62	1.62	0	0	1.62	0.94
XP_050027698.1_zf-C2H2,zf-C2H2,zf-C2H2,zf-C2H2,zf-C2H2,zf-C2H2	TGATTGCTCTTTT	1.62	1.61	0.84	0	1.62	0.77
XP_054919793.1_zf-C2H2,zf-C2H2,zf-C2H2,zf-C2H2	TGCAGTGATTTATT	3.25	1.56	0	0	3.25	1.55
XP_050052108.1_zf-C2H2,zf-C2H2,zf-C2H2,zf-C2H2	TGCAGTGATTTATT	3.25	1.56	0	0	3.25	1.55
XP_050050367.1_Homeobox	TAATTGNWNNNNNNNCAATTR	0.62	1.45	1.21	2.06	2.06	0.6
XP_050050157.1_bZIP_1	WWNTGCTGMGTCAGCANWW	0.93	1.43	0	0	1.43	0.71
XP_054932472.1_zf-C4	AAAGTCAMAVTAGM	1.39	1.38	0.97	1.61	1.61	0.27
XP_050049179.1_Homeobox	TACGTGWWWWWWCGCGTW	1.93	1.37	0.54	1.21	1.93	0.57
XP_054920776.1_PAX,Homeobox	ASCGTGACKAATYR	1.39	1.37	0.64	0	1.39	0.67
XP_050026004.1_zf-C2H2,zf-C2H2,zf-C2H2	GCCACGCCCCCH	1.46	1.35	1.04	1.52	1.52	0.21
XP_054926909.1_Homeobox	TGACAGCTGTCA	2.29	1.32	0.66	1.52	2.29	0.67
XP_050046291.1_zf-C2H2,zf-C2H2,zf-C2H2	MTCACGCCCMCC	1.38	1.32	0.6	0	1.38	0.65
XP_050036783.1_Homeobox	TGACAGCTGTCA	2.15	1.31	0.63	1.82	2.15	0.66
XP_050044836.1_zf-C2H2,zf-C2H2,zf-C2H2	NGCCACGCCCCCC	1.57	1.31	0.94	2.05	2.05	0.47
XP_050040280.1_zf-C2H2,zf-C2H2,zf-C2H2	MVDGCCACACCCAYH	1.27	1.31	0.81	1.59	1.59	0.32
XP_054930050.1_HMG_box	NAACAATAACATTGTTN	0	1.3	6.67	6.71	6.71	3.53
XP_050049393.1_zf-C2H2,zf-C2H2,zf-C2H2	NHMCGCCCACGCMM	0.91	1.28	1.09	0.72	1.28	0.24
XP_050044939.1_Forkhead	CGAAGRACCK	0.3	1.24	1.03	1.55	1.55	0.53
XP_050052105.2_zf-C2H2,zf-C2H2,zf-C2H2,zf-C2H2,zf-C2H2,zf-C2H2	ATAAATCACAGCAYNC	3.05	1.23	2.43	4.04	4.04	1.18
XP_050033143.1_LAG1-DNAbind	MGKTTCCCACAVT	1.08	1.23	1.4	0	1.4	0.63
XP_050048254.1_bZIP_1	ACACGTGGC	1.35	1.21	1.07	0.99	1.35	0.16
XP_050040067.1_zf-C2H2,zf-C2H2,zf-C2H2	GRCCACGCCCA	1.29	1.19	0.92	1.35	1.35	0.19
XP_050039264.1_HLH	GTCACGTGAC	0.99	1.19	0.95	0.69	1.19	0.21
XP_050036173.1_Forkhead	AAACAATAAYATT	0.79	1.18	1.31	1.46	1.46	0.29
XP_050035103.1_HLH	AAAACAGCTGTTTT	0	1.18	0	0	1.18	0.59
XP_050025287.2_PAX,Homeobox	TAATTGATTA	1.15	1.17	1.18	0.76	1.18	0.2
XP_050049969.1_Homeobox	CGTTAATTGCT	1.36	1.16	1.25	1.08	1.36	0.12
XP_050044718.1_zf-C2H2,zf-C2H2,zf-C2H2	GCCACGCCCMCY	1.11	1.15	1.05	1.5	1.5	0.2
XP_054924690.1_HLH	RMCACGTGCC	1.13	1.15	1	0.94	1.15	0.1
XP_050044657.2_Homeobox	WTAATTTAATTAW	0.89	1.14	1.82	2.38	2.38	0.68
XP_050041853.1_zf-C2H2,zf-C2H2,zf-C2H2	VRCCMCGCCCN	1.22	1.14	1	1.3	1.3	0.13
XP_050023735.1_zf-C2H2,zf-C2H2,zf-C2H2	VRCCMCGCCCN	1.22	1.14	1	1.3	1.3	0.13
XP_050042938.1_T-box	KNAGGTGTGAAW	0.83	1.14	0.92	1.08	1.14	0.14
XP_054922647.1_HLH	TGCGTGAC	1.06	1.14	1.02	0.84	1.14	0.13
XP_050047836.1_Forkhead	TWDAYATAAACAWRAW	1.02	1.14	0.85	0.85	1.14	0.14
XP_054922902.1_zf-C4	AAAAGTCAAM	1.21	1.13	1.13	0.25	1.21	0.46
XP_054933538.1_E2F_TDP	SSGCGGGAAVN	1.16	1.13	0.85	0.83	1.16	0.18
XP_050036210.2_PAX	RTCATGCGTGACG	0.88	1.13	0.54	0.22	1.13	0.4
XP_050046919.1_HLH	SCACGTGGSNGSSGS	1.16	1.12	0.9	0.53	1.16	0.29
XP_050039946.1_Homeobox	CGTCGTAAAYSB	0.99	1.12	0.94	1.01	1.12	0.08
XP_050040097.1_Homeobox	TAATTAGATTA	1.25	1.11	1.15	1.8	1.8	0.32
XP_050034033.1_Homeobox	GNRGRBTTAATGGSYTHGK	1	1.11	1.71	0	1.71	0.71
XP_054922521.1_Pou,Homeobox	TAATKAGNTGNTAATKA	1.34	1.11	1.57	1.62	1.62	0.24
XP_054932882.1_Homeobox	NTAATTSGATTAS	1.43	1.11	1.05	1.07	1.43	0.18
XP_050050155.1_zf-C2H2,zf-C2H2,zf-C2H2,zf-C2H2,zf-C2H2	NGCAACAGGTG	1.22	1.11	0.89	1.2	1.22	0.15
XP_050050124.1_zf-C2H2,zf-C2H2,zf-C2H2,zf-C2H2,zf-C2H2	NGCAACAGGTG	1.22	1.11	0.89	1.2	1.22	0.15
XP_054919104.1_Homeobox	TAATTRSATTA	1.19	1.11	1	1.16	1.19	0.08
XP_050036805.1_SRF-TF	CCATACATGG	0.99	1.11	1	0.62	1.11	0.21
XP_054928208.1_Forkhead	GTAAACAA	1.18	1.1	1.26	2.22	2.22	0.52
XP_054927105.1_HLH	CACGTGACC	1.16	1.1	0.85	0.72	1.16	0.21
XP_050027719.2_GATA,GATA	VWGATAAGR	1.45	1.09	1.03	1.12	1.45	0.19
XP_050027173.1_GATA,GATA	VWGATAAGR	1.45	1.09	1.03	1.12	1.45	0.19
XP_050027721.1_GATA,GATA	VWGATAAGR	1.45	1.09	1.03	1.12	1.45	0.19
XP_050048826.1_Forkhead	GTAAACAA	1.04	1.09	1.13	1.2	1.2	0.07
XP_050031191.1_Ets	AASGAGGAAGTR	1.16	1.09	1.01	1.15	1.16	0.07
XP_050047216.1_Forkhead	YAWATAAACAAHB	1	1.09	1.01	0.75	1.09	0.15
XP_050048415.1_HLH	RGCAGCTGCH	0.99	1.09	0.96	0.92	1.09	0.07
XP_050036148.1_HLH	GTACGTGACC	0.99	1.08	1.3	2.23	2.23	0.57
XP_050028099.1_HLH	GTACGTGACC	0.99	1.08	1.3	2.23	2.23	0.57
XP_054929691.1_CBFB_NFYA	HCTGATTGGYTAVT	1.96	1.08	1.32	2.02	2.02	0.46
XP_050044800.1_SRF-TF	CYAWATWTGG	1.12	1.08	1.02	1.32	1.32	0.13
XP_050033754.1_E2F_TDP	NGCGCGCGCN	1.11	1.08	1.07	1.03	1.11	0.03
XP_050036374.1_Homeobox	NTAATBNVATTAN	1.09	1.08	1	0.95	1.09	0.07
XP_050048882.1_Homeobox	GCTAATTAC	1.07	1.08	1.03	0.76	1.08	0.15
XP_050031863.1_Forkhead	GTAAACAA	1.08	1.08	1.03	1	1.08	0.04
XP_054933970.1_HLH	RGCAGCTGCY	1.03	1.08	0.95	1.03	1.08	0.05
XP_054921277.1_HLH	RGCAGCTGCY	1.03	1.08	0.95	1.03	1.08	0.05
XP_054917090.1_HLH	RGCAGCTGCY	1.03	1.08	0.95	1.03	1.08	0.05
XP_050048445.1_HLH	RGCAGCTGCY	1.03	1.08	0.95	1.03	1.08	0.05
XP_050025009.1_HLH	RGCAGCTGCY	1.03	1.08	0.95	1.03	1.08	0.05
XP_050035475.2_Homeobox	CTAATTRS	1.13	1.07	1.16	1.17	1.17	0.04
XP_050028791.1_Homeobox	TTAATTAS	1.07	1.07	1.1	1.12	1.12	0.03
XP_050041440.1_Homeobox	NYTAATTAR	1.05	1.07	1.11	1.11	1.11	0.03
XP_050037323.1_HLH	AADTCGTGACT	1.05	1.07	0.92	0.44	1.07	0.29
XP_050045299.1_Forkhead	TGTTTACATA	1.02	1.07	1.06	1.06	1.07	0.02
XP_050051269.1_zf-C2H2,zf-C2H2,zf-C2H2,zf-C2H2,zf-C2H2	AACCACCTGTTR	1.17	1.06	0.89	0.39	1.17	0.35
XP_050047835.1_Forkhead	RTAAACAAACAH	1.05	1.06	1.01	1.17	1.17	0.07
XP_050034410.1_HLH	NATCACGTGRN	1.13	1.06	0.95	0.75	1.13	0.17
XP_054933271.1_Homeobox	TTAATTAR	1.09	1.06	1.09	1.1	1.1	0.02
XP_050043608.2_Homeobox	YTAATTRR	1.07	1.06	1.09	0.98	1.09	0.05
XP_050025804.1_HLH	GCACGTGTC	1.05	1.06	0.95	0.84	1.06	0.1
XP_054926440.1_RFX_DNA_binding	CGTTGCTAB	1	1.06	1.02	1.04	1.06	0.03
XP_050037291.1_zf-C2H2,zf-C2H2,zf-C2H2,zf-C2H2	GGCGGCCATTTTGD	0.68	1.05	1.06	1.38	1.38	0.29
XP_050046295.1_Homeobox	YTAATTA	1.08	1.05	1.07	1.18	1.18	0.06
XP_050049673.1_zf-C4	CAAGGTCAT	1.17	1.05	0.95	1.05	1.17	0.09
XP_054919254.1_zf-C4	AAGGTCA	1.05	1.05	0.99	1.15	1.15	0.07
XP_050025651.1_HLH	NWGCACGTGAYN	1.14	1.05	1.01	0.93	1.14	0.09
XP_054921563.1_HLH	NWGCACGTGAYN	1.14	1.05	1.01	0.93	1.14	0.09
XP_054921568.1_HLH	NWGCACGTGAYN	1.14	1.05	1.01	0.93	1.14	0.09
XP_050043975.1_Homeobox	NTAATTAG	1.07	1.05	1.05	1	1.07	0.03
XP_050049662.1_zf-C4	GGGGTCACG	0.95	1.04	0.91	1.19	1.19	0.12
XP_050039558.1_zf-C4	GGGGTCACG	0.95	1.04	0.91	1.19	1.19	0.12
XP_050036341.1_bZIP_1	GATGACGY	1.16	1.04	1.03	1.02	1.16	0.06
XP_050048539.1_E2F_TDP	WAATGGCGCCAAAA	0.89	1.04	1.12	1.15	1.15	0.12
XP_050050374.1_zf-C4	TCAAGGTCAH	1.01	1.04	1.13	0.82	1.13	0.13
XP_050049548.1_bZIP_1	RTKDCGCAAT	1.11	1.04	1.04	1.03	1.11	0.04
XP_050048722.1_Homeobox	STAATTRS	1.08	1.04	1.07	1.08	1.08	0.02
XP_050028232.1_HLH	TCACGTG	1.08	1.04	1.01	0.93	1.08	0.06
XP_050049216.1_zf-C4	BAAAGGTCAN	1.07	1.04	0.98	0.78	1.07	0.13
XP_050039468.1_Homeobox	ATTAATTA	0.93	1.04	1.05	1.06	1.06	0.06
XP_050041891.1_DM	WTGTATCWAW	1.01	1.04	0.95	1.06	1.06	0.05
XP_054926940.1_Homeobox	HTAATGAB	1.04	1.04	1.04	0.95	1.04	0.04
XP_050026260.1_Myb_DNA-binding,Myb_DNA-binding	GATTTAACATAA	0.86	1.04	0.86	1.02	1.04	0.1
XP_054917575.1_Homeobox	CTCAACGAS	0.98	1.04	0.9	0.81	1.04	0.1
XP_050026730.1_bZIP_1	GTKACGTCAT	1.31	1.03	1.1	1.18	1.31	0.12
XP_050033624.1_Homeobox	TAATTARATTA	0.93	1.03	0.93	1.28	1.28	0.16
XP_050033342.1_zf-C4	SAGGTCAN	1.07	1.03	1.06	1.16	1.16	0.05
XP_050049089.1_Homeobox	SSTAATTAGB	1.13	1.03	1.09	0.88	1.13	0.11
XP_050047222.1_zf-C2H2,zf-C2H2,zf-C2H2,zf-C2H2,zf-C2H2	CACCTGT	1.09	1.03	1.01	1.12	1.12	0.05
XP_050034039.1_Homeobox	NTAACGAC	1.1	1.03	1.03	0.93	1.1	0.07
XP_054926787.1_Homeobox	NTAACGAC	1.1	1.03	1.03	0.93	1.1	0.07
XP_054927575.1_Homeobox	NDYGATACGY	1.1	1.03	0.92	1.03	1.1	0.07
XP_054929576.1_HLH	ATCACGYGA	1.08	1.03	1.02	0.98	1.08	0.04
XP_054927866.1_Homeobox	HTAATCCB	1.08	1.03	1.02	0.89	1.08	0.08
XP_050052000.1_Homeobox	TGTCAAAN	1	1.03	1.02	1.07	1.07	0.03
XP_050026421.1_Forkhead	TCRTAAACA	1.07	1.03	1.01	0.97	1.07	0.04
XP_050033586.1_Homeobox	NTAAYGAB	1.07	1.03	1	0.91	1.07	0.06
XP_054919827.1_Homeobox	CTAAACGG	1.07	1.03	1.03	0.97	1.07	0.04
XP_054927170.1_Pou,Homeobox	NYATAATTAN	0.89	1.03	1.05	1.03	1.05	0.07
XP_050037453.1_Homeobox	GTBAAGTGB	1.04	1.03	0.98	0.97	1.04	0.04
XP_054920691.1_DM	TAATKTATWA	0.99	1.03	1.04	1.03	1.04	0.02
XP_050052649.1_PAX	CANTSAWGCG	1.04	1.03	0.99	1.03	1.04	0.02
XP_054918786.1_Homeobox	NNNTAATTAR	1.02	1.03	1.02	0.99	1.03	0.02
XP_050040349.1_HLH	AHCAGCTGG	1.02	1.03	1.01	0.99	1.03	0.01
XP_054922558.1_zf-C2H2,zf-C2H2,zf-C2H2,zf-C2H2,zf-C2H2	WTCACTTTCACTT	0.85	1.02	1.34	1.22	1.34	0.22
XP_050043517.1_HLH	AACAGCTGACRC	0.61	1.02	0.95	1.32	1.32	0.29
XP_050043065.1_HLH	AACAGCTGACRC	0.61	1.02	0.95	1.32	1.32	0.29
XP_050045295.1_zf-C4	NRAGGTCAN	1.11	1.02	1.02	1.19	1.19	0.08
XP_054924594.1_zf-C4	NAGGTCAH	1.05	1.02	1.04	1.17	1.17	0.07
XP_054929710.1_zf-C4	AGGTCA	1.1	1.02	1.06	1.16	1.16	0.06
XP_050022475.1_Homeobox	CTAATCCS	1.12	1.02	1.15	0.85	1.15	0.14
XP_050049439.1_Homeobox	TTAATKAC	1.03	1.02	1.04	1.14	1.14	0.06
XP_050024462.1_Homeobox	NYTAATTARN	0.93	1.02	1.05	1.13	1.13	0.08
XP_054919848.1_Homeobox	HTAACGAS	1.09	1.02	1	0.9	1.09	0.08
XP_054927269.1_HLH	NCACGTGMHH	1.08	1.02	1.01	0.91	1.08	0.07
XP_050035997.1_Ets	NACCGGAARY	1	1.02	0.95	1.08	1.08	0.05
XP_050044744.1_Homeobox	YTAAGTGC	1.07	1.02	1	1.03	1.07	0.03
XP_050048522.1_HLH	SSCACGYGHC	1.06	1.02	1	0.89	1.06	0.07
XP_050025628.1_HLH	SSCACGYGHC	1.06	1.02	1	0.89	1.06	0.07
XP_050052784.1_HLH	SSCACGYGHC	1.06	1.02	1	0.89	1.06	0.07
XP_050035959.1_Ets	NRCCGGAART	1.01	1.02	0.98	1.05	1.05	0.03
XP_050025717.1_CSD	GATGGWACR	1	1.02	0.98	1.05	1.05	0.03
XP_050039111.2_CSD	GATGGWACR	1	1.02	0.98	1.05	1.05	0.03
XP_050030448.1_Homeobox	SSTAATTACS	1.05	1.02	1.03	0.89	1.05	0.07
XP_050037020.1_Homeobox	TGAYAC	1.05	1.02	1.01	0.98	1.05	0.03
XP_050024926.1_HLH	NCACGTGNN	1.04	1.02	1	1.03	1.04	0.02
XP_050050376.1_Homeobox	TTAATTAG	0.93	1.02	1.03	0.94	1.03	0.05
XP_050022915.1_Homeobox	YTAATCCNN	0.96	1.02	1.03	0.93	1.03	0.05
XP_054928247.1_HPD	NNBAAGAHRN	1.03	1.02	1.02	1.03	1.03	0.01
XP_054918881.1_TCR,TCR	NDWTTYAAAH	0.98	1.02	1.02	0.97	1.02	0.03
XP_054921515.1_CUT,CUT,CUT,Homeobox	TTRAAC	1	1.02	1.01	0.97	1.02	0.02
XP_050041780.2_bZIP_1,bZIP_1	RTTACGTAAY	0.82	1.02	1	0.97	1.02	0.09
XP_054932921.1_bZIP_1	GRTGACRTCAYC	1.32	1.01	1.25	1.7	1.7	0.29
XP_050042754.1_HLH	GTRACAGCTG	0.99	1.01	1.1	1.49	1.49	0.23
XP_050041887.1_DM	TGTAWCWWWT	0.91	1.01	1.03	1.17	1.17	0.11
XP_054933935.1_Homeobox	CTAATCCC	1.05	1.01	1.14	0.79	1.14	0.15
XP_050048726.1_Homeobox	GCTAATTANN	0.91	1.01	1.04	1.1	1.1	0.08
XP_050035940.2_Homeobox	NTAATTGV	1.1	1.01	1.02	1.08	1.1	0.04
XP_050022924.1_Homeobox	NTAATTGN	1.1	1.01	1.02	1.01	1.1	0.04
XP_050038911.2_Homeobox	HTAAYGAB	1.07	1.01	1	0.94	1.07	0.05
XP_050030931.1_Homeobox	TGACAG	1.03	1.01	1.03	1.06	1.06	0.02
XP_050038614.1_RFX_DNA_binding	CKGTTGCCAGG	1.05	1.01	1.06	1.04	1.06	0.02
XP_050034781.2_Homeobox	BTAAWTGN	1.04	1.01	1.01	1.06	1.06	0.03
XP_050043990.1_T-box	NYVACACSTN	1.01	1.01	1.01	1.06	1.06	0.03
XP_050049570.1_bZIP_1	TKDYGCAAYN	1.05	1.01	1.01	1.04	1.05	0.02
XP_050024427.1_Homeobox	CTAATTAY	1.05	1.01	1.04	0.94	1.05	0.05
XP_050029892.1_Forkhead	GTAAACA	1.02	1.01	1.01	1.05	1.05	0.02
XP_050049689.1_Homeobox	TTAAYGAD	1.05	1.01	1.01	0.95	1.05	0.04
XP_050051919.2_HLH	ACCATATGKY	1.04	1.01	0.96	0.72	1.04	0.15
XP_050034042.1_Homeobox	NNNNAKTAATYNNNNN	0.99	1.01	1.01	1.04	1.04	0.02
XP_054928463.1_HLH	VCACGTGGN	1.02	1.01	1	0.98	1.02	0.02
XP_050050601.2_HLH	VCACGTGGN	1.02	1.01	1	0.98	1.02	0.02
XP_050033968.1_HLH	VCACGTGGN	1.02	1.01	1	0.98	1.02	0.02
XP_050031701.1_HLH	VCACGTGGN	1.02	1.01	1	0.98	1.02	0.02
XP_050031698.1_HLH	VCACGTGGN	1.02	1.01	1	0.98	1.02	0.02
XP_050036714.1_Homeobox	VCGTATCRYN	0.99	1.01	0.97	0.92	1.01	0.04
XP_050052046.1_HLH	RCCACCTGK	0.95	1.01	1	0.86	1.01	0.07
XP_050034046.1_Homeobox	TTAATTAG	0.94	1	1.05	1.1	1.1	0.07
XP_050047227.1_Homeobox	WTAAYGAB	1.09	1	1.02	0.93	1.09	0.06
XP_050035425.1_Homeobox	NTAATBGNB	1.03	1	1	1.07	1.07	0.03
XP_050034041.1_Homeobox	BTAATKRC	1.04	1	1.02	1.07	1.07	0.03
XP_050052846.1_HLH	VNGGCACGCGMCAK	1.07	1	0.93	0.62	1.07	0.2
XP_050052845.1_HLH	VNGGCACGCGMCAK	1.07	1	0.93	0.62	1.07	0.2
XP_054933393.1_ARID	NDATHAAAN	1	1	1	1.06	1.06	0.03
XP_054926743.1_HLH	VCAGGTGBN	0.98	1	1.05	1.05	1.05	0.03
XP_050049083.1_Homeobox	NTAAYGAB	1.05	1	1.01	0.94	1.05	0.05
XP_050023582.1_Forkhead	VYTAYRTAAACA	0.84	1	1.05	0.95	1.05	0.09
XP_054918796.1_Homeobox	NNNWRATTRN	1.02	1	1	1.01	1.02	0.01
XP_050031029.1_AT_hook,AT_hook,AT_hook	NNRDWAAT	1.02	1	1	1.01	1.02	0.01
XP_050049266.1_Homeobox	WAACA	1.02	1	1	1.02	1.02	0.01
XP_050049190.1_Homeobox	WAACA	1.02	1	1	1.02	1.02	0.01
XP_050049369.1_ARID	NNNAWATTNN	1.02	1	1	1.01	1.02	0.01
XP_050044275.1_HMG_box	ATTGTNNNN	1.01	1	1	1.01	1.01	0.01
XP_050043140.1_Forkhead	VNMAACANN	1.01	1	1	1.01	1.01	0
XP_050033548.1_zf-C2H2,zf-C2H2,zf-C2H2,zf-C2H2,zf-C2H2	NGACCACCCAN	0.92	1	0.98	0.81	1	0.09
XP_054927227.1_HMG_box	WNTGCTGACT	1.1	0.99	1.03	1.27	1.27	0.13
XP_050051155.1_zf-C4	AAGGTCAH	1.1	0.99	1.03	0.98	1.1	0.06
XP_050034044.1_Homeobox	GTAATGAC	1.04	0.99	1.02	1.09	1.09	0.04
XP_054929591.1_HLH	MCACGTG	1.01	0.99	1.02	1.09	1.09	0.04
XP_050024187.1_HLH	DMCATATGKH	0.99	0.99	0.97	0.81	0.99	0.09
XP_050030905.1_HLH	DMCATATGKH	0.99	0.99	0.97	0.81	0.99	0.09
XP_050026769.1_zf-C2H2,zf-C2H2,zf-C2H2,zf-C2H2,zf-C2H2	TGCTACTGTD	0.95	0.99	0.9	0.72	0.99	0.12
XP_050026768.1_zf-C2H2,zf-C2H2,zf-C2H2,zf-C2H2,zf-C2H2	TGCTACTGTD	0.95	0.99	0.9	0.72	0.99	0.12
XP_050034501.1_Ets	RACCGGAAGTN	1.12	0.98	1.04	1.29	1.29	0.14
XP_050044003.1_T-box	AGGTGTGA	1.18	0.98	1	1.2	1.2	0.12
XP_054932107.1_T-box	AGGTGTGA	1.18	0.98	1	1.2	1.2	0.12
XP_054929607.1_Ets	HGAAYCCGGAAGTGNKG	1.05	0.98	0.36	0	1.05	0.5
XP_050043864.1_bZIP_1	RTGACGTCAY	0.99	0.97	1.12	1.35	1.35	0.17
XP_050046825.1_zf-C2H2,zf-C2H2,zf-C2H2	GGCCCCGCCCH	0.97	0.97	0.97	1.23	1.23	0.13
XP_050045237.1_zf-C4	RAGGTCAT	1.1	0.97	1.08	1.15	1.15	0.08
XP_054922906.1_zf-C4	TGAGGTCAATNN	1.08	0.97	1.08	0.85	1.08	0.11
XP_050052832.1_HLH	RACATATGGN	0.95	0.97	1.04	0.88	1.04	0.06
XP_050022755.1_Homeobox	AWTTTAATTAA	0.84	0.96	1.04	1.15	1.15	0.13
XP_050039229.1_HLH	AACACCTGCR	0.95	0.96	0.95	1.13	1.13	0.09
XP_050040940.1_Ets	AAACCGGAAGTA	1.23	0.95	1.36	2.48	2.48	0.67
XP_050051236.1_Ets	GACCGGAAGTS	0.94	0.95	1.12	1.37	1.37	0.2
XP_050044963.2_zf-C4	GAGATCAA	1.03	0.95	0.98	1.14	1.14	0.08
XP_050036389.1_HLH	ACCAYCTGTT	0.93	0.95	1.03	1.04	1.04	0.06
XP_054929268.1_bZIP_1	GTTACGTAAC	0.66	0.95	1.02	0.62	1.02	0.2
XP_050031162.1_HLH	AMCATATGKT	0.57	0.95	0.92	0.66	0.95	0.19
XP_050030636.1_Ets	VACCGGAAGTN	1.01	0.94	1.14	1.56	1.56	0.28
XP_050043507.1_HLH	MACATATGGN	0.94	0.94	1.07	1.18	1.18	0.11
XP_050023625.1_bZIP_1	ATGACTCAH	0.85	0.93	0.93	0.83	0.93	0.05
XP_054929792.1_Pou,Homeobox	ATGCATAATTRAT	0.55	0.91	1.11	0	1.11	0.49
XP_050031496.1_Myb_DNA-binding	TGAATCCATYN	0.79	0.91	1.01	0.91	1.01	0.09
XP_050031369.1_Myb_DNA-binding	TGAATCCATYN	0.79	0.91	1.01	0.91	1.01	0.09
XP_050025649.1_zf-C2H2,zf-C2H2,zf-C2H2,zf-C2H2,zf-C2H2,zf-C2H2,zf-C2H2,zf-C2H2,zf-C2H2	TCCCCTGGGG	0.97	0.9	0.99	1.42	1.42	0.24
XP_050034652.2_Ets	GACCGGAAGTR	0.97	0.9	1.01	1.33	1.33	0.19
XP_054920411.1_CUT,Homeobox	DTTATTGATTTTT	0.73	0.87	0.74	0.94	0.94	0.1
XP_050042673.1_Pou,Homeobox	TAATGAGVBGTAATGA	0.81	0.85	0.24	0	0.85	0.42
XP_050023689.1_RFX_DNA_binding	SGTTGCTAGGCAACS	1.3	0.84	0	0	1.3	0.65
XP_050045880.1_zf-C2H2,zf-C2H2,zf-C2H2	TWRGCCCCGCCCMCH	0.71	0.84	0.55	1	1	0.19
XP_054924506.1_GCM	WATATGCGGGTHB	0.95	0.82	1.07	0.73	1.07	0.15
XP_050049533.1_zf-C4	DAAACTRGAGCA	1.1	0.81	0.91	1.31	1.31	0.22
XP_050040731.1_Homeobox,Homeobox	TAATTATGCTAATTA	0.68	0.8	0.43	0	0.8	0.36
XP_050040430.1_PAX,Homeobox	TCACGCHTCACYGCACN	2.03	0.79	0.68	0	2.03	0.85
XP_054930254.1_PAX,Homeobox	TCACGCHTCACYGCACN	2.03	0.79	0.68	0	2.03	0.85
XP_050050401.1_Homeobox	CAAGTGCGTG	0	0.77	1.02	2.21	2.21	0.92
XP_050023270.1_MH1	TTGGCANNNTGCCAA	1.05	0.67	1.31	1.18	1.31	0.28
XP_054931507.1_RFX_DNA_binding	CGTTGCCATGGCAACG	0	0.63	1.18	2.61	2.61	1.11
XP_050033003.1_HLH	SACCATATGGTS	0.38	0.6	0.6	0	0.6	0.28
XP_054933201.1_Homeobox	GYTAATTRRSSYYAATTARC	0	0.53	0	0	0.53	0.26
XP_054922164.1_Runt	CWAACCACAAAAACCACGAAH	0	0	47	0	47	23.5
XP_050026652.1_Runt	CWAACCACAAAAACCACGAAH	0	0	47	0	47	23.5
XP_050036669.2_zf-C2H2,zf-C2H2,zf-C2H2,zf-C2H2,zf-C2H2	GTGAACGYYDHHVCTACAC	0	0	23.5	0	23.5	11.75
XP_050039109.1_Ets	ATGATCCGGGACN	0	0	3.1	0	3.1	1.55
XP_050045768.1_HLH	RVCATATGTCRCSBTATTT	0	0	2.35	0	2.35	1.18
XP_050026401.1_zf-C2H2,zf-C2H2,zf-C2H2,zf-C2H2,zf-C2H2,zf-C2H2	NRGGCCGTGTGCAAAAS	0	0	0	0	0	0
XP_050047284.1_zf-C4	AWNTAGGTCASTAGGTCA	0	0	0	0	0	0
XP_054927033.1_HLH	GGGBMKCAGCTGCGTCCC	0	0	0	0	0	0
XP_050048949.1_COE1_DBD	BWATTCCCWWGGGAATWV	0	0	0	0	0	0
XP_050027642.1_CSD	TCGTGTAGGTCGGTGGK	0	0	0	0	0	0
XP_050049082.1_zf-C2H2,zf-C2H2,zf-C2H2,zf-C2H2,zf-C2H2	ATTACCATACAAGTGCAV	0	0	0	0	0	0
XP_054922540.1_GATA,GATA	RMGATAACRNYGTTATCKY	0	0	0	0	0	0

## Sheet: -log(p-value)
motif name	consensus	promoters_500_symbols_adult_midgut_male_fed_vs_unfed_sig_lfc2_up	promoters_2000_symbols_adult_midgut_male_fed_vs_unfed_sig_lfc2_up	promoters_2000_symbols_adult_midgut_male_fed_vs_unfed_sig_lfc2_down	promoters_500_symbols_adult_midgut_male_fed_vs_unfed_sig_lfc2_down	max	sd
XP_050027173.1_GATA,GATA	VWGATAAGR	16.17	5.81	0.61	0.87	16.17	7.28
XP_050027719.2_GATA,GATA	VWGATAAGR	16.17	5.81	0.61	0.87	16.17	7.28
XP_050027721.1_GATA,GATA	VWGATAAGR	16.17	5.81	0.61	0.87	16.17	7.28
XP_054924690.1_HLH	RMCACGTGCC	1.59	5.33	0.27	0.15	5.33	2.42
XP_054928247.1_HPD	NNBAAGAHRN	1.4	5.17	1.56	0.63	5.17	2.03
XP_050031029.1_AT_hook,AT_hook,AT_hook	NNRDWAAT	5.17	0.23	0.11	0.86	5.17	2.41
XP_050043608.2_Homeobox	YTAATTRR	1.17	5.16	3.86	0.2	5.16	2.31
XP_050048254.1_bZIP_1	ACACGTGGC	3.06	4.25	0.54	0.27	4.25	1.94
XP_050035475.2_Homeobox	CTAATTRS	1.59	3.05	3.8	1.02	3.8	1.28
XP_050022924.1_Homeobox	NTAATTGN	3.76	1.55	1.52	0.38	3.76	1.42
XP_050043975.1_Homeobox	NTAATTAG	1.18	3.73	1.36	0.3	3.73	1.47
XP_050035940.2_Homeobox	NTAATTGV	3.32	0.84	1.59	1.06	3.32	1.13
XP_050041440.1_Homeobox	NYTAATTAR	0.67	3.27	2.36	0.75	3.27	1.27
XP_050031863.1_Forkhead	GTAAACAA	1.01	3.16	0.58	0.28	3.16	1.3
XP_050037453.1_Homeobox	GTBAAGTGB	0.93	2.82	0.07	0.16	2.82	1.28
XP_050028791.1_Homeobox	TTAATTAS	0.86	2.81	1.87	0.8	2.81	0.95
XP_054926440.1_RFX_DNA_binding	CGTTGCTAB	0.28	2.77	0.43	0.45	2.77	1.19
XP_050036148.1_HLH	GTACGTGACC	0.26	0.66	1.19	2.7	2.7	1.07
XP_050028099.1_HLH	GTACGTGACC	0.26	0.66	1.19	2.7	2.7	1.07
XP_050046295.1_Homeobox	YTAATTA	1.08	2.65	1.52	1.35	2.65	0.69
XP_050049393.1_zf-C2H2,zf-C2H2,zf-C2H2	NHMCGCCCACGCMM	0.13	2.61	0.46	0.06	2.61	1.21
XP_054928208.1_Forkhead	GTAAACAA	0.7	0.83	1.06	2.57	2.57	0.87
XP_054918786.1_Homeobox	NNNTAATTAR	0.53	2.51	0.53	0.24	2.51	1.05
XP_054921515.1_CUT,CUT,CUT,Homeobox	TTRAAC	0.25	2.48	0.53	0.16	2.48	1.1
XP_050033754.1_E2F_TDP	NGCGCGCGCN	1.7	2.44	0.84	0.38	2.44	0.91
XP_054926743.1_HLH	VCAGGTGBN	0.15	0.46	2.44	0.66	2.44	1.03
XP_054932472.1_zf-C4	AAAGTCAMAVTAGM	0.96	2.43	0.24	0.77	2.43	0.94
XP_050049266.1_Homeobox	WAACA	2.41	0.5	0.16	1.04	2.41	0.99
XP_050049190.1_Homeobox	WAACA	2.41	0.5	0.16	1.04	2.41	0.99
XP_054926940.1_Homeobox	HTAATGAB	0.73	2.3	1.01	0.14	2.3	0.91
XP_050045299.1_Forkhead	TGTTTACATA	0.38	2.25	0.83	0.47	2.25	0.87
XP_050047227.1_Homeobox	WTAAYGAB	2.2	0.34	0.88	0.06	2.2	0.95
XP_050052649.1_PAX	CANTSAWGCG	0.77	2.16	0.17	0.46	2.16	0.88
XP_050036341.1_bZIP_1	GATGACGY	2.16	1.36	0.59	0.33	2.16	0.82
XP_054933271.1_Homeobox	TTAATTAR	1.09	2.1	1.63	0.63	2.1	0.64
XP_050048826.1_Forkhead	GTAAACAA	0.49	2.09	1.58	0.96	2.09	0.7
XP_050030931.1_Homeobox	TGACAG	0.81	1.12	2.07	0.89	2.07	0.58
XP_050048415.1_HLH	RGCAGCTGCH	0.27	2.05	0.12	0.13	2.05	0.94
XP_054922647.1_HLH	TGCGTGAC	0.48	2.03	0.34	0.1	2.03	0.88
XP_050042754.1_HLH	GTRACAGCTG	0.25	0.36	0.82	2	2	0.8
XP_050040349.1_HLH	AHCAGCTGG	0.46	1.99	0.43	0.25	1.99	0.81
XP_050048882.1_Homeobox	GCTAATTAC	0.64	1.98	0.43	0.02	1.98	0.85
XP_054930050.1_HMG_box	NAACAATAACATTGTTN	0	0.34	1.94	0.88	1.94	0.85
XP_050041853.1_zf-C2H2,zf-C2H2,zf-C2H2	VRCCMCGCCCN	1.46	1.94	0.29	0.97	1.94	0.7
XP_050023735.1_zf-C2H2,zf-C2H2,zf-C2H2	VRCCMCGCCCN	1.46	1.94	0.29	0.97	1.94	0.7
XP_050043990.1_T-box	NYVACACSTN	0.39	1.93	0.9	1.36	1.93	0.65
XP_050029892.1_Forkhead	GTAAACA	0.74	1.93	0.63	0.78	1.93	0.61
XP_050033586.1_Homeobox	NTAAYGAB	1.21	1.92	0.25	0.06	1.92	0.87
XP_050049969.1_Homeobox	CGTTAATTGCT	1.76	1.9	1.4	0.36	1.9	0.69
XP_050048722.1_Homeobox	STAATTRS	1.17	1.89	1.62	0.67	1.89	0.54
XP_050034781.2_Homeobox	BTAAWTGN	1.67	1.88	0.76	1.46	1.88	0.49
XP_050039946.1_Homeobox	CGTCGTAAAYSB	0.26	1.86	0.13	0.3	1.86	0.82
XP_050026730.1_bZIP_1	GTKACGTCAT	1.85	0.5	0.6	0.56	1.85	0.65
XP_050030636.1_Ets	VACCGGAAGTN	0.32	0.07	0.84	1.82	1.82	0.77
XP_054919848.1_Homeobox	HTAACGAS	1.82	1.47	0.26	0.04	1.82	0.88
XP_050049570.1_bZIP_1	TKDYGCAAYN	1.81	1.26	1.33	0.62	1.81	0.49
XP_050034039.1_Homeobox	NTAACGAC	1.79	1.67	0.83	0.09	1.79	0.8
XP_054926787.1_Homeobox	NTAACGAC	1.79	1.67	0.83	0.09	1.79	0.8
XP_054927269.1_HLH	NCACGTGMHH	1.76	1.12	0.36	0.04	1.76	0.78
XP_054927170.1_Pou,Homeobox	NYATAATTAN	0	1.73	1.5	0.42	1.73	0.83
XP_050049548.1_bZIP_1	RTKDCGCAAT	1.66	1.73	0.87	0.41	1.73	0.64
XP_054918881.1_TCR,TCR	NDWTTYAAAH	0.1	1.72	1	0.15	1.72	0.77
XP_050025804.1_HLH	GCACGTGTC	0.66	1.71	0.09	0.04	1.71	0.78
XP_050047836.1_Forkhead	TWDAYATAAACAWRAW	0.35	1.71	0.04	0.12	1.71	0.78
XP_054922558.1_zf-C2H2,zf-C2H2,zf-C2H2,zf-C2H2,zf-C2H2	WTCACTTTCACTT	0.09	0.38	1.65	0.53	1.65	0.68
XP_054930254.1_PAX,Homeobox	TCACGCHTCACYGCACN	1.62	0.05	0.06	0	1.62	0.79
XP_050040430.1_PAX,Homeobox	TCACGCHTCACYGCACN	1.62	0.05	0.06	0	1.62	0.79
XP_050049083.1_Homeobox	NTAAYGAB	1.6	0.42	0.54	0.05	1.6	0.67
XP_054919827.1_Homeobox	CTAAACGG	1.06	1.6	0.82	0.19	1.6	0.58
XP_050050131.1_zf-C2H2,zf-C2H2,zf-C2H2,zf-C2H2	TMCGCCCACGCAC	0.98	1.59	1.07	0.4	1.59	0.49
XP_050028232.1_HLH	TCACGTG	1.21	1.58	0.34	0.1	1.58	0.7
XP_050041887.1_DM	TGTAWCWWWT	0.01	0.74	0.79	1.54	1.54	0.63
XP_050026652.1_Runt	CWAACCACAAAAACCACGAAH	0	0	1.54	0	1.54	0.77
XP_054922164.1_Runt	CWAACCACAAAAACCACGAAH	0	0	1.54	0	1.54	0.77
XP_050052105.2_zf-C2H2,zf-C2H2,zf-C2H2,zf-C2H2,zf-C2H2,zf-C2H2	ATAAATCACAGCAYNC	1.53	0.5	1.22	1.06	1.53	0.43
XP_050050367.1_Homeobox	TAATTGNWNNNNNNNCAATTR	0.06	1.53	0.44	0.74	1.53	0.62
XP_054927866.1_Homeobox	HTAATCCB	1.2	1.51	0.51	0.06	1.51	0.66
XP_050042938.1_T-box	KNAGGTGTGAAW	0.05	1.51	0.13	0.37	1.51	0.67
XP_054929710.1_zf-C4	AGGTCA	1.49	0.87	1.33	1.21	1.49	0.26
XP_050035425.1_Homeobox	NTAATBGNB	1.11	0.65	0.25	1.49	1.49	0.54
XP_050035959.1_Ets	NRCCGGAART	0.34	1.48	0.07	0.58	1.48	0.61
XP_054927575.1_Homeobox	NDYGATACGY	1.48	1.09	0.01	0.38	1.48	0.67
XP_050046291.1_zf-C2H2,zf-C2H2,zf-C2H2	MTCACGCCCMCC	0.86	1.47	0.03	0	1.47	0.71
XP_050045295.1_zf-C4	NRAGGTCAN	1.45	0.67	0.43	1.31	1.45	0.49
XP_050034041.1_Homeobox	BTAATKRC	1.03	0.4	1.44	0.86	1.44	0.43
XP_054922902.1_zf-C4	AAAAGTCAAM	1.03	1.42	0.76	0	1.42	0.6
XP_050049673.1_zf-C4	CAAGGTCAT	1.4	0.88	0.13	0.39	1.4	0.56
XP_050047835.1_Forkhead	RTAAACAAACAH	0.54	1.4	0.32	0.81	1.4	0.47
XP_050047216.1_Forkhead	YAWATAAACAAHB	0.29	1.4	0.32	0.04	1.4	0.6
XP_050036783.1_Homeobox	TGACAGCTGTCA	1.4	0.9	0.07	0.52	1.4	0.56
XP_050036669.2_zf-C2H2,zf-C2H2,zf-C2H2,zf-C2H2,zf-C2H2	GTGAACGYYDHHVCTACAC	0	0	1.4	0	1.4	0.7
XP_050044744.1_Homeobox	YTAAGTGC	1.38	1.14	0.24	0.42	1.38	0.55
XP_050026004.1_zf-C2H2,zf-C2H2,zf-C2H2	GCCACGCCCCCH	0.93	1.38	0.3	0.57	1.38	0.47
XP_050049439.1_Homeobox	TTAATKAC	0.61	1.12	1.31	1.37	1.37	0.35
XP_054933393.1_ARID	NDATHAAAN	0.29	0.99	0.2	1.37	1.37	0.56
XP_054933538.1_E2F_TDP	SSGCGGGAAVN	0.94	1.36	0.06	0.1	1.36	0.64
XP_050022475.1_Homeobox	CTAATCCS	0.86	0.44	1.35	0.1	1.35	0.54
XP_054933935.1_Homeobox	CTAATCCC	0.47	0.42	1.35	0.05	1.35	0.55
XP_050034652.2_Ets	GACCGGAAGTR	0.19	0.01	0.3	1.33	1.33	0.59
XP_054918796.1_Homeobox	NNNWRATTRN	1.31	0.68	0.24	0.43	1.31	0.47
XP_050026421.1_Forkhead	TCRTAAACA	1.05	1.29	0.39	0.2	1.29	0.52
XP_054927227.1_HMG_box	WNTGCTGACT	0.85	0.19	0.46	1.29	1.29	0.48
XP_050037020.1_Homeobox	TGAYAC	0.8	1.28	0.34	0.21	1.28	0.49
XP_050041891.1_DM	WTGTATCWAW	0.33	1.27	0.04	0.48	1.27	0.53
XP_050040940.1_Ets	AAACCGGAAGTA	0.51	0.2	0.66	1.27	1.27	0.45
XP_054932921.1_bZIP_1	GRTGACRTCAYC	1.18	0.33	0.9	1.27	1.27	0.43
XP_050038911.2_Homeobox	HTAAYGAB	1.27	0.45	0.25	0.11	1.27	0.52
XP_050024926.1_HLH	NCACGTGNN	1.07	1.26	0.32	0.5	1.26	0.45
XP_050044836.1_zf-C2H2,zf-C2H2,zf-C2H2	NGCCACGCCCCCC	1.2	1.25	0.21	1.12	1.25	0.49
XP_050044003.1_T-box	AGGTGTGA	1.24	0.17	0.28	0.73	1.24	0.49
XP_054932107.1_T-box	AGGTGTGA	1.24	0.17	0.28	0.73	1.24	0.49
XP_054929576.1_HLH	ATCACGYGA	1.23	1.13	0.5	0.21	1.23	0.49
XP_050039468.1_Homeobox	ATTAATTA	0.06	1.22	0.78	0.48	1.22	0.49
XP_050031701.1_HLH	VCACGTGGN	0.74	1.22	0.18	0.16	1.22	0.51
XP_054928463.1_HLH	VCACGTGGN	0.74	1.22	0.18	0.16	1.22	0.51
XP_050031698.1_HLH	VCACGTGGN	0.74	1.22	0.18	0.16	1.22	0.51
XP_050050601.2_HLH	VCACGTGGN	0.74	1.22	0.18	0.16	1.22	0.51
XP_050033968.1_HLH	VCACGTGGN	0.74	1.22	0.18	0.16	1.22	0.51
XP_050049689.1_Homeobox	TTAAYGAD	1.22	0.63	0.7	0.09	1.22	0.46
XP_050047272.1_T-box	TTCACACCTARGTGTGAA	0	1.22	0	0	1.22	0.61
XP_050049516.1_T-box	TTCACACCTARGTGTGAA	0	1.22	0	0	1.22	0.61
XP_050025651.1_HLH	NWGCACGTGAYN	1.21	0.88	0.31	0.16	1.21	0.49
XP_054921563.1_HLH	NWGCACGTGAYN	1.21	0.88	0.31	0.16	1.21	0.49
XP_054921568.1_HLH	NWGCACGTGAYN	1.21	0.88	0.31	0.16	1.21	0.49
XP_054919104.1_Homeobox	TAATTRSATTA	0.89	1.2	0.29	0.48	1.2	0.41
XP_050052784.1_HLH	SSCACGYGHC	1.2	1.08	0.26	0.03	1.2	0.59
XP_050048522.1_HLH	SSCACGYGHC	1.2	1.08	0.26	0.03	1.2	0.59
XP_050025628.1_HLH	SSCACGYGHC	1.2	1.08	0.26	0.03	1.2	0.59
XP_050036173.1_Forkhead	AAACAATAAYATT	0.07	1.2	1.02	0.73	1.2	0.5
XP_050040067.1_zf-C2H2,zf-C2H2,zf-C2H2	GRCCACGCCCA	0.92	1.2	0.17	0.61	1.2	0.44
XP_050044800.1_SRF-TF	CYAWATWTGG	0.79	1.19	0.34	1.04	1.19	0.37
XP_054919254.1_zf-C4	AAGGTCA	0.52	1.18	0.21	0.74	1.18	0.41
XP_050049369.1_ARID	NNNAWATTNN	1.17	0.81	0.25	0.38	1.17	0.42
XP_050034410.1_HLH	NATCACGTGRN	1.15	1.02	0.13	0.02	1.15	0.59
XP_054926909.1_Homeobox	TGACAGCTGTCA	1.14	0.74	0.09	0.32	1.14	0.46
XP_050040280.1_zf-C2H2,zf-C2H2,zf-C2H2	MVDGCCACACCCAYH	0.53	1.13	0.12	0.53	1.13	0.41
XP_050049089.1_Homeobox	SSTAATTAGB	1.13	0.73	1.05	0.1	1.13	0.47
XP_054929691.1_CBFB_NFYA	HCTGATTGGYTAVT	1.13	0.39	0.49	0.58	1.13	0.33
XP_054932882.1_Homeobox	NTAATTSGATTAS	1.12	0.74	0.34	0.29	1.12	0.39
XP_050044718.1_zf-C2H2,zf-C2H2,zf-C2H2	GCCACGCCCMCY	0.53	1.11	0.37	0.96	1.11	0.35
XP_050033143.1_LAG1-DNAbind	MGKTTCCCACAVT	0.36	1.11	0.99	0	1.11	0.53
XP_050033342.1_zf-C4	SAGGTCAN	0.87	1.09	0.97	0.99	1.09	0.09
XP_050048445.1_HLH	RGCAGCTGCY	0.4	1.08	0.15	0.32	1.08	0.41
XP_054921277.1_HLH	RGCAGCTGCY	0.4	1.08	0.15	0.32	1.08	0.41
XP_054917090.1_HLH	RGCAGCTGCY	0.4	1.08	0.15	0.32	1.08	0.41
XP_054933970.1_HLH	RGCAGCTGCY	0.4	1.08	0.15	0.32	1.08	0.41
XP_050025009.1_HLH	RGCAGCTGCY	0.4	1.08	0.15	0.32	1.08	0.41
XP_050047222.1_zf-C2H2,zf-C2H2,zf-C2H2,zf-C2H2,zf-C2H2	CACCTGT	1.06	0.82	0.34	0.76	1.06	0.3
XP_054924594.1_zf-C4	NAGGTCAH	0.61	0.6	0.68	1.03	1.03	0.2
XP_050044657.2_Homeobox	WTAATTTAATTAW	0.18	0.48	1.03	0.68	1.03	0.36
XP_050035997.1_Ets	NACCGGAARY	0.3	1.02	0.01	0.73	1.02	0.45
XP_050025649.1_zf-C2H2,zf-C2H2,zf-C2H2,zf-C2H2,zf-C2H2,zf-C2H2,zf-C2H2,zf-C2H2,zf-C2H2	TCCCCTGGGG	0.22	0.03	0.26	1.02	1.02	0.44
XP_050052000.1_Homeobox	TGTCAAAN	0.29	1.02	0.54	0.6	1.02	0.3
XP_050040097.1_Homeobox	TAATTAGATTA	0.68	0.74	0.54	1.01	1.01	0.2
XP_050044275.1_HMG_box	ATTGTNNNN	1.01	0.59	0.19	0.51	1.01	0.34
XP_054927105.1_HLH	CACGTGACC	0.89	1.01	0.06	0.05	1.01	0.52
XP_050049179.1_Homeobox	TACGTGWWWWWWCGCGTW	0.99	0.95	0.05	0.25	0.99	0.48
XP_050036374.1_Homeobox	NTAATBNVATTAN	0.53	0.98	0.28	0.21	0.98	0.35
XP_050043140.1_Forkhead	VNMAACANN	0.98	0.9	0.27	0.46	0.98	0.34
XP_050044939.1_Forkhead	CGAAGRACCK	0	0.97	0.29	0.65	0.97	0.42
XP_050051155.1_zf-C4	AAGGTCAH	0.96	0.23	0.48	0.23	0.96	0.34
XP_050024427.1_Homeobox	CTAATTAY	0.73	0.55	0.96	0.13	0.96	0.35
XP_050032325.1_zf-C2H2,zf-C2H2,zf-C2H2	RCCACGCCCMCSCCACGCCCMC	0	0.93	0	0	0.93	0.46
XP_050036714.1_Homeobox	VCGTATCRYN	0.21	0.9	0.04	0.07	0.9	0.41
XP_050050374.1_zf-C4	TCAAGGTCAH	0.3	0.55	0.9	0.09	0.9	0.35
XP_050034044.1_Homeobox	GTAATGAC	0.7	0.15	0.63	0.89	0.89	0.32
XP_050025287.2_PAX,Homeobox	TAATTGATTA	0.43	0.88	0.52	0.13	0.88	0.31
XP_054920776.1_PAX,Homeobox	ASCGTGACKAATYR	0.43	0.87	0.09	0	0.87	0.39
XP_050046919.1_HLH	SCACGTGGSNGSSGS	0.69	0.87	0.14	0.02	0.87	0.41
XP_050039109.1_Ets	ATGATCCGGGACN	0	0	0.86	0	0.86	0.43
XP_050022915.1_Homeobox	YTAATCCNN	0.12	0.86	0.61	0.13	0.86	0.37
XP_050034501.1_Ets	RACCGGAAGTN	0.72	0.18	0.41	0.85	0.85	0.3
XP_054920691.1_DM	TAATKTATWA	0.25	0.83	0.68	0.37	0.83	0.27
XP_050031191.1_Ets	AASGAGGAAGTR	0.71	0.82	0.3	0.44	0.82	0.24
XP_050050155.1_zf-C2H2,zf-C2H2,zf-C2H2,zf-C2H2,zf-C2H2	NGCAACAGGTG	0.74	0.81	0.13	0.43	0.81	0.31
XP_050050124.1_zf-C2H2,zf-C2H2,zf-C2H2,zf-C2H2,zf-C2H2	NGCAACAGGTG	0.74	0.81	0.13	0.43	0.81	0.31
XP_050027698.1_zf-C2H2,zf-C2H2,zf-C2H2,zf-C2H2,zf-C2H2,zf-C2H2	TGATTGCTCTTTT	0.46	0.8	0.15	0	0.8	0.35
XP_050043864.1_bZIP_1	RTGACGTCAY	0.27	0.18	0.56	0.77	0.77	0.27
XP_050034042.1_Homeobox	NNNNAKTAATYNNNNN	0.23	0.76	0.49	0.49	0.76	0.21
XP_054917575.1_Homeobox	CTCAACGAS	0.21	0.75	0.03	0.04	0.75	0.34
XP_054929591.1_HLH	MCACGTG	0.37	0.14	0.59	0.74	0.74	0.26
XP_050036210.2_PAX	RTCATGCGTGACG	0.13	0.74	0.01	0	0.74	0.35
XP_050039264.1_HLH	GTCACGTGAC	0.25	0.74	0.21	0.1	0.74	0.28
XP_050049216.1_zf-C4	BAAAGGTCAN	0.65	0.73	0.2	0.03	0.73	0.34
XP_050038614.1_RFX_DNA_binding	CKGTTGCCAGG	0.55	0.37	0.71	0.37	0.71	0.17
XP_050044963.2_zf-C4	GAGATCAA	0.44	0.03	0.2	0.7	0.7	0.29
XP_050050157.1_bZIP_1	WWNTGCTGMGTCAGCANWW	0.17	0.69	0	0	0.69	0.33
XP_050024699.1_HLH	GCGACAGCTGTCGC	0.5	0.69	0	0	0.69	0.35
XP_050050376.1_Homeobox	TTAATTAG	0.06	0.67	0.56	0.15	0.67	0.3
XP_054922521.1_Pou,Homeobox	TAATKAGNTGNTAATKA	0.4	0.4	0.66	0.33	0.66	0.15
XP_050036805.1_SRF-TF	CCATACATGG	0.25	0.66	0.27	0.06	0.66	0.25
XP_050043507.1_HLH	MACATATGGN	0.15	0.05	0.65	0.65	0.65	0.32
XP_050024462.1_Homeobox	NYTAATTARN	0.09	0.62	0.65	0.65	0.65	0.28
XP_050050401.1_Homeobox	CAAGTGCGTG	0	0.07	0.26	0.64	0.64	0.29
XP_050045237.1_zf-C4	RAGGTCAT	0.64	0.13	0.63	0.54	0.64	0.24
XP_050025717.1_CSD	GATGGWACR	0.29	0.64	0.18	0.42	0.64	0.2
XP_050039111.2_CSD	GATGGWACR	0.29	0.64	0.18	0.42	0.64	0.2
XP_050046825.1_zf-C2H2,zf-C2H2,zf-C2H2	GGCCCCGCCCH	0.23	0.17	0.22	0.63	0.63	0.21
XP_050044481.1_zf-C2H2,zf-C2H2,zf-C2H2,zf-C2H2,zf-C2H2	VGACCCCCTGCTGTGM	0	0.61	0	0	0.61	0.3
XP_054922906.1_zf-C4	TGAGGTCAATNN	0.56	0.15	0.61	0.1	0.61	0.27
XP_050049533.1_zf-C4	DAAACTRGAGCA	0.48	0.01	0.14	0.6	0.6	0.28
XP_050051236.1_Ets	GACCGGAAGTS	0.19	0.17	0.47	0.6	0.6	0.21
XP_050033624.1_Homeobox	TAATTARATTA	0.18	0.41	0.16	0.59	0.59	0.21
XP_050034033.1_Homeobox	GNRGRBTTAATGGSYTHGK	0.19	0.35	0.59	0	0.59	0.25
XP_050049454.1_zf-C4	DTGGACTTTGGACTY	0.56	0.44	0	0	0.56	0.29
XP_050034046.1_Homeobox	TTAATTAG	0.14	0.27	0.56	0.48	0.56	0.19
XP_050052108.1_zf-C2H2,zf-C2H2,zf-C2H2,zf-C2H2	TGCAGTGATTTATT	0.54	0.49	0	0	0.54	0.3
XP_054919793.1_zf-C2H2,zf-C2H2,zf-C2H2,zf-C2H2	TGCAGTGATTTATT	0.54	0.49	0	0	0.54	0.3
XP_050037323.1_HLH	AADTCGTGACT	0.34	0.53	0.17	0.03	0.53	0.22
XP_050030448.1_Homeobox	SSTAATTACS	0.53	0.48	0.5	0.1	0.53	0.2
XP_050023582.1_Forkhead	VYTAYRTAAACA	0.03	0.26	0.52	0.2	0.52	0.21
XP_050048726.1_Homeobox	GCTAATTANN	0.08	0.43	0.47	0.51	0.51	0.2
XP_054931507.1_RFX_DNA_binding	CGTTGCCATGGCAACG	0	0.08	0.24	0.5	0.5	0.22
XP_050043517.1_HLH	AACAGCTGACRC	0.02	0.32	0.22	0.48	0.48	0.2
XP_050043065.1_HLH	AACAGCTGACRC	0.02	0.32	0.22	0.48	0.48	0.2
XP_050037291.1_zf-C2H2,zf-C2H2,zf-C2H2,zf-C2H2	GGCGGCCATTTTGD	0.05	0.38	0.32	0.48	0.48	0.18
XP_050023270.1_MH1	TTGGCANNNTGCCAA	0.26	0.04	0.47	0.24	0.47	0.18
XP_050051269.1_zf-C2H2,zf-C2H2,zf-C2H2,zf-C2H2,zf-C2H2	AACCACCTGTTR	0.45	0.42	0.16	0.03	0.45	0.2
XP_050045768.1_HLH	RVCATATGTCRCSBTATTT	0	0	0.45	0	0.45	0.23
XP_050025895.1_HLH	NKCACGTGMNNNTCACGTGMN	0.34	0.45	0	0	0.45	0.23
XP_050039229.1_HLH	AACACCTGCR	0.18	0.13	0.16	0.45	0.45	0.15
XP_050052845.1_HLH	VNGGCACGCGMCAK	0.44	0.29	0.16	0.03	0.44	0.18
XP_050052846.1_HLH	VNGGCACGCGMCAK	0.44	0.29	0.16	0.03	0.44	0.18
XP_050051919.2_HLH	ACCATATGKY	0.44	0.43	0.13	0.02	0.44	0.21
XP_050041780.2_bZIP_1,bZIP_1	RTTACGTAAY	0.02	0.43	0.28	0.24	0.43	0.17
XP_054929792.1_Pou,Homeobox	ATGCATAATTRAT	0.02	0.12	0.43	0	0.43	0.2
XP_050022755.1_Homeobox	AWTTTAATTAA	0.07	0.15	0.37	0.43	0.43	0.17
XP_050049662.1_zf-C4	GGGGTCACG	0.21	0.41	0.16	0.43	0.43	0.14
XP_050039558.1_zf-C4	GGGGTCACG	0.21	0.41	0.16	0.43	0.43	0.14
XP_050052832.1_HLH	RACATATGGN	0.18	0.16	0.42	0.13	0.42	0.13
XP_050036389.1_HLH	ACCAYCTGTT	0.14	0.08	0.4	0.32	0.4	0.15
XP_050052046.1_HLH	RCCACCTGK	0.12	0.4	0.27	0.06	0.4	0.15
XP_050026260.1_Myb_DNA-binding,Myb_DNA-binding	GATTTAACATAA	0.14	0.39	0.13	0.25	0.39	0.12
XP_054924506.1_GCM	WATATGCGGGTHB	0.22	0.03	0.37	0.11	0.37	0.15
XP_050048539.1_E2F_TDP	WAATGGCGCCAAAA	0.18	0.34	0.35	0.29	0.35	0.08
XP_050023689.1_RFX_DNA_binding	SGTTGCTAGGCAACS	0.34	0.16	0	0	0.34	0.16
XP_050031496.1_Myb_DNA-binding	TGAATCCATYN	0.02	0.04	0.3	0.17	0.3	0.13
XP_050031369.1_Myb_DNA-binding	TGAATCCATYN	0.02	0.04	0.3	0.17	0.3	0.13
XP_054929268.1_bZIP_1	GTTACGTAAC	0.02	0.17	0.3	0.06	0.3	0.13
XP_050033548.1_zf-C2H2,zf-C2H2,zf-C2H2,zf-C2H2,zf-C2H2	NGACCACCCAN	0.14	0.27	0.23	0.09	0.27	0.08
XP_050030905.1_HLH	DMCATATGKH	0.26	0.17	0.11	0.02	0.26	0.1
XP_050024187.1_HLH	DMCATATGKH	0.26	0.17	0.11	0.02	0.26	0.1
XP_054929607.1_Ets	HGAAYCCGGAAGTGNKG	0.26	0.24	0.03	0	0.26	0.14
XP_050035103.1_HLH	AAAACAGCTGTTTT	0	0.24	0	0	0.24	0.12
XP_050045880.1_zf-C2H2,zf-C2H2,zf-C2H2	TWRGCCCCGCCCMCH	0.08	0.1	0.04	0.22	0.22	0.08
XP_054920411.1_CUT,Homeobox	DTTATTGATTTTT	0.03	0.05	0.04	0.21	0.21	0.09
XP_050026768.1_zf-C2H2,zf-C2H2,zf-C2H2,zf-C2H2,zf-C2H2	TGCTACTGTD	0.14	0.2	0.04	0.02	0.2	0.08
XP_050026769.1_zf-C2H2,zf-C2H2,zf-C2H2,zf-C2H2,zf-C2H2	TGCTACTGTD	0.14	0.2	0.04	0.02	0.2	0.08
XP_050031162.1_HLH	AMCATATGKT	0.02	0.17	0.18	0.09	0.18	0.07
XP_050042673.1_Pou,Homeobox	TAATGAGVBGTAATGA	0.15	0.12	0.01	0	0.15	0.08
XP_050040731.1_Homeobox,Homeobox	TAATTATGCTAATTA	0.11	0.12	0.04	0	0.12	0.06
XP_050023625.1_bZIP_1	ATGACTCAH	0.02	0.03	0.08	0.07	0.08	0.03
XP_050033003.1_HLH	SACCATATGGTS	0.03	0.02	0.07	0	0.07	0.03
XP_054933201.1_Homeobox	GYTAATTRRSSYYAATTARC	0	0.03	0	0	0.03	0.02
XP_050048949.1_COE1_DBD	BWATTCCCWWGGGAATWV	0	0	0	0	0	0
XP_050027642.1_CSD	TCGTGTAGGTCGGTGGK	0	0	0	0	0	0
XP_054927033.1_HLH	GGGBMKCAGCTGCGTCCC	0	0	0	0	0	0
XP_050049082.1_zf-C2H2,zf-C2H2,zf-C2H2,zf-C2H2,zf-C2H2	ATTACCATACAAGTGCAV	0	0	0	0	0	0
XP_050047284.1_zf-C4	AWNTAGGTCASTAGGTCA	0	0	0	0	0	0
XP_054922540.1_GATA,GATA	RMGATAACRNYGTTATCKY	0	0	0	0	0	0
XP_050026401.1_zf-C2H2,zf-C2H2,zf-C2H2,zf-C2H2,zf-C2H2,zf-C2H2	NRGGCCGTGTGCAAAAS	0	0	0	0	0	0

## Sheet: rank
motif name	consensus	promoters_500_symbols_adult_midgut_male_fed_vs_unfed_sig_lfc2_up	promoters_2000_symbols_adult_midgut_male_fed_vs_unfed_sig_lfc2_up	promoters_2000_symbols_adult_midgut_male_fed_vs_unfed_sig_lfc2_down	promoters_500_symbols_adult_midgut_male_fed_vs_unfed_sig_lfc2_down	max	min	average	sd
XP_050035475.2_Homeobox	CTAATTRS	25	11	2	27	27	2	16.25	11.87
XP_050034781.2_Homeobox	BTAAWTGN	20	37	56	8	56	8	30.25	20.89
XP_050048722.1_Homeobox	STAATTRS	57	36	10	59	59	10	40.5	22.84
XP_054928247.1_HPD	NNBAAGAHRN	35	5	13	65	65	5	29.5	26.85
XP_050046295.1_Homeobox	YTAATTA	65	15	17	12	65	12	27.25	25.25
XP_054933271.1_Homeobox	TTAATTAR	64	24	9	67	67	9	41	28.97
XP_050049570.1_bZIP_1	TKDYGCAAYN	14	66	25	68	68	14	43.25	27.8
XP_050027719.2_GATA,GATA	VWGATAAGR	1	1	69	37	69	1	27	32.74
XP_050027173.1_GATA,GATA	VWGATAAGR	2	3	70	38	70	2	28.25	32.48
XP_050027721.1_GATA,GATA	VWGATAAGR	3	2	71	39	71	2	28.75	33.01
XP_050028791.1_Homeobox	TTAATTAS	88	13	7	44	88	7	38	37.07
XP_050030931.1_Homeobox	TGACAG	90	84	5	34	90	5	53.25	40.8
XP_050033342.1_zf-C4	SAGGTCAN	85	90	39	29	90	29	60.75	31.22
XP_050029892.1_Forkhead	GTAAACA	101	33	68	45	101	33	61.75	29.93
XP_050041440.1_Homeobox	NYTAATTAR	110	9	4	49	110	4	43	49
XP_050049548.1_bZIP_1	RTKDCGCAAT	21	40	45	110	110	21	54	38.74
XP_050050131.1_zf-C2H2,zf-C2H2,zf-C2H2,zf-C2H2	TMCGCCCACGCAC	75	47	31	111	111	31	66	35.08
XP_050033754.1_E2F_TDP	NGCGCGCGCN	19	19	47	113	113	19	49.5	44.34
XP_050049439.1_Homeobox	TTAATKAC	115	85	27	9	115	9	59	49.45
XP_050022924.1_Homeobox	NTAATTGN	5	49	16	116	116	5	46.5	49.96
XP_054929710.1_zf-C4	AGGTCA	28	116	26	18	116	18	47	46.2
XP_050049969.1_Homeobox	CGTTAATTGCT	18	35	20	120	120	18	48.25	48.43
XP_050035940.2_Homeobox	NTAATTGV	6	120	11	21	120	6	39.5	54.03
XP_050044800.1_SRF-TF	CYAWATWTGG	92	79	121	22	121	22	78.5	41.56
XP_050036341.1_bZIP_1	GATGACGY	11	60	76	121	121	11	67	45.39
XP_054928208.1_Forkhead	GTAAACAA	107	122	32	3	122	3	66	57.57
XP_050047222.1_zf-C2H2,zf-C2H2,zf-C2H2,zf-C2H2,zf-C2H2	CACCTGT	67	123	120	48	123	48	89.5	37.78
XP_050047835.1_Forkhead	RTAAACAAACAH	122	57	125	43	125	43	86.75	42.84
XP_050044718.1_zf-C2H2,zf-C2H2,zf-C2H2	GCCACGCCCMCY	125	87	113	32	125	32	89.25	41.33
XP_050024926.1_HLH	NCACGTGNN	66	65	126	85	126	65	85.5	28.52
XP_050043975.1_Homeobox	NTAATTAG	53	8	22	130	130	8	53.25	54.51
XP_050040097.1_Homeobox	TAATTAGATTA	109	131	83	28	131	28	87.75	44.4
XP_050048826.1_Forkhead	GTAAACAA	131	25	12	33	131	12	50.25	54.52
XP_054932882.1_Homeobox	NTAATTSGATTAS	62	134	118	132	134	62	111.5	33.76
XP_050031863.1_Forkhead	GTAAACAA	73	10	78	134	134	10	73.75	50.7
XP_050031191.1_Ets	AASGAGGAAGTR	105	124	134	99	134	99	115.5	16.3
XP_050026004.1_zf-C2H2,zf-C2H2,zf-C2H2	GCCACGCCCCCH	80	59	135	76	135	59	87.5	32.95
XP_050048254.1_bZIP_1	ACACGTGGC	7	7	82	135	135	7	57.75	62.47
XP_050040349.1_HLH	AHCAGCTGG	136	28	103	136	136	28	100.75	50.93
XP_050041853.1_zf-C2H2,zf-C2H2,zf-C2H2	VRCCMCGCCCN	31	31	137	31	137	31	57.5	53
XP_050023735.1_zf-C2H2,zf-C2H2,zf-C2H2	VRCCMCGCCCN	30	30	138	30	138	30	57	54
XP_054919104.1_Homeobox	TAATTRSATTA	84	76	139	90	139	76	97.25	28.42
XP_054918786.1_Homeobox	NNNTAATTAR	123	17	87	139	139	17	91.5	54.22
XP_050045295.1_zf-C4	NRAGGTCAN	32	143	104	14	143	14	73.25	60.62
XP_050043140.1_Forkhead	VNMAACANN	76	109	144	95	144	76	106	28.72
XP_050036374.1_Homeobox	NTAATBNVATTAN	127	104	140	144	144	104	128.75	18.03
XP_054929576.1_HLH	ATCACGYGA	41	83	92	145	145	41	90.25	42.73
XP_050037020.1_Homeobox	TGAYAC	91	63	119	146	146	63	104.75	35.76
XP_050043608.2_Homeobox	YTAATTRR	56	6	1	148	148	1	52.75	68.18
XP_050026421.1_Forkhead	TCRTAAACA	69	62	111	150	150	62	98	40.87
XP_050043990.1_T-box	NYVACACSTN	150	32	41	11	150	11	58.5	62.28
XP_054919827.1_Homeobox	CTAAACGG	68	46	53	151	151	46	79.5	48.54
XP_050045299.1_Forkhead	TGTTTACATA	151	22	49	94	151	22	79	56.44
XP_054924594.1_zf-C4	NAGGTCAH	116	153	60	25	153	25	88.5	57.04
XP_054921568.1_HLH	NWGCACGTGAYN	47	112	127	154	154	47	110	45.45
XP_054921563.1_HLH	NWGCACGTGAYN	46	111	128	155	155	46	110	46.35
XP_050049369.1_ARID	NNNAWATTNN	55	125	155	115	155	55	112.5	41.93
XP_050025651.1_HLH	NWGCACGTGAYN	45	113	129	156	156	45	110.75	47.29
XP_050035425.1_Homeobox	NTAATBGNB	63	147	156	7	156	7	93.25	71.14
XP_050044744.1_Homeobox	YTAAGTGC	36	81	158	108	158	36	95.75	51.03
XP_050026730.1_bZIP_1	GTKACGTCAT	12	158	74	77	158	12	80.25	59.87
XP_054918796.1_Homeobox	NNNWRATTRN	37	141	159	102	159	37	109.75	54.02
XP_054932472.1_zf-C4	AAAGTCAMAVTAGM	77	20	160	46	160	20	75.75	60.81
XP_050052105.2_zf-C2H2,zf-C2H2,zf-C2H2,zf-C2H2,zf-C2H2,zf-C2H2	ATAAATCACAGCAYNC	27	161	28	20	161	20	59	68.09
XP_054924690.1_HLH	RMCACGTGCC	26	4	146	164	164	4	85	81.66
XP_054926940.1_Homeobox	HTAATGAB	103	21	36	167	167	21	81.75	67.09
XP_050044836.1_zf-C2H2,zf-C2H2,zf-C2H2	NGCCACGCCCCCC	52	67	167	19	167	19	76.25	63.74
XP_050052000.1_Homeobox	TGTCAAAN	167	101	84	72	167	72	106	42.37
XP_054919254.1_zf-C4	AAGGTCA	128	80	168	51	168	51	106.75	51.73
XP_054926440.1_RFX_DNA_binding	CGTTGCTAB	168	14	105	98	168	14	96.25	63.23
XP_050025287.2_PAX,Homeobox	TAATTGATTA	142	114	88	169	169	88	128.25	34.99
XP_054933393.1_ARID	NDATHAAAN	164	103	169	10	169	10	111.5	74.02
XP_050024427.1_Homeobox	CTAATTAY	102	156	40	170	170	40	117	59.12
XP_050044275.1_HMG_box	ATTGTNNNN	72	154	172	82	172	72	120	50.36
XP_054928463.1_HLH	VCACGTGGN	96	71	173	158	173	71	124.5	48.82
XP_050038911.2_Homeobox	HTAAYGAB	38	168	157	174	174	38	134.25	64.55
XP_050031698.1_HLH	VCACGTGGN	99	70	174	162	174	70	126.25	49.88
XP_050031701.1_HLH	VCACGTGGN	100	69	175	161	175	69	126.25	50.17
XP_050028099.1_HLH	GTACGTGACC	175	145	30	1	175	1	87.75	85.15
XP_050036148.1_HLH	GTACGTGACC	176	146	29	2	176	2	88.25	85.61
XP_050033968.1_HLH	VCACGTGGN	97	73	176	160	176	73	126.5	49.35
XP_050050601.2_HLH	VCACGTGGN	98	72	177	159	177	72	126.5	49.63
XP_050030448.1_Homeobox	SSTAATTACS	126	164	91	177	177	91	139.5	38.91
XP_050039264.1_HLH	GTCACGTGAC	178	133	166	176	178	133	163.25	20.84
XP_050039111.2_CSD	GATGGWACR	165	148	179	106	179	106	149.5	31.65
XP_050028232.1_HLH	TCACGTG	44	48	117	179	179	44	97	64.12
XP_050025717.1_CSD	GATGGWACR	166	149	180	107	180	107	150.5	31.65
XP_054922521.1_Pou,Homeobox	TAATKAGNTGNTAATKA	144	180	62	122	180	62	127	49.49
XP_054922647.1_HLH	TGCGTGAC	133	27	122	180	180	27	115.5	64.14
XP_054921515.1_CUT,CUT,CUT,Homeobox	TTRAAC	180	18	86	163	180	18	111.75	74.69
XP_050052649.1_PAX	CANTSAWGCG	93	23	181	96	181	23	98.25	64.66
XP_054920691.1_DM	TAATKTATWA	181	121	61	117	181	61	120	49.03
XP_050049089.1_Homeobox	SSTAATTAGB	60	138	33	181	181	33	103	68.45
XP_050034041.1_Homeobox	BTAATKRC	71	181	19	41	181	19	78	71.9
XP_050040067.1_zf-C2H2,zf-C2H2,zf-C2H2	GRCCACGCCCA	82	78	182	69	182	69	102.75	53.11
XP_050022475.1_Homeobox	CTAATCCS	87	170	23	183	183	23	115.75	75.04
XP_050034042.1_Homeobox	NNNNAKTAATYNNNNN	183	129	93	86	183	86	122.75	44.36
XP_054929691.1_CBFB_NFYA	HCTGATTGGYTAVT	61	184	94	75	184	61	103.5	55.34
XP_050049689.1_Homeobox	TTAAYGAD	42	150	59	186	186	42	109.25	69.76
XP_054926787.1_Homeobox	NTAACGAC	16	45	51	187	187	16	74.75	76.38
XP_050038614.1_RFX_DNA_binding	CKGTTGCCAGG	119	187	58	119	187	58	120.75	52.7
XP_050034039.1_Homeobox	NTAACGAC	15	44	50	188	188	15	74.25	77.36
XP_050049190.1_Homeobox	WAACA	8	159	188	23	188	8	94.5	92.19
XP_050042754.1_HLH	GTRACAGCTG	182	188	52	4	188	4	106.5	92.77
XP_050050374.1_zf-C4	TCAAGGTCAH	161	155	42	189	189	42	136.75	64.88
XP_050049266.1_Homeobox	WAACA	9	160	189	24	189	9	95.5	92.19
XP_050039558.1_zf-C4	GGGGTCACG	187	179	191	104	191	104	165.25	41.14
XP_050049662.1_zf-C4	GGGGTCACG	188	178	192	105	192	105	165.75	40.93
XP_050036805.1_SRF-TF	CCATACATGG	179	144	147	193	193	144	165.75	24.1
XP_054932921.1_bZIP_1	GRTGACRTCAYC	54	193	43	17	193	17	76.75	79.04
XP_054921277.1_HLH	RGCAGCTGCY	148	94	194	125	194	94	140.25	42.11
XP_054933970.1_HLH	RGCAGCTGCY	149	95	195	124	195	95	140.75	42.37
XP_054927866.1_Homeobox	HTAATCCB	51	51	90	195	195	51	96.75	68.03
XP_050048539.1_E2F_TDP	WAATGGCGCCAAAA	195	190	116	133	195	116	158.5	39.92
XP_054917090.1_HLH	RGCAGCTGCY	147	93	196	128	196	93	141	42.95
XP_050033586.1_Homeobox	NTAAYGAB	43	34	154	196	196	34	106.75	80.74
XP_050048445.1_HLH	RGCAGCTGCY	146	92	197	126	197	92	140.25	43.91
XP_050033624.1_Homeobox	TAATTARATTA	197	177	190	73	197	73	159.25	58.09
XP_050025009.1_HLH	RGCAGCTGCY	145	91	198	127	198	91	140.25	44.57
XP_050044657.2_Homeobox	WTAATTTAATTAW	198	165	34	58	198	34	113.75	79.98
XP_050047227.1_Homeobox	WTAAYGAB	10	192	44	198	198	10	111	98.01
XP_054933935.1_Homeobox	CTAATCCC	134	176	24	200	200	24	133.5	77.93
XP_054926743.1_HLH	VCAGGTGBN	201	166	3	60	201	3	107.5	91.91
XP_050049083.1_Homeobox	NTAAYGAB	24	174	85	201	201	24	121	81.47
XP_050047216.1_Forkhead	YAWATAAACAAHB	163	58	124	202	202	58	136.75	61.4
XP_050051155.1_zf-C4	AAGGTCAH	78	203	95	142	203	78	129.5	55.98
XP_050050124.1_zf-C2H2,zf-C2H2,zf-C2H2,zf-C2H2,zf-C2H2	NGCAACAGGTG	95	126	204	100	204	95	131.25	50.37
XP_054919848.1_Homeobox	HTAACGAS	13	54	148	204	204	13	104.75	87.01
XP_050040940.1_Ets	AAACCGGAAGTA	129	205	63	16	205	16	103.25	82.16
XP_054927269.1_HLH	NCACGTGMHH	17	86	115	205	205	17	105.75	77.89
XP_050050155.1_zf-C2H2,zf-C2H2,zf-C2H2,zf-C2H2,zf-C2H2	NGCAACAGGTG	94	127	205	101	205	94	131.75	50.86
XP_050039946.1_Homeobox	CGTCGTAAAYSB	173	38	206	131	206	38	137	72.79
XP_050034046.1_Homeobox	TTAATTAG	207	198	81	92	207	81	144.5	67.22
XP_050052845.1_HLH	VNGGCACGCGMCAK	138	197	187	207	207	138	182.25	30.61
XP_050026260.1_Myb_DNA-binding,Myb_DNA-binding	GATTTAACATAA	203	183	207	138	207	138	182.75	31.63
XP_050052846.1_HLH	VNGGCACGCGMCAK	139	196	186	208	208	139	182.25	30.2
XP_054927227.1_HMG_box	WNTGCTGACT	89	208	99	15	208	15	102.75	79.54
XP_050049673.1_zf-C4	CAAGGTCAT	33	115	208	112	208	33	117	71.57
XP_050033548.1_zf-C2H2,zf-C2H2,zf-C2H2,zf-C2H2,zf-C2H2	NGACCACCCAN	208	199	162	184	208	162	188.25	20.11
XP_050048415.1_HLH	RGCAGCTGCH	170	26	209	171	209	26	144	80.73
XP_050043864.1_bZIP_1	RTGACGTCAY	169	209	79	47	209	47	126	75.69
XP_050049393.1_zf-C2H2,zf-C2H2,zf-C2H2	NHMCGCCCACGCMM	209	16	100	192	209	16	129.25	89.4
XP_050049216.1_zf-C4	BAAAGGTCAN	112	137	171	209	209	112	157.25	42.13
XP_050040280.1_zf-C2H2,zf-C2H2,zf-C2H2	MVDGCCACACCCAYH	124	82	210	80	210	80	124	60.82
XP_050051269.1_zf-C2H2,zf-C2H2,zf-C2H2,zf-C2H2,zf-C2H2	AACCACCTGTTR	137	175	185	210	210	137	176.75	30.31
XP_050034501.1_Ets	RACCGGAAGTN	104	210	109	42	210	42	116.25	69.53
XP_050031029.1_AT_hook,AT_hook,AT_hook	NNRDWAAT	4	204	211	40	211	4	114.75	108.14
XP_050025628.1_HLH	SSCACGYGHC	48	98	151	211	211	48	127	70.03
XP_050046825.1_zf-C2H2,zf-C2H2,zf-C2H2	GGCCCCGCCCH	184	211	163	66	211	66	156	63.13
XP_050052046.1_HLH	RCCACCTGK	211	182	145	197	211	145	183.75	28.42
XP_050048522.1_HLH	SSCACGYGHC	49	97	153	212	212	49	127.75	70.43
XP_050022915.1_Homeobox	YTAATCCNN	212	119	73	172	212	73	144	60.76
XP_054932107.1_T-box	AGGTGTGA	40	213	142	55	213	40	112.5	80.69
XP_050052784.1_HLH	SSCACGYGHC	50	96	152	213	213	50	127.75	70.5
XP_050037323.1_HLH	AADTCGTGACT	155	157	183	214	214	155	177.25	27.62
XP_050044003.1_T-box	AGGTGTGA	39	214	141	54	214	39	112	81.52
XP_054918881.1_TCR,TCR	NDWTTYAAAH	214	41	37	166	214	37	114.5	89.37
XP_054926909.1_Homeobox	TGACAGCTGTCA	59	135	214	129	214	59	134.25	63.38
XP_050024462.1_Homeobox	NYTAATTARN	215	151	65	61	215	61	123	74.06
XP_050025804.1_HLH	GCACGTGTC	111	42	215	206	215	42	143.5	82.42
XP_050048882.1_Homeobox	GCTAATTAC	113	29	106	215	215	29	115.75	76.33
XP_054922558.1_zf-C2H2,zf-C2H2,zf-C2H2,zf-C2H2,zf-C2H2	WTCACTTTCACTT	216	186	8	79	216	8	122.25	96.22
XP_050051236.1_Ets	GACCGGAAGTS	192	217	96	71	217	71	144	71.33
XP_050034410.1_HLH	NATCACGTGRN	58	100	201	218	218	58	144.25	77.58
XP_050048726.1_Homeobox	GCTAATTANN	218	172	98	83	218	83	142.75	63.48
XP_050035959.1_Ets	NRCCGGAART	156	53	219	74	219	53	125.5	76.55
XP_050052832.1_HLH	RACATATGGN	196	219	108	168	219	108	172.75	47.94
XP_050024187.1_HLH	DMCATATGKH	171	215	212	219	219	171	204.25	22.35
XP_050037453.1_Homeobox	GTBAAGTGB	81	12	220	157	220	12	117.5	90.42
XP_050030905.1_HLH	DMCATATGKH	172	216	213	220	220	172	205.25	22.35
XP_050036173.1_Forkhead	AAACAATAAYATT	220	77	35	56	220	35	97	83.77
XP_050050367.1_Homeobox	TAATTGNWNNNNNNNCAATTR	221	50	102	52	221	50	106.25	80.19
XP_050022755.1_Homeobox	AWTTTAATTAA	219	221	114	103	221	103	164.25	64.54
XP_050036783.1_Homeobox	TGACAGCTGTCA	34	110	221	81	221	34	111.5	79.43
XP_050051919.2_HLH	ACCATATGKY	140	173	202	221	221	140	184	35.36
XP_054922906.1_zf-C4	TGAGGTCAATNN	118	222	72	178	222	72	147.5	65.96
XP_050050376.1_Homeobox	TTAATTAG	222	142	80	165	222	80	152.25	58.74
XP_050046919.1_HLH	SCACGTGGSNGSSGS	108	118	200	222	222	108	162	57.43
XP_050034044.1_Homeobox	GTAATGAC	106	223	66	35	223	35	107.5	82.3
XP_050039468.1_Homeobox	ATTAATTA	223	68	55	91	223	55	109.25	77.28
XP_054927105.1_HLH	CACGTGACC	83	102	224	199	224	83	152	69.89
XP_054922902.1_zf-C4	AAAAGTCAAM	70	56	57	224	224	56	101.75	81.75
XP_054929591.1_HLH	MCACGTG	152	224	75	50	224	50	125.25	78.86
XP_050042938.1_T-box	KNAGGTGTGAAW	224	52	203	118	224	52	149.25	79.4
XP_050037291.1_zf-C2H2,zf-C2H2,zf-C2H2,zf-C2H2	GGCGGCCATTTTGD	225	185	123	89	225	89	155.5	61.04
XP_054933538.1_E2F_TDP	SSGCGGGAAVN	79	61	225	182	225	61	136.75	79.39
XP_050039229.1_HLH	AACACCTGCR	194	225	184	97	225	97	175	54.85
XP_050049179.1_Homeobox	TACGTGWWWWWWCGCGTW	74	106	226	137	226	74	135.75	65.43
XP_050045237.1_zf-C4	RAGGTCAT	114	226	67	78	226	67	121.25	72.66
XP_050026769.1_zf-C2H2,zf-C2H2,zf-C2H2,zf-C2H2,zf-C2H2	TGCTACTGTD	206	207	227	216	227	206	214	9.76
XP_050023582.1_Forkhead	VYTAYRTAAACA	228	200	89	149	228	89	166.5	61.15
XP_050026768.1_zf-C2H2,zf-C2H2,zf-C2H2,zf-C2H2,zf-C2H2	TGCTACTGTD	205	206	228	217	228	205	214	10.8
XP_050031162.1_HLH	AMCATATGKT	229	218	178	185	229	178	202.5	24.83
XP_054929268.1_bZIP_1	GTTACGTAAC	230	212	132	194	230	132	192	42.61
XP_050047836.1_Forkhead	TWDAYATAAACAWRAW	154	43	230	173	230	43	150	78.3
XP_050041891.1_DM	WTGTATCWAW	159	64	231	93	231	64	136.75	74.35
XP_050036714.1_Homeobox	VCGTATCRYN	190	108	232	191	232	108	180.25	51.99
XP_050036389.1_HLH	ACCAYCTGTT	204	232	110	123	232	110	167.25	59.94
XP_050045880.1_zf-C2H2,zf-C2H2,zf-C2H2	TWRGCCCCGCCCMCH	217	230	233	143	233	143	205.75	42.41
XP_050030636.1_Ets	VACCGGAAGTN	160	233	48	5	233	5	111.5	104.07
XP_050041780.2_bZIP_1,bZIP_1	RTTACGTAAY	234	171	143	141	234	141	172.25	43.38
XP_050043507.1_HLH	MACATATGGN	200	235	64	63	235	63	140.5	90.05
XP_050043065.1_HLH	AACAGCTGACRC	236	195	164	88	236	88	170.75	62.55
XP_050043517.1_HLH	AACAGCTGACRC	237	194	165	87	237	87	170.75	63.18
XP_054917575.1_Homeobox	CTCAACGAS	189	130	237	203	237	130	189.75	44.64
XP_054930254.1_PAX,Homeobox	TCACGCHTCACYGCACN	23	237	222	227	237	23	177.25	103.02
XP_054920411.1_CUT,Homeobox	DTTATTGATTTTT	227	238	234	147	238	147	211.5	43.24
XP_050041887.1_DM	TGTAWCWWWT	238	136	54	6	238	6	108.5	101.66
XP_050035997.1_Ets	NACCGGAARY	162	99	238	53	238	53	138	80.25
XP_050036210.2_PAX	RTCATGCGTGACG	210	132	239	223	239	132	201	47.5
XP_054927170.1_Pou,Homeobox	NYATAATTAN	239	39	18	109	239	18	101.25	99.73
XP_050031369.1_Myb_DNA-binding	TGAATCCATYN	232	239	130	153	239	130	188.5	55.15
XP_050044939.1_Forkhead	CGAAGRACCK	240	105	136	62	240	62	135.75	75.83
XP_050031496.1_Myb_DNA-binding	TGAATCCATYN	233	240	131	152	240	131	189	55.59
XP_054927575.1_Homeobox	NDYGATACGY	29	89	241	114	241	29	118.25	89.27
XP_050023270.1_MH1	TTGGCANNNTGCCAA	174	241	97	140	241	97	163	60.8
XP_050046291.1_zf-C2H2,zf-C2H2,zf-C2H2	MTCACGCCCMCC	86	55	235	242	242	55	154.5	97.86
XP_050044963.2_zf-C4	GAGATCAA	141	243	170	57	243	57	152.75	76.92
XP_054920776.1_PAX,Homeobox	ASCGTGACKAATYR	143	117	216	244	244	117	180	59.81
XP_050023625.1_bZIP_1	ATGACTCAH	231	244	217	190	244	190	220.5	23.13
XP_050025649.1_zf-C2H2,zf-C2H2,zf-C2H2,zf-C2H2,zf-C2H2,zf-C2H2,zf-C2H2,zf-C2H2,zf-C2H2	TCCCCTGGGG	185	245	150	26	245	26	151.5	92.41
XP_054924506.1_GCM	WATATGCGGGTHB	186	246	112	175	246	112	179.75	54.9
XP_050049516.1_T-box	TTCACACCTARGTGTGAA	246	74	246	239	246	74	201.25	84.9
XP_050042673.1_Pou,Homeobox	TAATGAGVBGTAATGA	202	228	240	246	246	202	229	19.49
XP_050033003.1_HLH	SACCATATGGTS	226	247	218	245	247	218	234	14.26
XP_050050157.1_bZIP_1	WWNTGCTGMGTCAGCANWW	199	139	245	247	247	139	207.5	50.76
XP_050034033.1_Homeobox	GNRGRBTTAATGGSYTHGK	191	189	77	248	248	77	176.25	71.6
XP_050047272.1_T-box	TTCACACCTARGTGTGAA	244	75	248	237	248	75	201	84.12
XP_050049533.1_zf-C4	DAAACTRGAGCA	132	248	199	70	248	70	162.25	77.74
XP_054931507.1_RFX_DNA_binding	CGTTGCCATGGCAACG	249	231	161	84	249	84	181.25	75.13
XP_054929607.1_Ets	HGAAYCCGGAAGTGNKG	177	201	236	249	249	177	215.75	32.84
XP_050034652.2_Ets	GACCGGAAGTR	193	249	133	13	249	13	147	101.11
XP_050044481.1_zf-C2H2,zf-C2H2,zf-C2H2,zf-C2H2,zf-C2H2	VGACCCCCTGCTGTGM	250	152	243	243	250	152	222	46.78
XP_050023689.1_RFX_DNA_binding	SGTTGCTAGGCAACS	157	220	250	251	251	157	219.5	44.08
XP_050033143.1_LAG1-DNAbind	MGKTTCCCACAVT	153	88	38	252	252	38	132.75	92.4
XP_050048949.1_COE1_DBD	BWATTCCCWWGGGAATWV	251	252	242	233	252	233	244.5	8.89
XP_050032325.1_zf-C2H2,zf-C2H2,zf-C2H2	RCCACGCCCMCSCCACGCCCMC	252	107	252	232	252	107	210.75	69.81
XP_050040731.1_Homeobox,Homeobox	TAATTATGCTAATTA	213	229	229	253	253	213	231	16.49
XP_050039109.1_Ets	ATGATCCGGGACN	241	253	46	234	253	46	193.5	98.65
XP_054927033.1_HLH	GGGBMKCAGCTGCGTCCC	253	250	253	231	253	231	246.75	10.59
XP_050026652.1_Runt	CWAACCACAAAAACCACGAAH	242	254	15	225	254	15	184	113.29
XP_050045768.1_HLH	RVCATATGTCRCSBTATTT	254	251	101	230	254	101	209	72.79
XP_054929792.1_Pou,Homeobox	ATGCATAATTRAT	235	227	107	254	254	107	205.75	66.8
XP_050025895.1_HLH	NKCACGTGMNNNTCACGTGMN	158	167	254	250	254	158	207.25	51.83
XP_050027698.1_zf-C2H2,zf-C2H2,zf-C2H2,zf-C2H2,zf-C2H2,zf-C2H2	TGATTGCTCTTTT	135	128	193	255	255	128	177.75	59.17
XP_050027642.1_CSD	TCGTGTAGGTCGGTGGK	243	255	249	236	255	236	245.75	8.14
XP_050026401.1_zf-C2H2,zf-C2H2,zf-C2H2,zf-C2H2,zf-C2H2,zf-C2H2	NRGGCCGTGTGCAAAAS	255	256	255	229	256	229	248.75	13.18
XP_054933201.1_Homeobox	GYTAATTRRSSYYAATTARC	256	242	256	228	256	228	245.5	13.4
XP_050049082.1_zf-C2H2,zf-C2H2,zf-C2H2,zf-C2H2,zf-C2H2	ATTACCATACAAGTGCAV	245	257	247	238	257	238	246.75	7.85
XP_050024699.1_HLH	GCGACAGCTGTCGC	130	140	257	256	257	130	195.75	70.27
XP_050050401.1_Homeobox	CAAGTGCGTG	257	234	149	64	257	64	176	87.94
XP_054922164.1_Runt	CWAACCACAAAAACCACGAAH	247	258	14	240	258	14	189.75	117.4
XP_050035103.1_HLH	AAAACAGCTGTTTT	258	202	258	226	258	202	236	27.23
XP_050049454.1_zf-C4	DTGGACTTTGGACTY	117	169	251	259	259	117	199	68.14
XP_054922540.1_GATA,GATA	RMGATAACRNYGTTATCKY	248	259	244	241	259	241	248	7.87
XP_054919793.1_zf-C2H2,zf-C2H2,zf-C2H2,zf-C2H2	TGCAGTGATTTATT	121	163	260	257	260	121	200.25	69.42
XP_050047284.1_zf-C4	AWNTAGGTCASTAGGTCA	259	260	259	235	260	235	253.25	12.18
XP_050040430.1_PAX,Homeobox	TCACGCHTCACYGCACN	22	236	223	260	260	22	185.25	109.91
XP_054930050.1_HMG_box	NAACAATAACATTGTTN	261	191	6	36	261	6	123.5	122.37
XP_050036669.2_zf-C2H2,zf-C2H2,zf-C2H2,zf-C2H2,zf-C2H2	GTGAACGYYDHHVCTACAC	260	261	21	261	261	21	200.75	119.83
XP_050052108.1_zf-C2H2,zf-C2H2,zf-C2H2,zf-C2H2	TGCAGTGATTTATT	120	162	261	258	261	120	200.25	70.54

## Sheet: ratio
motif name	consensus	promoters_500_symbols_adult_midgut_male_fed_vs_unfed_sig_lfc2_up	promoters_2000_symbols_adult_midgut_male_fed_vs_unfed_sig_lfc2_up	promoters_2000_symbols_adult_midgut_male_fed_vs_unfed_sig_lfc2_down	promoters_500_symbols_adult_midgut_male_fed_vs_unfed_sig_lfc2_down	max	sd
XP_050034781.2_Homeobox	BTAAWTGN	0.8211	0.9987	1	0.8465	1	0.0961
XP_050043140.1_Forkhead	VNMAACANN	0.955	1	1	0.9535	1	0.0264
XP_050031029.1_AT_hook,AT_hook,AT_hook	NNRDWAAT	0.9961	1	1	0.9907	1	0.0044
XP_050049369.1_ARID	NNNAWATTNN	0.9305	1	1	0.9209	1	0.0431
XP_050049190.1_Homeobox	WAACA	0.9781	1	1	0.9814	1	0.0118
XP_050049266.1_Homeobox	WAACA	0.9781	1	1	0.9814	1	0.0118
XP_054928247.1_HPD	NNBAAGAHRN	0.852	1	1	0.8465	1	0.0871
XP_054918796.1_Homeobox	NNNWRATTRN	0.9086	1	1	0.9023	1	0.0546
XP_050044275.1_HMG_box	ATTGTNNNN	0.9331	1	1	0.9349	1	0.0381
XP_050043990.1_T-box	NYVACACSTN	0.8082	0.9974	1	0.8465	1	0.1002
XP_050049570.1_bZIP_1	TKDYGCAAYN	0.7246	0.9923	1	0.7209	1	0.1579
XP_054933393.1_ARID	NDATHAAAN	0.816	0.9987	0.9953	0.8558	0.9987	0.0944
XP_050022924.1_Homeobox	NTAATTGN	0.6885	0.9858	0.9953	0.6419	0.9953	0.1888
XP_050030931.1_Homeobox	TGACAG	0.6216	0.9781	0.9953	0.6558	0.9953	0.2015
XP_050035425.1_Homeobox	NTAATBGNB	0.7735	0.9936	0.9907	0.8093	0.9936	0.1168
XP_050029892.1_Forkhead	GTAAACA	0.7066	0.9936	0.9907	0.7256	0.9936	0.1596
XP_050035940.2_Homeobox	NTAATTGV	0.6461	0.9743	0.9907	0.6419	0.9907	0.1956
XP_050034041.1_Homeobox	BTAATKRC	0.5779	0.9653	0.986	0.6	0.986	0.2236
XP_050049083.1_Homeobox	NTAAYGAB	0.677	0.9833	0.986	0.6	0.986	0.2023
XP_054928463.1_HLH	VCACGTGGN	0.713	0.982	0.9721	0.6744	0.982	0.1644
XP_050050601.2_HLH	VCACGTGGN	0.713	0.982	0.9721	0.6744	0.982	0.1644
XP_050031698.1_HLH	VCACGTGGN	0.713	0.982	0.9721	0.6744	0.982	0.1644
XP_050033968.1_HLH	VCACGTGGN	0.713	0.982	0.9721	0.6744	0.982	0.1644
XP_050031701.1_HLH	VCACGTGGN	0.713	0.982	0.9721	0.6744	0.982	0.1644
XP_050049689.1_Homeobox	TTAAYGAD	0.6332	0.9743	0.9767	0.5721	0.9767	0.2167
XP_054926743.1_HLH	VCAGGTGBN	0.5084	0.9331	0.9767	0.5628	0.9767	0.2438
XP_054918881.1_TCR,TCR	NDWTTYAAAH	0.5663	0.9704	0.9721	0.5581	0.9721	0.2362
XP_054921515.1_CUT,CUT,CUT,Homeobox	TTRAAC	0.5689	0.9717	0.9628	0.5581	0.9717	0.2332
XP_050047227.1_Homeobox	WTAAYGAB	0.5779	0.955	0.9674	0.4884	0.9674	0.2499
XP_050043608.2_Homeobox	YTAATTRR	0.4466	0.9279	0.9488	0.4093	0.9488	0.2952
XP_050037453.1_Homeobox	GTBAAGTGB	0.5225	0.9472	0.9023	0.4884	0.9472	0.2432
XP_050034042.1_Homeobox	NNNNAKTAATYNNNNN	0.4723	0.9434	0.9395	0.493	0.9434	0.265
XP_050024926.1_HLH	NCACGTGNN	0.592	0.9408	0.9302	0.5721	0.9408	0.2043
XP_050044744.1_Homeobox	YTAAGTGC	0.5045	0.9395	0.9256	0.4884	0.9395	0.2519
XP_050034044.1_Homeobox	GTAATGAC	0.4569	0.9125	0.9349	0.4884	0.9349	0.2609
XP_054918786.1_Homeobox	NNNTAATTAR	0.4505	0.9305	0.907	0.4372	0.9305	0.2744
XP_054927170.1_Pou,Homeobox	NYATAATTAN	0.4015	0.9202	0.9302	0.4605	0.9302	0.2864
XP_050049439.1_Homeobox	TTAATKAC	0.4376	0.9163	0.9302	0.4884	0.9302	0.2666
XP_050033586.1_Homeobox	NTAAYGAB	0.453	0.9292	0.8977	0.386	0.9292	0.2868
XP_050040349.1_HLH	AHCAGCTGG	0.4556	0.9254	0.9163	0.4605	0.9254	0.2672
XP_050035959.1_Ets	NRCCGGAART	0.4955	0.9254	0.8837	0.5023	0.9254	0.2348
XP_050043975.1_Homeobox	NTAATTAG	0.4453	0.9241	0.9163	0.4186	0.9241	0.2821
XP_054919848.1_Homeobox	HTAACGAS	0.4916	0.9189	0.893	0.4	0.9189	0.2685
XP_050052649.1_PAX	CANTSAWGCG	0.4916	0.9086	0.8744	0.4837	0.9086	0.2336
XP_050036714.1_Homeobox	VCGTATCRYN	0.4324	0.9073	0.8651	0.3907	0.9073	0.2751
XP_054926940.1_Homeobox	HTAATGAB	0.4003	0.9022	0.8977	0.3674	0.9022	0.2983
XP_054927269.1_HLH	NCACGTGMHH	0.5302	0.8945	0.8837	0.4326	0.8945	0.2388
XP_050038911.2_Homeobox	HTAAYGAB	0.4363	0.8919	0.8791	0.3814	0.8919	0.2762
XP_050035997.1_Ets	NACCGGAARY	0.4389	0.8919	0.8279	0.4605	0.8919	0.2384
XP_054926787.1_Homeobox	NTAACGAC	0.4221	0.8855	0.8837	0.3535	0.8855	0.2882
XP_050034039.1_Homeobox	NTAACGAC	0.4221	0.8855	0.8837	0.3535	0.8855	0.2882
XP_050037020.1_Homeobox	TGAYAC	0.4247	0.8855	0.8744	0.4047	0.8855	0.2688
XP_050041887.1_DM	TGTAWCWWWT	0.3462	0.8662	0.8791	0.4512	0.8791	0.277
XP_050048722.1_Homeobox	STAATTRS	0.3681	0.8507	0.8698	0.3721	0.8698	0.2831
XP_054919827.1_Homeobox	CTAAACGG	0.3951	0.8662	0.8605	0.3535	0.8662	0.2829
XP_054929591.1_HLH	MCACGTG	0.3861	0.8224	0.8512	0.4186	0.8512	0.2515
XP_050046295.1_Homeobox	YTAATTA	0.3372	0.8417	0.8465	0.3721	0.8465	0.2829
XP_050024427.1_Homeobox	CTAATTAY	0.3385	0.8185	0.8419	0.307	0.8419	0.2934
XP_050049548.1_bZIP_1	RTKDCGCAAT	0.3642	0.8391	0.8419	0.3442	0.8419	0.2809
XP_054929710.1_zf-C4	AGGTCA	0.3719	0.8134	0.8419	0.3907	0.8419	0.2581
XP_050027719.2_GATA,GATA	VWGATAAGR	0.4659	0.8417	0.786	0.3488	0.8417	0.2406
XP_050027173.1_GATA,GATA	VWGATAAGR	0.4659	0.8417	0.786	0.3488	0.8417	0.2406
XP_050027721.1_GATA,GATA	VWGATAAGR	0.4659	0.8417	0.786	0.3488	0.8417	0.2406
XP_054927866.1_Homeobox	HTAATCCB	0.3411	0.8417	0.8233	0.2791	0.8417	0.3028
XP_050048522.1_HLH	SSCACGYGHC	0.4903	0.8404	0.814	0.3907	0.8404	0.2272
XP_050052784.1_HLH	SSCACGYGHC	0.4903	0.8404	0.814	0.3907	0.8404	0.2272
XP_050025628.1_HLH	SSCACGYGHC	0.4903	0.8404	0.814	0.3907	0.8404	0.2272
XP_050026421.1_Forkhead	TCRTAAACA	0.3526	0.8185	0.8047	0.3256	0.8185	0.2731
XP_050035475.2_Homeobox	CTAATTRS	0.278	0.758	0.8093	0.2884	0.8093	0.2897
XP_050041440.1_Homeobox	NYTAATTAR	0.2857	0.7902	0.8093	0.3023	0.8093	0.2922
XP_050052000.1_Homeobox	TGTCAAAN	0.3102	0.7992	0.8	0.3395	0.8	0.2744
XP_054927575.1_Homeobox	NDYGATACGY	0.3591	0.7979	0.7116	0.3256	0.7979	0.2411
XP_054926440.1_RFX_DNA_binding	CGTTGCTAB	0.3089	0.7876	0.7581	0.3256	0.7876	0.2634
XP_050028791.1_Homeobox	TTAATTAS	0.278	0.7735	0.786	0.293	0.786	0.2855
XP_050028232.1_HLH	TCACGTG	0.3681	0.7773	0.7535	0.3116	0.7773	0.247
XP_054929576.1_HLH	ATCACGYGA	0.3488	0.7748	0.7628	0.3023	0.7748	0.2567
XP_050045295.1_zf-C4	NRAGGTCAN	0.3205	0.7645	0.7674	0.3488	0.7674	0.2493
XP_050041891.1_DM	WTGTATCWAW	0.269	0.7555	0.6884	0.2837	0.7555	0.2588
XP_054933271.1_Homeobox	TTAATTAR	0.26	0.7336	0.7488	0.2605	0.7488	0.2777
XP_050022915.1_Homeobox	YTAATCCNN	0.2381	0.7465	0.7442	0.2326	0.7465	0.2945
XP_050031863.1_Forkhead	GTAAACAA	0.2844	0.7439	0.7116	0.2651	0.7439	0.262
XP_050033342.1_zf-C4	SAGGTCAN	0.2767	0.7169	0.7349	0.3023	0.7349	0.2523
XP_054920691.1_DM	TAATKTATWA	0.2523	0.7207	0.7209	0.2605	0.7209	0.2681
XP_050036341.1_bZIP_1	GATGACGY	0.2921	0.7053	0.6977	0.2558	0.7053	0.2473
XP_050045299.1_Forkhead	TGTTTACATA	0.2304	0.7053	0.693	0.2419	0.7053	0.2674
XP_054924594.1_zf-C4	NAGGTCAH	0.2497	0.6744	0.693	0.2837	0.693	0.2413
XP_050050376.1_Homeobox	TTAATTAG	0.2072	0.6898	0.6884	0.2093	0.6898	0.2776
XP_050039468.1_Homeobox	ATTAATTA	0.2124	0.6795	0.6744	0.2419	0.6795	0.26
XP_050030905.1_HLH	DMCATATGKH	0.2342	0.668	0.6605	0.2	0.668	0.2586
XP_050024187.1_HLH	DMCATATGKH	0.2342	0.668	0.6605	0.2	0.668	0.2586
XP_050047222.1_zf-C2H2,zf-C2H2,zf-C2H2,zf-C2H2,zf-C2H2	CACCTGT	0.2458	0.6577	0.6558	0.2651	0.6577	0.2318
XP_050039111.2_CSD	GATGGWACR	0.2188	0.6474	0.6233	0.2326	0.6474	0.2368
XP_050025717.1_CSD	GATGGWACR	0.2188	0.6474	0.6233	0.2326	0.6474	0.2368
XP_050033754.1_E2F_TDP	NGCGCGCGCN	0.3565	0.6281	0.6	0.307	0.6281	0.1646
XP_050025804.1_HLH	GCACGTGTC	0.269	0.619	0.5488	0.2093	0.619	0.2026
XP_054924690.1_HLH	RMCACGTGCC	0.2587	0.61	0.5256	0.2047	0.61	0.1983
XP_050052046.1_HLH	RCCACCTGK	0.1892	0.6036	0.6047	0.1814	0.6047	0.2418
XP_050048826.1_Forkhead	GTAAACAA	0.1699	0.556	0.5814	0.2	0.5814	0.2221
XP_050024462.1_Homeobox	NYTAATTARN	0.157	0.5714	0.5767	0.1907	0.5767	0.2315
XP_050047835.1_Forkhead	RTAAACAAACAH	0.175	0.574	0.5442	0.2	0.574	0.2151
XP_050030448.1_Homeobox	SSTAATTACS	0.1699	0.5676	0.5721	0.1442	0.5721	0.2386
XP_054919254.1_zf-C4	AAGGTCA	0.1763	0.5611	0.5256	0.2	0.5611	0.2058
XP_050049089.1_Homeobox	SSTAATTAGB	0.1673	0.5328	0.5581	0.1302	0.5581	0.2298
XP_050048882.1_Homeobox	GCTAATTAC	0.1634	0.5547	0.5209	0.1163	0.5547	0.231
XP_050048415.1_HLH	RGCAGCTGCH	0.1634	0.5483	0.4977	0.1628	0.5483	0.2088
XP_050051155.1_zf-C4	AAGGTCAH	0.1918	0.5264	0.5442	0.1721	0.5442	0.2043
XP_050044963.2_zf-C4	GAGATCAA	0.166	0.5148	0.5349	0.186	0.5349	0.2017
XP_054927227.1_HMG_box	WNTGCTGACT	0.1647	0.5019	0.5349	0.2047	0.5349	0.1938
XP_050038614.1_RFX_DNA_binding	CKGTTGCCAGG	0.1596	0.4891	0.5256	0.1674	0.5256	0.1991
XP_054917575.1_Homeobox	CTCAACGAS	0.1609	0.5097	0.4372	0.1302	0.5097	0.192
XP_054933935.1_Homeobox	CTAATCCC	0.1236	0.4466	0.493	0.093	0.493	0.2099
XP_050051919.2_HLH	ACCATATGKY	0.1287	0.4698	0.4465	0.093	0.4698	0.2013
XP_050048726.1_Homeobox	GCTAATTANN	0.1171	0.4659	0.4651	0.1395	0.4659	0.1949
XP_050049216.1_zf-C4	BAAAGGTCAN	0.148	0.4646	0.4372	0.107	0.4646	0.1878
XP_050022475.1_Homeobox	CTAATCCS	0.1171	0.4144	0.4605	0.0884	0.4605	0.1945
XP_050049673.1_zf-C4	CAAGGTCAT	0.157	0.4595	0.4233	0.1442	0.4595	0.1686
XP_050025651.1_HLH	NWGCACGTGAYN	0.1673	0.4466	0.4279	0.1349	0.4466	0.1659
XP_054921568.1_HLH	NWGCACGTGAYN	0.1673	0.4466	0.4279	0.1349	0.4466	0.1659
XP_054921563.1_HLH	NWGCACGTGAYN	0.1673	0.4466	0.4279	0.1349	0.4466	0.1659
XP_050034046.1_Homeobox	TTAATTAG	0.1094	0.4286	0.4419	0.1256	0.4419	0.1837
XP_050034410.1_HLH	NATCACGTGRN	0.1789	0.4389	0.3953	0.1163	0.4389	0.1587
XP_050042754.1_HLH	GTRACAGCTG	0.1055	0.3642	0.4047	0.1674	0.4047	0.1463
XP_050043507.1_HLH	MACATATGGN	0.0888	0.3449	0.4	0.1163	0.4	0.1578
XP_050047216.1_Forkhead	YAWATAAACAAHB	0.0978	0.3925	0.3628	0.0744	0.3925	0.169
XP_050023582.1_Forkhead	VYTAYRTAAACA	0.0849	0.3655	0.386	0.0977	0.386	0.1645
XP_050048254.1_bZIP_1	ACACGTGGC	0.1403	0.3797	0.3256	0.0977	0.3797	0.1378
XP_050026768.1_zf-C2H2,zf-C2H2,zf-C2H2,zf-C2H2,zf-C2H2	TGCTACTGTD	0.1107	0.3745	0.3488	0.0884	0.3745	0.152
XP_050026769.1_zf-C2H2,zf-C2H2,zf-C2H2,zf-C2H2,zf-C2H2	TGCTACTGTD	0.1107	0.3745	0.3488	0.0884	0.3745	0.152
XP_054932107.1_T-box	AGGTGTGA	0.1158	0.3578	0.3721	0.1209	0.3721	0.1425
XP_050044003.1_T-box	AGGTGTGA	0.1158	0.3578	0.3721	0.1209	0.3721	0.1425
XP_050044800.1_SRF-TF	CYAWATWTGG	0.0991	0.3668	0.3442	0.1209	0.3668	0.1423
XP_050023625.1_bZIP_1	ATGACTCAH	0.112	0.3604	0.3581	0.107	0.3604	0.1442
XP_050034652.2_Ets	GACCGGAAGTR	0.1248	0.3179	0.3535	0.1674	0.3535	0.1118
XP_054933970.1_HLH	RGCAGCTGCY	0.0991	0.3488	0.3209	0.107	0.3488	0.1344
XP_054921277.1_HLH	RGCAGCTGCY	0.0991	0.3488	0.3209	0.107	0.3488	0.1344
XP_054917090.1_HLH	RGCAGCTGCY	0.0991	0.3488	0.3209	0.107	0.3488	0.1344
XP_050048445.1_HLH	RGCAGCTGCY	0.0991	0.3488	0.3209	0.107	0.3488	0.1344
XP_050025009.1_HLH	RGCAGCTGCY	0.0991	0.3488	0.3209	0.107	0.3488	0.1344
XP_050045237.1_zf-C4	RAGGTCAT	0.0888	0.3102	0.3488	0.0977	0.3488	0.1374
XP_050039946.1_Homeobox	CGTCGTAAAYSB	0.0952	0.3488	0.2884	0.093	0.3488	0.1319
XP_050052832.1_HLH	RACATATGGN	0.0759	0.3153	0.3395	0.0744	0.3395	0.146
XP_054922906.1_zf-C4	TGAGGTCAATNN	0.094	0.3063	0.3349	0.0744	0.3349	0.1372
XP_050050374.1_zf-C4	TCAAGGTCAH	0.0875	0.296	0.3209	0.0698	0.3209	0.1333
XP_054922647.1_HLH	TGCGTGAC	0.0914	0.3166	0.2791	0.0698	0.3166	0.1267
XP_050041780.2_bZIP_1,bZIP_1	RTTACGTAAY	0.0746	0.314	0.3023	0.0884	0.314	0.1311
XP_050036389.1_HLH	ACCAYCTGTT	0.0669	0.2754	0.307	0.0791	0.307	0.1267
XP_050023735.1_zf-C2H2,zf-C2H2,zf-C2H2	VRCCMCGCCCN	0.1068	0.2934	0.2558	0.1163	0.2934	0.0955
XP_050041853.1_zf-C2H2,zf-C2H2,zf-C2H2	VRCCMCGCCCN	0.1068	0.2934	0.2558	0.1163	0.2934	0.0955
XP_050030636.1_Ets	VACCGGAAGTN	0.0837	0.2381	0.2837	0.1256	0.2837	0.0937
XP_050047836.1_Forkhead	TWDAYATAAACAWRAW	0.0669	0.278	0.2047	0.0558	0.278	0.1082
XP_050036374.1_Homeobox	NTAATBNVATTAN	0.0644	0.2754	0.2512	0.0558	0.2754	0.1178
XP_050034501.1_Ets	RACCGGAAGTN	0.0862	0.251	0.2651	0.0977	0.2651	0.0962
XP_050049969.1_Homeobox	CGTTAATTGCT	0.0682	0.2432	0.2605	0.0558	0.2605	0.11
XP_054919104.1_Homeobox	TAATTRSATTA	0.0631	0.2471	0.2186	0.0605	0.2471	0.0994
XP_050031369.1_Myb_DNA-binding	TGAATCCATYN	0.0566	0.2252	0.2465	0.0651	0.2465	0.1015
XP_050031496.1_Myb_DNA-binding	TGAATCCATYN	0.0566	0.2252	0.2465	0.0651	0.2465	0.1015
XP_050026730.1_bZIP_1	GTKACGTCAT	0.0914	0.2407	0.2465	0.0791	0.2465	0.0916
XP_050033548.1_zf-C2H2,zf-C2H2,zf-C2H2,zf-C2H2,zf-C2H2	NGACCACCCAN	0.0553	0.2432	0.2419	0.0512	0.2432	0.1093
XP_054922902.1_zf-C4	AAAAGTCAAM	0.0656	0.2407	0.2419	0.014	0.2419	0.1182
XP_054933538.1_E2F_TDP	SSGCGGGAAVN	0.0901	0.2278	0.1674	0.0605	0.2278	0.0758
XP_050042938.1_T-box	KNAGGTGTGAAW	0.0463	0.2201	0.1814	0.0605	0.2201	0.0867
XP_050039229.1_HLH	AACACCTGCR	0.0515	0.2175	0.2186	0.0651	0.2186	0.0924
XP_054922558.1_zf-C2H2,zf-C2H2,zf-C2H2,zf-C2H2,zf-C2H2	WTCACTTTCACTT	0.0347	0.157	0.2093	0.0512	0.2093	0.084
XP_054927105.1_HLH	CACGTGACC	0.0811	0.2059	0.1535	0.0465	0.2059	0.0717
XP_050025649.1_zf-C2H2,zf-C2H2,zf-C2H2,zf-C2H2,zf-C2H2,zf-C2H2,zf-C2H2,zf-C2H2,zf-C2H2	TCCCCTGGGG	0.0502	0.1828	0.2047	0.0791	0.2047	0.076
XP_050022755.1_Homeobox	AWTTTAATTAA	0.0347	0.1789	0.186	0.0465	0.186	0.0821
XP_050031191.1_Ets	AASGAGGAAGTR	0.0528	0.1828	0.1674	0.0512	0.1828	0.0714
XP_050033624.1_Homeobox	TAATTARATTA	0.0347	0.1634	0.1442	0.0465	0.1634	0.066
XP_050049393.1_zf-C2H2,zf-C2H2,zf-C2H2	NHMCGCCCACGCMM	0.0412	0.1634	0.1349	0.0326	0.1634	0.0659
XP_054928208.1_Forkhead	GTAAACAA	0.0386	0.1403	0.1628	0.0744	0.1628	0.0575
XP_050046825.1_zf-C2H2,zf-C2H2,zf-C2H2	GGCCCCGCCCH	0.0579	0.1609	0.1581	0.0744	0.1609	0.0543
XP_050028099.1_HLH	GTACGTGACC	0.036	0.1351	0.1581	0.0791	0.1581	0.0551
XP_050036148.1_HLH	GTACGTGACC	0.036	0.1351	0.1581	0.0791	0.1581	0.0551
XP_050043864.1_bZIP_1	RTGACGTCAY	0.0463	0.1338	0.1488	0.0605	0.1488	0.0514
XP_054932921.1_bZIP_1	GRTGACRTCAYC	0.0438	0.1107	0.1349	0.0558	0.1349	0.0436
XP_050044718.1_zf-C2H2,zf-C2H2,zf-C2H2	GCCACGCCCMCY	0.0399	0.13	0.1163	0.0558	0.13	0.0443
XP_050052845.1_HLH	VNGGCACGCGMCAK	0.0515	0.1274	0.1163	0.0279	0.1274	0.0486
XP_050052846.1_HLH	VNGGCACGCGMCAK	0.0515	0.1274	0.1163	0.0279	0.1274	0.0486
XP_050046919.1_HLH	SCACGTGGSNGSSGS	0.0476	0.1248	0.1023	0.0233	0.1248	0.0471
XP_050036173.1_Forkhead	AAACAATAAYATT	0.0193	0.1107	0.1209	0.0372	0.1209	0.0512
XP_050050124.1_zf-C2H2,zf-C2H2,zf-C2H2,zf-C2H2,zf-C2H2	NGCAACAGGTG	0.0322	0.1145	0.093	0.0326	0.1145	0.0421
XP_050050155.1_zf-C2H2,zf-C2H2,zf-C2H2,zf-C2H2,zf-C2H2	NGCAACAGGTG	0.0322	0.1145	0.093	0.0326	0.1145	0.0421
XP_050040067.1_zf-C2H2,zf-C2H2,zf-C2H2	GRCCACGCCCA	0.0335	0.1081	0.0837	0.0372	0.1081	0.0364
XP_050049533.1_zf-C4	DAAACTRGAGCA	0.0347	0.0952	0.107	0.0419	0.107	0.0367
XP_050039558.1_zf-C4	GGGGTCACG	0.0257	0.1017	0.0884	0.0326	0.1017	0.0385
XP_050049662.1_zf-C4	GGGGTCACG	0.0257	0.1017	0.0884	0.0326	0.1017	0.0385
XP_050037323.1_HLH	AADTCGTGACT	0.0232	0.0991	0.0837	0.0093	0.0991	0.0442
XP_054932472.1_zf-C4	AAAGTCAMAVTAGM	0.0232	0.0978	0.0698	0.0279	0.0978	0.0356
XP_050040097.1_Homeobox	TAATTAGATTA	0.0232	0.0978	0.0977	0.0326	0.0978	0.0405
XP_054932882.1_Homeobox	NTAATTSGATTAS	0.0257	0.0952	0.0884	0.0186	0.0952	0.0404
XP_054920411.1_CUT,Homeobox	DTTATTGATTTTT	0.0219	0.0888	0.0744	0.0279	0.0888	0.0333
XP_050051236.1_Ets	GACCGGAAGTS	0.0232	0.0759	0.0884	0.0326	0.0884	0.032
XP_054929268.1_bZIP_1	GTTACGTAAC	0.0154	0.0862	0.0884	0.014	0.0884	0.0419
XP_054924506.1_GCM	WATATGCGGGTHB	0.018	0.0644	0.0837	0.014	0.0837	0.0345
XP_050036805.1_SRF-TF	CCATACATGG	0.0219	0.0824	0.0744	0.014	0.0824	0.0352
XP_050033143.1_LAG1-DNAbind	MGKTTCCCACAVT	0.0142	0.0695	0.0791	0	0.0791	0.0394
XP_050036210.2_PAX	RTCATGCGTGACG	0.0232	0.0759	0.0372	0.0047	0.0759	0.0302
XP_050025287.2_PAX,Homeobox	TAATTGATTA	0.0142	0.0721	0.0698	0.0093	0.0721	0.0343
XP_054929792.1_Pou,Homeobox	ATGCATAATTRAT	0.0077	0.0566	0.0698	0	0.0698	0.0348
XP_050026260.1_Myb_DNA-binding,Myb_DNA-binding	GATTTAACATAA	0.0116	0.0682	0.0558	0.014	0.0682	0.0289
XP_050031162.1_HLH	AMCATATGKT	0.0077	0.0644	0.0651	0.0093	0.0651	0.0325
XP_050046291.1_zf-C2H2,zf-C2H2,zf-C2H2	MTCACGCCCMCC	0.0193	0.0631	0.0279	0	0.0631	0.0264
XP_050044836.1_zf-C2H2,zf-C2H2,zf-C2H2	NGCCACGCCCCCC	0.0193	0.0515	0.0372	0.0279	0.0515	0.0138
XP_050044939.1_Forkhead	CGAAGRACCK	0.0051	0.0489	0.0419	0.0233	0.0489	0.0197
XP_050026004.1_zf-C2H2,zf-C2H2,zf-C2H2	GCCACGCCCCCH	0.0167	0.0489	0.0372	0.0186	0.0489	0.0154
XP_050051269.1_zf-C2H2,zf-C2H2,zf-C2H2,zf-C2H2,zf-C2H2	AACCACCTGTTR	0.0129	0.0476	0.0419	0.0047	0.0476	0.0212
XP_050043517.1_HLH	AACAGCTGACRC	0.0129	0.0463	0.0465	0.0233	0.0465	0.0169
XP_050037291.1_zf-C2H2,zf-C2H2,zf-C2H2,zf-C2H2	GGCGGCCATTTTGD	0.009	0.0463	0.0465	0.0186	0.0465	0.0192
XP_050043065.1_HLH	AACAGCTGACRC	0.0129	0.0463	0.0465	0.0233	0.0465	0.0169
XP_050040280.1_zf-C2H2,zf-C2H2,zf-C2H2	MVDGCCACACCCAYH	0.0103	0.0438	0.0279	0.014	0.0438	0.0152
XP_050040940.1_Ets	AAACCGGAAGTA	0.0116	0.0296	0.0419	0.0233	0.0419	0.0126
XP_050039264.1_HLH	GTCACGTGAC	0.0142	0.0412	0.0326	0.0093	0.0412	0.0151
XP_050050367.1_Homeobox	TAATTGNWNNNNNNNCAATTR	0.0039	0.0399	0.0326	0.014	0.0399	0.0166
XP_050044657.2_Homeobox	WTAATTTAATTAW	0.0039	0.0206	0.0326	0.0093	0.0326	0.0127
XP_050036783.1_Homeobox	TGACAGCTGTCA	0.0103	0.0283	0.014	0.0093	0.0283	0.0088
XP_050048539.1_E2F_TDP	WAATGGCGCCAAAA	0.0077	0.027	0.0279	0.0093	0.0279	0.011
XP_050040430.1_PAX,Homeobox	TCACGCHTCACYGCACN	0.0142	0.027	0.0233	0	0.027	0.012
XP_054930254.1_PAX,Homeobox	TCACGCHTCACYGCACN	0.0142	0.027	0.0233	0	0.027	0.012
XP_050049179.1_Homeobox	TACGTGWWWWWWCGCGTW	0.0077	0.0245	0.0093	0.0047	0.0245	0.0088
XP_050023270.1_MH1	TTGGCANNNTGCCAA	0.0039	0.0116	0.0233	0.0047	0.0233	0.009
XP_050052105.2_zf-C2H2,zf-C2H2,zf-C2H2,zf-C2H2,zf-C2H2,zf-C2H2	ATAAATCACAGCAYNC	0.0064	0.0116	0.0233	0.0093	0.0233	0.0074
XP_054922521.1_Pou,Homeobox	TAATKAGNTGNTAATKA	0.0039	0.0167	0.0233	0.0047	0.0233	0.0095
XP_054929691.1_CBFB_NFYA	HCTGATTGGYTAVT	0.009	0.0193	0.0233	0.0093	0.0233	0.0072
XP_050045880.1_zf-C2H2,zf-C2H2,zf-C2H2	TWRGCCCCGCCCMCH	0.0064	0.0219	0.014	0.0093	0.0219	0.0068
XP_054920776.1_PAX,Homeobox	ASCGTGACKAATYR	0.0039	0.0206	0.0093	0	0.0206	0.009
XP_050050131.1_zf-C2H2,zf-C2H2,zf-C2H2,zf-C2H2	TMCGCCCACGCAC	0.0051	0.0154	0.0186	0.0047	0.0186	0.0071
XP_050050401.1_Homeobox	CAAGTGCGTG	0	0.0142	0.0186	0.0093	0.0186	0.008
XP_054926909.1_Homeobox	TGACAGCTGTCA	0.0064	0.018	0.0093	0.0047	0.018	0.0059
XP_050042673.1_Pou,Homeobox	TAATGAGVBGTAATGA	0.0026	0.0167	0.0047	0	0.0167	0.0074
XP_054930050.1_HMG_box	NAACAATAACATTGTTN	0	0.0026	0.014	0.0047	0.014	0.0061
XP_050034033.1_Homeobox	GNRGRBTTAATGGSYTHGK	0.0013	0.009	0.014	0	0.014	0.0066
XP_054929607.1_Ets	HGAAYCCGGAAGTGNKG	0.0039	0.0129	0.0047	0	0.0129	0.0054
XP_050050157.1_bZIP_1	WWNTGCTGMGTCAGCANWW	0.0013	0.0103	0	0	0.0103	0.005
XP_050033003.1_HLH	SACCATATGGTS	0.0013	0.009	0.0093	0	0.0093	0.0049
XP_050039109.1_Ets	ATGATCCGGGACN	0	0	0.0093	0	0.0093	0.0046
XP_050027698.1_zf-C2H2,zf-C2H2,zf-C2H2,zf-C2H2,zf-C2H2,zf-C2H2	TGATTGCTCTTTT	0.0026	0.009	0.0047	0	0.009	0.0038
XP_050040731.1_Homeobox,Homeobox	TAATTATGCTAATTA	0.0013	0.009	0.0047	0	0.009	0.004
XP_054931507.1_RFX_DNA_binding	CGTTGCCATGGCAACG	0	0.0026	0.0047	0.0047	0.0047	0.0022
XP_050036669.2_zf-C2H2,zf-C2H2,zf-C2H2,zf-C2H2,zf-C2H2	GTGAACGYYDHHVCTACAC	0	0	0.0047	0	0.0047	0.0024
XP_054922164.1_Runt	CWAACCACAAAAACCACGAAH	0	0	0.0047	0	0.0047	0.0024
XP_050026652.1_Runt	CWAACCACAAAAACCACGAAH	0	0	0.0047	0	0.0047	0.0024
XP_050045768.1_HLH	RVCATATGTCRCSBTATTT	0	0	0.0047	0	0.0047	0.0024
XP_050052108.1_zf-C2H2,zf-C2H2,zf-C2H2,zf-C2H2	TGCAGTGATTTATT	0.0013	0.0039	0	0	0.0039	0.0018
XP_054919793.1_zf-C2H2,zf-C2H2,zf-C2H2,zf-C2H2	TGCAGTGATTTATT	0.0013	0.0039	0	0	0.0039	0.0018
XP_054933201.1_Homeobox	GYTAATTRRSSYYAATTARC	0	0.0039	0	0	0.0039	0.0019
XP_050024699.1_HLH	GCGACAGCTGTCGC	0.0013	0.0039	0	0	0.0039	0.0018
XP_050025895.1_HLH	NKCACGTGMNNNTCACGTGMN	0.0013	0.0026	0	0	0.0026	0.0012
XP_050023689.1_RFX_DNA_binding	SGTTGCTAGGCAACS	0.0026	0.0026	0	0	0.0026	0.0015
XP_050044481.1_zf-C2H2,zf-C2H2,zf-C2H2,zf-C2H2,zf-C2H2	VGACCCCCTGCTGTGM	0	0.0026	0	0	0.0026	0.0013
XP_050049454.1_zf-C4	DTGGACTTTGGACTY	0.0013	0.0026	0	0	0.0026	0.0012
XP_050032325.1_zf-C2H2,zf-C2H2,zf-C2H2	RCCACGCCCMCSCCACGCCCMC	0	0.0013	0	0	0.0013	0.0006
XP_050035103.1_HLH	AAAACAGCTGTTTT	0	0.0013	0	0	0.0013	0.0006
XP_050047272.1_T-box	TTCACACCTARGTGTGAA	0	0.0013	0	0	0.0013	0.0006
XP_050049516.1_T-box	TTCACACCTARGTGTGAA	0	0.0013	0	0	0.0013	0.0006
XP_050048949.1_COE1_DBD	BWATTCCCWWGGGAATWV	0	0	0	0	0	0
XP_050026401.1_zf-C2H2,zf-C2H2,zf-C2H2,zf-C2H2,zf-C2H2,zf-C2H2	NRGGCCGTGTGCAAAAS	0	0	0	0	0	0
XP_050027642.1_CSD	TCGTGTAGGTCGGTGGK	0	0	0	0	0	0
XP_050049082.1_zf-C2H2,zf-C2H2,zf-C2H2,zf-C2H2,zf-C2H2	ATTACCATACAAGTGCAV	0	0	0	0	0	0
XP_050047284.1_zf-C4	AWNTAGGTCASTAGGTCA	0	0	0	0	0	0
XP_054922540.1_GATA,GATA	RMGATAACRNYGTTATCKY	0	0	0	0	0	0
XP_054927033.1_HLH	GGGBMKCAGCTGCGTCCC	0	0	0	0	0	0

## Sheet: all-in-one
motif name	consensus	promoters_500_symbols_adult_midgut_male_fed_vs_unfed_sig_lfc2_up_enrichment	promoters_2000_symbols_adult_midgut_male_fed_vs_unfed_sig_lfc2_up_enrichment	promoters_2000_symbols_adult_midgut_male_fed_vs_unfed_sig_lfc2_down_enrichment	promoters_500_symbols_adult_midgut_male_fed_vs_unfed_sig_lfc2_down_enrichment	max_enrichment	sd_enrichment	promoters_500_symbols_adult_midgut_male_fed_vs_unfed_sig_lfc2_up_-log(p-value)	promoters_2000_symbols_adult_midgut_male_fed_vs_unfed_sig_lfc2_up_-log(p-value)	promoters_2000_symbols_adult_midgut_male_fed_vs_unfed_sig_lfc2_down_-log(p-value)	promoters_500_symbols_adult_midgut_male_fed_vs_unfed_sig_lfc2_down_-log(p-value)	max_-log(p-value)	sd_-log(p-value)	promoters_500_symbols_adult_midgut_male_fed_vs_unfed_sig_lfc2_up_rank	promoters_2000_symbols_adult_midgut_male_fed_vs_unfed_sig_lfc2_up_rank	promoters_2000_symbols_adult_midgut_male_fed_vs_unfed_sig_lfc2_down_rank	promoters_500_symbols_adult_midgut_male_fed_vs_unfed_sig_lfc2_down_rank	max_rank	min_rank	average_rank	sd_rank	promoters_500_symbols_adult_midgut_male_fed_vs_unfed_sig_lfc2_up_ratio	promoters_2000_symbols_adult_midgut_male_fed_vs_unfed_sig_lfc2_up_ratio	promoters_2000_symbols_adult_midgut_male_fed_vs_unfed_sig_lfc2_down_ratio	promoters_500_symbols_adult_midgut_male_fed_vs_unfed_sig_lfc2_down_ratio	max_ratio	sd_ratio
XP_050027719.2_GATA,GATA	VWGATAAGR	1.4514	1.08887	1.02947	1.11974	1.4514	0.189755	16.1731	5.80652	0.609315	0.869892	16.1731	7.2763	1	1	69	37	69	1	27	32.7414	0.4659	0.8417	0.786	0.3488	0.8417	0.240589
XP_050027173.1_GATA,GATA	VWGATAAGR	1.4514	1.08887	1.02947	1.11974	1.4514	0.189755	16.1731	5.80652	0.609315	0.869892	16.1731	7.2763	2	3	70	38	70	2	28.25	32.4795	0.4659	0.8417	0.786	0.3488	0.8417	0.240589
XP_050027721.1_GATA,GATA	VWGATAAGR	1.4514	1.08887	1.02947	1.11974	1.4514	0.189755	16.1731	5.80652	0.609315	0.869892	16.1731	7.2763	3	2	71	39	71	2	28.75	33.0088	0.4659	0.8417	0.786	0.3488	0.8417	0.240589
XP_054924690.1_HLH	RMCACGTGCC	1.13415	1.15181	0.99848	0.939853	1.15181	0.103418	1.58908	5.32879	0.270261	0.152351	5.32879	2.41845	26	4	146	164	164	4	85	81.6578	0.2587	0.61	0.5256	0.2047	0.61	0.198312
XP_054928247.1_HPD	NNBAAGAHRN	1.02936	1.01564	1.01698	1.02606	1.02936	0.00674049	1.39756	5.1681	1.56476	0.632333	5.1681	2.02602	35	5	13	65	65	5	29.5	26.8514	0.852	1	1	0.8465	1	0.0870645
XP_050031029.1_AT_hook,AT_hook,AT_hook	NNRDWAAT	1.02122	1.0007	1.0012	1.0135	1.02122	0.00998686	5.1681	0.227353	0.111614	0.86468	5.1681	2.40633	4	204	211	40	211	4	114.75	108.14	0.9961	1	1	0.9907	1	0.00440227
XP_050043608.2_Homeobox	YTAATTRR	1.06536	1.05551	1.08895	0.979187	1.08895	0.0474962	1.16651	5.16376	3.85697	0.203163	5.16376	2.30597	56	6	1	148	148	1	52.75	68.183	0.4466	0.9279	0.9488	0.4093	0.9488	0.295196
XP_050048254.1_bZIP_1	ACACGTGGC	1.35425	1.2131	1.06545	0.994908	1.35425	0.159906	3.05613	4.25391	0.544171	0.265267	4.25391	1.94257	7	7	82	135	135	7	57.75	62.468	0.1403	0.3797	0.3256	0.0977	0.3797	0.137796
XP_050035475.2_Homeobox	CTAATTRS	1.12733	1.07259	1.15879	1.16667	1.16667	0.042698	1.58995	3.05048	3.79747	1.01929	3.79747	1.28238	25	11	2	27	27	2	16.25	11.8708	0.278	0.758	0.8093	0.2884	0.8093	0.289724
XP_050022924.1_Homeobox	NTAATTGN	1.10019	1.01108	1.02051	1.01454	1.10019	0.0425852	3.76316	1.54565	1.51916	0.376142	3.76316	1.41715	5	49	16	116	116	5	46.5	49.9633	0.6885	0.9858	0.9953	0.6419	0.9953	0.188842
XP_050043975.1_Homeobox	NTAATTAG	1.06608	1.04501	1.04529	1.00408	1.06608	0.0259708	1.18041	3.73059	1.36455	0.296363	3.73059	1.46776	53	8	22	130	130	8	53.25	54.5122	0.4453	0.9241	0.9163	0.4186	0.9241	0.28212
XP_050035940.2_Homeobox	NTAATTGV	1.10087	1.00776	1.02461	1.08028	1.10087	0.0443013	3.32452	0.84036	1.58908	1.05664	3.32452	1.12609	6	120	11	21	120	6	39.5	54.0278	0.6461	0.9743	0.9907	0.6419	0.9907	0.195555
XP_050041440.1_Homeobox	NYTAATTAR	1.0496	1.06986	1.10924	1.11181	1.11181	0.0304886	0.674025	3.27067	2.36343	0.749592	3.27067	1.27102	110	9	4	49	110	4	43	48.9966	0.2857	0.7902	0.8093	0.3023	0.8093	0.292178
XP_050031863.1_Forkhead	GTAAACAA	1.08096	1.07734	1.0328	1.00038	1.08096	0.038496	1.00626	3.15949	0.580217	0.280598	3.15949	1.30304	73	10	78	134	134	10	73.75	50.7042	0.2844	0.7439	0.7116	0.2651	0.7439	0.26199
XP_050037453.1_Homeobox	GTBAAGTGB	1.04416	1.03102	0.980974	0.97136	1.04416	0.0360801	0.928087	2.82378	0.0676631	0.162296	2.82378	1.27831	81	12	220	157	220	12	117.5	90.4231	0.5225	0.9472	0.9023	0.4884	0.9472	0.243175
XP_050028791.1_Homeobox	TTAATTAS	1.06882	1.06572	1.09608	1.12347	1.12347	0.0269974	0.857732	2.81032	1.86747	0.796496	2.81032	0.954261	88	13	7	44	88	7	38	37.0675	0.278	0.7735	0.786	0.293	0.786	0.285467
XP_054926440.1_RFX_DNA_binding	CGTTGCTAB	0.998061	1.06231	1.01677	1.04359	1.06231	0.0284231	0.276559	2.76646	0.431124	0.445152	2.76646	1.19354	168	14	105	98	168	14	96.25	63.2264	0.3089	0.7876	0.7581	0.3256	0.7876	0.263405
XP_050036148.1_HLH	GTACGTGACC	0.986301	1.07907	1.30446	2.22817	2.22817	0.568371	0.256581	0.662299	1.1891	2.70001	2.70001	1.06916	176	146	29	2	176	2	88.25	85.6052	0.036	0.1351	0.1581	0.0791	0.1581	0.0551459
XP_050028099.1_HLH	GTACGTGACC	0.986301	1.07907	1.30446	2.22817	2.22817	0.568371	0.256581	0.662299	1.1891	2.70001	2.70001	1.06916	175	145	30	1	175	1	87.75	85.1484	0.036	0.1351	0.1581	0.0791	0.1581	0.0551459
XP_050046295.1_Homeobox	YTAATTA	1.07697	1.05094	1.06679	1.18015	1.18015	0.0586119	1.08356	2.6518	1.51699	1.34892	2.6518	0.691086	65	15	17	12	65	12	27.25	25.2504	0.3372	0.8417	0.8465	0.3721	0.8465	0.28295
XP_050049393.1_zf-C2H2,zf-C2H2,zf-C2H2	NHMCGCCCACGCMM	0.907489	1.28056	1.08528	0.716484	1.28056	0.241454	0.132373	2.61315	0.457746	0.064927	2.61315	1.20962	209	16	100	192	209	16	129.25	89.4031	0.0412	0.1634	0.1349	0.0326	0.1634	0.0659373
XP_054928208.1_Forkhead	GTAAACAA	1.18405	1.10472	1.26496	2.2209	2.2209	0.522275	0.697911	0.830805	1.06489	2.57059	2.57059	0.866412	107	122	32	3	122	3	66	57.5674	0.0386	0.1403	0.1628	0.0744	0.1628	0.0575281
XP_054918786.1_Homeobox	NNNTAATTAR	1.02386	1.03217	1.01568	0.991383	1.03217	0.0175987	0.532879	2.51022	0.525931	0.243769	2.51022	1.04671	123	17	87	139	139	17	91.5	54.2187	0.4505	0.9305	0.907	0.4372	0.9305	0.274405
XP_054921515.1_CUT,CUT,CUT,Homeobox	TTRAAC	0.996322	1.02155	1.01124	0.973657	1.02155	0.0207871	0.249806	2.48286	0.528536	0.156607	2.48286	1.09704	180	18	86	163	180	18	111.75	74.6921	0.5689	0.9717	0.9628	0.5581	0.9717	0.233175
XP_050033754.1_E2F_TDP	NGCGCGCGCN	1.11094	1.08368	1.06857	1.02986	1.11094	0.0338325	1.69592	2.44204	0.844703	0.383221	2.44204	0.913219	19	19	47	113	113	19	49.5	44.3434	0.3565	0.6281	0.6	0.307	0.6281	0.164634
XP_054926743.1_HLH	VCAGGTGBN	0.981657	1.00485	1.0465	1.05393	1.05393	0.0343568	0.146444	0.459918	2.44204	0.65839	2.44204	1.03198	201	166	3	60	201	3	107.5	91.9076	0.5084	0.9331	0.9767	0.5628	0.9767	0.24375
XP_054932472.1_zf-C4	AAAGTCAMAVTAGM	1.38922	1.37553	0.973501	1.61272	1.61272	0.266059	0.961528	2.42553	0.235605	0.766095	2.42553	0.937167	77	20	160	46	160	20	75.75	60.8078	0.0232	0.0978	0.0698	0.0279	0.0978	0.035572
XP_050049266.1_Homeobox	WAACA	1.01896	1.0015	1.0017	1.01974	1.01974	0.0102532	2.40773	0.500307	0.159864	1.0397	2.40773	0.98926	9	160	189	24	189	9	95.5	92.19	0.9781	1	1	0.9814	1	0.0117687
XP_050049190.1_Homeobox	WAACA	1.01896	1.0015	1.0017	1.01974	1.01974	0.0102532	2.40773	0.500307	0.159864	1.0397	2.40773	0.98926	8	159	188	23	188	8	94.5	92.19	0.9781	1	1	0.9814	1	0.0117687
XP_054926940.1_Homeobox	HTAATGAB	1.04245	1.03546	1.0372	0.952554	1.04245	0.0430107	0.727009	2.29698	1.01017	0.136021	2.29698	0.912141	103	21	36	167	167	21	81.75	67.0889	0.4003	0.9022	0.8977	0.3674	0.9022	0.298279
XP_050045299.1_Forkhead	TGTTTACATA	1.01632	1.06621	1.05544	1.06143	1.06621	0.0227834	0.379269	2.25442	0.833845	0.470341	2.25442	0.86911	151	22	49	94	151	22	79	56.4447	0.2304	0.7053	0.693	0.2419	0.7053	0.267402
XP_050047227.1_Homeobox	WTAAYGAB	1.08587	1.00178	1.01993	0.928517	1.08587	0.0646996	2.1997	0.338706	0.878578	0.0561108	2.1997	0.950939	10	192	44	198	198	10	111	98.0136	0.5779	0.955	0.9674	0.4884	0.9674	0.249873
XP_050052649.1_PAX	CANTSAWGCG	1.03801	1.03273	0.991721	1.03311	1.03801	0.0215822	0.773913	2.16279	0.170374	0.456878	2.16279	0.882973	93	23	181	96	181	23	98.25	64.66	0.4916	0.9086	0.8744	0.4837	0.9086	0.233603
XP_050036341.1_bZIP_1	GATGACGY	1.15821	1.04381	1.03486	1.01872	1.15821	0.0637248	2.15888	1.36151	0.591075	0.334667	2.15888	0.823371	11	60	76	121	121	11	67	45.3946	0.2921	0.7053	0.6977	0.2558	0.7053	0.24731
XP_054933271.1_Homeobox	TTAATTAR	1.09428	1.05843	1.09458	1.09684	1.09684	0.0184371	1.09312	2.09634	1.63425	0.625384	2.09634	0.639863	64	24	9	67	67	9	41	28.9713	0.26	0.7336	0.7488	0.2605	0.7488	0.277746
XP_050048826.1_Forkhead	GTAAACAA	1.04042	1.08636	1.13333	1.20337	1.20337	0.0695812	0.485107	2.092	1.57779	0.957619	2.092	0.703276	131	25	12	33	131	12	50.25	54.5245	0.1699	0.556	0.5814	0.2	0.5814	0.222141
XP_050030931.1_Homeobox	TGACAG	1.03119	1.00981	1.02757	1.06496	1.06496	0.0230318	0.814736	1.12352	2.07332	0.891607	2.07332	0.58006	90	84	5	34	90	5	53.25	40.8034	0.6216	0.9781	0.9953	0.6558	0.9953	0.201525
XP_050048415.1_HLH	RGCAGCTGCH	0.994522	1.0866	0.959699	0.917183	1.0866	0.0720451	0.267048	2.05334	0.123644	0.13107	2.05334	0.942019	170	26	209	171	209	26	144	80.7341	0.1634	0.5483	0.4977	0.1628	0.5483	0.208813
XP_054922647.1_HLH	TGCGTGAC	1.05787	1.14131	1.01861	0.837935	1.14131	0.128001	0.478593	2.02685	0.337186	0.0986283	2.02685	0.875185	133	27	122	180	180	27	115.5	64.1379	0.0914	0.3166	0.2791	0.0698	0.3166	0.126668
XP_050042754.1_HLH	GTRACAGCTG	0.987828	1.00886	1.09853	1.49065	1.49065	0.234423	0.249198	0.356729	0.817777	2.00166	2.00166	0.802388	182	188	52	4	188	4	106.5	92.7703	0.1055	0.3642	0.4047	0.1674	0.4047	0.146333
XP_050040349.1_HLH	AHCAGCTGG	1.01719	1.02788	1.01059	0.993956	1.02788	0.014213	0.458615	1.99298	0.43386	0.252238	1.99298	0.810941	136	28	103	136	136	28	100.75	50.9338	0.4556	0.9254	0.9163	0.4605	0.9254	0.267231
XP_050048882.1_Homeobox	GCTAATTAC	1.06658	1.08298	1.02681	0.757655	1.08298	0.152403	0.64015	1.98038	0.430733	0.0221751	1.98038	0.847784	113	29	106	215	215	29	115.75	76.3299	0.1634	0.5547	0.5209	0.1163	0.5547	0.230972
XP_054930050.1_HMG_box	NAACAATAACATTGTTN	0	1.3	6.66667	6.71429	6.71429	3.52768	0	0.341877	1.93912	0.879446	1.93912	0.847229	261	191	6	36	261	6	123.5	122.372	0	0.0026	0.014	0.0047	0.014	0.00609446
XP_050041853.1_zf-C2H2,zf-C2H2,zf-C2H2	VRCCMCGCCCN	1.22477	1.14431	1.00353	1.29944	1.29944	0.126637	1.46097	1.93652	0.289718	0.965437	1.93652	0.704455	31	31	137	31	137	31	57.5	53	0.1068	0.2934	0.2558	0.1163	0.2934	0.0954591
XP_050023735.1_zf-C2H2,zf-C2H2,zf-C2H2	VRCCMCGCCCN	1.22477	1.14431	1.00353	1.29944	1.29944	0.126637	1.46097	1.93652	0.289718	0.965437	1.93652	0.704455	30	30	138	30	138	30	57	54	0.1068	0.2934	0.2558	0.1163	0.2934	0.0954591
XP_050043990.1_T-box	NYVACACSTN	1.00522	1.00809	1.00969	1.06064	1.06064	0.0265511	0.393167	1.92827	0.899424	1.36282	1.92827	0.654857	150	32	41	11	150	11	58.5	62.2816	0.8082	0.9974	1	0.8465	1	0.100163
XP_050029892.1_Forkhead	GTAAACA	1.02302	1.01037	1.00958	1.0475	1.0475	0.0176944	0.740472	1.92523	0.631464	0.779124	1.92523	0.607332	101	33	68	45	101	33	61.75	29.9263	0.7066	0.9936	0.9907	0.7256	0.9936	0.159571
XP_050033586.1_Homeobox	NTAAYGAB	1.06664	1.02629	1	0.914259	1.06664	0.0644739	1.20864	1.92392	0.254497	0.0589338	1.92392	0.868295	43	34	154	196	196	34	106.75	80.7357	0.453	0.9292	0.8977	0.386	0.9292	0.286779
XP_050049969.1_Homeobox	CGTTAATTGCT	1.36128	1.16308	1.2488	1.0814	1.36128	0.11983	1.76367	1.8957	1.39886	0.363591	1.8957	0.693826	18	35	20	120	120	18	48.25	48.4312	0.0682	0.2432	0.2605	0.0558	0.2605	0.109954
XP_050048722.1_Homeobox	STAATTRS	1.07726	1.03795	1.06515	1.08106	1.08106	0.0194889	1.16565	1.89048	1.62339	0.667511	1.89048	0.537257	57	36	10	59	59	10	40.5	22.84	0.3681	0.8507	0.8698	0.3721	0.8698	0.2831
XP_050034781.2_Homeobox	BTAAWTGN	1.03805	1.00696	1.00817	1.06465	1.06465	0.0275175	1.6716	1.87702	0.758712	1.46401	1.87702	0.486252	20	37	56	8	56	8	30.25	20.8866	0.8211	0.9987	1	0.8465	1	0.0961427
XP_050039946.1_Homeobox	CGTCGTAAAYSB	0.991667	1.12227	0.939414	1.01418	1.12227	0.0769221	0.261141	1.86443	0.127943	0.295103	1.86443	0.821358	173	38	206	131	206	38	137	72.7874	0.0952	0.3488	0.2884	0.093	0.3488	0.131943
XP_050026730.1_bZIP_1	GTKACGTCAT	1.31133	1.03482	1.09556	1.18236	1.31133	0.119944	1.85227	0.50465	0.604972	0.561977	1.85227	0.648838	12	158	74	77	158	12	80.25	59.8686	0.0914	0.2407	0.2465	0.0791	0.2465	0.0915918
XP_050030636.1_Ets	VACCGGAAGTN	1.01209	0.93925	1.13571	1.55638	1.55638	0.27587	0.31912	0.0723969	0.843834	1.821	1.821	0.774566	160	233	48	5	233	5	111.5	104.066	0.0837	0.2381	0.2837	0.1256	0.2837	0.0936866
XP_054919848.1_Homeobox	HTAACGAS	1.08785	1.02248	1.00067	0.900901	1.08785	0.0774782	1.81535	1.47486	0.264442	0.0390474	1.81535	0.87816	13	54	148	204	204	13	104.75	87.0148	0.4916	0.9189	0.893	0.4	0.9189	0.268495
XP_050049570.1_bZIP_1	TKDYGCAAYN	1.0532	1.00741	1.0144	1.03563	1.0532	0.0208303	1.81101	1.25728	1.33285	0.622778	1.81101	0.488165	14	66	25	68	68	14	43.25	27.8014	0.7246	0.9923	1	0.7209	1	0.157886
XP_050034039.1_Homeobox	NTAACGAC	1.10065	1.02977	1.03188	0.926363	1.10065	0.0718567	1.7945	1.66813	0.828634	0.0863377	1.7945	0.797105	15	44	50	188	188	15	74.25	77.3579	0.4221	0.8855	0.8837	0.3535	0.8855	0.288193
XP_054926787.1_Homeobox	NTAACGAC	1.10065	1.02977	1.03188	0.926363	1.10065	0.0718567	1.7945	1.66813	0.828634	0.0863377	1.7945	0.797105	16	45	51	187	187	16	74.75	76.3779	0.4221	0.8855	0.8837	0.3535	0.8855	0.288193
XP_054927269.1_HLH	NCACGTGMHH	1.07918	1.02007	1.00752	0.905969	1.07918	0.0719493	1.76367	1.12091	0.362896	0.0377402	1.76367	0.775011	17	86	115	205	205	17	105.75	77.8947	0.5302	0.8945	0.8837	0.4326	0.8945	0.238775
XP_054927170.1_Pou,Homeobox	NYATAATTAN	0.893016	1.02552	1.04564	1.0279	1.04564	0.0705752	0.00146488	1.72675	1.5044	0.418052	1.72675	0.834229	239	39	18	109	239	18	101.25	99.7342	0.4015	0.9202	0.9302	0.4605	0.9302	0.28637
XP_050049548.1_bZIP_1	RTKDCGCAAT	1.10733	1.03669	1.03951	1.03457	1.10733	0.0352614	1.66465	1.72545	0.872932	0.41397	1.72545	0.63588	21	40	45	110	110	21	54	38.7384	0.3642	0.8391	0.8419	0.3442	0.8419	0.280886
XP_054918881.1_TCR,TCR	NDWTTYAAAH	0.976211	1.01634	1.02176	0.971115	1.02176	0.0263796	0.102146	1.72328	1.00279	0.147269	1.72328	0.77331	214	41	37	166	214	37	114.5	89.37	0.5663	0.9704	0.9721	0.5581	0.9721	0.23619
XP_050025804.1_HLH	GCACGTGTC	1.05078	1.06431	0.950797	0.842932	1.06431	0.102838	0.662299	1.70895	0.0871629	0.035686	1.70895	0.777365	111	42	215	206	215	42	143.5	82.4156	0.269	0.619	0.5488	0.2093	0.619	0.202566
XP_050047836.1_Forkhead	TWDAYATAAACAWRAW	1.0245	1.13516	0.84973	0.845455	1.13516	0.141499	0.349477	1.70634	0.0417922	0.116999	1.70634	0.779539	154	43	230	173	230	43	150	78.3028	0.0669	0.278	0.2047	0.0558	0.278	0.108241
XP_054922558.1_zf-C2H2,zf-C2H2,zf-C2H2,zf-C2H2,zf-C2H2	WTCACTTTCACTT	0.85258	1.02014	1.34339	1.22196	1.34339	0.21706	0.0852954	0.375534	1.64511	0.533748	1.64511	0.682541	216	186	8	79	216	8	122.25	96.2233	0.0347	0.157	0.2093	0.0512	0.2093	0.0839837
XP_050040430.1_PAX,Homeobox	TCACGCHTCACYGCACN	2.02857	0.787172	0.675362	0	2.02857	0.845359	1.62035	0.0514639	0.0624081	0	1.62035	0.791664	22	236	223	260	260	22	185.25	109.907	0.0142	0.027	0.0233	0	0.027	0.0120204
XP_054930254.1_PAX,Homeobox	TCACGCHTCACYGCACN	2.02857	0.787172	0.675362	0	2.02857	0.845359	1.62035	0.0514639	0.0624081	0	1.62035	0.791664	23	237	222	227	237	23	177.25	103.022	0.0142	0.027	0.0233	0	0.027	0.0120204
XP_050049083.1_Homeobox	NTAAYGAB	1.05386	1.00255	1.00849	0.938233	1.05386	0.0475822	1.60298	0.424914	0.535051	0.0466432	1.60298	0.667349	24	174	85	201	201	24	121	81.4739	0.677	0.9833	0.986	0.6	0.986	0.20231
XP_054919827.1_Homeobox	CTAAACGG	1.06582	1.03131	1.03425	0.971688	1.06582	0.0392915	1.05577	1.59994	0.815605	0.188527	1.59994	0.584979	68	46	53	151	151	46	79.5	48.5421	0.3951	0.8662	0.8605	0.3535	0.8662	0.282873
XP_050050131.1_zf-C2H2,zf-C2H2,zf-C2H2,zf-C2H2	TMCGCCCACGCAC	2.31818	1.925	2.44737	2.04348	2.44737	0.240966	0.984111	1.58952	1.07488	0.404068	1.58952	0.485742	75	47	31	111	111	31	66	35.0809	0.0051	0.0154	0.0186	0.0047	0.0186	0.00710891
XP_050028232.1_HLH	TCACGTG	1.07979	1.04126	1.00843	0.927657	1.07979	0.0646974	1.2069	1.57519	0.344656	0.100235	1.57519	0.698406	44	48	117	179	179	44	97	64.1197	0.3681	0.7773	0.7535	0.3116	0.7773	0.246963
XP_050041887.1_DM	TGTAWCWWWT	0.907946	1.0144	1.03072	1.17164	1.17164	0.108317	0.00907241	0.735261	0.789113	1.54479	1.54479	0.627397	238	136	54	6	238	6	108.5	101.658	0.3462	0.8662	0.8791	0.4512	0.8791	0.277022
XP_054922164.1_Runt	CWAACCACAAAAACCACGAAH	0	0	47	0	47	23.5	0	0	1.54088	0	1.54088	0.77044	247	258	14	240	258	14	189.75	117.401	0	0	0.0047	0	0.0047	0.00235
XP_050026652.1_Runt	CWAACCACAAAAACCACGAAH	0	0	47	0	47	23.5	0	0	1.54088	0	1.54088	0.77044	242	254	15	225	254	15	184	113.293	0	0	0.0047	0	0.0047	0.00235
XP_050052105.2_zf-C2H2,zf-C2H2,zf-C2H2,zf-C2H2,zf-C2H2,zf-C2H2	ATAAATCACAGCAYNC	3.04762	1.23404	2.42708	4.04348	4.04348	1.17597	1.5348	0.499439	1.22428	1.05751	1.5348	0.434056	27	161	28	20	161	20	59	68.0931	0.0064	0.0116	0.0233	0.0093	0.0233	0.00741193
XP_050050367.1_Homeobox	TAATTGNWNNNNNNNCAATTR	0.619048	1.45091	1.20741	2.05882	2.05882	0.596158	0.062799	1.52959	0.440375	0.738735	1.52959	0.622615	221	50	102	52	221	50	106.25	80.193	0.0039	0.0399	0.0326	0.014	0.0399	0.0165624
XP_050042938.1_T-box	KNAGGTGTGAAW	0.834234	1.14397	0.921748	1.08423	1.14397	0.143017	0.0535051	1.50657	0.131114	0.372798	1.50657	0.674234	224	52	203	118	224	52	149.25	79.3951	0.0463	0.2201	0.1814	0.0605	0.2201	0.0867212
XP_054927866.1_Homeobox	HTAATCCB	1.08458	1.03251	1.02007	0.894838	1.08458	0.0804499	1.20256	1.50657	0.509427	0.0620173	1.50657	0.655419	51	51	90	195	195	51	96.75	68.0312	0.3411	0.8417	0.8233	0.2791	0.8417	0.302761
XP_054929710.1_zf-C4	AGGTCA	1.09576	1.02109	1.06019	1.15592	1.15592	0.0572511	1.49224	0.8738	1.32807	1.21385	1.49224	0.261719	28	116	26	18	116	18	47	46.2025	0.3719	0.8134	0.8419	0.3907	0.8419	0.258077
XP_050035425.1_Homeobox	NTAATBGNB	1.03037	1.00353	1.00202	1.07377	1.07377	0.0335307	1.10745	0.654047	0.249415	1.48616	1.48616	0.537812	63	147	156	7	156	7	93.25	71.1354	0.7735	0.9936	0.9907	0.8093	0.9936	0.116827
XP_050035959.1_Ets	NRCCGGAART	1.00568	1.02175	0.979495	1.04974	1.04974	0.0294229	0.344092	1.48008	0.0720495	0.577177	1.48008	0.610447	156	53	219	74	219	53	125.5	76.5528	0.4955	0.9254	0.8837	0.5023	0.9254	0.234836
XP_054927575.1_Homeobox	NDYGATACGY	1.09783	1.02782	0.919499	1.02843	1.09783	0.0736656	1.47747	1.09051	0.00602801	0.383091	1.47747	0.666537	29	89	241	114	241	29	118.25	89.2688	0.3591	0.7979	0.7116	0.3256	0.7979	0.24108
XP_050046291.1_zf-C2H2,zf-C2H2,zf-C2H2	MTCACGCCCMCC	1.37857	1.32008	0.6	0	1.37857	0.65391	0.862943	1.47139	0.0283377	0	1.47139	0.710612	86	55	235	242	242	55	154.5	97.8587	0.0193	0.0631	0.0279	0	0.0631	0.0264007
XP_050045295.1_zf-C4	NRAGGTCAN	1.10517	1.01743	1.01656	1.18519	1.18519	0.0808978	1.44577	0.667511	0.432601	1.312	1.44577	0.491086	32	143	104	14	143	14	73.25	60.6156	0.3205	0.7645	0.7674	0.3488	0.7674	0.249282
XP_050034041.1_Homeobox	BTAATKRC	1.04408	1.0027	1.02484	1.07009	1.07009	0.028633	1.02624	0.397683	1.44055	0.860337	1.44055	0.431328	71	181	19	41	181	19	78	71.8981	0.5779	0.9653	0.986	0.6	0.986	0.223603
XP_054922902.1_zf-C4	AAAAGTCAAM	1.21481	1.12793	1.13355	0.250896	1.21481	0.455666	1.03275	1.42231	0.75741	0.000184141	1.42231	0.600811	70	56	57	224	224	56	101.75	81.7491	0.0656	0.2407	0.2419	0.014	0.2419	0.118229
XP_050049673.1_zf-C4	CAAGGTCAT	1.16902	1.04717	0.954453	1.05486	1.16902	0.0878712	1.40407	0.875103	0.127205	0.393254	1.40407	0.562306	33	115	208	112	208	33	117	71.5681	0.157	0.4595	0.4233	0.1442	0.4595	0.168624
XP_050047835.1_Forkhead	RTAAACAAACAH	1.0479	1.05963	1.00759	1.1655	1.1655	0.0673575	0.538959	1.4019	0.318729	0.805616	1.4019	0.468166	122	57	125	43	125	43	86.75	42.8359	0.175	0.574	0.5442	0.2	0.574	0.21513
XP_050047216.1_Forkhead	YAWATAAACAAHB	1.00205	1.08666	1.01143	0.751515	1.08666	0.145932	0.293626	1.40147	0.32242	0.0405588	1.40147	0.604708	163	58	124	202	202	58	136.75	61.4024	0.0978	0.3925	0.3628	0.0744	0.3925	0.169033
XP_050036783.1_Homeobox	TGACAGCTGTCA	2.14583	1.31019	0.633484	1.82353	2.14583	0.659989	1.39799	0.895515	0.0675762	0.518548	1.39799	0.564717	34	110	221	81	221	34	111.5	79.4334	0.0103	0.0283	0.014	0.0093	0.0283	0.00878574
XP_050036669.2_zf-C2H2,zf-C2H2,zf-C2H2,zf-C2H2,zf-C2H2	GTGAACGYYDHHVCTACAC	0	0	23.5	0	23.5	11.75	0	0	1.39756	0	1.39756	0.69878	260	261	21	261	261	21	200.75	119.834	0	0	0.0047	0	0.0047	0.00235
XP_050044744.1_Homeobox	YTAAGTGC	1.06795	1.01557	0.999892	1.0267	1.06795	0.0291054	1.38497	1.14437	0.244638	0.419138	1.38497	0.552042	36	81	158	108	158	36	95.75	51.0319	0.5045	0.9395	0.9256	0.4884	0.9395	0.251932
XP_050026004.1_zf-C2H2,zf-C2H2,zf-C2H2	GCCACGCCCCCH	1.46491	1.35457	1.04202	1.52459	1.52459	0.214872	0.92939	1.38062	0.297361	0.570229	1.38062	0.468749	80	59	135	76	135	59	87.5	32.9495	0.0167	0.0489	0.0372	0.0186	0.0489	0.0154425
XP_050049439.1_Homeobox	TTAATKAC	1.03086	1.01777	1.04038	1.14246	1.14246	0.0571516	0.613658	1.12352	1.31461	1.37454	1.37454	0.34561	115	85	27	9	115	9	59	49.4503	0.4376	0.9163	0.9302	0.4884	0.9302	0.266594
XP_054933393.1_ARID	NDATHAAAN	1.00049	1.00372	1.00141	1.05877	1.05877	0.0284808	0.291455	0.985414	0.204292	1.36716	1.36716	0.559349	164	103	169	10	169	10	111.5	74.0203	0.816	0.9987	0.9953	0.8558	0.9987	0.0944299
XP_054933538.1_E2F_TDP	SSGCGGGAAVN	1.15959	1.12772	0.851475	0.825375	1.15959	0.177025	0.941116	1.35847	0.0565451	0.0968911	1.35847	0.642753	79	61	225	182	225	61	136.75	79.3909	0.0901	0.2278	0.1674	0.0605	0.2278	0.0757616
XP_050022475.1_Homeobox	CTAATCCS	1.12272	1.01643	1.14867	0.85	1.14867	0.135627	0.862075	0.436466	1.35152	0.0952842	1.35152	0.543179	87	170	23	183	183	23	115.75	75.0439	0.1171	0.4144	0.4605	0.0884	0.4605	0.194507
XP_054933935.1_Homeobox	CTAATCCC	1.04657	1.01385	1.13831	0.789474	1.13831	0.148073	0.472512	0.418443	1.34675	0.0488581	1.34675	0.549967	134	176	24	200	200	24	133.5	77.9295	0.1236	0.4466	0.493	0.093	0.493	0.209942
XP_050034652.2_Ets	GACCGGAAGTR	0.967442	0.897769	1.00655	1.32752	1.32752	0.190521	0.186443	0.00709637	0.30266	1.32938	1.32938	0.594553	193	249	133	13	249	13	147	101.114	0.1248	0.3179	0.3535	0.1674	0.3535	0.111787
XP_054918796.1_Homeobox	NNNWRATTRN	1.02159	1.0021	1.00261	1.01098	1.02159	0.00913712	1.31418	0.682277	0.241207	0.431037	1.31418	0.467637	37	141	159	102	159	37	109.75	54.0208	0.9086	1	1	0.9023	1	0.054649
XP_050026421.1_Forkhead	TCRTAAACA	1.07173	1.03073	1.01169	0.973393	1.07173	0.0408989	1.04969	1.29289	0.390908	0.198429	1.29289	0.521716	69	62	111	150	150	62	98	40.8656	0.3526	0.8185	0.8047	0.3256	0.8185	0.273079
XP_054927227.1_HMG_box	WNTGCTGACT	1.09727	0.987409	1.03024	1.2746	1.2746	0.126502	0.854692	0.186225	0.457746	1.28768	1.28768	0.480244	89	208	99	15	208	15	102.75	79.5419	0.1647	0.5019	0.5349	0.2047	0.5349	0.193821
XP_050037020.1_Homeobox	TGAYAC	1.04554	1.02382	1.0061	0.981567	1.04554	0.0271124	0.800405	1.28421	0.339141	0.211284	1.28421	0.48773	91	63	119	146	146	63	104.75	35.7619	0.4247	0.8855	0.8744	0.4047	0.8855	0.268774
XP_050041891.1_DM	WTGTATCWAW	1.00674	1.03635	0.946645	1.05582	1.05582	0.0476465	0.329282	1.27335	0.0407281	0.475987	1.27335	0.527624	159	64	231	93	231	64	136.75	74.3522	0.269	0.7555	0.6884	0.2837	0.7555	0.258791
XP_050040940.1_Ets	AAACCGGAAGTA	1.23404	0.948718	1.36482	2.47872	2.47872	0.670979	0.505519	0.203337	0.659693	1.26988	1.26988	0.448835	129	205	63	16	205	16	103.25	82.1558	0.0116	0.0296	0.0419	0.0233	0.0419	0.0126357
XP_054932921.1_bZIP_1	GRTGACRTCAYC	1.32326	1.01188	1.24677	1.70122	1.70122	0.286145	1.17737	0.325504	0.895081	1.26988	1.26988	0.42531	54	193	43	17	193	17	76.75	79.0374	0.0438	0.1107	0.1349	0.0558	0.1349	0.0435654
XP_050038911.2_Homeobox	HTAAYGAB	1.07199	1.00564	0.999091	0.941496	1.07199	0.0534008	1.26771	0.447323	0.246288	0.107705	1.26771	0.519367	38	168	157	174	174	38	134.25	64.5517	0.4363	0.8919	0.8791	0.3814	0.8919	0.276155
XP_050024926.1_HLH	NCACGTGNN	1.04446	1.01686	1.00399	1.03398	1.04446	0.0179526	1.06663	1.26032	0.315645	0.502044	1.26032	0.449295	66	65	126	85	126	65	85.5	28.5248	0.592	0.9408	0.9302	0.5721	0.9408	0.204272
XP_050044836.1_zf-C2H2,zf-C2H2,zf-C2H2	NGCCACGCCCCCC	1.56911	1.30711	0.939394	2.05147	2.05147	0.467605	1.19865	1.24556	0.208418	1.12005	1.24556	0.492564	52	67	167	19	167	19	76.25	63.7358	0.0193	0.0515	0.0372	0.0279	0.0515	0.0137815
XP_050044003.1_T-box	AGGTGTGA	1.18163	0.980274	0.999194	1.20418	1.20418	0.117915	1.23644	0.171763	0.275951	0.72918	1.23644	0.486516	39	214	141	54	214	39	112	81.523	0.1158	0.3578	0.3721	0.1209	0.3721	0.142509
XP_054932107.1_T-box	AGGTGTGA	1.18163	0.980274	0.999194	1.20418	1.20418	0.117915	1.23644	0.171763	0.275951	0.72918	1.23644	0.486516	40	213	142	55	213	40	112.5	80.6908	0.1158	0.3578	0.3721	0.1209	0.3721	0.142509
XP_054929576.1_HLH	ATCACGYGA	1.08491	1.03073	1.02252	0.977052	1.08491	0.0442318	1.23253	1.12699	0.498136	0.212327	1.23253	0.492023	41	83	92	145	145	41	90.25	42.7346	0.3488	0.7748	0.7628	0.3023	0.7748	0.25666
XP_050039468.1_Homeobox	ATTAATTA	0.927106	1.04202	1.05326	1.0633	1.0633	0.063475	0.05876	1.22471	0.778256	0.476855	1.22471	0.491712	223	68	55	91	223	55	109.25	77.2803	0.2124	0.6795	0.6744	0.2419	0.6795	0.25998
XP_054928463.1_HLH	VCACGTGGN	1.02281	1.00987	0.998562	0.980518	1.02281	0.0179328	0.743078	1.22384	0.182317	0.159386	1.22384	0.508645	96	71	173	158	173	71	124.5	48.816	0.713	0.982	0.9721	0.6744	0.982	0.164399
XP_050050601.2_HLH	VCACGTGGN	1.02281	1.00987	0.998562	0.980518	1.02281	0.0179328	0.743078	1.22384	0.182317	0.159386	1.22384	0.508645	98	72	177	159	177	72	126.5	49.6286	0.713	0.982	0.9721	0.6744	0.982	0.164399
XP_050033968.1_HLH	VCACGTGGN	1.02281	1.00987	0.998562	0.980518	1.02281	0.0179328	0.743078	1.22384	0.182317	0.159386	1.22384	0.508645	97	73	176	160	176	73	126.5	49.3457	0.713	0.982	0.9721	0.6744	0.982	0.164399
XP_050031701.1_HLH	VCACGTGGN	1.02281	1.00987	0.998562	0.980518	1.02281	0.0179328	0.743078	1.22384	0.182317	0.159386	1.22384	0.508645	100	69	175	161	175	69	126.25	50.1689	0.713	0.982	0.9721	0.6744	0.982	0.164399
XP_050031698.1_HLH	VCACGTGGN	1.02281	1.00987	0.998562	0.980518	1.02281	0.0179328	0.743078	1.22384	0.182317	0.159386	1.22384	0.508645	99	70	174	162	174	70	126.25	49.8824	0.713	0.982	0.9721	0.6744	0.982	0.164399
XP_050049689.1_Homeobox	TTAAYGAD	1.04644	1.00557	1.01391	0.953659	1.04644	0.0384397	1.2208	0.632767	0.704426	0.0883355	1.2208	0.463322	42	150	59	186	186	42	109.25	69.7585	0.6332	0.9743	0.9767	0.5721	0.9767	0.216708
XP_050049516.1_T-box	TTCACACCTARGTGTGAA	0	13	0	0	13	6.5	0	1.21559	0	0	1.21559	0.607795	246	74	246	239	246	74	201.25	84.8975	0	0.0013	0	0	0.0013	0.00065
XP_050047272.1_T-box	TTCACACCTARGTGTGAA	0	13	0	0	13	6.5	0	1.21559	0	0	1.21559	0.607795	244	75	248	237	248	75	201	84.1229	0	0.0013	0	0	0.0013	0.00065
XP_050025651.1_HLH	NWGCACGTGAYN	1.13965	1.0486	1.00659	0.93163	1.13965	0.0867627	1.2056	0.879012	0.307176	0.162296	1.2056	0.488533	45	113	129	156	156	45	110.75	47.289	0.1673	0.4466	0.4279	0.1349	0.4466	0.165913
XP_054921563.1_HLH	NWGCACGTGAYN	1.13965	1.0486	1.00659	0.93163	1.13965	0.0867627	1.2056	0.879012	0.307176	0.162296	1.2056	0.488533	46	111	128	155	155	46	110	46.3537	0.1673	0.4466	0.4279	0.1349	0.4466	0.165913
XP_054921568.1_HLH	NWGCACGTGAYN	1.13965	1.0486	1.00659	0.93163	1.13965	0.0867627	1.2056	0.879012	0.307176	0.162296	1.2056	0.488533	47	112	127	154	154	47	110	45.4533	0.1673	0.4466	0.4279	0.1349	0.4466	0.165913
XP_054919104.1_Homeobox	TAATTRSATTA	1.18609	1.10758	1.00275	1.159	1.18609	0.0809108	0.889001	1.2043	0.285158	0.47729	1.2043	0.412697	84	76	139	90	139	76	97.25	28.418	0.0631	0.2471	0.2186	0.0605	0.2471	0.0994445
XP_050036173.1_Forkhead	AAACAATAAYATT	0.790984	1.18269	1.30844	1.45882	1.45882	0.286047	0.071702	1.203	1.01755	0.727009	1.203	0.495754	220	77	35	56	220	35	97	83.7735	0.0193	0.1107	0.1209	0.0372	0.1209	0.051242
XP_050048522.1_HLH	SSCACGYGHC	1.06126	1.02413	0.999263	0.887551	1.06126	0.0748047	1.203	1.08139	0.257754	0.0282899	1.203	0.586535	49	97	153	212	212	49	127.75	70.4338	0.4903	0.8404	0.814	0.3907	0.8404	0.22719
XP_050025628.1_HLH	SSCACGYGHC	1.06126	1.02413	0.999263	0.887551	1.06126	0.0748047	1.203	1.08139	0.257754	0.0282899	1.203	0.586535	48	98	151	211	211	48	127	70.0333	0.4903	0.8404	0.814	0.3907	0.8404	0.22719
XP_050052784.1_HLH	SSCACGYGHC	1.06126	1.02413	0.999263	0.887551	1.06126	0.0748047	1.203	1.08139	0.257754	0.0282899	1.203	0.586535	50	96	152	213	213	50	127.75	70.4953	0.4903	0.8404	0.814	0.3907	0.8404	0.22719
XP_050040067.1_zf-C2H2,zf-C2H2,zf-C2H2	GRCCACGCCCA	1.28846	1.18531	0.918771	1.34783	1.34783	0.189821	0.916796	1.20126	0.166856	0.610184	1.20126	0.442836	82	78	182	69	182	69	102.75	53.1123	0.0335	0.1081	0.0837	0.0372	0.1081	0.0363814
XP_050044800.1_SRF-TF	CYAWATWTGG	1.12358	1.07914	1.01594	1.31699	1.31699	0.129797	0.794325	1.19474	0.338272	1.04014	1.19474	0.374032	92	79	121	22	121	22	78.5	41.5572	0.0991	0.3668	0.3442	0.1209	0.3668	0.142318
XP_054919254.1_zf-C4	AAGGTCA	1.04505	1.05213	0.985007	1.14877	1.14877	0.0677472	0.521153	1.17694	0.207593	0.742209	1.17694	0.407398	128	80	168	51	168	51	106.75	51.726	0.1763	0.5611	0.5256	0.2	0.5611	0.205814
XP_050049369.1_ARID	NNNAWATTNN	1.01694	1.00241	1.00271	1.00755	1.01694	0.00678062	1.16782	0.809959	0.25137	0.378879	1.16782	0.418776	55	125	155	115	155	55	112.5	41.9325	0.9305	1	1	0.9209	1	0.0430758
XP_050034410.1_HLH	NATCACGTGRN	1.12871	1.0581	0.953909	0.749356	1.12871	0.165195	1.15479	1.01972	0.132938	0.0194086	1.15479	0.588176	58	100	201	218	218	58	144.25	77.5817	0.1789	0.4389	0.3953	0.1163	0.4389	0.158682
XP_054926909.1_Homeobox	TGACAGCTGTCA	2.28571	1.32353	0.664286	1.51613	2.28571	0.667358	1.13829	0.736129	0.0940682	0.315428	1.13829	0.462553	59	135	214	129	214	59	134.25	63.3792	0.0064	0.018	0.0093	0.0047	0.018	0.00591326
XP_050040280.1_zf-C2H2,zf-C2H2,zf-C2H2	MVDGCCACACCCAYH	1.2716	1.30746	0.806358	1.59091	1.59091	0.324893	0.528971	1.12917	0.122124	0.529405	1.12917	0.41488	124	82	210	80	210	80	124	60.8167	0.0103	0.0438	0.0279	0.014	0.0438	0.0152199
XP_050049089.1_Homeobox	SSTAATTAGB	1.13117	1.03276	1.09431	0.87795	1.13117	0.111703	1.12699	0.733089	1.04578	0.0984111	1.12699	0.467068	60	138	33	181	181	33	103	68.4544	0.1673	0.5328	0.5581	0.1302	0.5581	0.229767
XP_054929691.1_CBFB_NFYA	HCTGATTGGYTAVT	1.95652	1.08427	1.32386	2.02174	2.02174	0.464455	1.12526	0.385132	0.485107	0.575006	1.12526	0.33097	61	184	94	75	184	61	103.5	55.3444	0.009	0.0193	0.0233	0.0093	0.0233	0.00720341
XP_054932882.1_Homeobox	NTAATTSGATTAS	1.42778	1.11345	1.04739	1.06897	1.42778	0.177729	1.12091	0.736998	0.344352	0.286852	1.12091	0.387964	62	134	118	132	134	62	111.5	33.7589	0.0257	0.0952	0.0884	0.0186	0.0952	0.0404122
XP_050044718.1_zf-C2H2,zf-C2H2,zf-C2H2	GCCACGCCCMCY	1.11453	1.15248	1.05059	1.5	1.5	0.201502	0.528536	1.11266	0.368065	0.962397	1.11266	0.351831	125	87	113	32	125	32	89.25	41.331	0.0399	0.13	0.1163	0.0558	0.13	0.0443108
XP_050033143.1_LAG1-DNAbind	MGKTTCCCACAVT	1.08397	1.22575	1.40497	0	1.40497	0.632894	0.359856	1.10875	0.994534	0	1.10875	0.526357	153	88	38	252	252	38	132.75	92.3954	0.0142	0.0695	0.0791	0	0.0791	0.0394239
XP_050033342.1_zf-C4	SAGGTCAN	1.06999	1.03449	1.05939	1.15558	1.15558	0.0526257	0.86772	1.08964	0.968042	0.990626	1.08964	0.0910672	85	90	39	29	90	29	60.75	31.2237	0.2767	0.7169	0.7349	0.3023	0.7349	0.252279
XP_054933970.1_HLH	RGCAGCTGCY	1.03337	1.07522	0.954208	1.02687	1.07522	0.0502674	0.396641	1.08487	0.151221	0.31938	1.08487	0.410874	149	95	195	124	195	95	140.75	42.3665	0.0991	0.3488	0.3209	0.107	0.3488	0.134352
XP_054921277.1_HLH	RGCAGCTGCY	1.03337	1.07522	0.954208	1.02687	1.07522	0.0502674	0.396641	1.08487	0.151221	0.31938	1.08487	0.410874	148	94	194	125	194	94	140.25	42.1139	0.0991	0.3488	0.3209	0.107	0.3488	0.134352
XP_054917090.1_HLH	RGCAGCTGCY	1.03337	1.07522	0.954208	1.02687	1.07522	0.0502674	0.396641	1.08487	0.151221	0.31938	1.08487	0.410874	147	93	196	128	196	93	141	42.9496	0.0991	0.3488	0.3209	0.107	0.3488	0.134352
XP_050048445.1_HLH	RGCAGCTGCY	1.03337	1.07522	0.954208	1.02687	1.07522	0.0502674	0.396641	1.08487	0.151221	0.31938	1.08487	0.410874	146	92	197	126	197	92	140.25	43.9118	0.0991	0.3488	0.3209	0.107	0.3488	0.134352
XP_050025009.1_HLH	RGCAGCTGCY	1.03337	1.07522	0.954208	1.02687	1.07522	0.0502674	0.396641	1.08487	0.151221	0.31938	1.08487	0.410874	145	91	198	127	198	91	140.25	44.5674	0.0991	0.3488	0.3209	0.107	0.3488	0.134352
XP_050047222.1_zf-C2H2,zf-C2H2,zf-C2H2,zf-C2H2,zf-C2H2	CACCTGT	1.09488	1.0291	1.00923	1.12473	1.12473	0.0543401	1.05751	0.818645	0.339097	0.757844	1.05751	0.298885	67	123	120	48	123	48	89.5	37.7757	0.2458	0.6577	0.6558	0.2651	0.6577	0.231826
XP_054924594.1_zf-C4	NAGGTCAH	1.0474	1.01858	1.04305	1.17086	1.17086	0.0684442	0.609749	0.602801	0.680539	1.03362	1.03362	0.204336	116	153	60	25	153	25	88.5	57.0409	0.2497	0.6744	0.693	0.2837	0.693	0.241274
XP_050044657.2_Homeobox	WTAATTTAATTAW	0.886364	1.14444	1.82123	2.38462	2.38462	0.676932	0.175498	0.47729	1.02667	0.678368	1.02667	0.357307	198	165	34	58	198	34	113.75	79.9849	0.0039	0.0206	0.0326	0.0093	0.0326	0.0127355
XP_050035997.1_Ets	NACCGGAARY	1.0016	1.0185	0.950517	1.07593	1.07593	0.0516949	0.302443	1.02407	0.0120777	0.730049	1.02407	0.448513	162	99	238	53	238	53	138	80.2538	0.4389	0.8919	0.8279	0.4605	0.8919	0.238429
XP_050025649.1_zf-C2H2,zf-C2H2,zf-C2H2,zf-C2H2,zf-C2H2,zf-C2H2,zf-C2H2,zf-C2H2,zf-C2H2	TCCCCTGGGG	0.969112	0.898722	0.992726	1.42011	1.42011	0.236687	0.221924	0.0317339	0.26036	1.02233	1.02233	0.437078	185	245	150	26	245	26	151.5	92.4067	0.0502	0.1828	0.2047	0.0791	0.2047	0.0759917
XP_050052000.1_Homeobox	TGTCAAAN	1	1.02593	1.02354	1.07335	1.07335	0.0307437	0.288372	1.01885	0.540697	0.595418	1.01885	0.303104	167	101	84	72	167	72	106	42.3714	0.3102	0.7992	0.8	0.3395	0.8	0.274358
XP_050040097.1_Homeobox	TAATTAGATTA	1.24731	1.1139	1.14806	1.8011	1.8011	0.320703	0.678802	0.743946	0.541565	1.0106	1.0106	0.196898	109	131	83	28	131	28	87.75	44.4025	0.0232	0.0978	0.0977	0.0326	0.0978	0.0405101
XP_050044275.1_HMG_box	ATTGTNNNN	1.01446	1.0018	1.002	1.013	1.01446	0.0068565	1.008	0.591509	0.187832	0.512033	1.008	0.337454	72	154	172	82	172	72	120	50.3587	0.9331	1	1	0.9349	1	0.0381122
XP_054927105.1_HLH	CACGTGACC	1.16023	1.10166	0.84573	0.724299	1.16023	0.207168	0.890738	1.00583	0.0573269	0.0515508	1.00583	0.518202	83	102	224	199	224	83	152	69.8904	0.0811	0.2059	0.1535	0.0465	0.2059	0.0716572
XP_050049179.1_Homeobox	TACGTGWWWWWWCGCGTW	1.925	1.36872	0.540698	1.20513	1.925	0.569927	0.993231	0.950671	0.0529405	0.247895	0.993231	0.481257	74	106	226	137	226	74	135.75	65.4338	0.0077	0.0245	0.0093	0.0047	0.0245	0.00884138
XP_050036374.1_Homeobox	NTAATBNVATTAN	1.086	1.08085	1.0012	0.950596	1.086	0.0654617	0.525062	0.982374	0.282118	0.212457	0.982374	0.348073	127	104	140	144	144	104	128.75	18.0254	0.0644	0.2754	0.2512	0.0558	0.2754	0.117785
XP_050043140.1_Forkhead	VNMAACANN	1.01165	1.00271	1.00291	1.00964	1.01165	0.00459809	0.9789	0.901161	0.274257	0.458615	0.9789	0.34109	76	109	144	95	144	76	106	28.717	0.955	1	1	0.9535	1	0.0264209
XP_050044939.1_Forkhead	CGAAGRACCK	0.301775	1.24112	1.03202	1.55333	1.55333	0.531897	0.000416923	0.974557	0.292324	0.64623	0.974557	0.423254	240	105	136	62	240	62	135.75	75.8348	0.0051	0.0489	0.0419	0.0233	0.0489	0.019694
XP_050051155.1_zf-C4	AAGGTCAH	1.10103	0.993582	1.03283	0.976177	1.10103	0.0554057	0.956316	0.228873	0.479895	0.228178	0.956316	0.343112	78	203	95	142	203	78	129.5	55.9792	0.1918	0.5264	0.5442	0.1721	0.5442	0.204294
XP_050024427.1_Homeobox	CTAATTAY	1.04896	1.01099	1.04351	0.943744	1.04896	0.0483689	0.731352	0.550251	0.955448	0.131722	0.955448	0.348861	102	156	40	170	170	40	117	59.1157	0.3385	0.8185	0.8419	0.307	0.8419	0.293414
XP_050032325.1_zf-C2H2,zf-C2H2,zf-C2H2	RCCACGCCCMCSCCACGCCCMC	0	6.5	0	0	6.5	3.25	0	0.928087	0	0	0.928087	0.464043	252	107	252	232	252	107	210.75	69.8063	0	0.0013	0	0	0.0013	0.00065
XP_050036714.1_Homeobox	VCGTATCRYN	0.988569	1.01499	0.969952	0.919294	1.01499	0.0404105	0.206594	0.904635	0.0401722	0.0650573	0.904635	0.407001	190	108	232	191	232	108	180.25	51.9896	0.4324	0.9073	0.8651	0.3907	0.9073	0.275108
XP_050050374.1_zf-C4	TCAAGGTCAH	1.00575	1.03533	1.13272	0.820212	1.13272	0.130653	0.303311	0.551554	0.897687	0.0850783	0.897687	0.34884	161	155	42	189	189	42	136.75	64.8813	0.0875	0.296	0.3209	0.0698	0.3209	0.13326
XP_050034044.1_Homeobox	GTAATGAC	1.03582	0.994659	1.01774	1.0914	1.0914	0.0412589	0.69878	0.145185	0.634504	0.890738	0.890738	0.317331	106	223	66	35	223	35	107.5	82.3023	0.4569	0.9125	0.9349	0.4884	0.9349	0.260891
XP_050025287.2_PAX,Homeobox	TAATTGATTA	1.14516	1.16856	1.17508	0.762295	1.17508	0.200731	0.428649	0.878578	0.524628	0.131808	0.878578	0.307817	142	114	88	169	169	88	128.25	34.9893	0.0142	0.0721	0.0698	0.0093	0.0721	0.0342505
XP_054920776.1_PAX,Homeobox	ASCGTGACKAATYR	1.39286	1.37333	0.636986	0	1.39286	0.667444	0.428258	0.869023	0.0855994	0	0.869023	0.394902	143	117	216	244	244	117	180	59.8052	0.0039	0.0206	0.0093	0	0.0206	0.00895265
XP_050046919.1_HLH	SCACGTGGSNGSSGS	1.15815	1.11828	0.899736	0.533181	1.15815	0.286272	0.685317	0.865549	0.136455	0.0178842	0.865549	0.412651	108	118	200	222	222	108	162	57.434	0.0476	0.1248	0.1023	0.0233	0.1248	0.0470743
XP_050039109.1_Ets	ATGATCCGGGACN	0	0	3.1	0	3.1	1.55	0	0	0.857732	0	0.857732	0.428866	241	253	46	234	253	46	193.5	98.6458	0	0	0.0093	0	0.0093	0.00465
XP_050022915.1_Homeobox	YTAATCCNN	0.956609	1.02499	1.03261	0.931145	1.03261	0.0502167	0.116	0.856863	0.606275	0.129029	0.856863	0.366256	212	119	73	172	212	73	144	60.7563	0.2381	0.7465	0.7442	0.2326	0.7465	0.294459
XP_050034501.1_Ets	RACCGGAAGTN	1.11803	0.975515	1.04042	1.28892	1.28892	0.135316	0.720929	0.175412	0.408324	0.84948	0.84948	0.304832	104	210	109	42	210	42	116.25	69.5336	0.0862	0.251	0.2651	0.0977	0.2651	0.0961851
XP_054920691.1_DM	TAATKTATWA	0.992526	1.02562	1.04026	1.03046	1.04026	0.0207094	0.249632	0.831674	0.677934	0.372798	0.831674	0.268436	181	121	61	117	181	61	120	49.0306	0.2523	0.7207	0.7209	0.2605	0.7209	0.268142
XP_050031191.1_Ets	AASGAGGAAGTR	1.15536	1.08745	1.01026	1.14798	1.15536	0.0672738	0.705729	0.818645	0.299576	0.437769	0.818645	0.238591	105	124	134	99	134	99	115.5	16.2993	0.0528	0.1828	0.1674	0.0512	0.1828	0.0713523
XP_050050155.1_zf-C2H2,zf-C2H2,zf-C2H2,zf-C2H2,zf-C2H2	NGCAACAGGTG	1.22433	1.11381	0.889952	1.19853	1.22433	0.151987	0.743078	0.805616	0.130679	0.433426	0.805616	0.310986	94	127	205	101	205	94	131.75	50.8552	0.0322	0.1145	0.093	0.0326	0.1145	0.042119
XP_050050124.1_zf-C2H2,zf-C2H2,zf-C2H2,zf-C2H2,zf-C2H2	NGCAACAGGTG	1.22433	1.11381	0.889952	1.19853	1.22433	0.151987	0.743078	0.805616	0.130679	0.433426	0.805616	0.310986	95	126	204	100	204	95	131.25	50.3678	0.0322	0.1145	0.093	0.0326	0.1145	0.042119
XP_050027698.1_zf-C2H2,zf-C2H2,zf-C2H2,zf-C2H2,zf-C2H2,zf-C2H2	TGATTGCTCTTTT	1.625	1.60714	0.839286	0	1.625	0.771103	0.462958	0.801708	0.154522	0	0.801708	0.354692	135	128	193	255	255	128	177.75	59.1685	0.0026	0.009	0.0047	0	0.009	0.00380471
XP_050043864.1_bZIP_1	RTGACGTCAY	0.993562	0.967462	1.11964	1.35045	1.35045	0.174895	0.269523	0.184575	0.563714	0.765661	0.765661	0.268034	169	209	79	47	209	47	126	75.6924	0.0463	0.1338	0.1488	0.0605	0.1488	0.0514449
XP_050034042.1_Homeobox	NNNNAKTAATYNNNNN	0.992853	1.00974	1.01152	1.03768	1.03768	0.0185096	0.230306	0.755238	0.485541	0.490318	0.755238	0.21433	183	129	93	86	183	86	122.75	44.365	0.4723	0.9434	0.9395	0.493	0.9434	0.265028
XP_054917575.1_Homeobox	CTCAACGAS	0.979306	1.03534	0.895168	0.805693	1.03534	0.100313	0.211067	0.746987	0.0262574	0.0395338	0.746987	0.337997	189	130	237	203	237	130	189.75	44.6421	0.1609	0.5097	0.4372	0.1302	0.5097	0.192022
XP_054929591.1_HLH	MCACGTG	1.0102	0.991202	1.02345	1.08502	1.08502	0.0405865	0.370714	0.141189	0.594115	0.744815	0.744815	0.263748	152	224	75	50	224	50	125.25	78.8559	0.3861	0.8224	0.8512	0.4186	0.8512	0.251456
XP_050036210.2_PAX	RTCATGCGTGACG	0.882129	1.13115	0.53913	0.217593	1.13115	0.398929	0.132069	0.741341	0.00745249	0.00406239	0.741341	0.351818	210	132	239	223	239	132	201	47.5044	0.0232	0.0759	0.0372	0.0047	0.0759	0.0301923
XP_050039264.1_HLH	GTCACGTGAC	0.993007	1.19075	0.947674	0.688889	1.19075	0.206471	0.254366	0.737432	0.213325	0.104622	0.737432	0.280537	178	133	166	176	178	133	163.25	20.8387	0.0142	0.0412	0.0326	0.0093	0.0412	0.0150721
XP_050049216.1_zf-C4	BAAAGGTCAN	1.07246	1.03752	0.979171	0.777052	1.07246	0.132064	0.645362	0.733523	0.199037	0.0344439	0.733523	0.339322	112	137	171	209	209	112	157.25	42.1298	0.148	0.4646	0.4372	0.107	0.4646	0.187797
XP_050038614.1_RFX_DNA_binding	CKGTTGCCAGG	1.05277	1.00804	1.06483	1.03911	1.06483	0.024469	0.545908	0.367326	0.714849	0.367283	0.714849	0.166812	119	187	58	119	187	58	120.75	52.7028	0.1596	0.4891	0.5256	0.1674	0.5256	0.199106
XP_050044963.2_zf-C4	GAGATCAA	1.03106	0.952451	0.983634	1.14462	1.14462	0.0842329	0.436032	0.0328717	0.200557	0.703123	0.703123	0.291441	141	243	170	57	243	57	152.75	76.9172	0.166	0.5148	0.5349	0.186	0.5349	0.201741
XP_050050157.1_bZIP_1	WWNTGCTGMGTCAGCANWW	0.928571	1.43056	0	0	1.43056	0.711189	0.170547	0.694003	0	0	0.694003	0.328565	199	139	245	247	247	139	207.5	50.7642	0.0013	0.0103	0	0	0.0103	0.00497125
XP_050024699.1_HLH	GCGACAGCTGTCGC	2.6	1.95	0	0	2.6	1.34001	0.49857	0.691831	0	0	0.691831	0.35258	130	140	257	256	257	130	195.75	70.2679	0.0013	0.0039	0	0	0.0039	0.00183848
XP_050050376.1_Homeobox	TTAATTAG	0.927069	1.02102	1.03286	0.938144	1.03286	0.0548642	0.0606709	0.671854	0.561543	0.148398	0.671854	0.301244	222	142	80	165	222	80	152.25	58.7445	0.2072	0.6898	0.6884	0.2093	0.6898	0.277621
XP_054922521.1_Pou,Homeobox	TAATKAGNTGNTAATKA	1.34483	1.10596	1.57432	1.62069	1.62069	0.236693	0.402548	0.401462	0.663168	0.332496	0.663168	0.145894	144	180	62	122	180	62	127	49.4907	0.0039	0.0167	0.0233	0.0047	0.0233	0.00946203
XP_050036805.1_SRF-TF	CCATACATGG	0.986486	1.10902	0.997319	0.622222	1.10902	0.211732	0.253063	0.662733	0.266527	0.0637544	0.662733	0.25178	179	144	147	193	193	144	165.75	24.1022	0.0219	0.0824	0.0744	0.014	0.0824	0.0352014
XP_050043507.1_HLH	MACATATGGN	0.944681	0.944932	1.07411	1.17594	1.17594	0.112047	0.15222	0.0538091	0.654482	0.64623	0.654482	0.318569	200	235	64	63	235	63	140.5	90.0537	0.0888	0.3449	0.4	0.1163	0.4	0.157842
XP_050024462.1_Homeobox	NYTAATTARN	0.929544	1.02401	1.05084	1.12907	1.12907	0.0823228	0.0856429	0.620173	0.645796	0.654047	0.654047	0.277556	215	151	65	61	215	61	123	74.063	0.157	0.5714	0.5767	0.1907	0.5767	0.231475
XP_050050401.1_Homeobox	CAAGTGCGTG	0	0.767568	1.02198	2.21429	2.21429	0.918151	0	0.0715717	0.260403	0.639716	0.639716	0.286428	257	234	149	64	257	64	176	87.9356	0	0.0142	0.0186	0.0093	0.0186	0.00797888
XP_050045237.1_zf-C4	RAGGTCAT	1.09765	0.966656	1.07887	1.14941	1.14941	0.0770055	0.639281	0.125815	0.633201	0.544171	0.639281	0.243776	114	226	67	78	226	67	121.25	72.6607	0.0888	0.3102	0.3488	0.0977	0.3488	0.137354
XP_050025717.1_CSD	GATGGWACR	1	1.02146	0.98142	1.04917	1.04917	0.0291327	0.289023	0.638847	0.175108	0.423828	0.638847	0.199306	166	149	180	107	180	107	150.5	31.6491	0.2188	0.6474	0.6233	0.2326	0.6474	0.236783
XP_050039111.2_CSD	GATGGWACR	1	1.02146	0.98142	1.04917	1.04917	0.0291327	0.289023	0.638847	0.175108	0.423828	0.638847	0.199306	165	148	179	106	179	106	149.5	31.6491	0.2188	0.6474	0.6233	0.2326	0.6474	0.236783
XP_050046825.1_zf-C2H2,zf-C2H2,zf-C2H2	GGCCCCGCCCH	0.974747	0.967529	0.97113	1.22772	1.22772	0.128326	0.229134	0.172762	0.220448	0.629293	0.629293	0.212373	184	211	163	66	211	66	156	63.1348	0.0579	0.1609	0.1581	0.0744	0.1609	0.054327
XP_050044481.1_zf-C2H2,zf-C2H2,zf-C2H2,zf-C2H2,zf-C2H2	VGACCCCCTGCTGTGM	0	2.16667	0	0	2.16667	1.08333	0	0.608012	0	0	0.608012	0.304006	250	152	243	243	250	152	222	46.7832	0	0.0026	0	0	0.0026	0.0013
XP_054922906.1_zf-C4	TGAGGTCAATNN	1.07675	0.971764	1.0765	0.845455	1.07675	0.109858	0.562846	0.146618	0.607144	0.101755	0.607144	0.26729	118	222	72	178	222	72	147.5	65.9571	0.094	0.3063	0.3349	0.0744	0.3349	0.137218
XP_050049533.1_zf-C4	DAAACTRGAGCA	1.10159	0.80678	0.906012	1.31348	1.31348	0.224106	0.481198	0.00878143	0.140711	0.597589	0.597589	0.277713	132	248	199	70	248	70	162.25	77.7362	0.0347	0.0952	0.107	0.0419	0.107	0.0366941
XP_050051236.1_Ets	GACCGGAAGTS	0.935484	0.94875	1.12041	1.36975	1.36975	0.202451	0.189483	0.168767	0.471644	0.596286	0.596286	0.211261	192	217	96	71	217	71	144	71.3349	0.0232	0.0759	0.0884	0.0326	0.0884	0.0319654
XP_050034033.1_Homeobox	GNRGRBTTAATGGSYTHGK	1	1.11111	1.70732	0	1.70732	0.708144	0.189483	0.351301	0.588903	0	0.588903	0.249716	191	189	77	248	248	77	176.25	71.5978	0.0013	0.009	0.014	0	0.014	0.00660978
XP_050033624.1_Homeobox	TAATTARATTA	0.932796	1.02638	0.930923	1.28099	1.28099	0.164946	0.175889	0.409453	0.157996	0.588903	0.588903	0.20546	197	177	190	73	197	73	159.25	58.094	0.0347	0.1634	0.1442	0.0465	0.1634	0.0660005
XP_050049454.1_zf-C4	DTGGACTTTGGACTY	3.25	1.625	0	0	3.25	1.55582	0.564583	0.442112	0	0	0.564583	0.294878	117	169	251	259	259	117	199	68.1371	0.0013	0.0026	0	0	0.0026	0.00124466
XP_050034046.1_Homeobox	TTAATTAG	0.943103	0.997672	1.0534	1.0979	1.0979	0.067229	0.136108	0.270479	0.559371	0.476421	0.559371	0.192737	207	198	81	92	207	81	144.5	67.2235	0.1094	0.4286	0.4419	0.1256	0.4419	0.183653
XP_054919793.1_zf-C2H2,zf-C2H2,zf-C2H2,zf-C2H2	TGCAGTGATTTATT	3.25	1.56	0	0	3.25	1.55049	0.541131	0.494661	0	0	0.541131	0.299609	121	163	260	257	260	121	200.25	69.4232	0.0013	0.0039	0	0	0.0039	0.00183848
XP_050052108.1_zf-C2H2,zf-C2H2,zf-C2H2,zf-C2H2	TGCAGTGATTTATT	3.25	1.56	0	0	3.25	1.55049	0.541131	0.494661	0	0	0.541131	0.299609	120	162	261	258	261	120	200.25	70.5425	0.0013	0.0039	0	0	0.0039	0.00183848
XP_050037323.1_HLH	AADTCGTGACT	1.04977	1.06674	0.916758	0.440758	1.06674	0.292945	0.344917	0.527668	0.165292	0.0260142	0.527668	0.217894	155	157	183	214	214	155	177.25	27.6209	0.0232	0.0991	0.0837	0.0093	0.0991	0.0442067
XP_050030448.1_Homeobox	SSTAATTACS	1.04747	1.0152	1.03379	0.887931	1.04747	0.0733138	0.526799	0.479027	0.500307	0.102493	0.526799	0.200729	126	164	91	177	177	91	139.5	38.9059	0.1699	0.5676	0.5721	0.1442	0.5721	0.238568
XP_050023582.1_Forkhead	VYTAYRTAAACA	0.841427	0.995099	1.05292	0.951315	1.05292	0.0894444	0.0273823	0.257102	0.522891	0.202164	0.522891	0.205219	228	200	89	149	228	89	166.5	61.1474	0.0849	0.3655	0.386	0.0977	0.386	0.164523
XP_050048726.1_Homeobox	GCTAATTANN	0.914844	1.01437	1.03609	1.10277	1.10277	0.0778111	0.0807788	0.429734	0.467735	0.506387	0.506387	0.1961	218	172	98	83	218	83	142.75	63.4843	0.1171	0.4659	0.4651	0.1395	0.4659	0.194897
XP_054931507.1_RFX_DNA_binding	CGTTGCCATGGCAACG	0	0.634146	1.175	2.61111	2.61111	1.11295	0	0.0847309	0.235257	0.502479	0.502479	0.220528	249	231	161	84	249	84	181.25	75.1282	0	0.0026	0.0047	0.0047	0.0047	0.00223159
XP_050043517.1_HLH	AACAGCTGACRC	0.611374	1.01535	0.954825	1.32386	1.32386	0.292093	0.0155651	0.315993	0.21858	0.48337	0.48337	0.195348	237	194	165	87	237	87	170.75	63.1843	0.0129	0.0463	0.0465	0.0233	0.0465	0.0168818
XP_050043065.1_HLH	AACAGCTGACRC	0.611374	1.01535	0.954825	1.32386	1.32386	0.292093	0.0155651	0.315993	0.21858	0.48337	0.48337	0.195348	236	195	164	88	236	88	170.75	62.5533	0.0129	0.0463	0.0465	0.0233	0.0465	0.0168818
XP_050037291.1_zf-C2H2,zf-C2H2,zf-C2H2,zf-C2H2	GGCGGCCATTTTGD	0.676692	1.04515	1.05682	1.37778	1.37778	0.286586	0.0502479	0.377054	0.324505	0.482067	0.482067	0.184188	225	185	123	89	225	89	155.5	61.0437	0.009	0.0463	0.0465	0.0186	0.0465	0.0192255
XP_050023270.1_MH1	TTGGCANNNTGCCAA	1.05405	0.666667	1.30899	1.175	1.30899	0.27668	0.259144	0.0352473	0.469907	0.236386	0.469907	0.177714	174	241	97	140	241	97	163	60.8002	0.0039	0.0116	0.0233	0.0047	0.0233	0.00897566
XP_050045768.1_HLH	RVCATATGTCRCSBTATTT	0	0	2.35	0	2.35	1.175	0	0	0.454706	0	0.454706	0.227353	254	251	101	230	254	101	209	72.7874	0	0	0.0047	0	0.0047	0.00235
XP_050051269.1_zf-C2H2,zf-C2H2,zf-C2H2,zf-C2H2,zf-C2H2	AACCACCTGTTR	1.17273	1.0625	0.889597	0.391667	1.17273	0.345232	0.454706	0.423785	0.163295	0.0338359	0.454706	0.204059	137	175	185	210	210	137	176.75	30.3136	0.0129	0.0476	0.0419	0.0047	0.0476	0.0211524
XP_050025895.1_HLH	NKCACGTGMNNNTCACGTGMN	1.625	1.625	0	0	1.625	0.938194	0.337751	0.451232	0	0	0.451232	0.232424	158	167	254	250	254	158	207.25	51.829	0.0013	0.0026	0	0	0.0026	0.00124466
XP_050039229.1_HLH	AACACCTGCR	0.946691	0.959418	0.947962	1.13217	1.13217	0.0905875	0.180536	0.130592	0.163642	0.44906	0.44906	0.146874	194	225	184	97	225	97	175	54.8513	0.0515	0.2175	0.2186	0.0651	0.2186	0.0923998
XP_050052846.1_HLH	VNGGCACGCGMCAK	1.06846	1.00236	0.925955	0.62	1.06846	0.198208	0.444718	0.294756	0.161688	0.03447	0.444718	0.176196	139	196	186	208	208	139	182.25	30.2035	0.0515	0.1274	0.1163	0.0279	0.1274	0.0486097
XP_050052845.1_HLH	VNGGCACGCGMCAK	1.06846	1.00236	0.925955	0.62	1.06846	0.198208	0.444718	0.294756	0.161688	0.03447	0.444718	0.176196	138	197	187	207	207	138	182.25	30.6091	0.0515	0.1274	0.1163	0.0279	0.1274	0.0486097
XP_050051919.2_HLH	ACCATATGKY	1.0379	1.01425	0.958155	0.719258	1.0379	0.145971	0.438637	0.428822	0.131504	0.0182187	0.438637	0.212329	140	173	202	221	221	140	184	35.3553	0.1287	0.4698	0.4465	0.093	0.4698	0.201268
XP_050041780.2_bZIP_1,bZIP_1	RTTACGTAAY	0.815301	1.02014	0.998679	0.974642	1.02014	0.0931327	0.0193608	0.434294	0.275039	0.235214	0.434294	0.170957	234	171	143	141	234	141	172.25	43.3849	0.0746	0.314	0.3023	0.0884	0.314	0.131065
XP_054929792.1_Pou,Homeobox	ATGCATAATTRAT	0.55	0.912903	1.11324	0	1.11324	0.488558	0.0177887	0.124339	0.428432	0	0.428432	0.198281	235	227	107	254	254	107	205.75	66.8001	0.0077	0.0566	0.0698	0	0.0698	0.034829
XP_050022755.1_Homeobox	AWTTTAATTAA	0.840194	0.962345	1.03563	1.14815	1.14815	0.129263	0.0745249	0.152481	0.366023	0.427997	0.427997	0.168657	219	221	114	103	221	103	164.25	64.5362	0.0347	0.1789	0.186	0.0465	0.186	0.0820899
XP_050049662.1_zf-C4	GGGGTCACG	0.951852	1.03564	0.913223	1.19414	1.19414	0.124579	0.211371	0.406413	0.157823	0.426694	0.426694	0.135945	188	178	192	105	192	105	165.75	40.9257	0.0257	0.1017	0.0884	0.0326	0.1017	0.038536
XP_050039558.1_zf-C4	GGGGTCACG	0.951852	1.03564	0.913223	1.19414	1.19414	0.124579	0.211371	0.406413	0.157823	0.426694	0.426694	0.135945	187	179	191	104	191	104	165.25	41.137	0.0257	0.1017	0.0884	0.0326	0.1017	0.038536
XP_050052832.1_HLH	RACATATGGN	0.952321	0.974954	1.03538	0.882562	1.03538	0.0631257	0.176497	0.157692	0.415967	0.134805	0.415967	0.130932	196	219	108	168	219	108	172.75	47.9401	0.0759	0.3153	0.3395	0.0744	0.3395	0.145973
XP_050036389.1_HLH	ACCAYCTGTT	0.929167	0.948674	1.03402	1.03806	1.03806	0.0566587	0.14006	0.0826028	0.39916	0.324722	0.39916	0.149696	204	232	110	123	232	110	167.25	59.9409	0.0669	0.2754	0.307	0.0791	0.307	0.126735
XP_050052046.1_HLH	RCCACCTGK	0.950754	1.00852	0.999339	0.857683	1.00852	0.0690785	0.116565	0.395512	0.271651	0.0562846	0.395512	0.153378	211	182	145	197	211	145	183.75	28.418	0.1892	0.6036	0.6047	0.1814	0.6047	0.241845
XP_050026260.1_Myb_DNA-binding,Myb_DNA-binding	GATTTAACATAA	0.859259	1.03963	0.858462	1.0219	1.03963	0.0995132	0.144142	0.391951	0.127379	0.247027	0.391951	0.121653	203	183	207	138	207	138	182.75	31.6267	0.0116	0.0682	0.0558	0.014	0.0682	0.0288698
XP_054924506.1_GCM	WATATGCGGGTHB	0.952381	0.822478	1.06624	0.729167	1.06624	0.147594	0.216452	0.0284029	0.373146	0.106055	0.373146	0.149532	186	246	112	175	246	112	179.75	54.8961	0.018	0.0644	0.0837	0.014	0.0837	0.0344676
XP_050048539.1_E2F_TDP	WAATGGCGCCAAAA	0.885057	1.04247	1.116	1.14815	1.14815	0.117239	0.177279	0.343788	0.347566	0.285158	0.347566	0.0794288	195	190	116	133	195	116	158.5	39.9208	0.0077	0.027	0.0279	0.0093	0.0279	0.0109664
XP_050023689.1_RFX_DNA_binding	SGTTGCTAGGCAACS	1.3	0.83871	0	0	1.3	0.645475	0.342224	0.157475	0	0	0.342224	0.162779	157	220	250	251	251	157	219.5	44.0795	0.0026	0.0026	0	0	0.0026	0.00150111
XP_050031496.1_Myb_DNA-binding	TGAATCCATYN	0.791608	0.91359	1.00901	0.914326	1.00901	0.0891036	0.0195215	0.0359552	0.303876	0.171373	0.303876	0.132873	233	240	131	152	240	131	189	55.5878	0.0566	0.2252	0.2465	0.0651	0.2465	0.101469
XP_050031369.1_Myb_DNA-binding	TGAATCCATYN	0.791608	0.91359	1.00901	0.914326	1.00901	0.0891036	0.0195215	0.0359552	0.303876	0.171373	0.303876	0.132873	232	239	130	153	239	130	188.5	55.1513	0.0566	0.2252	0.2465	0.0651	0.2465	0.101469
XP_054929268.1_bZIP_1	GTTACGTAAC	0.65812	0.95354	1.02079	0.61674	1.02079	0.204477	0.0221012	0.172241	0.303224	0.0621041	0.303224	0.126028	230	212	132	194	230	132	192	42.6146	0.0154	0.0862	0.0884	0.014	0.0884	0.0419291
XP_050033548.1_zf-C2H2,zf-C2H2,zf-C2H2,zf-C2H2,zf-C2H2	NGACCACCCAN	0.920133	0.995497	0.982535	0.808847	0.995497	0.0852115	0.136064	0.266092	0.232738	0.094155	0.266092	0.0805655	208	199	162	184	208	162	188.25	20.106	0.0553	0.2432	0.2419	0.0512	0.2432	0.109307
XP_050024187.1_HLH	DMCATATGKH	0.99448	0.98963	0.967624	0.808081	0.99448	0.0886884	0.261662	0.169114	0.107618	0.0190829	0.261662	0.102172	171	215	212	219	219	171	204.25	22.3514	0.2342	0.668	0.6605	0.2	0.668	0.258558
XP_050030905.1_HLH	DMCATATGKH	0.99448	0.98963	0.967624	0.808081	0.99448	0.0886884	0.261662	0.169114	0.107618	0.0190829	0.261662	0.102172	172	216	213	220	220	172	205.25	22.3514	0.2342	0.668	0.6605	0.2	0.668	0.258558
XP_054929607.1_Ets	HGAAYCCGGAAGTGNKG	1.05405	0.977273	0.364341	0	1.05405	0.504654	0.255278	0.2396	0.0274908	0	0.255278	0.13554	177	201	236	249	249	177	215.75	32.8367	0.0039	0.0129	0.0047	0	0.0129	0.00542056
XP_050035103.1_HLH	AAAACAGCTGTTTT	0	1.18182	0	0	1.18182	0.59091	0	0.239383	0	0	0.239383	0.119692	258	202	258	226	258	202	236	27.2274	0	0.0013	0	0	0.0013	0.00065
XP_050045880.1_zf-C2H2,zf-C2H2,zf-C2H2	TWRGCCCCGCCCMCH	0.711111	0.83908	0.54902	1	1	0.191381	0.0829937	0.0982808	0.0395555	0.223966	0.223966	0.0791867	217	230	233	143	233	143	205.75	42.4058	0.0064	0.0219	0.014	0.0093	0.0219	0.00676806
XP_054920411.1_CUT,Homeobox	DTTATTGATTTTT	0.727575	0.869736	0.739563	0.939394	0.939394	0.102855	0.0311563	0.0455141	0.0351779	0.208983	0.208983	0.0860629	227	238	234	147	238	147	211.5	43.2396	0.0219	0.0888	0.0744	0.0279	0.0888	0.0333495
XP_050026769.1_zf-C2H2,zf-C2H2,zf-C2H2,zf-C2H2,zf-C2H2	TGCTACTGTD	0.945346	0.985786	0.895277	0.719284	0.985786	0.117415	0.139322	0.198299	0.044602	0.0200079	0.198299	0.0830168	206	207	227	216	227	206	214	9.76388	0.1107	0.3745	0.3488	0.0884	0.3745	0.15196
XP_050026768.1_zf-C2H2,zf-C2H2,zf-C2H2,zf-C2H2,zf-C2H2	TGCTACTGTD	0.945346	0.985786	0.895277	0.719284	0.985786	0.117415	0.139322	0.198299	0.044602	0.0200079	0.198299	0.0830168	205	206	228	217	228	205	214	10.8012	0.1107	0.3745	0.3488	0.0884	0.3745	0.15196
XP_050031162.1_HLH	AMCATATGKT	0.574627	0.945668	0.923404	0.659574	0.945668	0.186745	0.0236082	0.167898	0.181665	0.0927653	0.181665	0.0732131	229	218	178	185	229	178	202.5	24.8261	0.0077	0.0644	0.0651	0.0093	0.0651	0.0324838
XP_050042673.1_Pou,Homeobox	TAATGAGVBGTAATGA	0.8125	0.852041	0.244792	0	0.852041	0.422163	0.145228	0.122558	0.00685751	0	0.145228	0.0759416	202	228	240	246	246	202	229	19.4936	0.0026	0.0167	0.0047	0	0.0167	0.00738783
XP_050040731.1_Homeobox,Homeobox	TAATTATGCTAATTA	0.684211	0.803571	0.431193	0	0.803571	0.355519	0.114176	0.118953	0.0436032	0	0.118953	0.0575675	213	229	229	253	253	213	231	16.4924	0.0013	0.009	0.0047	0	0.009	0.00402202
XP_050023625.1_bZIP_1	ATGACTCAH	0.852359	0.93489	0.925323	0.831391	0.93489	0.0518022	0.0214194	0.0322073	0.0832108	0.0684882	0.0832108	0.0292752	231	244	217	190	244	190	220.5	23.1301	0.112	0.3604	0.3581	0.107	0.3604	0.144211
XP_050033003.1_HLH	SACCATATGGTS	0.382353	0.596026	0.6	0	0.6	0.282029	0.0323593	0.0238297	0.0727009	0	0.0727009	0.0302614	226	247	218	245	247	218	234	14.2595	0.0013	0.009	0.0093	0	0.0093	0.00493761
XP_054933201.1_Homeobox	GYTAATTRRSSYYAATTARC	0	0.527027	0	0	0.527027	0.263514	0	0.0339835	0	0	0.0339835	0.0169917	256	242	256	228	256	228	245.5	13.404	0	0.0039	0	0	0.0039	0.00195
XP_050026401.1_zf-C2H2,zf-C2H2,zf-C2H2,zf-C2H2,zf-C2H2,zf-C2H2	NRGGCCGTGTGCAAAAS	0	0	0	0	0	0	0	0	0	0	0	0	255	256	255	229	256	229	248.75	13.1751	0	0	0	0	0	0
XP_050047284.1_zf-C4	AWNTAGGTCASTAGGTCA	0	0	0	0	0	0	0	0	0	0	0	0	259	260	259	235	260	235	253.25	12.1758	0	0	0	0	0	0
XP_054927033.1_HLH	GGGBMKCAGCTGCGTCCC	0	0	0	0	0	0	0	0	0	0	0	0	253	250	253	231	253	231	246.75	10.5948	0	0	0	0	0	0
XP_050048949.1_COE1_DBD	BWATTCCCWWGGGAATWV	0	0	0	0	0	0	0	0	0	0	0	0	251	252	242	233	252	233	244.5	8.88819	0	0	0	0	0	0
XP_050027642.1_CSD	TCGTGTAGGTCGGTGGK	0	0	0	0	0	0	0	0	0	0	0	0	243	255	249	236	255	236	245.75	8.13941	0	0	0	0	0	0
XP_050049082.1_zf-C2H2,zf-C2H2,zf-C2H2,zf-C2H2,zf-C2H2	ATTACCATACAAGTGCAV	0	0	0	0	0	0	0	0	0	0	0	0	245	257	247	238	257	238	246.75	7.8475	0	0	0	0	0	0
XP_054922540.1_GATA,GATA	RMGATAACRNYGTTATCKY	0	0	0	0	0	0	0	0	0	0	0	0	248	259	244	241	259	241	248	7.87401	0	0	0	0	0	0
