# Supplementary material for: Genome sequencing and multi-stage, blood-feeding, and tissue-specific transcriptome atlas of the Rocky Mountain wood tick provide a critical resource for this vector
Source: bioRxiv. 2026 Apr 17:2026.04.15.717773. Preprint. [Version 1] doi: 10.64898/2026.04.15.717773 (PMC13105059; doi:10.64898/2026.04.15.717773)
Supplement: Supplement 22 — Table S20 - HOMER-predicted transcription factor binding sites based on RNA-seq data in adult male salivary glands before and after blood feeding. Analyses were performed using promoter regions defined as either 500 bp or 2,000 bp upstream of annotated transcription start sites, with enriched motifs reported along with their associated transcription factors and statistical significance values. [file media-22.xlsx]

## Sheet: enrichment
motif name	consensus	promoters_2000_symbols_adult_salivary_male_fed_vs_unfed_sig_lfc2_up	promoters_500_symbols_adult_salivary_male_fed_vs_unfed_sig_lfc2_up	promoters_2000_symbols_adult_salivary_male_fed_vs_unfed_sig_lfc2_down	promoters_500_symbols_adult_salivary_male_fed_vs_unfed_sig_lfc2_down	max	sd
XP_050049082.1_zf-C2H2,zf-C2H2,zf-C2H2,zf-C2H2,zf-C2H2	ATTACCATACAAGTGCAV	7	0	0	0	7	3.5
XP_050025895.1_HLH	NKCACGTGMNNNTCACGTGMN	0.93	1.17	6.6	0	6.6	2.99
XP_050026401.1_zf-C2H2,zf-C2H2,zf-C2H2,zf-C2H2,zf-C2H2,zf-C2H2	NRGGCCGTGTGCAAAAS	1.65	3.5	0	0	3.5	1.67
XP_054920776.1_PAX,Homeobox	ASCGTGACKAATYR	0.99	0.9	2.36	3.41	3.41	1.2
XP_050039109.1_Ets	ATGATCCGGGACN	0.68	1	3.41	0	3.41	1.49
XP_054929691.1_CBFB_NFYA	HCTGATTGGYTAVT	0.93	1.06	1.69	3.1	3.1	1
XP_050036783.1_Homeobox	TGACAGCTGTCA	1.43	2.16	1.34	3.04	3.04	0.79
XP_054922521.1_Pou,Homeobox	TAATKAGNTGNTAATKA	1.07	2.09	2.9	1.47	2.9	0.8
XP_054932921.1_bZIP_1	GRTGACRTCAYC	0.99	1.05	1.71	2.68	2.68	0.78
XP_050035103.1_HLH	AAAACAGCTGTTTT	2.55	0	0	0	2.55	1.27
XP_054931507.1_RFX_DNA_binding	CGTTGCCATGGCAACG	0.7	0.88	1.25	2.5	2.5	0.81
XP_050039264.1_HLH	GTCACGTGAC	0.99	0.92	2.21	2.44	2.44	0.8
XP_050052105.2_zf-C2H2,zf-C2H2,zf-C2H2,zf-C2H2,zf-C2H2,zf-C2H2	ATAAATCACAGCAYNC	1.09	0.61	2.02	2.38	2.38	0.82
XP_050045768.1_HLH	RVCATATGTCRCSBTATTT	1	2.33	0	0	2.33	1.11
XP_050044481.1_zf-C2H2,zf-C2H2,zf-C2H2,zf-C2H2,zf-C2H2	VGACCCCCTGCTGTGM	2.33	0	0	0	2.33	1.17
XP_050050157.1_bZIP_1	WWNTGCTGMGTCAGCANWW	2.23	2.33	1.32	0	2.33	1.08
XP_050042673.1_Pou,Homeobox	TAATGAGVBGTAATGA	1.23	2.24	0.76	0	2.24	0.94
XP_050027698.1_zf-C2H2,zf-C2H2,zf-C2H2,zf-C2H2,zf-C2H2,zf-C2H2	TGATTGCTCTTTT	2.12	1.31	0.88	0	2.12	0.88
XP_054926909.1_Homeobox	TGACAGCTGTCA	1.38	1.97	1.4	1.67	1.97	0.27
XP_054932472.1_zf-C4	AAAGTCAMAVTAGM	1.06	0.98	1.1	1.87	1.87	0.41
XP_050050131.1_zf-C2H2,zf-C2H2,zf-C2H2,zf-C2H2	TMCGCCCACGCAC	1.59	1.84	1.32	0	1.84	0.82
XP_050046291.1_zf-C2H2,zf-C2H2,zf-C2H2	MTCACGCCCMCC	1.11	1.42	1.18	1.82	1.82	0.32
XP_050043517.1_HLH	AACAGCTGACRC	1.17	0.93	1.82	1.74	1.82	0.43
XP_050043065.1_HLH	AACAGCTGACRC	1.17	0.93	1.82	1.74	1.82	0.43
XP_054928208.1_Forkhead	GTAAACAA	0.91	0.84	1.06	1.82	1.82	0.45
XP_050034033.1_Homeobox	GNRGRBTTAATGGSYTHGK	1.82	0.5	0.61	0	1.82	0.77
XP_050031162.1_HLH	AMCATATGKT	1.18	0.96	0.99	1.8	1.8	0.39
XP_050026730.1_bZIP_1	GTKACGTCAT	1.07	1.21	1.08	1.77	1.77	0.33
XP_050051236.1_Ets	GACCGGAAGTS	0.9	0.83	0.88	1.77	1.77	0.45
XP_050049454.1_zf-C4	DTGGACTTTGGACTY	0.44	1.75	0	0	1.75	0.83
XP_050034652.2_Ets	GACCGGAAGTR	0.96	0.9	1.21	1.75	1.75	0.39
XP_050036173.1_Forkhead	AAACAATAAYATT	1.03	0.97	1.52	1.72	1.72	0.37
XP_050043864.1_bZIP_1	RTGACGTCAY	1.03	1.19	1.38	1.69	1.69	0.28
XP_050050155.1_zf-C2H2,zf-C2H2,zf-C2H2,zf-C2H2,zf-C2H2	NGCAACAGGTG	1.06	0.99	1	1.68	1.68	0.33
XP_050050124.1_zf-C2H2,zf-C2H2,zf-C2H2,zf-C2H2,zf-C2H2	NGCAACAGGTG	1.06	0.99	1	1.68	1.68	0.33
XP_050040280.1_zf-C2H2,zf-C2H2,zf-C2H2	MVDGCCACACCCAYH	1.25	1.66	1.02	1.22	1.66	0.27
XP_054929792.1_Pou,Homeobox	ATGCATAATTRAT	0.85	0.47	1.54	1.27	1.54	0.47
XP_054921277.1_HLH	RGCAGCTGCY	1.17	1.43	1.13	1.52	1.52	0.19
XP_054933970.1_HLH	RGCAGCTGCY	1.17	1.43	1.13	1.52	1.52	0.19
XP_054917090.1_HLH	RGCAGCTGCY	1.17	1.43	1.13	1.52	1.52	0.19
XP_050048445.1_HLH	RGCAGCTGCY	1.17	1.43	1.13	1.52	1.52	0.19
XP_050025009.1_HLH	RGCAGCTGCY	1.17	1.43	1.13	1.52	1.52	0.19
XP_050028099.1_HLH	GTACGTGACC	1.03	0.94	1.27	1.51	1.51	0.26
XP_050036148.1_HLH	GTACGTGACC	1.03	0.94	1.27	1.51	1.51	0.26
XP_050025287.2_PAX,Homeobox	TAATTGATTA	0.95	0.92	1.29	1.49	1.49	0.27
XP_054930254.1_PAX,Homeobox	TCACGCHTCACYGCACN	0.99	1.48	1.2	0	1.48	0.64
XP_050040430.1_PAX,Homeobox	TCACGCHTCACYGCACN	0.99	1.48	1.2	0	1.48	0.64
XP_050033548.1_zf-C2H2,zf-C2H2,zf-C2H2,zf-C2H2,zf-C2H2	NGACCACCCAN	1.02	0.92	1.01	1.47	1.47	0.24
XP_050047836.1_Forkhead	TWDAYATAAACAWRAW	1.01	0.76	1.12	1.46	1.46	0.29
XP_050048254.1_bZIP_1	ACACGTGGC	1.07	1.14	1.19	1.44	1.44	0.16
XP_050036374.1_Homeobox	NTAATBNVATTAN	1.05	0.93	1.12	1.43	1.43	0.21
XP_054922558.1_zf-C2H2,zf-C2H2,zf-C2H2,zf-C2H2,zf-C2H2	WTCACTTTCACTT	1.04	0.85	1.42	0.88	1.42	0.26
XP_050024699.1_HLH	GCGACAGCTGTCGC	0.74	1.4	0	0	1.4	0.67
XP_050039229.1_HLH	AACACCTGCR	1.07	1.4	0.99	0.98	1.4	0.19
XP_050023270.1_MH1	TTGGCANNNTGCCAA	1.24	1.16	1.11	1.39	1.39	0.12
XP_054933201.1_Homeobox	GYTAATTRRSSYYAATTARC	0.75	0.64	1.38	0	1.38	0.56
XP_050047835.1_Forkhead	RTAAACAAACAH	1.07	0.98	1.18	1.33	1.33	0.15
XP_050036341.1_bZIP_1	GATGACGY	1.02	1.11	1.02	1.33	1.33	0.14
XP_050030636.1_Ets	VACCGGAAGTN	0.93	0.84	1	1.32	1.32	0.21
XP_050051919.2_HLH	ACCATATGKY	1.01	1.04	1.1	1.31	1.31	0.14
XP_050043507.1_HLH	MACATATGGN	1	1	1.03	1.31	1.31	0.15
XP_050041780.2_bZIP_1,bZIP_1	RTTACGTAAY	1.03	0.99	1.12	1.31	1.31	0.14
XP_050044939.1_Forkhead	CGAAGRACCK	1.31	0.83	0.73	0	1.31	0.54
XP_050026004.1_zf-C2H2,zf-C2H2,zf-C2H2	GCCACGCCCCCH	1.02	0.72	0.98	1.31	1.31	0.24
XP_050048415.1_HLH	RGCAGCTGCH	1.1	1.3	1.03	1.25	1.3	0.13
XP_050031191.1_Ets	AASGAGGAAGTR	1.06	1	1.3	0.95	1.3	0.16
XP_050040731.1_Homeobox,Homeobox	TAATTATGCTAATTA	0.66	0.61	1.3	0	1.3	0.53
XP_050039558.1_zf-C4	GGGGTCACG	0.97	0.97	1.23	1.29	1.29	0.17
XP_050049662.1_zf-C4	GGGGTCACG	0.97	0.97	1.23	1.29	1.29	0.17
XP_054933271.1_Homeobox	TTAATTAR	1.03	0.97	1.12	1.29	1.29	0.14
XP_050041440.1_Homeobox	NYTAATTAR	1.03	0.96	1.07	1.29	1.29	0.14
XP_054922902.1_zf-C4	AAAAGTCAAM	0.99	0.98	1.28	0.91	1.28	0.17
XP_054929607.1_Ets	HGAAYCCGGAAGTGNKG	0.83	0.78	1.16	1.28	1.28	0.25
XP_050034501.1_Ets	RACCGGAAGTN	0.96	0.93	0.97	1.27	1.27	0.16
XP_050049548.1_bZIP_1	RTKDCGCAAT	1.02	1.07	1.09	1.26	1.26	0.11
XP_050025649.1_zf-C2H2,zf-C2H2,zf-C2H2,zf-C2H2,zf-C2H2,zf-C2H2,zf-C2H2,zf-C2H2,zf-C2H2	TCCCCTGGGG	0.98	0.92	1.06	1.26	1.26	0.15
XP_050037323.1_HLH	AADTCGTGACT	1.05	1.16	1.26	1.17	1.26	0.09
XP_050052832.1_HLH	RACATATGGN	1	1.03	1.05	1.26	1.26	0.12
XP_050042754.1_HLH	GTRACAGCTG	1.08	1.17	1	1.25	1.25	0.11
XP_050040097.1_Homeobox	TAATTAGATTA	1.01	0.96	1.25	1.25	1.25	0.15
XP_050048722.1_Homeobox	STAATTRS	1.01	0.94	1.05	1.25	1.25	0.13
XP_050023582.1_Forkhead	VYTAYRTAAACA	0.96	0.77	0.95	1.25	1.25	0.2
XP_050044718.1_zf-C2H2,zf-C2H2,zf-C2H2	GCCACGCCCMCY	1.16	0.97	0.94	1.24	1.24	0.15
XP_050038614.1_RFX_DNA_binding	CKGTTGCCAGG	1.01	1.06	1.02	1.24	1.24	0.11
XP_050036805.1_SRF-TF	CCATACATGG	1.01	0.85	0.93	1.23	1.23	0.17
XP_050045299.1_Forkhead	TGTTTACATA	1.03	0.91	1.08	1.23	1.23	0.14
XP_050035475.2_Homeobox	CTAATTRS	1.05	0.95	1.03	1.23	1.23	0.12
XP_050052846.1_HLH	VNGGCACGCGMCAK	0.97	0.99	1	1.22	1.22	0.12
XP_050052845.1_HLH	VNGGCACGCGMCAK	0.97	0.99	1	1.22	1.22	0.12
XP_050044836.1_zf-C2H2,zf-C2H2,zf-C2H2	NGCCACGCCCCCC	1.04	0.91	1.02	1.22	1.22	0.13
XP_050028791.1_Homeobox	TTAATTAS	1.03	0.94	1.04	1.22	1.22	0.12
XP_050033624.1_Homeobox	TAATTARATTA	0.93	0.88	1.09	1.22	1.22	0.15
XP_050024462.1_Homeobox	NYTAATTARN	1.02	0.9	1.09	1.21	1.21	0.13
XP_050039468.1_Homeobox	ATTAATTA	1.03	0.93	1.07	1.21	1.21	0.12
XP_050023735.1_zf-C2H2,zf-C2H2,zf-C2H2	VRCCMCGCCCN	1.06	1.02	1.2	1.09	1.2	0.08
XP_050041853.1_zf-C2H2,zf-C2H2,zf-C2H2	VRCCMCGCCCN	1.06	1.02	1.2	1.09	1.2	0.08
XP_050036389.1_HLH	ACCAYCTGTT	1.01	1.04	1.03	1.2	1.2	0.09
XP_050046295.1_Homeobox	YTAATTA	1.02	0.96	1.03	1.19	1.19	0.1
XP_054922647.1_HLH	TGCGTGAC	1.05	0.99	1.19	1.01	1.19	0.09
XP_050030931.1_Homeobox	TGACAG	1.01	1.04	1.01	1.18	1.18	0.08
XP_050045880.1_zf-C2H2,zf-C2H2,zf-C2H2	TWRGCCCCGCCCMCH	1.08	1.18	0.2	0	1.18	0.6
XP_050043608.2_Homeobox	YTAATTRR	1.04	0.98	1.04	1.18	1.18	0.09
XP_054927105.1_HLH	CACGTGACC	1.13	1.18	0.99	1.18	1.18	0.09
XP_050052046.1_HLH	RCCACCTGK	1.06	1.18	1.01	1.01	1.18	0.08
XP_050049089.1_Homeobox	SSTAATTAGB	1.04	0.91	1	1.18	1.18	0.11
XP_054926440.1_RFX_DNA_binding	CGTTGCTAB	1.04	0.97	1.08	1.17	1.17	0.08
XP_054933538.1_E2F_TDP	SSGCGGGAAVN	1.16	0.98	0.91	0.86	1.16	0.13
XP_050043975.1_Homeobox	NTAATTAG	1.02	0.94	1.05	1.16	1.16	0.09
XP_050048726.1_Homeobox	GCTAATTANN	1	0.89	1.1	1.16	1.16	0.12
XP_050034046.1_Homeobox	TTAATTAG	1	0.89	1.08	1.16	1.16	0.11
XP_054919104.1_Homeobox	TAATTRSATTA	1.03	0.96	1.15	1.06	1.15	0.08
XP_050041891.1_DM	WTGTATCWAW	0.99	0.92	1.07	1.15	1.15	0.1
XP_054917575.1_Homeobox	CTCAACGAS	1.04	1.01	1.04	1.15	1.15	0.06
XP_050040067.1_zf-C2H2,zf-C2H2,zf-C2H2	GRCCACGCCCA	1.14	1.12	0.94	0.19	1.14	0.45
XP_050031369.1_Myb_DNA-binding	TGAATCCATYN	1.02	0.74	1.14	0.84	1.14	0.18
XP_050031496.1_Myb_DNA-binding	TGAATCCATYN	1.02	0.74	1.14	0.84	1.14	0.18
XP_050052000.1_Homeobox	TGTCAAAN	1.01	0.91	1.04	1.14	1.14	0.1
XP_054918786.1_Homeobox	NNNTAATTAR	1.02	0.93	1.02	1.14	1.14	0.09
XP_050025804.1_HLH	GCACGTGTC	1.02	1.02	1.01	1.14	1.14	0.06
XP_050039946.1_Homeobox	CGTCGTAAAYSB	1.14	1	0.88	0.81	1.14	0.15
XP_050040940.1_Ets	AAACCGGAAGTA	0.9	0.8	1.13	1.01	1.13	0.14
XP_050027719.2_GATA,GATA	VWGATAAGR	1.04	1.13	0.98	0.82	1.13	0.13
XP_050027721.1_GATA,GATA	VWGATAAGR	1.04	1.13	0.98	0.82	1.13	0.13
XP_050027173.1_GATA,GATA	VWGATAAGR	1.04	1.13	0.98	0.82	1.13	0.13
XP_050045237.1_zf-C4	RAGGTCAT	1.01	1.13	1.02	1.12	1.13	0.06
XP_050049393.1_zf-C2H2,zf-C2H2,zf-C2H2	NHMCGCCCACGCMM	1.13	1.05	1.09	0.91	1.13	0.09
XP_054927170.1_Pou,Homeobox	NYATAATTAN	1.02	0.96	1.05	1.12	1.12	0.07
XP_050045295.1_zf-C4	NRAGGTCAN	1.04	1.01	1.02	1.12	1.12	0.05
XP_050050374.1_zf-C4	TCAAGGTCAH	1.03	1.12	0.89	0.43	1.12	0.31
XP_050025717.1_CSD	GATGGWACR	1.07	1.05	1.02	1.11	1.11	0.04
XP_050039111.2_CSD	GATGGWACR	1.07	1.05	1.02	1.11	1.11	0.04
XP_054918881.1_TCR,TCR	NDWTTYAAAH	1.02	0.97	1.04	1.11	1.11	0.06
XP_050046919.1_HLH	SCACGTGGSNGSSGS	1.11	1.06	1.02	0.95	1.11	0.07
XP_050050401.1_Homeobox	CAAGTGCGTG	0.82	0.61	0.84	1.11	1.11	0.21
XP_054927227.1_HMG_box	WNTGCTGACT	0.97	1.01	1.04	1.11	1.11	0.06
XP_050024427.1_Homeobox	CTAATTAY	1.01	0.91	1.02	1.11	1.11	0.08
XP_054921568.1_HLH	NWGCACGTGAYN	1.09	1.1	0.99	1.1	1.1	0.05
XP_050025651.1_HLH	NWGCACGTGAYN	1.09	1.1	0.99	1.1	1.1	0.05
XP_054921563.1_HLH	NWGCACGTGAYN	1.09	1.1	0.99	1.1	1.1	0.05
XP_054919254.1_zf-C4	AAGGTCA	1.01	0.92	1.1	0.72	1.1	0.16
XP_054920691.1_DM	TAATKTATWA	1.08	1	1.07	1.1	1.1	0.04
XP_050036714.1_Homeobox	VCGTATCRYN	1.02	0.93	1.03	1.1	1.1	0.07
XP_050035997.1_Ets	NACCGGAARY	1.01	0.94	1.03	1.1	1.1	0.07
XP_054932107.1_T-box	AGGTGTGA	0.98	0.98	1.1	1.07	1.1	0.06
XP_050044003.1_T-box	AGGTGTGA	0.98	0.98	1.1	1.07	1.1	0.06
XP_054922906.1_zf-C4	TGAGGTCAATNN	1.1	1.1	0.94	0.98	1.1	0.08
XP_050044800.1_SRF-TF	CYAWATWTGG	1.1	1.02	0.9	1.04	1.1	0.09
XP_050022755.1_Homeobox	AWTTTAATTAA	0.91	0.91	1.1	0.96	1.1	0.09
XP_050049673.1_zf-C4	CAAGGTCAT	1.03	1.06	1.04	1.09	1.09	0.03
XP_050049216.1_zf-C4	BAAAGGTCAN	1.04	1.09	0.94	0.59	1.09	0.22
XP_050030905.1_HLH	DMCATATGKH	1.01	1.09	1.02	1.02	1.09	0.04
XP_050024187.1_HLH	DMCATATGKH	1.01	1.09	1.02	1.02	1.09	0.04
XP_050035940.2_Homeobox	NTAATTGV	1.01	0.95	1.02	1.09	1.09	0.06
XP_054926743.1_HLH	VCAGGTGBN	1.03	1.09	1.02	1.09	1.09	0.04
XP_050026421.1_Forkhead	TCRTAAACA	1.01	0.94	1.01	1.08	1.08	0.06
XP_050051269.1_zf-C2H2,zf-C2H2,zf-C2H2,zf-C2H2,zf-C2H2	AACCACCTGTTR	1.02	1.08	0.74	0.86	1.08	0.16
XP_054926940.1_Homeobox	HTAATGAB	1.02	1.01	1.05	1.08	1.08	0.03
XP_050033586.1_Homeobox	NTAAYGAB	1.01	1.02	1.04	1.08	1.08	0.03
XP_050034041.1_Homeobox	BTAATKRC	1	0.92	1.01	1.08	1.08	0.06
XP_050044657.2_Homeobox	WTAATTTAATTAW	1.04	1.04	1.08	0	1.08	0.53
XP_050035959.1_Ets	NRCCGGAART	1.01	0.93	1.02	1.08	1.08	0.06
XP_050031863.1_Forkhead	GTAAACAA	1.01	0.86	1.05	1.07	1.07	0.1
XP_054924690.1_HLH	RMCACGTGCC	1.06	1.05	0.96	1.07	1.07	0.05
XP_050026260.1_Myb_DNA-binding,Myb_DNA-binding	GATTTAACATAA	1.07	0.84	0.59	1.02	1.07	0.22
XP_050040349.1_HLH	AHCAGCTGG	1.03	1.07	1.02	1.06	1.07	0.03
XP_050037453.1_Homeobox	GTBAAGTGB	1.01	0.97	1.01	1.07	1.07	0.04
XP_050037020.1_Homeobox	TGAYAC	1.02	0.95	1.04	1.07	1.07	0.05
XP_050022475.1_Homeobox	CTAATCCS	1.03	1.07	0.9	0.72	1.07	0.15
XP_054920411.1_CUT,Homeobox	DTTATTGATTTTT	1.07	0.98	0.64	0.42	1.07	0.3
XP_050049439.1_Homeobox	TTAATKAC	1.01	0.92	1.01	1.06	1.06	0.06
XP_050047222.1_zf-C2H2,zf-C2H2,zf-C2H2,zf-C2H2,zf-C2H2	CACCTGT	1.03	1.06	1.02	1.05	1.06	0.02
XP_050047227.1_Homeobox	WTAAYGAB	1.02	1.04	1.04	1.06	1.06	0.02
XP_050050367.1_Homeobox	TAATTGNWNNNNNNNCAATTR	0.91	0.29	1.06	0	1.06	0.5
XP_050049570.1_bZIP_1	TKDYGCAAYN	1.01	1.01	1	1.06	1.06	0.03
XP_054933935.1_Homeobox	CTAATCCC	1.02	1.06	0.84	0.69	1.06	0.17
XP_050034039.1_Homeobox	NTAACGAC	1.02	1	1.06	1.02	1.06	0.02
XP_054926787.1_Homeobox	NTAACGAC	1.02	1	1.06	1.02	1.06	0.02
XP_050051155.1_zf-C4	AAGGTCAH	1.02	1.01	1.05	0.91	1.05	0.06
XP_050035425.1_Homeobox	NTAATBGNB	1.01	0.97	1	1.05	1.05	0.03
XP_050026769.1_zf-C2H2,zf-C2H2,zf-C2H2,zf-C2H2,zf-C2H2	TGCTACTGTD	0.99	0.96	1.05	1.03	1.05	0.04
XP_050026768.1_zf-C2H2,zf-C2H2,zf-C2H2,zf-C2H2,zf-C2H2	TGCTACTGTD	0.99	0.96	1.05	1.03	1.05	0.04
XP_054921515.1_CUT,CUT,CUT,Homeobox	TTRAAC	1.02	0.99	1.02	1.05	1.05	0.02
XP_054929576.1_HLH	ATCACGYGA	1.03	1.05	0.99	0.93	1.05	0.05
XP_050033143.1_LAG1-DNAbind	MGKTTCCCACAVT	0.84	0.79	1.05	0.41	1.05	0.27
XP_050024926.1_HLH	NCACGTGNN	1.02	0.99	1	1.05	1.05	0.02
XP_050033342.1_zf-C4	SAGGTCAN	1.04	1	1.05	0.92	1.05	0.06
XP_054933393.1_ARID	NDATHAAAN	1	1.01	1	1.05	1.05	0.02
XP_050038911.2_Homeobox	HTAAYGAB	1.02	1.02	1.05	0.96	1.05	0.04
XP_054928247.1_HPD	NNBAAGAHRN	1.01	1.04	1.02	1.05	1.05	0.02
XP_050034044.1_Homeobox	GTAATGAC	1.01	0.98	1.04	1.05	1.05	0.03
XP_050049083.1_Homeobox	NTAAYGAB	1.01	1.03	1.01	1.04	1.04	0.02
XP_054929710.1_zf-C4	AGGTCA	1.04	1.03	1	0.93	1.04	0.05
XP_050034410.1_HLH	NATCACGTGRN	1.04	1.02	0.91	0.86	1.04	0.09
XP_050049689.1_Homeobox	TTAAYGAD	1.01	1.02	1.04	0.98	1.04	0.02
XP_050041887.1_DM	TGTAWCWWWT	1	0.96	1.04	0.97	1.04	0.04
XP_050052649.1_PAX	CANTSAWGCG	1.04	0.99	1.02	0.92	1.04	0.05
XP_054924594.1_zf-C4	NAGGTCAH	1.03	0.97	1.04	0.95	1.04	0.04
XP_054919848.1_Homeobox	HTAACGAS	1.03	1.03	1.01	0.9	1.03	0.06
XP_050052784.1_HLH	SSCACGYGHC	1.01	1.03	1	1.03	1.03	0.02
XP_050048522.1_HLH	SSCACGYGHC	1.01	1.03	1	1.03	1.03	0.02
XP_050025628.1_HLH	SSCACGYGHC	1.01	1.03	1	1.03	1.03	0.02
XP_050043990.1_T-box	NYVACACSTN	1.01	1	1.01	1.03	1.03	0.01
XP_050029892.1_Forkhead	GTAAACA	1.01	0.99	1.01	1.03	1.03	0.02
XP_050031029.1_AT_hook,AT_hook,AT_hook	NNRDWAAT	1	1.01	1	1.03	1.03	0.01
XP_054927269.1_HLH	NCACGTGMHH	1.02	1.03	1	1.02	1.03	0.01
XP_050022924.1_Homeobox	NTAATTGN	1.01	1.03	1.01	1.03	1.03	0.01
XP_050047216.1_Forkhead	YAWATAAACAAHB	1.02	0.94	0.95	1.03	1.03	0.05
XP_054919827.1_Homeobox	CTAAACGG	1.02	0.99	1	0.84	1.02	0.08
XP_050034042.1_Homeobox	NNNNAKTAATYNNNNN	1.02	0.99	1.02	1.01	1.02	0.01
XP_054927575.1_Homeobox	NDYGATACGY	1.02	0.93	1	0.85	1.02	0.08
XP_050046825.1_zf-C2H2,zf-C2H2,zf-C2H2	GGCCCCGCCCH	1	0.92	0.99	1.02	1.02	0.04
XP_050044744.1_Homeobox	YTAAGTGC	1.02	0.96	1	1.02	1.02	0.03
XP_050050376.1_Homeobox	TTAATTAG	1.02	0.92	0.95	0.99	1.02	0.04
XP_050023625.1_bZIP_1	ATGACTCAH	1.02	0.98	0.98	0.9	1.02	0.05
XP_050049369.1_ARID	NNNAWATTNN	1	1	1	1.02	1.02	0.01
XP_050033754.1_E2F_TDP	NGCGCGCGCN	1.02	0.99	1.02	0.89	1.02	0.06
XP_054918796.1_Homeobox	NNNWRATTRN	1	1	1	1.02	1.02	0.01
XP_050048882.1_Homeobox	GCTAATTAC	1.02	0.94	0.92	1.01	1.02	0.05
XP_054929591.1_HLH	MCACGTG	1.01	0.96	0.94	0.99	1.01	0.03
XP_054932882.1_Homeobox	NTAATTSGATTAS	0.99	1.01	0.8	0.54	1.01	0.22
XP_054927866.1_Homeobox	HTAATCCB	1.01	0.92	0.98	0.96	1.01	0.04
XP_050049190.1_Homeobox	WAACA	1	1.01	1	1	1.01	0.01
XP_050049266.1_Homeobox	WAACA	1	1.01	1	1	1.01	0.01
XP_050022915.1_Homeobox	YTAATCCNN	1.01	0.96	0.93	0.79	1.01	0.09
XP_050034781.2_Homeobox	BTAAWTGN	1.01	1	1.01	1	1.01	0
XP_050043140.1_Forkhead	VNMAACANN	1	1	1	1.01	1.01	0
XP_050028232.1_HLH	TCACGTG	1	1.01	0.92	0.92	1.01	0.05
XP_054928463.1_HLH	VCACGTGGN	1.01	1	1	1	1.01	0
XP_050031698.1_HLH	VCACGTGGN	1.01	1	1	1	1.01	0
XP_050031701.1_HLH	VCACGTGGN	1.01	1	1	1	1.01	0
XP_050050601.2_HLH	VCACGTGGN	1.01	1	1	1	1.01	0
XP_050033968.1_HLH	VCACGTGGN	1.01	1	1	1	1.01	0
XP_050044275.1_HMG_box	ATTGTNNNN	1	1	1	1	1	0
XP_054929268.1_bZIP_1	GTTACGTAAC	1	0.86	0.95	0.99	1	0.07
XP_050049179.1_Homeobox	TACGTGWWWWWWCGCGTW	0.93	1	0.29	0	1	0.49
XP_050042938.1_T-box	KNAGGTGTGAAW	1	0.91	0.85	0.64	1	0.15
XP_050030448.1_Homeobox	SSTAATTACS	1	0.91	0.96	0.95	1	0.04
XP_050044963.2_zf-C4	GAGATCAA	1	0.93	0.95	0.96	1	0.03
XP_050037291.1_zf-C2H2,zf-C2H2,zf-C2H2,zf-C2H2	GGCGGCCATTTTGD	0.99	0.63	0.68	0	0.99	0.41
XP_050048539.1_E2F_TDP	WAATGGCGCCAAAA	0.98	0.53	0.59	0	0.98	0.4
XP_050048826.1_Forkhead	GTAAACAA	0.98	0.87	0.97	0.92	0.98	0.05
XP_050033003.1_HLH	SACCATATGGTS	0.97	0.38	0.32	0	0.97	0.41
XP_050049969.1_Homeobox	CGTTAATTGCT	0.93	0.78	0.95	0.92	0.95	0.08
XP_050036210.2_PAX	RTCATGCGTGACG	0.94	0.95	0.94	0.35	0.95	0.3
XP_050049533.1_zf-C4	DAAACTRGAGCA	0.94	0.91	0.78	0.94	0.94	0.07
XP_054924506.1_GCM	WATATGCGGGTHB	0.86	0.65	0.83	0.51	0.86	0.16
XP_054930050.1_HMG_box	NAACAATAACATTGTTN	0.67	0	0	0	0.67	0.33
XP_054919793.1_zf-C2H2,zf-C2H2,zf-C2H2,zf-C2H2	TGCAGTGATTTATT	0.54	0	0	0	0.54	0.27
XP_050052108.1_zf-C2H2,zf-C2H2,zf-C2H2,zf-C2H2	TGCAGTGATTTATT	0.54	0	0	0	0.54	0.27
XP_050023689.1_RFX_DNA_binding	SGTTGCTAGGCAACS	0.23	0	0	0	0.23	0.12
XP_050047284.1_zf-C4	AWNTAGGTCASTAGGTCA	0	0	0	0	0	0
XP_050032325.1_zf-C2H2,zf-C2H2,zf-C2H2	RCCACGCCCMCSCCACGCCCMC	0	0	0	0	0	0
XP_050048949.1_COE1_DBD	BWATTCCCWWGGGAATWV	0	0	0	0	0	0
XP_050026652.1_Runt	CWAACCACAAAAACCACGAAH	0	0	0	0	0	0
XP_054922164.1_Runt	CWAACCACAAAAACCACGAAH	0	0	0	0	0	0
XP_054922540.1_GATA,GATA	RMGATAACRNYGTTATCKY	0	0	0	0	0	0
XP_050047272.1_T-box	TTCACACCTARGTGTGAA	0	0	0	0	0	0
XP_050049516.1_T-box	TTCACACCTARGTGTGAA	0	0	0	0	0	0
XP_054927033.1_HLH	GGGBMKCAGCTGCGTCCC	0	0	0	0	0	0
XP_050027642.1_CSD	TCGTGTAGGTCGGTGGK	0	0	0	0	0	0
XP_050036669.2_zf-C2H2,zf-C2H2,zf-C2H2,zf-C2H2,zf-C2H2	GTGAACGYYDHHVCTACAC	0	0	0	0	0	0

## Sheet: -log(p-value)
motif name	consensus	promoters_2000_symbols_adult_salivary_male_fed_vs_unfed_sig_lfc2_up	promoters_500_symbols_adult_salivary_male_fed_vs_unfed_sig_lfc2_up	promoters_2000_symbols_adult_salivary_male_fed_vs_unfed_sig_lfc2_down	promoters_500_symbols_adult_salivary_male_fed_vs_unfed_sig_lfc2_down	max	sd
XP_054928247.1_HPD	NNBAAGAHRN	7.24	3.6	1.37	1.06	7.24	2.85
XP_050048415.1_HLH	RGCAGCTGCH	4.06	6.19	0.42	1.17	6.19	2.66
XP_050025009.1_HLH	RGCAGCTGCY	4.83	6.15	0.93	1.85	6.15	2.46
XP_050048445.1_HLH	RGCAGCTGCY	4.83	6.15	0.93	1.85	6.15	2.46
XP_054917090.1_HLH	RGCAGCTGCY	4.83	6.15	0.93	1.85	6.15	2.46
XP_054921277.1_HLH	RGCAGCTGCY	4.83	6.15	0.93	1.85	6.15	2.46
XP_054933970.1_HLH	RGCAGCTGCY	4.83	6.15	0.93	1.85	6.15	2.46
XP_054920691.1_DM	TAATKTATWA	5.64	0.27	1.1	0.67	5.64	2.5
XP_050043608.2_Homeobox	YTAATTRR	4.97	0.1	1.3	1.79	4.97	2.08
XP_054919848.1_Homeobox	HTAACGAS	4.6	0.8	0.35	0.04	4.6	2.13
XP_054926743.1_HLH	VCAGGTGBN	4.4	3.22	0.71	0.95	4.4	1.79
XP_050040349.1_HLH	AHCAGCTGG	4.35	1.98	0.54	0.64	4.35	1.77
XP_050052649.1_PAX	CANTSAWGCG	3.91	0.23	0.53	0.05	3.91	1.83
XP_054918881.1_TCR,TCR	NDWTTYAAAH	3.81	0.02	2.51	1.5	3.81	1.6
XP_050034652.2_Ets	GACCGGAAGTR	0.08	0.03	1.78	3.81	3.81	1.79
XP_054932921.1_bZIP_1	GRTGACRTCAYC	0.26	0.42	3.06	3.76	3.76	1.8
XP_050049570.1_bZIP_1	TKDYGCAAYN	3.48	0.46	0.35	0.93	3.48	1.47
XP_050027719.2_GATA,GATA	VWGATAAGR	3	3.46	0.14	0.01	3.46	1.83
XP_050027721.1_GATA,GATA	VWGATAAGR	3	3.46	0.14	0.01	3.46	1.83
XP_050027173.1_GATA,GATA	VWGATAAGR	3	3.46	0.14	0.01	3.46	1.83
XP_050039946.1_Homeobox	CGTCGTAAAYSB	3.34	0.3	0.05	0.07	3.34	1.61
XP_050039229.1_HLH	AACACCTGCR	1.08	3.34	0.27	0.24	3.34	1.46
XP_050043990.1_T-box	NYVACACSTN	3.31	0.43	0.87	0.73	3.31	1.33
XP_050050157.1_bZIP_1	WWNTGCTGMGTCAGCANWW	3.25	1.15	0.35	0	3.25	1.46
XP_050039111.2_CSD	GATGGWACR	3.23	0.78	0.45	0.66	3.23	1.31
XP_050025717.1_CSD	GATGGWACR	3.23	0.78	0.45	0.66	3.23	1.31
XP_050030931.1_Homeobox	TGACAG	2.63	1.79	0.69	3.22	3.22	1.1
XP_050049689.1_Homeobox	TTAAYGAD	1.57	0.65	3.19	0.19	3.19	1.32
XP_050052046.1_HLH	RCCACCTGK	2.44	3.17	0.35	0.3	3.17	1.46
XP_050047227.1_Homeobox	WTAAYGAB	2.81	1.39	2.06	0.71	2.81	0.9
XP_054929710.1_zf-C4	AGGTCA	2.77	0.67	0.24	0.11	2.77	1.24
XP_050022924.1_Homeobox	NTAATTGN	2.73	1.11	0.55	0.48	2.73	1.05
XP_054933538.1_E2F_TDP	SSGCGGGAAVN	2.72	0.21	0.12	0.12	2.72	1.29
XP_054921563.1_HLH	NWGCACGTGAYN	2.71	1.1	0.26	0.52	2.71	1.1
XP_054921568.1_HLH	NWGCACGTGAYN	2.71	1.1	0.26	0.52	2.71	1.1
XP_050025651.1_HLH	NWGCACGTGAYN	2.71	1.1	0.26	0.52	2.71	1.1
XP_050031029.1_AT_hook,AT_hook,AT_hook	NNRDWAAT	0.12	2.7	0.01	2.03	2.7	1.36
XP_050047835.1_Forkhead	RTAAACAAACAH	2.49	0.2	2.46	1.7	2.49	1.07
XP_050049548.1_bZIP_1	RTKDCGCAAT	1.16	1.52	2.48	2.26	2.48	0.62
XP_050034042.1_Homeobox	NNNNAKTAATYNNNNN	2.47	0.2	0.79	0.35	2.47	1.04
XP_050035475.2_Homeobox	CTAATTRS	2.44	0.06	0.54	1.45	2.44	1.05
XP_050039264.1_HLH	GTCACGTGAC	0.27	0.18	2.41	1.57	2.41	1.08
XP_050043975.1_Homeobox	NTAATTAG	2.39	0.01	1.37	1.57	2.39	0.99
XP_050026730.1_bZIP_1	GTKACGTCAT	1.15	1.64	0.53	2.38	2.38	0.78
XP_054921515.1_CUT,CUT,CUT,Homeobox	TTRAAC	2.36	0.21	1.02	0.65	2.36	0.93
XP_054922521.1_Pou,Homeobox	TAATKAGNTGNTAATKA	0.4	1.58	2.34	0.3	2.34	0.98
XP_050027698.1_zf-C2H2,zf-C2H2,zf-C2H2,zf-C2H2,zf-C2H2,zf-C2H2	TGATTGCTCTTTT	2.32	0.43	0.17	0	2.32	1.08
XP_054933271.1_Homeobox	TTAATTAR	1.15	0.12	2.32	1.91	2.32	0.97
XP_050044800.1_SRF-TF	CYAWATWTGG	2.32	0.39	0.06	0.33	2.32	1.04
XP_050036341.1_bZIP_1	GATGACGY	0.79	1.91	0.43	2.3	2.3	0.89
XP_050036783.1_Homeobox	TGACAGCTGTCA	1.82	2.25	0.54	1.1	2.25	0.76
XP_050048722.1_Homeobox	STAATTRS	0.91	0.02	1.04	2.23	2.23	0.91
XP_050035425.1_Homeobox	NTAATBGNB	2.18	0.02	0.09	0.98	2.18	1.01
XP_050049083.1_Homeobox	NTAAYGAB	2.16	1.07	0.47	0.62	2.16	0.77
XP_054926440.1_RFX_DNA_binding	CGTTGCTAB	2.16	0.11	1.44	1.21	2.16	0.85
XP_054922906.1_zf-C4	TGAGGTCAATNN	2.16	0.87	0.12	0.24	2.16	0.93
XP_050045295.1_zf-C4	NRAGGTCAN	2.13	0.38	0.5	0.82	2.13	0.8
XP_050041440.1_Homeobox	NYTAATTAR	1.47	0.06	1.36	2.12	2.12	0.86
XP_050033342.1_zf-C4	SAGGTCAN	2.1	0.28	0.78	0.11	2.1	0.9
XP_050034033.1_Homeobox	GNRGRBTTAATGGSYTHGK	2.06	0.07	0.09	0	2.06	1
XP_050038911.2_Homeobox	HTAAYGAB	2.04	0.57	1.52	0.14	2.04	0.87
XP_054922558.1_zf-C2H2,zf-C2H2,zf-C2H2,zf-C2H2,zf-C2H2	WTCACTTTCACTT	0.58	0.05	2.04	0.16	2.04	0.92
XP_054926940.1_Homeobox	HTAATGAB	2.01	0.35	1.36	0.69	2.01	0.73
XP_050029892.1_Forkhead	GTAAACA	2	0.16	0.98	0.55	2	0.79
XP_050042673.1_Pou,Homeobox	TAATGAGVBGTAATGA	0.88	2	0.12	0	2	0.92
XP_054918786.1_Homeobox	NNNTAATTAR	1.97	0	0.52	1.36	1.97	0.87
XP_050034781.2_Homeobox	BTAAWTGN	1.96	0.39	0.69	0.25	1.96	0.78
XP_050043065.1_HLH	AACAGCTGACRC	1.02	0.18	1.96	1.03	1.96	0.73
XP_050043517.1_HLH	AACAGCTGACRC	1.02	0.18	1.96	1.03	1.96	0.73
XP_054927170.1_Pou,Homeobox	NYATAATTAN	1.72	0.02	1.85	1.23	1.85	0.83
XP_050036173.1_Forkhead	AAACAATAAYATT	0.45	0.22	1.8	1.17	1.8	0.72
XP_054933393.1_ARID	NDATHAAAN	1.8	0.93	0.19	1.09	1.8	0.66
XP_054924690.1_HLH	RMCACGTGCC	1.78	0.76	0.12	0.5	1.78	0.71
XP_050044939.1_Forkhead	CGAAGRACCK	1.78	0.09	0.08	0	1.78	0.86
XP_054927105.1_HLH	CACGTGACC	1.77	1.26	0.26	0.54	1.77	0.69
XP_050034044.1_Homeobox	GTAATGAC	0.61	0.1	1.76	0.54	1.76	0.71
XP_050044744.1_Homeobox	YTAAGTGC	1.74	0.04	0.29	0.38	1.74	0.77
XP_050042754.1_HLH	GTRACAGCTG	1.7	1.73	0.28	0.88	1.73	0.7
XP_050049266.1_Homeobox	WAACA	0.8	1.71	0.15	0.17	1.71	0.73
XP_050049190.1_Homeobox	WAACA	0.8	1.71	0.15	0.17	1.71	0.73
XP_050028791.1_Homeobox	TTAATTAS	1.68	0.03	0.66	1.44	1.68	0.75
XP_050037020.1_Homeobox	TGAYAC	1.66	0.02	0.96	0.61	1.66	0.69
XP_050024926.1_HLH	NCACGTGNN	1.63	0.2	0.28	0.63	1.63	0.65
XP_054922902.1_zf-C4	AAAAGTCAAM	0.23	0.23	1.62	0.18	1.62	0.71
XP_054929576.1_HLH	ATCACGYGA	1.62	0.94	0.2	0.12	1.62	0.71
XP_050044718.1_zf-C2H2,zf-C2H2,zf-C2H2	GCCACGCCCMCY	1.61	0.21	0.19	0.52	1.61	0.67
XP_050043864.1_bZIP_1	RTGACGTCAY	0.45	1.09	1.59	1.52	1.59	0.52
XP_050030905.1_HLH	DMCATATGKH	0.66	1.56	0.47	0.33	1.56	0.55
XP_050024187.1_HLH	DMCATATGKH	0.66	1.56	0.47	0.33	1.56	0.55
XP_054926787.1_Homeobox	NTAACGAC	1.5	0.33	1.55	0.36	1.55	0.68
XP_050034039.1_Homeobox	NTAACGAC	1.5	0.33	1.55	0.36	1.55	0.68
XP_054928208.1_Forkhead	GTAAACAA	0.04	0.05	0.41	1.54	1.54	0.71
XP_054919827.1_Homeobox	CTAAACGG	1.52	0.22	0.24	0.01	1.52	0.69
XP_050048254.1_bZIP_1	ACACGTGGC	1.26	1.32	1.37	1.51	1.51	0.11
XP_050040280.1_zf-C2H2,zf-C2H2,zf-C2H2	MVDGCCACACCCAYH	1.27	1.51	0.27	0.31	1.51	0.64
XP_054920776.1_PAX,Homeobox	ASCGTGACKAATYR	0.26	0.2	1.5	0.93	1.5	0.62
XP_050035940.2_Homeobox	NTAATTGV	1.45	0	0.97	1.18	1.45	0.63
XP_050043140.1_Forkhead	VNMAACANN	1.44	0.28	0.25	0.4	1.44	0.57
XP_054929792.1_Pou,Homeobox	ATGCATAATTRAT	0.03	0	1.44	0.41	1.44	0.67
XP_050031191.1_Ets	AASGAGGAAGTR	0.8	0.28	1.43	0.22	1.43	0.56
XP_050025895.1_HLH	NKCACGTGMNNNTCACGTGMN	0.19	0.26	1.42	0	1.42	0.65
XP_050046295.1_Homeobox	YTAATTA	1.18	0.07	0.71	1.42	1.42	0.6
XP_050036714.1_Homeobox	VCGTATCRYN	1.4	0.01	0.8	0.93	1.4	0.58
XP_050031162.1_HLH	AMCATATGKT	1.37	0.22	0.26	0.83	1.37	0.55
XP_050045299.1_Forkhead	TGTTTACATA	1.12	0.01	1.18	1.37	1.37	0.62
XP_050049393.1_zf-C2H2,zf-C2H2,zf-C2H2	NHMCGCCCACGCMM	1.33	0.44	0.46	0.19	1.33	0.5
XP_050050131.1_zf-C2H2,zf-C2H2,zf-C2H2,zf-C2H2	TMCGCCCACGCAC	1.32	0.84	0.35	0	1.32	0.58
XP_050041891.1_DM	WTGTATCWAW	0.18	0.01	1.31	0.94	1.31	0.62
XP_050047836.1_Forkhead	TWDAYATAAACAWRAW	0.37	0	0.71	1.28	1.28	0.54
XP_050039468.1_Homeobox	ATTAATTA	1.03	0.03	1.05	1.27	1.27	0.56
XP_050033586.1_Homeobox	NTAAYGAB	1.09	0.56	1.26	0.74	1.26	0.32
XP_050037453.1_Homeobox	GTBAAGTGB	1.25	0.06	0.35	0.74	1.25	0.51
XP_050040067.1_zf-C2H2,zf-C2H2,zf-C2H2	GRCCACGCCCA	1.24	0.58	0.19	0	1.24	0.55
XP_050046291.1_zf-C2H2,zf-C2H2,zf-C2H2	MTCACGCCCMCC	0.7	1.24	0.48	0.84	1.24	0.32
XP_050051919.2_HLH	ACCATATGKY	0.39	0.52	1.01	1.23	1.23	0.4
XP_054926909.1_Homeobox	TGACAGCTGTCA	1.18	1.23	0.5	0.35	1.23	0.46
XP_050023735.1_zf-C2H2,zf-C2H2,zf-C2H2	VRCCMCGCCCN	0.91	0.35	1.19	0.41	1.19	0.41
XP_050041853.1_zf-C2H2,zf-C2H2,zf-C2H2	VRCCMCGCCCN	0.91	0.35	1.19	0.41	1.19	0.41
XP_054922647.1_HLH	TGCGTGAC	0.91	0.25	1.19	0.28	1.19	0.47
XP_054919254.1_zf-C4	AAGGTCA	0.5	0.04	1.18	0.01	1.18	0.55
XP_050033548.1_zf-C2H2,zf-C2H2,zf-C2H2,zf-C2H2,zf-C2H2	NGACCACCCAN	0.49	0.11	0.31	1.17	1.17	0.46
XP_050047222.1_zf-C2H2,zf-C2H2,zf-C2H2,zf-C2H2,zf-C2H2	CACCTGT	1.14	0.98	0.39	0.44	1.14	0.38
XP_050051236.1_Ets	GACCGGAAGTS	0.06	0.07	0.14	1.14	1.14	0.53
XP_054927269.1_HLH	NCACGTGMHH	1.14	0.77	0.23	0.39	1.14	0.41
XP_054917575.1_Homeobox	CTCAACGAS	1.14	0.36	0.48	0.68	1.14	0.34
XP_054929691.1_CBFB_NFYA	HCTGATTGGYTAVT	0.18	0.31	0.82	1.12	1.12	0.44
XP_054927575.1_Homeobox	NDYGATACGY	1.11	0.02	0.28	0.03	1.11	0.52
XP_050035103.1_HLH	AAAACAGCTGTTTT	1.1	0	0	0	1.1	0.55
XP_050024462.1_Homeobox	NYTAATTARN	0.6	0.01	1.09	1.02	1.09	0.5
XP_050036374.1_Homeobox	NTAATBNVATTAN	0.89	0.11	0.75	1.08	1.08	0.42
XP_054924594.1_zf-C4	NAGGTCAH	1.08	0.12	0.58	0.17	1.08	0.44
XP_050046919.1_HLH	SCACGTGGSNGSSGS	1.06	0.45	0.31	0.22	1.06	0.38
XP_050045237.1_zf-C4	RAGGTCAT	0.41	1.06	0.35	0.46	1.06	0.33
XP_050049089.1_Homeobox	SSTAATTAGB	1.05	0.03	0.26	0.79	1.05	0.47
XP_050038614.1_RFX_DNA_binding	CKGTTGCCAGG	0.39	0.74	0.36	1.05	1.05	0.33
XP_050049216.1_zf-C4	BAAAGGTCAN	0.9	1.05	0.09	0	1.05	0.54
XP_050050155.1_zf-C2H2,zf-C2H2,zf-C2H2,zf-C2H2,zf-C2H2	NGCAACAGGTG	0.65	0.26	0.28	1.04	1.04	0.37
XP_050050124.1_zf-C2H2,zf-C2H2,zf-C2H2,zf-C2H2,zf-C2H2	NGCAACAGGTG	0.65	0.26	0.28	1.04	1.04	0.37
XP_050043507.1_HLH	MACATATGGN	0.25	0.28	0.4	1.03	1.03	0.37
XP_050036148.1_HLH	GTACGTGACC	0.44	0.17	1.03	0.93	1.03	0.41
XP_050028099.1_HLH	GTACGTGACC	0.44	0.17	1.03	0.93	1.03	0.41
XP_050044481.1_zf-C2H2,zf-C2H2,zf-C2H2,zf-C2H2,zf-C2H2	VGACCCCCTGCTGTGM	1.02	0	0	0	1.02	0.51
XP_050048726.1_Homeobox	GCTAATTANN	0.25	0.02	1	0.67	1	0.44
XP_054930254.1_PAX,Homeobox	TCACGCHTCACYGCACN	0.27	1	0.45	0	1	0.42
XP_050040430.1_PAX,Homeobox	TCACGCHTCACYGCACN	0.27	1	0.45	0	1	0.42
XP_050041780.2_bZIP_1,bZIP_1	RTTACGTAAY	0.65	0.25	0.83	1	1	0.32
XP_050052000.1_Homeobox	TGTCAAAN	0.77	0	0.87	1	1	0.45
XP_050050374.1_zf-C4	TCAAGGTCAH	0.66	0.99	0.07	0	0.99	0.47
XP_054932472.1_zf-C4	AAAGTCAMAVTAGM	0.55	0.25	0.41	0.97	0.97	0.31
XP_050049439.1_Homeobox	TTAATKAC	0.96	0	0.5	0.63	0.96	0.4
XP_050030636.1_Ets	VACCGGAAGTN	0.03	0.02	0.27	0.95	0.95	0.44
XP_050044275.1_HMG_box	ATTGTNNNN	0.94	0.4	0.03	0.19	0.94	0.39
XP_050026401.1_zf-C2H2,zf-C2H2,zf-C2H2,zf-C2H2,zf-C2H2,zf-C2H2	NRGGCCGTGTGCAAAAS	0.67	0.93	0	0	0.93	0.48
XP_050034041.1_Homeobox	BTAATKRC	0.56	0	0.41	0.93	0.93	0.39
XP_050041887.1_DM	TGTAWCWWWT	0.33	0.04	0.93	0.18	0.93	0.39
XP_050034410.1_HLH	NATCACGTGRN	0.92	0.41	0.05	0.08	0.92	0.4
XP_050039109.1_Ets	ATGATCCGGGACN	0.1	0.19	0.92	0	0.92	0.42
XP_050035997.1_Ets	NACCGGAARY	0.63	0.01	0.88	0.91	0.91	0.42
XP_050023582.1_Forkhead	VYTAYRTAAACA	0.05	0	0.14	0.86	0.86	0.4
XP_050052105.2_zf-C2H2,zf-C2H2,zf-C2H2,zf-C2H2,zf-C2H2,zf-C2H2	ATAAATCACAGCAYNC	0.4	0.08	0.86	0.45	0.86	0.32
XP_050050376.1_Homeobox	TTAATTAG	0.86	0.02	0.07	0.24	0.86	0.38
XP_050023270.1_MH1	TTGGCANNNTGCCAA	0.86	0.38	0.31	0.29	0.86	0.27
XP_050049082.1_zf-C2H2,zf-C2H2,zf-C2H2,zf-C2H2,zf-C2H2	ATTACCATACAAGTGCAV	0.85	0	0	0	0.85	0.43
XP_050025804.1_HLH	GCACGTGTC	0.76	0.44	0.31	0.85	0.85	0.26
XP_050031863.1_Forkhead	GTAAACAA	0.42	0	0.85	0.55	0.85	0.35
XP_050048522.1_HLH	SSCACGYGHC	0.71	0.85	0.23	0.41	0.85	0.28
XP_050025628.1_HLH	SSCACGYGHC	0.71	0.85	0.23	0.41	0.85	0.28
XP_050052784.1_HLH	SSCACGYGHC	0.71	0.85	0.23	0.41	0.85	0.28
XP_050031369.1_Myb_DNA-binding	TGAATCCATYN	0.44	0	0.84	0.12	0.84	0.38
XP_050031496.1_Myb_DNA-binding	TGAATCCATYN	0.44	0	0.84	0.12	0.84	0.38
XP_054919104.1_Homeobox	TAATTRSATTA	0.6	0.17	0.84	0.33	0.84	0.3
XP_050037323.1_HLH	AADTCGTGACT	0.52	0.69	0.82	0.37	0.82	0.2
XP_054929591.1_HLH	MCACGTG	0.82	0.05	0.02	0.26	0.82	0.37
XP_054932107.1_T-box	AGGTGTGA	0.16	0.21	0.82	0.39	0.82	0.3
XP_050044003.1_T-box	AGGTGTGA	0.16	0.21	0.82	0.39	0.82	0.3
XP_050049673.1_zf-C4	CAAGGTCAT	0.81	0.7	0.48	0.48	0.81	0.17
XP_050024427.1_Homeobox	CTAATTAY	0.45	0	0.53	0.8	0.8	0.33
XP_050031701.1_HLH	VCACGTGGN	0.8	0.36	0.29	0.26	0.8	0.25
XP_054928463.1_HLH	VCACGTGGN	0.8	0.36	0.29	0.26	0.8	0.25
XP_050033968.1_HLH	VCACGTGGN	0.8	0.36	0.29	0.26	0.8	0.25
XP_050050601.2_HLH	VCACGTGGN	0.8	0.36	0.29	0.26	0.8	0.25
XP_050031698.1_HLH	VCACGTGGN	0.8	0.36	0.29	0.26	0.8	0.25
XP_050035959.1_Ets	NRCCGGAART	0.77	0	0.76	0.78	0.78	0.38
XP_050034501.1_Ets	RACCGGAAGTN	0.1	0.12	0.21	0.78	0.78	0.32
XP_050052832.1_HLH	RACATATGGN	0.25	0.41	0.46	0.78	0.78	0.22
XP_050040097.1_Homeobox	TAATTAGATTA	0.32	0.21	0.78	0.42	0.78	0.25
XP_050049662.1_zf-C4	GGGGTCACG	0.18	0.22	0.77	0.52	0.77	0.28
XP_050039558.1_zf-C4	GGGGTCACG	0.18	0.22	0.77	0.52	0.77	0.28
XP_050025287.2_PAX,Homeobox	TAATTGATTA	0.16	0.17	0.75	0.55	0.75	0.29
XP_050034046.1_Homeobox	TTAATTAG	0.35	0.03	0.71	0.63	0.71	0.31
XP_050045768.1_HLH	RVCATATGTCRCSBTATTT	0.24	0.71	0	0	0.71	0.33
XP_050049369.1_ARID	NNNAWATTNN	0.68	0.37	0.23	0.65	0.68	0.22
XP_050022475.1_Homeobox	CTAATCCS	0.65	0.68	0.05	0.03	0.68	0.36
XP_054920411.1_CUT,Homeobox	DTTATTGATTTTT	0.67	0.24	0.01	0.01	0.67	0.31
XP_050026421.1_Forkhead	TCRTAAACA	0.63	0.03	0.4	0.66	0.66	0.29
XP_054933935.1_Homeobox	CTAATCCC	0.56	0.64	0.01	0.02	0.64	0.34
XP_050051155.1_zf-C4	AAGGTCAH	0.59	0.32	0.64	0.13	0.64	0.24
XP_054927866.1_Homeobox	HTAATCCB	0.63	0.01	0.11	0.18	0.63	0.28
XP_050025649.1_zf-C2H2,zf-C2H2,zf-C2H2,zf-C2H2,zf-C2H2,zf-C2H2,zf-C2H2,zf-C2H2,zf-C2H2	TCCCCTGGGG	0.16	0.11	0.44	0.63	0.63	0.24
XP_050026260.1_Myb_DNA-binding,Myb_DNA-binding	GATTTAACATAA	0.61	0.09	0.02	0.25	0.61	0.26
XP_050036389.1_HLH	ACCAYCTGTT	0.38	0.44	0.39	0.6	0.6	0.1
XP_050033754.1_E2F_TDP	NGCGCGCGCN	0.59	0.24	0.39	0.05	0.59	0.23
XP_050052846.1_HLH	VNGGCACGCGMCAK	0.17	0.25	0.28	0.56	0.56	0.17
XP_050052845.1_HLH	VNGGCACGCGMCAK	0.17	0.25	0.28	0.56	0.56	0.17
XP_054918796.1_Homeobox	NNNWRATTRN	0.56	0.17	0.22	0.53	0.56	0.2
XP_050022755.1_Homeobox	AWTTTAATTAA	0.02	0.1	0.55	0.22	0.55	0.23
XP_054927227.1_HMG_box	WNTGCTGACT	0.07	0.33	0.52	0.55	0.55	0.22
XP_050048882.1_Homeobox	GCTAATTAC	0.54	0.07	0.06	0.29	0.54	0.23
XP_050023625.1_bZIP_1	ATGACTCAH	0.54	0.21	0.2	0.13	0.54	0.18
XP_050022915.1_Homeobox	YTAATCCNN	0.52	0.1	0.03	0.02	0.52	0.24
XP_050026768.1_zf-C2H2,zf-C2H2,zf-C2H2,zf-C2H2,zf-C2H2	TGCTACTGTD	0.19	0.14	0.51	0.33	0.51	0.17
XP_050026769.1_zf-C2H2,zf-C2H2,zf-C2H2,zf-C2H2,zf-C2H2	TGCTACTGTD	0.19	0.14	0.51	0.33	0.51	0.17
XP_050033624.1_Homeobox	TAATTARATTA	0.06	0.08	0.49	0.51	0.51	0.25
XP_050047216.1_Forkhead	YAWATAAACAAHB	0.5	0.1	0.13	0.32	0.5	0.19
XP_050045880.1_zf-C2H2,zf-C2H2,zf-C2H2	TWRGCCCCGCCCMCH	0.46	0.5	0	0	0.5	0.28
XP_054931507.1_RFX_DNA_binding	CGTTGCCATGGCAACG	0.09	0.18	0.25	0.48	0.48	0.16
XP_050036805.1_SRF-TF	CCATACATGG	0.33	0.09	0.19	0.42	0.42	0.15
XP_050044836.1_zf-C2H2,zf-C2H2,zf-C2H2	NGCCACGCCCCCC	0.41	0.18	0.28	0.35	0.41	0.1
XP_050040731.1_Homeobox,Homeobox	TAATTATGCTAATTA	0.03	0.08	0.39	0	0.39	0.18
XP_050026004.1_zf-C2H2,zf-C2H2,zf-C2H2	GCCACGCCCCCH	0.33	0.05	0.24	0.39	0.39	0.15
XP_050051269.1_zf-C2H2,zf-C2H2,zf-C2H2,zf-C2H2,zf-C2H2	AACCACCTGTTR	0.35	0.38	0.08	0.17	0.38	0.14
XP_050040940.1_Ets	AAACCGGAAGTA	0.12	0.1	0.37	0.23	0.37	0.13
XP_054933201.1_Homeobox	GYTAATTRRSSYYAATTARC	0.08	0.1	0.37	0	0.37	0.16
XP_050049454.1_zf-C4	DTGGACTTTGGACTY	0.05	0.36	0	0	0.36	0.18
XP_050028232.1_HLH	TCACGTG	0.28	0.36	0.01	0.1	0.36	0.16
XP_050044657.2_Homeobox	WTAATTTAATTAW	0.36	0.29	0.29	0	0.36	0.16
XP_050033143.1_LAG1-DNAbind	MGKTTCCCACAVT	0.03	0.08	0.32	0.04	0.32	0.14
XP_054929607.1_Ets	HGAAYCCGGAAGTGNKG	0.1	0.13	0.32	0.26	0.32	0.1
XP_050024699.1_HLH	GCGACAGCTGTCGC	0.12	0.31	0	0	0.31	0.15
XP_050050367.1_Homeobox	TAATTGNWNNNNNNNCAATTR	0.13	0	0.3	0	0.3	0.14
XP_054929268.1_bZIP_1	GTTACGTAAC	0.29	0.09	0.21	0.24	0.29	0.09
XP_050042938.1_T-box	KNAGGTGTGAAW	0.29	0.09	0.06	0.04	0.29	0.12
XP_050046825.1_zf-C2H2,zf-C2H2,zf-C2H2	GGCCCCGCCCH	0.27	0.12	0.25	0.29	0.29	0.08
XP_054932882.1_Homeobox	NTAATTSGATTAS	0.27	0.29	0.08	0.05	0.29	0.12
XP_050030448.1_Homeobox	SSTAATTACS	0.29	0.03	0.13	0.18	0.29	0.11
XP_050044963.2_zf-C4	GAGATCAA	0.29	0.05	0.11	0.21	0.29	0.11
XP_050048539.1_E2F_TDP	WAATGGCGCCAAAA	0.25	0.01	0.05	0	0.25	0.12
XP_050037291.1_zf-C2H2,zf-C2H2,zf-C2H2,zf-C2H2	GGCGGCCATTTTGD	0.25	0.02	0.05	0	0.25	0.12
XP_050049179.1_Homeobox	TACGTGWWWWWWCGCGTW	0.18	0.25	0.01	0	0.25	0.12
XP_050033003.1_HLH	SACCATATGGTS	0.24	0.02	0.02	0	0.24	0.11
XP_050050401.1_Homeobox	CAAGTGCGTG	0.07	0.05	0.15	0.22	0.22	0.08
XP_050049533.1_zf-C4	DAAACTRGAGCA	0.09	0.12	0.05	0.21	0.21	0.07
XP_050036210.2_PAX	RTCATGCGTGACG	0.13	0.2	0.2	0.01	0.2	0.09
XP_050049969.1_Homeobox	CGTTAATTGCT	0.04	0.01	0.18	0.18	0.18	0.09
XP_050048826.1_Forkhead	GTAAACAA	0.1	0	0.16	0.13	0.16	0.07
XP_054930050.1_HMG_box	NAACAATAACATTGTTN	0.1	0	0	0	0.1	0.05
XP_054924506.1_GCM	WATATGCGGGTHB	0.02	0.01	0.1	0.04	0.1	0.04
XP_054919793.1_zf-C2H2,zf-C2H2,zf-C2H2,zf-C2H2	TGCAGTGATTTATT	0.06	0	0	0	0.06	0.03
XP_050052108.1_zf-C2H2,zf-C2H2,zf-C2H2,zf-C2H2	TGCAGTGATTTATT	0.06	0	0	0	0.06	0.03
XP_050023689.1_RFX_DNA_binding	SGTTGCTAGGCAACS	0.01	0	0	0	0.01	0
XP_050047284.1_zf-C4	AWNTAGGTCASTAGGTCA	0	0	0	0	0	0
XP_050032325.1_zf-C2H2,zf-C2H2,zf-C2H2	RCCACGCCCMCSCCACGCCCMC	0	0	0	0	0	0
XP_050048949.1_COE1_DBD	BWATTCCCWWGGGAATWV	0	0	0	0	0	0
XP_050026652.1_Runt	CWAACCACAAAAACCACGAAH	0	0	0	0	0	0
XP_054922164.1_Runt	CWAACCACAAAAACCACGAAH	0	0	0	0	0	0
XP_054922540.1_GATA,GATA	RMGATAACRNYGTTATCKY	0	0	0	0	0	0
XP_050047272.1_T-box	TTCACACCTARGTGTGAA	0	0	0	0	0	0
XP_050049516.1_T-box	TTCACACCTARGTGTGAA	0	0	0	0	0	0
XP_054927033.1_HLH	GGGBMKCAGCTGCGTCCC	0	0	0	0	0	0
XP_050027642.1_CSD	TCGTGTAGGTCGGTGGK	0	0	0	0	0	0
XP_050036669.2_zf-C2H2,zf-C2H2,zf-C2H2,zf-C2H2,zf-C2H2	GTGAACGYYDHHVCTACAC	0	0	0	0	0	0

## Sheet: rank
motif name	consensus	promoters_2000_symbols_adult_salivary_male_fed_vs_unfed_sig_lfc2_up	promoters_500_symbols_adult_salivary_male_fed_vs_unfed_sig_lfc2_up	promoters_2000_symbols_adult_salivary_male_fed_vs_unfed_sig_lfc2_down	promoters_500_symbols_adult_salivary_male_fed_vs_unfed_sig_lfc2_down	max	min	average	sd
XP_054928247.1_HPD	NNBAAGAHRN	1	7	29	43	43	1	20	19.49
XP_054921277.1_HLH	RGCAGCTGCY	6	5	52	14	52	5	19.25	22.2
XP_054933970.1_HLH	RGCAGCTGCY	5	6	53	13	53	5	19.25	22.78
XP_050025009.1_HLH	RGCAGCTGCY	4	2	54	12	54	2	18	24.39
XP_054917090.1_HLH	RGCAGCTGCY	8	4	55	11	55	4	19.5	23.84
XP_050048445.1_HLH	RGCAGCTGCY	7	3	56	15	56	3	20.25	24.35
XP_050048254.1_bZIP_1	ACACGTGGC	77	30	28	22	77	22	39.25	25.4
XP_050043990.1_T-box	NYVACACSTN	17	79	61	78	79	17	58.75	29.03
XP_050047227.1_Homeobox	WTAAYGAB	24	29	9	79	79	9	35.25	30.38
XP_054926743.1_HLH	VCAGGTGBN	10	12	81	55	81	10	39.5	34.59
XP_050049548.1_bZIP_1	RTKDCGCAAT	82	27	4	6	82	4	29.75	36.35
XP_050030931.1_Homeobox	TGACAG	31	19	86	3	86	3	34.75	36.04
XP_050033586.1_Homeobox	NTAAYGAB	91	70	34	77	91	34	68	24.29
XP_050040349.1_HLH	AHCAGCTGG	11	17	92	89	92	11	52.25	44.25
XP_050036783.1_Homeobox	TGACAGCTGTCA	52	15	94	40	94	15	50.25	32.99
XP_050026730.1_bZIP_1	GTKACGTCAT	84	23	95	4	95	4	51.5	44.78
XP_054926940.1_Homeobox	HTAATGAB	48	98	31	80	98	31	64.25	30.31
XP_050045295.1_zf-C4	NRAGGTCAN	44	86	104	70	104	44	76	25.46
XP_054917575.1_Homeobox	CTCAACGAS	87	96	108	81	108	81	93	11.75
XP_050049083.1_Homeobox	NTAAYGAB	41	40	111	94	111	40	71.5	36.46
XP_054920691.1_DM	TAATKTATWA	2	114	40	82	114	2	59.5	48.86
XP_050022924.1_Homeobox	NTAATTGN	26	35	90	114	114	26	66.25	42.59
XP_050049673.1_zf-C4	CAAGGTCAT	114	62	106	115	115	62	99.25	25.16
XP_050025717.1_CSD	GATGGWACR	19	57	116	84	116	19	69	41.14
XP_050039111.2_CSD	GATGGWACR	20	56	117	85	117	20	69.5	41.35
XP_050048415.1_HLH	RGCAGCTGCH	12	1	120	36	120	1	42.25	53.85
XP_050036341.1_bZIP_1	GATGACGY	123	18	119	5	123	5	66.25	63.46
XP_050023735.1_zf-C2H2,zf-C2H2,zf-C2H2	VRCCMCGCCCN	103	100	36	123	123	36	90.5	37.74
XP_050041853.1_zf-C2H2,zf-C2H2,zf-C2H2	VRCCMCGCCCN	104	99	35	124	124	35	90.5	38.54
XP_050047222.1_zf-C2H2,zf-C2H2,zf-C2H2,zf-C2H2,zf-C2H2	CACCTGT	85	46	126	119	126	46	94	36.67
XP_050046291.1_zf-C2H2,zf-C2H2,zf-C2H2	MTCACGCCCMCC	130	32	107	68	130	32	84.25	43.22
XP_050034039.1_Homeobox	NTAACGAC	67	101	19	135	135	19	80.5	49.51
XP_054926787.1_Homeobox	NTAACGAC	68	102	20	136	136	20	81.5	49.51
XP_054921515.1_CUT,CUT,CUT,Homeobox	TTRAAC	37	136	46	87	136	37	76.5	45.24
XP_054926909.1_Homeobox	TGACAGCTGTCA	80	33	103	137	137	33	88.25	43.65
XP_050049570.1_bZIP_1	TKDYGCAAYN	15	73	139	63	139	15	72.5	51.05
XP_050041780.2_bZIP_1,bZIP_1	RTTACGTAAY	140	121	67	51	140	51	94.75	42.51
XP_050024187.1_HLH	DMCATATGKH	135	25	109	140	140	25	102.25	53.26
XP_050047835.1_Forkhead	RTAAACAAACAH	32	140	5	17	140	5	48.5	61.99
XP_050030905.1_HLH	DMCATATGKH	136	26	110	141	141	26	103.25	53.26
XP_050034042.1_Homeobox	NNNNAKTAATYNNNNN	33	144	73	139	144	33	97.25	53.68
XP_050025804.1_HLH	GCACGTGTC	126	76	145	67	145	67	103.5	37.93
XP_050043065.1_HLH	AACAGCTGACRC	98	146	11	49	146	11	76	58.7
XP_050043517.1_HLH	AACAGCTGACRC	99	147	12	48	147	12	76.5	59.02
XP_050052046.1_HLH	RCCACCTGK	35	13	133	149	149	13	82.5	68.46
XP_054919104.1_Homeobox	TAATTRSATTA	147	152	66	142	152	66	126.75	40.71
XP_050023270.1_MH1	TTGGCANNNTGCCAA	111	87	143	152	152	87	123.25	29.89
XP_054922647.1_HLH	TGCGTGAC	105	118	37	153	153	37	103.25	48.6
XP_050024926.1_HLH	NCACGTGNN	62	143	154	90	154	62	112.25	43.62
XP_054932472.1_zf-C4	AAAGTCAMAVTAGM	154	123	121	54	154	54	113	42.13
XP_050042754.1_HLH	GTRACAGCTG	59	20	155	65	155	20	74.75	57.1
XP_050029892.1_Forkhead	GTAAACA	49	156	49	100	156	49	88.5	51.02
XP_050031698.1_HLH	VCACGTGGN	118	91	152	156	156	91	129.25	30.67
XP_050031701.1_HLH	VCACGTGGN	119	92	151	157	157	92	129.75	30.19
XP_050037323.1_HLH	AADTCGTGACT	158	63	69	134	158	63	106	47.28
XP_050033968.1_HLH	VCACGTGGN	120	95	150	158	158	95	130.75	28.91
XP_050050155.1_zf-C2H2,zf-C2H2,zf-C2H2,zf-C2H2,zf-C2H2	NGCAACAGGTG	139	117	159	46	159	46	115.25	49.25
XP_050050601.2_HLH	VCACGTGGN	121	94	149	159	159	94	130.75	29.31
XP_054928463.1_HLH	VCACGTGGN	122	93	148	160	160	93	130.75	29.75
XP_050050124.1_zf-C2H2,zf-C2H2,zf-C2H2,zf-C2H2,zf-C2H2	NGCAACAGGTG	138	116	160	45	160	45	114.75	49.85
XP_050034781.2_Homeobox	BTAAWTGN	51	84	85	161	161	51	95.25	46.59
XP_050040280.1_zf-C2H2,zf-C2H2,zf-C2H2	MVDGCCACACCCAYH	76	28	162	147	162	28	103.25	62.64
XP_054933271.1_Homeobox	TTAATTAR	83	163	8	10	163	8	66	73.48
XP_050036173.1_Forkhead	AAACAATAAYATT	163	131	14	37	163	14	86.25	71.97
XP_050043864.1_bZIP_1	RTGACGTCAY	165	39	18	21	165	18	60.75	70.12
XP_050033548.1_zf-C2H2,zf-C2H2,zf-C2H2,zf-C2H2,zf-C2H2	NGACCACCCAN	161	165	142	35	165	35	125.75	61.33
XP_050039229.1_HLH	AACACCTGCR	92	11	164	165	165	11	108	73.14
XP_050028099.1_HLH	GTACGTGACC	166	154	44	61	166	44	106.25	62.64
XP_050036374.1_Homeobox	NTAATBNVATTAN	108	166	79	42	166	42	98.75	52.34
XP_050031162.1_HLH	AMCATATGKT	73	130	166	69	166	69	109.5	46.85
XP_050036148.1_HLH	GTACGTGACC	167	153	45	60	167	45	106.25	62.63
XP_054927105.1_HLH	CACGTGACC	56	31	167	103	167	31	89.25	59.81
XP_054926440.1_RFX_DNA_binding	CGTTGCTAB	42	168	23	33	168	23	66.5	68.11
XP_054921563.1_HLH	NWGCACGTGAYN	29	37	168	109	168	29	85.75	65.58
XP_050046919.1_HLH	SCACGTGGSNGSSGS	94	74	144	169	169	74	120.25	43.85
XP_050025651.1_HLH	NWGCACGTGAYN	28	38	169	108	169	28	85.75	65.93
XP_050034044.1_Homeobox	GTAATGAC	145	169	16	104	169	16	108.5	67.25
XP_054921568.1_HLH	NWGCACGTGAYN	30	36	170	110	170	30	86.5	66.5
XP_050044836.1_zf-C2H2,zf-C2H2,zf-C2H2	NGCCACGCCCCCC	171	150	161	138	171	138	155	14.21
XP_050031191.1_Ets	AASGAGGAAGTR	117	111	25	171	171	25	106	60.37
XP_050045237.1_zf-C4	RAGGTCAT	172	41	135	117	172	41	116.25	55.14
XP_050043140.1_Forkhead	VNMAACANN	71	112	172	128	172	71	120.75	41.76
XP_054922521.1_Pou,Homeobox	TAATKAGNTGNTAATKA	174	24	7	148	174	7	88.25	84.96
XP_050049689.1_Homeobox	TTAAYGAD	65	66	1	175	175	1	76.75	72.21
XP_050038614.1_RFX_DNA_binding	CKGTTGCCAGG	175	60	132	44	175	44	102.75	61.52
XP_050043608.2_Homeobox	YTAATTRR	3	175	33	16	175	3	56.75	79.78
XP_050051919.2_HLH	ACCATATGKY	176	71	47	31	176	31	81.25	65.27
XP_050049393.1_zf-C2H2,zf-C2H2,zf-C2H2	NHMCGCCCACGCMM	74	77	112	176	176	74	109.75	47.42
XP_050036389.1_HLH	ACCAYCTGTT	177	75	127	96	177	75	118.75	44.32
XP_050052784.1_HLH	SSCACGYGHC	129	53	177	127	177	53	121.5	51.18
XP_050048522.1_HLH	SSCACGYGHC	128	52	178	126	178	52	121	51.91
XP_050025628.1_HLH	SSCACGYGHC	127	51	179	125	179	51	120.5	52.65
XP_050049369.1_ARID	NNNAWATTNN	131	89	180	88	180	88	122	43.55
XP_054927269.1_HLH	NCACGTGMHH	86	58	181	131	181	58	114	53.85
XP_054918796.1_Homeobox	NNNWRATTRN	153	155	182	105	182	105	148.75	32.02
XP_050052105.2_zf-C2H2,zf-C2H2,zf-C2H2,zf-C2H2,zf-C2H2,zf-C2H2	ATAAATCACAGCAYNC	173	184	62	118	184	62	134.25	56.16
XP_054924594.1_zf-C4	NAGGTCAH	93	161	89	185	185	89	132	48.37
XP_050040097.1_Homeobox	TAATTAGATTA	185	139	75	120	185	75	129.75	45.57
XP_050046295.1_Homeobox	YTAATTA	81	186	83	26	186	26	94	66.78
XP_054929268.1_bZIP_1	GTTACGTAAC	186	179	184	163	186	163	178	10.42
XP_050038911.2_Homeobox	HTAAYGAB	47	69	21	187	187	21	81	73.34
XP_050051155.1_zf-C4	AAGGTCAH	148	104	88	188	188	88	132	45.14
XP_050036805.1_SRF-TF	CCATACATGG	184	180	188	121	188	121	168.25	31.67
XP_050041440.1_Homeobox	NYTAATTAR	69	189	30	8	189	8	74	80.71
XP_050044718.1_zf-C2H2,zf-C2H2,zf-C2H2	GCCACGCCCMCY	64	134	190	111	190	64	124.75	52.35
XP_050023625.1_bZIP_1	ATGACTCAH	156	135	186	190	190	135	166.75	26.04
XP_050037453.1_Homeobox	GTBAAGTGB	78	190	134	76	190	76	119.5	54.14
XP_054933393.1_ARID	NDATHAAAN	53	49	191	41	191	41	83.5	71.84
XP_050039264.1_HLH	GTCACGTGAC	191	148	6	19	191	6	91	92.48
XP_050035475.2_Homeobox	CTAATTRS	34	191	93	24	191	24	85.5	76.64
XP_050026004.1_zf-C2H2,zf-C2H2,zf-C2H2	GCCACGCCCCCH	182	192	175	132	192	132	170.25	26.44
XP_050046825.1_zf-C2H2,zf-C2H2,zf-C2H2	GGCCCCGCCCH	192	160	173	150	192	150	168.75	18.14
XP_054929576.1_HLH	ATCACGYGA	63	47	185	194	194	47	122.25	78.01
XP_050049266.1_Homeobox	WAACA	115	22	195	183	195	22	128.75	79.41
XP_054929710.1_zf-C4	AGGTCA	25	65	174	195	195	25	114.75	82.63
XP_054932921.1_bZIP_1	GRTGACRTCAYC	196	80	2	2	196	2	70	91.7
XP_054922558.1_zf-C2H2,zf-C2H2,zf-C2H2,zf-C2H2,zf-C2H2	WTCACTTTCACTT	150	196	10	186	196	10	135.5	85.97
XP_050033342.1_zf-C4	SAGGTCAN	45	113	74	196	196	45	107	65.55
XP_050049190.1_Homeobox	WAACA	116	21	196	182	196	21	128.75	79.86
XP_054920776.1_PAX,Homeobox	ASCGTGACKAATYR	197	142	22	59	197	22	105	79.24
XP_050041887.1_DM	TGTAWCWWWT	183	198	57	180	198	57	154.5	65.48
XP_050043507.1_HLH	MACATATGGN	198	110	125	47	198	47	120	62.02
XP_050052832.1_HLH	RACATATGGN	199	82	113	74	199	74	117	57.2
XP_050033754.1_E2F_TDP	NGCGCGCGCN	149	124	129	200	200	124	150.5	34.72
XP_050044744.1_Homeobox	YTAAGTGC	57	200	147	133	200	57	134.25	59.03
XP_050028791.1_Homeobox	TTAATTAS	60	201	87	25	201	25	93.25	76.19
XP_050052649.1_PAX	CANTSAWGCG	13	126	97	201	201	13	109.25	77.7
XP_050049089.1_Homeobox	SSTAATTAGB	95	203	165	72	203	72	133.75	60.79
XP_050034046.1_Homeobox	TTAATTAG	181	204	82	91	204	82	139.5	62.02
XP_050047216.1_Forkhead	YAWATAAACAAHB	159	171	204	146	204	146	170	24.86
XP_054919848.1_Homeobox	HTAACGAS	9	55	136	204	204	9	101	86.44
XP_054922906.1_zf-C4	TGAGGTCAATNN	43	50	205	166	205	43	116	81.87
XP_054922902.1_zf-C4	AAAAGTCAAM	205	127	17	181	205	17	132.5	83.62
XP_050030448.1_Homeobox	SSTAATTACS	188	205	203	178	205	178	193.5	12.82
XP_050026421.1_Forkhead	TCRTAAACA	142	206	124	86	206	86	139.5	50.1
XP_050039468.1_Homeobox	ATTAATTA	96	207	42	30	207	30	93.75	80.77
XP_050026768.1_zf-C2H2,zf-C2H2,zf-C2H2,zf-C2H2,zf-C2H2	TGCTACTGTD	207	157	100	144	207	100	152	44.04
XP_054924690.1_HLH	RMCACGTGCC	54	59	207	113	207	54	108.25	71.05
XP_054933538.1_E2F_TDP	SSGCGGGAAVN	27	133	208	191	208	27	139.75	81.74
XP_054927170.1_Pou,Homeobox	NYATAATTAN	58	208	13	32	208	13	77.75	88.77
XP_050026769.1_zf-C2H2,zf-C2H2,zf-C2H2,zf-C2H2,zf-C2H2	TGCTACTGTD	208	158	101	145	208	101	153	44.04
XP_054918881.1_TCR,TCR	NDWTTYAAAH	14	209	3	23	209	3	62.25	98.17
XP_050039558.1_zf-C4	GGGGTCACG	210	129	76	106	210	76	130.25	57.42
XP_050044963.2_zf-C4	GAGATCAA	189	193	210	173	210	173	191.25	15.2
XP_050037020.1_Homeobox	TGAYAC	61	210	51	95	210	51	104.25	72.97
XP_050049662.1_zf-C4	GGGGTCACG	211	128	77	107	211	77	130.75	57.45
XP_050027721.1_GATA,GATA	VWGATAAGR	21	9	200	211	211	9	110.25	110.19
XP_050048726.1_Homeobox	GCTAATTANN	202	211	48	83	211	48	136	82.73
XP_050027719.2_GATA,GATA	VWGATAAGR	22	10	201	212	212	10	111.25	110.19
XP_050027173.1_GATA,GATA	VWGATAAGR	23	8	202	213	213	8	111.5	111.11
XP_054929691.1_CBFB_NFYA	HCTGATTGGYTAVT	213	105	68	39	213	39	106.25	76.12
XP_054919827.1_Homeobox	CTAAACGG	66	132	176	214	214	66	147	63.55
XP_050052846.1_HLH	VNGGCACGCGMCAK	214	119	156	98	214	98	146.75	50.84
XP_054927575.1_Homeobox	NDYGATACGY	89	215	158	208	215	89	167.5	58.16
XP_054919254.1_zf-C4	AAGGTCA	160	199	39	215	215	39	153.25	79.59
XP_050052845.1_HLH	VNGGCACGCGMCAK	215	120	157	97	215	97	147.25	51.49
XP_050025649.1_zf-C2H2,zf-C2H2,zf-C2H2,zf-C2H2,zf-C2H2,zf-C2H2,zf-C2H2,zf-C2H2,zf-C2H2	TCCCCTGGGG	216	167	118	93	216	93	148.5	54.49
XP_054932882.1_Homeobox	NTAATTSGATTAS	193	109	216	202	216	109	180	48.27
XP_050044003.1_T-box	AGGTGTGA	217	138	70	129	217	70	138.5	60.4
XP_050051269.1_zf-C2H2,zf-C2H2,zf-C2H2,zf-C2H2,zf-C2H2	AACCACCTGTTR	180	88	217	184	217	88	167.25	55.37
XP_050035425.1_Homeobox	NTAATBGNB	40	217	213	53	217	40	130.75	97.44
XP_050049216.1_zf-C4	BAAAGGTCAN	107	42	212	218	218	42	144.75	85.38
XP_054932107.1_T-box	AGGTGTGA	218	137	71	130	218	71	139	60.42
XP_050048722.1_Homeobox	STAATTRS	106	218	43	7	218	7	93.5	92.54
XP_050040067.1_zf-C2H2,zf-C2H2,zf-C2H2	GRCCACGCCCA	79	68	189	219	219	68	138.75	76.47
XP_050041891.1_DM	WTGTATCWAW	212	219	32	57	219	32	130	99.29
XP_050050376.1_Homeobox	TTAATTAG	110	212	219	164	219	110	176.25	50.48
XP_050025287.2_PAX,Homeobox	TAATTGATTA	219	151	80	102	219	80	138	61.62
XP_050050374.1_zf-C4	TCAAGGTCAH	134	45	218	220	220	45	154.25	83.13
XP_050044800.1_SRF-TF	CYAWATWTGG	39	85	220	143	220	39	121.75	78.11
XP_050042938.1_T-box	KNAGGTGTGAAW	187	178	221	206	221	178	198	19.27
XP_050036210.2_PAX	RTCATGCGTGACG	221	141	187	217	221	141	191.5	36.93
XP_050024462.1_Homeobox	NYTAATTARN	146	221	41	50	221	41	114.5	85.43
XP_050043975.1_Homeobox	NTAATTAG	36	222	27	18	222	18	75.75	97.78
XP_050048882.1_Homeobox	GCTAATTAC	155	188	222	151	222	151	179	33.12
XP_050035997.1_Ets	NACCGGAARY	143	223	59	64	223	59	122.25	77.41
XP_050040940.1_Ets	AAACCGGAAGTA	224	173	130	167	224	130	173.5	38.67
XP_050034410.1_HLH	NATCACGTGRN	102	81	224	198	224	81	151.25	70.33
XP_054927866.1_Homeobox	HTAATCCB	141	225	209	179	225	141	188.5	36.96
XP_050045299.1_Forkhead	TGTTTACATA	88	226	38	27	226	27	94.75	91.44
XP_050022475.1_Homeobox	CTAATCCS	137	64	226	207	226	64	158.5	73.71
XP_050039946.1_Homeobox	CGTCGTAAAYSB	16	107	227	199	227	16	137.25	95.72
XP_054929607.1_Ets	HGAAYCCGGAAGTGNKG	227	159	141	154	227	141	170.25	38.59
XP_050036714.1_Homeobox	VCGTATCRYN	72	228	72	62	228	62	108.5	79.81
XP_050048826.1_Forkhead	GTAAACAA	225	229	194	189	229	189	209.25	20.66
XP_050034501.1_Ets	RACCGGAAGTN	229	164	183	75	229	75	162.75	64.55
XP_050044275.1_HMG_box	ATTGTNNNN	101	83	229	174	229	83	146.75	67.49
XP_050022915.1_Homeobox	YTAATCCNN	157	174	230	210	230	157	192.75	33.24
XP_054931507.1_RFX_DNA_binding	CGTTGCCATGGCAACG	230	149	171	116	230	116	166.5	47.99
XP_050035940.2_Homeobox	NTAATTGV	70	230	50	34	230	34	96	90.54
XP_050049533.1_zf-C4	DAAACTRGAGCA	231	162	228	172	231	162	198.25	36.34
XP_054918786.1_Homeobox	NNNTAATTAR	50	231	98	28	231	28	101.75	90.99
XP_050035959.1_Ets	NRCCGGAART	124	232	78	73	232	73	126.75	73.83
XP_050026260.1_Myb_DNA-binding,Myb_DNA-binding	GATTTAACATAA	144	177	232	162	232	144	178.75	37.98
XP_050034652.2_Ets	GACCGGAAGTR	232	202	15	1	232	1	112.5	121.42
XP_050052000.1_Homeobox	TGTCAAAN	125	233	60	52	233	52	117.5	83.65
XP_054929591.1_HLH	MCACGTG	113	197	233	155	233	113	174.5	51.93
XP_050024427.1_Homeobox	CTAATTAY	164	234	96	71	234	71	141.25	73.26
XP_050050401.1_Homeobox	CAAGTGCGTG	234	194	197	170	234	170	198.75	26.42
XP_054927227.1_HMG_box	WNTGCTGACT	235	103	99	101	235	99	134.5	67.02
XP_050047836.1_Forkhead	TWDAYATAAACAWRAW	178	235	84	29	235	29	131.5	92.44
XP_050028232.1_HLH	TCACGTG	190	97	235	197	235	97	179.75	58.6
XP_050031029.1_AT_hook,AT_hook,AT_hook	NNRDWAAT	223	14	236	9	236	9	120.5	125.99
XP_050049439.1_Homeobox	TTAATKAC	100	236	102	92	236	92	132.5	69.14
XP_050051236.1_Ets	GACCGGAAGTS	236	187	199	38	236	38	165	87.2
XP_054930254.1_PAX,Homeobox	TCACGCHTCACYGCACN	195	43	114	237	237	43	147.25	86.23
XP_054920411.1_CUT,Homeobox	DTTATTGATTTTT	133	125	237	216	237	125	177.75	57.03
XP_054933935.1_Homeobox	CTAATCCC	151	67	238	209	238	67	166.25	75.41
XP_050031496.1_Myb_DNA-binding	TGAATCCATYN	169	238	65	192	238	65	166	73.19
XP_050031369.1_Myb_DNA-binding	TGAATCCATYN	168	239	64	193	239	64	166	74.09
XP_050033624.1_Homeobox	TAATTARATTA	239	182	105	112	239	105	159.5	63.39
XP_050050131.1_zf-C2H2,zf-C2H2,zf-C2H2,zf-C2H2	TMCGCCCACGCAC	75	54	137	240	240	54	126.5	83.47
XP_050042673.1_Pou,Homeobox	TAATGAGVBGTAATGA	109	16	206	241	241	16	143	101.42
XP_050023582.1_Forkhead	VYTAYRTAAACA	241	241	198	66	241	66	186.5	82.85
XP_054928208.1_Forkhead	GTAAACAA	242	195	123	20	242	20	145	96.64
XP_050031863.1_Forkhead	GTAAACAA	170	242	63	99	242	63	143.5	79.3
XP_050034041.1_Homeobox	BTAATKRC	152	243	122	58	243	58	143.75	76.91
XP_050049969.1_Homeobox	CGTTAATTGCT	243	227	192	177	243	177	209.75	30.5
XP_050044939.1_Forkhead	CGAAGRACCK	55	176	215	244	244	55	172.5	83.14
XP_050030636.1_Ets	VACCGGAAGTN	244	214	163	56	244	56	169.25	82.57
XP_050033143.1_LAG1-DNAbind	MGKTTCCCACAVT	245	183	140	205	245	140	193.25	43.81
XP_050045880.1_zf-C2H2,zf-C2H2,zf-C2H2	TWRGCCCCGCCCMCH	162	72	239	245	245	72	179.5	81.02
XP_050040731.1_Homeobox,Homeobox	TAATTATGCTAATTA	246	181	128	235	246	128	197.5	54.35
XP_050034033.1_Homeobox	GNRGRBTTAATGGSYTHGK	46	185	214	246	246	46	172.75	88.1
XP_054929792.1_Pou,Homeobox	ATGCATAATTRAT	247	240	24	122	247	24	158.25	106.3
XP_050027698.1_zf-C2H2,zf-C2H2,zf-C2H2,zf-C2H2,zf-C2H2,zf-C2H2	TGATTGCTCTTTT	38	78	193	247	247	38	139	97.47
XP_050044657.2_Homeobox	WTAATTTAATTAW	179	108	153	248	248	108	172	58.54
XP_054924506.1_GCM	WATATGCGGGTHB	248	224	211	203	248	203	221.5	19.67
XP_050022755.1_Homeobox	AWTTTAATTAA	249	170	91	168	249	91	169.5	64.51
XP_050040430.1_PAX,Homeobox	TCACGCHTCACYGCACN	194	44	115	249	249	44	150.5	89.81
XP_054933201.1_Homeobox	GYTAATTRRSSYYAATTARC	233	172	131	250	250	131	196.5	55.03
XP_050048539.1_E2F_TDP	WAATGGCGCCAAAA	200	220	225	251	251	200	224	20.99
XP_050049454.1_zf-C4	DTGGACTTTGGACTY	240	90	251	227	251	90	202	75.31
XP_050037291.1_zf-C2H2,zf-C2H2,zf-C2H2,zf-C2H2	GGCGGCCATTTTGD	201	213	223	252	252	201	222.25	21.78
XP_050045768.1_HLH	RVCATATGTCRCSBTATTT	203	61	253	253	253	61	192.5	90.78
XP_050032325.1_zf-C2H2,zf-C2H2,zf-C2H2	RCCACGCCCMCSCCACGCCCMC	252	253	250	233	253	233	247	9.42
XP_050048949.1_COE1_DBD	BWATTCCCWWGGGAATWV	253	252	249	232	253	232	246.5	9.81
XP_050047284.1_zf-C4	AWNTAGGTCASTAGGTCA	251	254	240	234	254	234	244.75	9.36
XP_050033003.1_HLH	SACCATATGGTS	204	216	231	254	254	204	226.25	21.55
XP_050026401.1_zf-C2H2,zf-C2H2,zf-C2H2,zf-C2H2,zf-C2H2,zf-C2H2	NRGGCCGTGTGCAAAAS	132	48	254	243	254	48	169.25	97.83
XP_050026652.1_Runt	CWAACCACAAAAACCACGAAH	254	251	248	231	254	231	246	10.3
XP_054922164.1_Runt	CWAACCACAAAAACCACGAAH	255	250	247	230	255	230	245.5	10.85
XP_050025895.1_HLH	NKCACGTGMNNNTCACGTGMN	206	115	26	255	255	26	150.5	101.26
XP_050023689.1_RFX_DNA_binding	SGTTGCTAGGCAACS	250	255	252	236	255	236	248.25	8.42
XP_050049179.1_Homeobox	TACGTGWWWWWWCGCGTW	209	122	234	256	256	122	205.25	58.73
XP_054922540.1_GATA,GATA	RMGATAACRNYGTTATCKY	256	245	246	229	256	229	244	11.17
XP_050050367.1_Homeobox	TAATTGNWNNNNNNNCAATTR	220	237	146	257	257	146	215	48.42
XP_050047272.1_T-box	TTCACACCTARGTGTGAA	257	246	245	228	257	228	244	11.97
XP_050024699.1_HLH	GCGACAGCTGTCGC	222	106	258	258	258	106	211	72.03
XP_050049516.1_T-box	TTCACACCTARGTGTGAA	258	244	244	226	258	226	243	13.11
XP_054927033.1_HLH	GGGBMKCAGCTGCGTCCC	259	248	243	222	259	222	243	15.51
XP_050035103.1_HLH	AAAACAGCTGTTTT	90	259	257	238	259	90	211	81.22
XP_054930050.1_HMG_box	NAACAATAACATTGTTN	226	258	259	259	259	226	250.5	16.34
XP_050052108.1_zf-C2H2,zf-C2H2,zf-C2H2,zf-C2H2	TGCAGTGATTTATT	237	257	260	224	260	224	244.5	17.06
XP_050039109.1_Ets	ATGATCCGGGACN	228	145	58	260	260	58	172.75	90.56
XP_050027642.1_CSD	TCGTGTAGGTCGGTGGK	260	247	242	225	260	225	243.5	14.48
XP_050044481.1_zf-C2H2,zf-C2H2,zf-C2H2,zf-C2H2,zf-C2H2	VGACCCCCTGCTGTGM	97	260	256	239	260	97	213	77.87
XP_050050157.1_bZIP_1	WWNTGCTGMGTCAGCANWW	18	34	138	261	261	18	112.75	112.24
XP_050049082.1_zf-C2H2,zf-C2H2,zf-C2H2,zf-C2H2,zf-C2H2	ATTACCATACAAGTGCAV	112	261	255	242	261	112	217.5	70.78
XP_054919793.1_zf-C2H2,zf-C2H2,zf-C2H2,zf-C2H2	TGCAGTGATTTATT	238	256	261	223	261	223	244.5	17.41
XP_050036669.2_zf-C2H2,zf-C2H2,zf-C2H2,zf-C2H2,zf-C2H2	GTGAACGYYDHHVCTACAC	261	249	241	221	261	221	243	16.81

## Sheet: ratio
motif name	consensus	promoters_2000_symbols_adult_salivary_male_fed_vs_unfed_sig_lfc2_up	promoters_500_symbols_adult_salivary_male_fed_vs_unfed_sig_lfc2_up	promoters_2000_symbols_adult_salivary_male_fed_vs_unfed_sig_lfc2_down	promoters_500_symbols_adult_salivary_male_fed_vs_unfed_sig_lfc2_down	max	sd
XP_054928247.1_HPD	NNBAAGAHRN	0.9993	0.8773	1	0.8515	1	0.0788
XP_050043990.1_T-box	NYVACACSTN	0.9979	0.8	1	0.8366	1	0.1054
XP_054918796.1_Homeobox	NNNWRATTRN	0.9993	0.9085	1	0.901	1	0.0549
XP_050049266.1_Homeobox	WAACA	1	0.9801	1	0.9554	1	0.0212
XP_050049190.1_Homeobox	WAACA	1	0.9801	1	0.9554	1	0.0212
XP_050044275.1_HMG_box	ATTGTNNNN	1	0.9418	0.995	0.9109	1	0.043
XP_050043140.1_Forkhead	VNMAACANN	1	0.9539	1	0.9554	1	0.0262
XP_050049689.1_Homeobox	TTAAYGAD	0.9801	0.6411	1	0.5941	1	0.216
XP_050034781.2_Homeobox	BTAAWTGN	0.9979	0.8262	1	0.797	1	0.1088
XP_050049369.1_ARID	NNNAWATTNN	0.9993	0.9355	1	0.9307	1	0.0385
XP_054933393.1_ARID	NDATHAAAN	0.9993	0.856	0.995	0.8564	0.9993	0.0814
XP_050031029.1_AT_hook,AT_hook,AT_hook	NNRDWAAT	0.9993	0.9929	0.995	0.995	0.9993	0.0027
XP_050035425.1_Homeobox	NTAATBGNB	0.9972	0.766	0.9851	0.797	0.9972	0.1218
XP_050049570.1_bZIP_1	TKDYGCAAYN	0.9957	0.7184	0.9901	0.7376	0.9957	0.1532
XP_050029892.1_Forkhead	GTAAACA	0.9922	0.7135	0.995	0.7228	0.995	0.1591
XP_050049083.1_Homeobox	NTAAYGAB	0.9908	0.6844	0.9851	0.6733	0.9908	0.1785
XP_054918881.1_TCR,TCR	NDWTTYAAAH	0.978	0.5965	0.9901	0.6584	0.9901	0.2075
XP_050022924.1_Homeobox	NTAATTGN	0.9887	0.678	0.9851	0.6535	0.9887	0.1857
XP_050047227.1_Homeobox	WTAAYGAB	0.9723	0.578	0.9851	0.5693	0.9851	0.2339
XP_050035940.2_Homeobox	NTAATTGV	0.9787	0.5887	0.9851	0.6535	0.9851	0.21
XP_050030931.1_Homeobox	TGACAG	0.983	0.6631	0.9802	0.7228	0.983	0.1684
XP_050033968.1_HLH	VCACGTGGN	0.9759	0.6752	0.9752	0.698	0.9759	0.1671
XP_050031698.1_HLH	VCACGTGGN	0.9759	0.6752	0.9752	0.698	0.9759	0.1671
XP_050031701.1_HLH	VCACGTGGN	0.9759	0.6752	0.9752	0.698	0.9759	0.1671
XP_054928463.1_HLH	VCACGTGGN	0.9759	0.6752	0.9752	0.698	0.9759	0.1671
XP_050050601.2_HLH	VCACGTGGN	0.9759	0.6752	0.9752	0.698	0.9759	0.1671
XP_054921515.1_CUT,CUT,CUT,Homeobox	TTRAAC	0.9688	0.5915	0.9752	0.6089	0.9752	0.2148
XP_050034041.1_Homeobox	BTAATKRC	0.9702	0.5468	0.9703	0.6139	0.9703	0.2268
XP_050034044.1_Homeobox	GTAATGAC	0.9277	0.4596	0.9604	0.4752	0.9604	0.2756
XP_050034042.1_Homeobox	NNNNAKTAATYNNNNN	0.9567	0.5064	0.9505	0.495	0.9567	0.2615
XP_054926743.1_HLH	VCAGGTGBN	0.9546	0.5631	0.9505	0.5693	0.9546	0.2231
XP_050044744.1_Homeobox	YTAAGTGC	0.944	0.4773	0.9307	0.495	0.944	0.2607
XP_054927170.1_Pou,Homeobox	NYATAATTAN	0.922	0.4667	0.9406	0.5297	0.9406	0.2515
XP_050024926.1_HLH	NCACGTGNN	0.9362	0.539	0.9257	0.599	0.9362	0.2104
XP_050033586.1_Homeobox	NTAAYGAB	0.9213	0.4532	0.9356	0.4604	0.9356	0.2724
XP_054919848.1_Homeobox	HTAACGAS	0.9326	0.4716	0.901	0.401	0.9326	0.2792
XP_050040349.1_HLH	AHCAGCTGG	0.9319	0.4851	0.9208	0.4802	0.9319	0.2562
XP_050037453.1_Homeobox	GTBAAGTGB	0.9305	0.4794	0.9257	0.5297	0.9305	0.2454
XP_054918786.1_Homeobox	NNNTAATTAR	0.9277	0.4433	0.9109	0.5149	0.9277	0.2559
XP_050035959.1_Ets	NRCCGGAART	0.9135	0.4468	0.9257	0.5248	0.9257	0.2525
XP_050038911.2_Homeobox	HTAAYGAB	0.9121	0.4369	0.9257	0.3911	0.9257	0.2922
XP_050043608.2_Homeobox	YTAATTRR	0.9241	0.444	0.9158	0.5099	0.9241	0.2572
XP_050043975.1_Homeobox	NTAATTAG	0.9149	0.4262	0.9208	0.5	0.9208	0.2643
XP_050049439.1_Homeobox	TTAATKAC	0.9177	0.4227	0.9109	0.4653	0.9177	0.2721
XP_050036714.1_Homeobox	VCGTATCRYN	0.9106	0.4128	0.9158	0.4802	0.9158	0.2709
XP_054926940.1_Homeobox	HTAATGAB	0.8993	0.4142	0.9109	0.4208	0.9109	0.2816
XP_050052649.1_PAX	CANTSAWGCG	0.9099	0.4525	0.896	0.4356	0.9099	0.2651
XP_050034039.1_Homeobox	NTAACGAC	0.8816	0.3979	0.9059	0.396	0.9059	0.287
XP_054926787.1_Homeobox	NTAACGAC	0.8816	0.3979	0.9059	0.396	0.9059	0.287
XP_050035997.1_Ets	NACCGGAARY	0.8816	0.405	0.901	0.4703	0.901	0.2634
XP_050037020.1_Homeobox	TGAYAC	0.8865	0.4	0.901	0.4257	0.901	0.2779
XP_050049548.1_bZIP_1	RTKDCGCAAT	0.8326	0.3738	0.8861	0.4257	0.8861	0.2671
XP_050041887.1_DM	TGTAWCWWWT	0.8631	0.3936	0.8861	0.3861	0.8861	0.28
XP_054927269.1_HLH	NCACGTGMHH	0.8851	0.4766	0.8713	0.505	0.8851	0.224
XP_054919827.1_Homeobox	CTAAACGG	0.8617	0.3773	0.8317	0.3168	0.8617	0.2898
XP_050048722.1_Homeobox	STAATTRS	0.8418	0.3447	0.8614	0.4455	0.8614	0.2669
XP_054929591.1_HLH	MCACGTG	0.839	0.3695	0.7822	0.3861	0.839	0.251
XP_050024427.1_Homeobox	CTAATTAY	0.8248	0.3163	0.8317	0.3713	0.8317	0.2806
XP_050046295.1_Homeobox	YTAATTA	0.8298	0.3319	0.8267	0.3861	0.8298	0.2718
XP_054927866.1_Homeobox	HTAATCCB	0.8298	0.305	0.7921	0.297	0.8298	0.2948
XP_054929710.1_zf-C4	AGGTCA	0.8284	0.3426	0.7921	0.3119	0.8284	0.2795
XP_050052784.1_HLH	SSCACGYGHC	0.8199	0.4333	0.8069	0.4752	0.8199	0.2081
XP_050025628.1_HLH	SSCACGYGHC	0.8199	0.4333	0.8069	0.4752	0.8199	0.2081
XP_050048522.1_HLH	SSCACGYGHC	0.8199	0.4333	0.8069	0.4752	0.8199	0.2081
XP_050052000.1_Homeobox	TGTCAAAN	0.7957	0.3	0.8168	0.3663	0.8168	0.2746
XP_050027721.1_GATA,GATA	VWGATAAGR	0.8149	0.3752	0.7525	0.2525	0.8149	0.277
XP_050027173.1_GATA,GATA	VWGATAAGR	0.8149	0.3752	0.7525	0.2525	0.8149	0.277
XP_050027719.2_GATA,GATA	VWGATAAGR	0.8149	0.3752	0.7525	0.2525	0.8149	0.277
XP_050026421.1_Forkhead	TCRTAAACA	0.8078	0.327	0.8069	0.3713	0.8078	0.2652
XP_054926440.1_RFX_DNA_binding	CGTTGCTAB	0.7688	0.295	0.802	0.3713	0.802	0.2633
XP_054927575.1_Homeobox	NDYGATACGY	0.7943	0.3043	0.7723	0.2723	0.7943	0.2862
XP_050041440.1_Homeobox	NYTAATTAR	0.773	0.2858	0.7921	0.3663	0.7921	0.2657
XP_050045295.1_zf-C4	NRAGGTCAN	0.7837	0.2979	0.7723	0.3267	0.7837	0.2692
XP_050041891.1_DM	WTGTATCWAW	0.7355	0.2681	0.7822	0.3168	0.7822	0.2707
XP_054933271.1_Homeobox	TTAATTAR	0.7248	0.2532	0.7772	0.3218	0.7772	0.2699
XP_054929576.1_HLH	ATCACGYGA	0.7759	0.3305	0.7376	0.2871	0.7759	0.2597
XP_054920691.1_DM	TAATKTATWA	0.773	0.2837	0.7475	0.2921	0.773	0.2729
XP_050028791.1_Homeobox	TTAATTAS	0.7631	0.2688	0.7525	0.3317	0.7631	0.2654
XP_050035475.2_Homeobox	CTAATTRS	0.7525	0.2567	0.7277	0.3168	0.7525	0.2631
XP_050028232.1_HLH	TCACGTG	0.744	0.3355	0.6881	0.3119	0.744	0.2279
XP_050022915.1_Homeobox	YTAATCCNN	0.7418	0.2518	0.6782	0.1931	0.7418	0.2837
XP_050031863.1_Forkhead	GTAAACAA	0.7021	0.2411	0.7277	0.297	0.7277	0.2586
XP_050033342.1_zf-C4	SAGGTCAN	0.7248	0.2553	0.7277	0.2376	0.7277	0.2771
XP_050045299.1_Forkhead	TGTTTACATA	0.6922	0.2262	0.7129	0.2921	0.7129	0.2575
XP_050050376.1_Homeobox	TTAATTAG	0.7028	0.2248	0.6436	0.2277	0.7028	0.2592
XP_050024187.1_HLH	DMCATATGKH	0.6901	0.2716	0.698	0.2475	0.698	0.2511
XP_050039468.1_Homeobox	ATTAATTA	0.6851	0.2383	0.698	0.297	0.698	0.246
XP_050030905.1_HLH	DMCATATGKH	0.6901	0.2716	0.698	0.2475	0.698	0.2511
XP_050036341.1_bZIP_1	GATGACGY	0.6908	0.2865	0.6881	0.3416	0.6908	0.2179
XP_054924594.1_zf-C4	NAGGTCAH	0.6823	0.2305	0.6881	0.2277	0.6881	0.2633
XP_050039111.2_CSD	GATGGWACR	0.6787	0.2319	0.6485	0.2426	0.6787	0.2465
XP_050025717.1_CSD	GATGGWACR	0.6787	0.2319	0.6485	0.2426	0.6787	0.2465
XP_050047222.1_zf-C2H2,zf-C2H2,zf-C2H2,zf-C2H2,zf-C2H2	CACCTGT	0.661	0.2454	0.6584	0.2426	0.661	0.24
XP_050047835.1_Forkhead	RTAAACAAACAH	0.5872	0.1801	0.6386	0.2376	0.6386	0.2354
XP_050052046.1_HLH	RCCACCTGK	0.6326	0.2376	0.6089	0.203	0.6326	0.2318
XP_050024462.1_Homeobox	NYTAATTARN	0.5809	0.1674	0.6089	0.2178	0.6089	0.2335
XP_054919254.1_zf-C4	AAGGTCA	0.5433	0.161	0.5891	0.1188	0.5891	0.2474
XP_050025804.1_HLH	GCACGTGTC	0.5837	0.2418	0.5743	0.2921	0.5837	0.1814
XP_050033754.1_E2F_TDP	NGCGCGCGCN	0.5681	0.2652	0.5644	0.2822	0.5681	0.1691
XP_050030448.1_Homeobox	SSTAATTACS	0.5674	0.1574	0.5396	0.1584	0.5674	0.2287
XP_050048415.1_HLH	RGCAGCTGCH	0.5546	0.2191	0.5297	0.2079	0.5546	0.1901
XP_050051155.1_zf-C4	AAGGTCAH	0.539	0.1738	0.5545	0.1535	0.5545	0.2214
XP_054924690.1_HLH	RMCACGTGCC	0.5496	0.2184	0.5	0.2426	0.5496	0.1714
XP_050044963.2_zf-C4	GAGATCAA	0.5468	0.1582	0.5198	0.1485	0.5468	0.2197
XP_050049089.1_Homeobox	SSTAATTAGB	0.544	0.144	0.5149	0.1832	0.544	0.2122
XP_054927227.1_HMG_box	WNTGCTGACT	0.4965	0.1582	0.5396	0.1683	0.5396	0.2056
XP_050048882.1_Homeobox	GCTAATTAC	0.5291	0.1511	0.4752	0.1584	0.5291	0.2018
XP_050051919.2_HLH	ACCATATGKY	0.4745	0.1404	0.5149	0.1683	0.5149	0.1975
XP_050048826.1_Forkhead	GTAAACAA	0.5092	0.1532	0.5	0.1634	0.5092	0.2
XP_054917575.1_Homeobox	CTCAACGAS	0.5085	0.1638	0.505	0.1832	0.5085	0.1926
XP_050048726.1_Homeobox	GCTAATTANN	0.4695	0.1262	0.505	0.1584	0.505	0.2001
XP_050038614.1_RFX_DNA_binding	CKGTTGCCAGG	0.4858	0.1596	0.5	0.1931	0.5	0.1834
XP_050049216.1_zf-C4	BAAAGGTCAN	0.4667	0.1539	0.4208	0.0792	0.4667	0.1923
XP_054921563.1_HLH	NWGCACGTGAYN	0.4645	0.1589	0.4208	0.1584	0.4645	0.1649
XP_050025651.1_HLH	NWGCACGTGAYN	0.4645	0.1589	0.4208	0.1584	0.4645	0.1649
XP_054921568.1_HLH	NWGCACGTGAYN	0.4645	0.1589	0.4208	0.1584	0.4645	0.1649
XP_050049673.1_zf-C4	CAAGGTCAT	0.4546	0.1447	0.4604	0.1436	0.4604	0.1809
XP_050034046.1_Homeobox	TTAATTAG	0.4433	0.1149	0.4604	0.1436	0.4604	0.1868
XP_054933935.1_Homeobox	CTAATCCC	0.456	0.1291	0.3663	0.0792	0.456	0.1821
XP_050034652.2_Ets	GACCGGAAGTR	0.3369	0.1092	0.4257	0.2178	0.4257	0.1382
XP_050022475.1_Homeobox	CTAATCCS	0.4248	0.1156	0.3663	0.0743	0.4248	0.176
XP_050034410.1_HLH	NATCACGTGRN	0.4241	0.1532	0.3713	0.1386	0.4241	0.1471
XP_050044003.1_T-box	AGGTGTGA	0.3617	0.1014	0.4109	0.104	0.4109	0.165
XP_054932107.1_T-box	AGGTGTGA	0.3617	0.1014	0.4109	0.104	0.4109	0.165
XP_050026769.1_zf-C2H2,zf-C2H2,zf-C2H2,zf-C2H2,zf-C2H2	TGCTACTGTD	0.3752	0.1163	0.4059	0.1287	0.4059	0.1553
XP_050026768.1_zf-C2H2,zf-C2H2,zf-C2H2,zf-C2H2,zf-C2H2	TGCTACTGTD	0.3752	0.1163	0.4059	0.1287	0.4059	0.1553
XP_050023625.1_bZIP_1	ATGACTCAH	0.3929	0.1291	0.3762	0.1287	0.3929	0.1478
XP_050042754.1_HLH	GTRACAGCTG	0.3879	0.1262	0.3663	0.1337	0.3879	0.143
XP_050043507.1_HLH	MACATATGGN	0.3695	0.1043	0.3812	0.1287	0.3812	0.1499
XP_050044800.1_SRF-TF	CYAWATWTGG	0.3809	0.0972	0.3069	0.0941	0.3809	0.1465
XP_054933970.1_HLH	RGCAGCTGCY	0.3766	0.1376	0.3762	0.1485	0.3766	0.1348
XP_054921277.1_HLH	RGCAGCTGCY	0.3766	0.1376	0.3762	0.1485	0.3766	0.1348
XP_050025009.1_HLH	RGCAGCTGCY	0.3766	0.1376	0.3762	0.1485	0.3766	0.1348
XP_050048445.1_HLH	RGCAGCTGCY	0.3766	0.1376	0.3762	0.1485	0.3766	0.1348
XP_054917090.1_HLH	RGCAGCTGCY	0.3766	0.1376	0.3762	0.1485	0.3766	0.1348
XP_050047216.1_Forkhead	YAWATAAACAAHB	0.3759	0.1028	0.3416	0.1089	0.3759	0.1467
XP_050048254.1_bZIP_1	ACACGTGGC	0.3284	0.1121	0.3614	0.1436	0.3614	0.1267
XP_050023582.1_Forkhead	VYTAYRTAAACA	0.3596	0.0858	0.3515	0.1337	0.3596	0.1433
XP_050039946.1_Homeobox	CGTCGTAAAYSB	0.3518	0.0936	0.2673	0.0842	0.3518	0.132
XP_054922906.1_zf-C4	TGAGGTCAATNN	0.3482	0.1	0.2921	0.0842	0.3482	0.1338
XP_050041780.2_bZIP_1,bZIP_1	RTTACGTAAY	0.3213	0.0929	0.3416	0.1238	0.3416	0.1297
XP_050052832.1_HLH	RACATATGGN	0.327	0.0901	0.3416	0.104	0.3416	0.1372
XP_050045237.1_zf-C4	RAGGTCAT	0.3284	0.0972	0.3317	0.0891	0.3317	0.1368
XP_054922647.1_HLH	TGCGTGAC	0.2887	0.0816	0.3218	0.0842	0.3218	0.1291
XP_050036389.1_HLH	ACCAYCTGTT	0.2979	0.0816	0.3069	0.0891	0.3069	0.1254
XP_050023735.1_zf-C2H2,zf-C2H2,zf-C2H2	VRCCMCGCCCN	0.2603	0.0759	0.302	0.0941	0.302	0.1148
XP_050041853.1_zf-C2H2,zf-C2H2,zf-C2H2	VRCCMCGCCCN	0.2603	0.0759	0.302	0.0941	0.302	0.1148
XP_050050374.1_zf-C4	TCAAGGTCAH	0.295	0.0943	0.2525	0.0347	0.295	0.1245
XP_050036374.1_Homeobox	NTAATBNVATTAN	0.2773	0.0624	0.2871	0.0891	0.2871	0.1198
XP_050031496.1_Myb_DNA-binding	TGAATCCATYN	0.2546	0.0553	0.2822	0.0594	0.2822	0.1224
XP_050031369.1_Myb_DNA-binding	TGAATCCATYN	0.2546	0.0553	0.2822	0.0594	0.2822	0.1224
XP_054922902.1_zf-C4	AAAAGTCAAM	0.2156	0.0582	0.2772	0.0495	0.2772	0.114
XP_050047836.1_Forkhead	TWDAYATAAACAWRAW	0.2553	0.0574	0.2723	0.104	0.2723	0.1076
XP_054919104.1_Homeobox	TAATTRSATTA	0.239	0.0582	0.2574	0.0594	0.2574	0.1096
XP_050026730.1_bZIP_1	GTKACGTCAT	0.2482	0.0837	0.2426	0.1238	0.2482	0.0834
XP_050034501.1_Ets	RACCGGAAGTN	0.2447	0.0702	0.2475	0.099	0.2475	0.094
XP_050030636.1_Ets	VACCGGAAGTN	0.2319	0.0652	0.2475	0.1089	0.2475	0.0901
XP_050033548.1_zf-C2H2,zf-C2H2,zf-C2H2,zf-C2H2,zf-C2H2	NGACCACCCAN	0.2447	0.0525	0.2475	0.0891	0.2475	0.1023
XP_050039229.1_HLH	AACACCTGCR	0.2426	0.078	0.2277	0.0545	0.2426	0.0982
XP_054933538.1_E2F_TDP	SSGCGGGAAVN	0.2277	0.0645	0.1782	0.0644	0.2277	0.0825
XP_054922558.1_zf-C2H2,zf-C2H2,zf-C2H2,zf-C2H2,zf-C2H2	WTCACTTTCACTT	0.1638	0.0362	0.2228	0.0347	0.2228	0.0943
XP_050025649.1_zf-C2H2,zf-C2H2,zf-C2H2,zf-C2H2,zf-C2H2,zf-C2H2,zf-C2H2,zf-C2H2,zf-C2H2	TCCCCTGGGG	0.1957	0.0468	0.2178	0.0644	0.2178	0.088
XP_050031191.1_Ets	AASGAGGAAGTR	0.1787	0.0454	0.2178	0.0396	0.2178	0.0914
XP_054927105.1_HLH	CACGTGACC	0.2064	0.0745	0.1782	0.0792	0.2064	0.0677
XP_050049969.1_Homeobox	CGTTAATTGCT	0.2007	0.0433	0.203	0.0495	0.203	0.0898
XP_050022755.1_Homeobox	AWTTTAATTAA	0.1752	0.0426	0.203	0.0446	0.203	0.0848
XP_050042938.1_T-box	KNAGGTGTGAAW	0.195	0.0532	0.1683	0.0347	0.195	0.0806
XP_050043864.1_bZIP_1	RTGACGTCAY	0.1397	0.0518	0.1832	0.0792	0.1832	0.0592
XP_054932921.1_bZIP_1	GRTGACRTCAYC	0.1071	0.0333	0.1832	0.0891	0.1832	0.0619
XP_050033624.1_Homeobox	TAATTARATTA	0.1532	0.0376	0.1733	0.0495	0.1733	0.0698
XP_050046825.1_zf-C2H2,zf-C2H2,zf-C2H2	GGCCCCGCCCH	0.1589	0.0468	0.1584	0.0594	0.1589	0.0612
XP_050036148.1_HLH	GTACGTGACC	0.127	0.0333	0.1535	0.0545	0.1535	0.0573
XP_050028099.1_HLH	GTACGTGACC	0.127	0.0333	0.1535	0.0545	0.1535	0.0573
XP_050036173.1_Forkhead	AAACAATAAYATT	0.1007	0.0277	0.1436	0.0495	0.1436	0.0521
XP_054928208.1_Forkhead	GTAAACAA	0.1184	0.0291	0.1386	0.0644	0.1386	0.05
XP_050049393.1_zf-C2H2,zf-C2H2,zf-C2H2	NHMCGCCCACGCMM	0.1383	0.0404	0.1337	0.0396	0.1383	0.0555
XP_050044718.1_zf-C2H2,zf-C2H2,zf-C2H2	GCCACGCCCMCY	0.127	0.0298	0.104	0.0446	0.127	0.0466
XP_050052845.1_HLH	VNGGCACGCGMCAK	0.117	0.0397	0.1238	0.0594	0.1238	0.0418
XP_050052846.1_HLH	VNGGCACGCGMCAK	0.117	0.0397	0.1238	0.0594	0.1238	0.0418
XP_050049662.1_zf-C4	GGGGTCACG	0.0936	0.0241	0.1188	0.0347	0.1188	0.0457
XP_050039558.1_zf-C4	GGGGTCACG	0.0936	0.0241	0.1188	0.0347	0.1188	0.0457
XP_050046919.1_HLH	SCACGTGGSNGSSGS	0.1177	0.0376	0.1139	0.0396	0.1177	0.0446
XP_050037323.1_HLH	AADTCGTGACT	0.0972	0.0262	0.1139	0.0248	0.1139	0.0467
XP_050049533.1_zf-C4	DAAACTRGAGCA	0.1135	0.0305	0.0941	0.0297	0.1135	0.0433
XP_054920411.1_CUT,Homeobox	DTTATTGATTTTT	0.1113	0.0312	0.0644	0.0149	0.1113	0.0426
XP_050050124.1_zf-C2H2,zf-C2H2,zf-C2H2,zf-C2H2,zf-C2H2	NGCAACAGGTG	0.1092	0.0262	0.104	0.0446	0.1092	0.0418
XP_050050155.1_zf-C2H2,zf-C2H2,zf-C2H2,zf-C2H2,zf-C2H2	NGCAACAGGTG	0.1092	0.0262	0.104	0.0446	0.1092	0.0418
XP_050040097.1_Homeobox	TAATTAGATTA	0.0915	0.0199	0.1089	0.0248	0.1089	0.0455
XP_050040067.1_zf-C2H2,zf-C2H2,zf-C2H2	GRCCACGCCCA	0.1014	0.0262	0.0842	0.005	0.1014	0.0459
XP_054929792.1_Pou,Homeobox	ATGCATAATTRAT	0.0553	0.0078	0.099	0.0198	0.099	0.041
XP_054929268.1_bZIP_1	GTTACGTAAC	0.0929	0.0213	0.0842	0.0248	0.0929	0.038
XP_050043065.1_HLH	AACAGCTGACRC	0.0532	0.0163	0.0891	0.0396	0.0891	0.0305
XP_050043517.1_HLH	AACAGCTGACRC	0.0532	0.0163	0.0891	0.0396	0.0891	0.0305
XP_054932882.1_Homeobox	NTAATTSGATTAS	0.0887	0.0206	0.0693	0.0099	0.0887	0.0379
XP_050031162.1_HLH	AMCATATGKT	0.0823	0.0142	0.0693	0.0248	0.0823	0.0332
XP_050025287.2_PAX,Homeobox	TAATTGATTA	0.061	0.0128	0.0792	0.0198	0.0792	0.0321
XP_054932472.1_zf-C4	AAAGTCAMAVTAGM	0.0759	0.017	0.0792	0.0297	0.0792	0.0317
XP_050036805.1_SRF-TF	CCATACATGG	0.0752	0.0184	0.0693	0.0248	0.0752	0.0295
XP_050039264.1_HLH	GTCACGTGAC	0.0333	0.0121	0.0743	0.0347	0.0743	0.0259
XP_050026260.1_Myb_DNA-binding,Myb_DNA-binding	GATTTAACATAA	0.073	0.0128	0.0396	0.0149	0.073	0.0281
XP_050051236.1_Ets	GACCGGAAGTS	0.0702	0.0184	0.0693	0.0446	0.0702	0.0245
XP_054924506.1_GCM	WATATGCGGGTHB	0.0667	0.0121	0.0644	0.0099	0.0667	0.0315
XP_050036210.2_PAX	RTCATGCGTGACG	0.0617	0.0206	0.0644	0.0099	0.0644	0.028
XP_050033143.1_LAG1-DNAbind	MGKTTCCCACAVT	0.0482	0.0106	0.0594	0.005	0.0594	0.027
XP_050046291.1_zf-C2H2,zf-C2H2,zf-C2H2	MTCACGCCCMCC	0.0518	0.0177	0.0545	0.0248	0.0545	0.0187
XP_050044939.1_Forkhead	CGAAGRACCK	0.0504	0.0121	0.0297	0	0.0504	0.0219
XP_050051269.1_zf-C2H2,zf-C2H2,zf-C2H2,zf-C2H2,zf-C2H2	AACCACCTGTTR	0.0461	0.0121	0.0347	0.0099	0.0461	0.0176
XP_054922521.1_Pou,Homeobox	TAATKAGNTGNTAATKA	0.017	0.0071	0.0446	0.005	0.0446	0.0182
XP_050037291.1_zf-C2H2,zf-C2H2,zf-C2H2,zf-C2H2	GGCGGCCATTTTGD	0.0426	0.0078	0.0297	0	0.0426	0.0196
XP_050040280.1_zf-C2H2,zf-C2H2,zf-C2H2	MVDGCCACACCCAYH	0.0411	0.0128	0.0347	0.0099	0.0411	0.0156
XP_050044836.1_zf-C2H2,zf-C2H2,zf-C2H2	NGCCACGCCCCCC	0.0397	0.0099	0.0396	0.0149	0.0397	0.0159
XP_054930254.1_PAX,Homeobox	TCACGCHTCACYGCACN	0.0326	0.0099	0.0396	0	0.0396	0.0187
XP_050040430.1_PAX,Homeobox	TCACGCHTCACYGCACN	0.0326	0.0099	0.0396	0	0.0396	0.0187
XP_050026004.1_zf-C2H2,zf-C2H2,zf-C2H2	GCCACGCCCCCH	0.0355	0.0071	0.0347	0.0149	0.0355	0.0143
XP_054920776.1_PAX,Homeobox	ASCGTGACKAATYR	0.0149	0.0028	0.0347	0.0099	0.0347	0.0137
XP_050040940.1_Ets	AAACCGGAAGTA	0.0277	0.0071	0.0347	0.0099	0.0347	0.0135
XP_050036783.1_Homeobox	TGACAGCTGTCA	0.0312	0.0106	0.0297	0.0149	0.0312	0.0104
XP_054929691.1_CBFB_NFYA	HCTGATTGGYTAVT	0.0163	0.005	0.0297	0.0149	0.0297	0.0102
XP_050050367.1_Homeobox	TAATTGNWNNNNNNNCAATTR	0.0262	0.0021	0.0297	0	0.0297	0.0156
XP_050045880.1_zf-C2H2,zf-C2H2,zf-C2H2	TWRGCCCCGCCCMCH	0.027	0.0092	0.005	0	0.027	0.0118
XP_050048539.1_E2F_TDP	WAATGGCGCCAAAA	0.0255	0.0043	0.0149	0	0.0255	0.0114
XP_050042673.1_Pou,Homeobox	TAATGAGVBGTAATGA	0.0248	0.0085	0.0149	0	0.0248	0.0105
XP_050023270.1_MH1	TTGGCANNNTGCCAA	0.022	0.0043	0.0198	0.005	0.022	0.0094
XP_050044657.2_Homeobox	WTAATTTAATTAW	0.0199	0.005	0.0198	0	0.0199	0.0102
XP_050052105.2_zf-C2H2,zf-C2H2,zf-C2H2,zf-C2H2,zf-C2H2,zf-C2H2	ATAAATCACAGCAYNC	0.0106	0.0014	0.0198	0.005	0.0198	0.008
XP_054926909.1_Homeobox	TGACAGCTGTCA	0.0191	0.0057	0.0198	0.005	0.0198	0.0082
XP_050049179.1_Homeobox	TACGTGWWWWWWCGCGTW	0.017	0.0043	0.005	0	0.017	0.0073
XP_050050157.1_bZIP_1	WWNTGCTGMGTCAGCANWW	0.0163	0.0035	0.0099	0	0.0163	0.0072
XP_050033003.1_HLH	SACCATATGGTS	0.0149	0.0014	0.005	0	0.0149	0.0067
XP_050040731.1_Homeobox,Homeobox	TAATTATGCTAATTA	0.0078	0.0014	0.0149	0	0.0149	0.0068
XP_054929607.1_Ets	HGAAYCCGGAAGTGNKG	0.0106	0.0028	0.0149	0.005	0.0149	0.0055
XP_050050401.1_Homeobox	CAAGTGCGTG	0.0149	0.0028	0.0149	0.005	0.0149	0.0064
XP_050034033.1_Homeobox	GNRGRBTTAATGGSYTHGK	0.0149	0.0007	0.005	0	0.0149	0.0069
XP_050027698.1_zf-C2H2,zf-C2H2,zf-C2H2,zf-C2H2,zf-C2H2,zf-C2H2	TGATTGCTCTTTT	0.0121	0.0021	0.005	0	0.0121	0.0053
XP_050050131.1_zf-C2H2,zf-C2H2,zf-C2H2,zf-C2H2	TMCGCCCACGCAC	0.0121	0.0035	0.0099	0	0.0121	0.0056
XP_050025895.1_HLH	NKCACGTGMNNNTCACGTGMN	0.0014	0.0007	0.0099	0	0.0099	0.0046
XP_050039109.1_Ets	ATGATCCGGGACN	0.0021	0.0007	0.0099	0	0.0099	0.0046
XP_054933201.1_Homeobox	GYTAATTRRSSYYAATTARC	0.0057	0.0007	0.0099	0	0.0099	0.0046
XP_054931507.1_RFX_DNA_binding	CGTTGCCATGGCAACG	0.0028	0.0014	0.005	0.005	0.005	0.0018
XP_050044481.1_zf-C2H2,zf-C2H2,zf-C2H2,zf-C2H2,zf-C2H2	VGACCCCCTGCTGTGM	0.0028	0	0	0	0.0028	0.0014
XP_050026401.1_zf-C2H2,zf-C2H2,zf-C2H2,zf-C2H2,zf-C2H2,zf-C2H2	NRGGCCGTGTGCAAAAS	0.0028	0.0014	0	0	0.0028	0.0013
XP_050035103.1_HLH	AAAACAGCTGTTTT	0.0028	0	0	0	0.0028	0.0014
XP_050045768.1_HLH	RVCATATGTCRCSBTATTT	0.0021	0.0014	0	0	0.0021	0.001
XP_054919793.1_zf-C2H2,zf-C2H2,zf-C2H2,zf-C2H2	TGCAGTGATTTATT	0.0014	0	0	0	0.0014	0.0007
XP_050024699.1_HLH	GCGACAGCTGTCGC	0.0014	0.0007	0	0	0.0014	0.0007
XP_050052108.1_zf-C2H2,zf-C2H2,zf-C2H2,zf-C2H2	TGCAGTGATTTATT	0.0014	0	0	0	0.0014	0.0007
XP_054930050.1_HMG_box	NAACAATAACATTGTTN	0.0014	0	0	0	0.0014	0.0007
XP_050023689.1_RFX_DNA_binding	SGTTGCTAGGCAACS	0.0007	0	0	0	0.0007	0.0003
XP_050049082.1_zf-C2H2,zf-C2H2,zf-C2H2,zf-C2H2,zf-C2H2	ATTACCATACAAGTGCAV	0.0007	0	0	0	0.0007	0.0003
XP_050049454.1_zf-C4	DTGGACTTTGGACTY	0.0007	0.0007	0	0	0.0007	0.0004
XP_050047284.1_zf-C4	AWNTAGGTCASTAGGTCA	0	0	0	0	0	0
XP_050032325.1_zf-C2H2,zf-C2H2,zf-C2H2	RCCACGCCCMCSCCACGCCCMC	0	0	0	0	0	0
XP_050048949.1_COE1_DBD	BWATTCCCWWGGGAATWV	0	0	0	0	0	0
XP_050026652.1_Runt	CWAACCACAAAAACCACGAAH	0	0	0	0	0	0
XP_054922164.1_Runt	CWAACCACAAAAACCACGAAH	0	0	0	0	0	0
XP_054922540.1_GATA,GATA	RMGATAACRNYGTTATCKY	0	0	0	0	0	0
XP_050047272.1_T-box	TTCACACCTARGTGTGAA	0	0	0	0	0	0
XP_050049516.1_T-box	TTCACACCTARGTGTGAA	0	0	0	0	0	0
XP_054927033.1_HLH	GGGBMKCAGCTGCGTCCC	0	0	0	0	0	0
XP_050027642.1_CSD	TCGTGTAGGTCGGTGGK	0	0	0	0	0	0
XP_050036669.2_zf-C2H2,zf-C2H2,zf-C2H2,zf-C2H2,zf-C2H2	GTGAACGYYDHHVCTACAC	0	0	0	0	0	0

## Sheet: all-in-one
motif name	consensus	promoters_2000_symbols_adult_salivary_male_fed_vs_unfed_sig_lfc2_up_enrichment	promoters_500_symbols_adult_salivary_male_fed_vs_unfed_sig_lfc2_up_enrichment	promoters_2000_symbols_adult_salivary_male_fed_vs_unfed_sig_lfc2_down_enrichment	promoters_500_symbols_adult_salivary_male_fed_vs_unfed_sig_lfc2_down_enrichment	max_enrichment	sd_enrichment	promoters_2000_symbols_adult_salivary_male_fed_vs_unfed_sig_lfc2_up_-log(p-value)	promoters_500_symbols_adult_salivary_male_fed_vs_unfed_sig_lfc2_up_-log(p-value)	promoters_2000_symbols_adult_salivary_male_fed_vs_unfed_sig_lfc2_down_-log(p-value)	promoters_500_symbols_adult_salivary_male_fed_vs_unfed_sig_lfc2_down_-log(p-value)	max_-log(p-value)	sd_-log(p-value)	promoters_2000_symbols_adult_salivary_male_fed_vs_unfed_sig_lfc2_up_rank	promoters_500_symbols_adult_salivary_male_fed_vs_unfed_sig_lfc2_up_rank	promoters_2000_symbols_adult_salivary_male_fed_vs_unfed_sig_lfc2_down_rank	promoters_500_symbols_adult_salivary_male_fed_vs_unfed_sig_lfc2_down_rank	max_rank	min_rank	average_rank	sd_rank	promoters_2000_symbols_adult_salivary_male_fed_vs_unfed_sig_lfc2_up_ratio	promoters_500_symbols_adult_salivary_male_fed_vs_unfed_sig_lfc2_up_ratio	promoters_2000_symbols_adult_salivary_male_fed_vs_unfed_sig_lfc2_down_ratio	promoters_500_symbols_adult_salivary_male_fed_vs_unfed_sig_lfc2_down_ratio	max_ratio	sd_ratio
XP_050049082.1_zf-C2H2,zf-C2H2,zf-C2H2,zf-C2H2,zf-C2H2	ATTACCATACAAGTGCAV	7	0	0	0	7	3.5	0.853389	0	0	0	0.853389	0.426694	112	261	255	242	261	112	217.5	70.779	0.0007	0	0	0	0.0007	0.00035
XP_050025895.1_HLH	NKCACGTGMNNNTCACGTGMN	0.933333	1.16667	6.6	0	6.6	2.99275	0.194868	0.262184	1.42362	0	1.42362	0.645284	206	115	26	255	255	26	150.5	101.26	0.0014	0.0007	0.0099	0	0.0099	0.00463537
XP_050026401.1_zf-C2H2,zf-C2H2,zf-C2H2,zf-C2H2,zf-C2H2,zf-C2H2	NRGGCCGTGTGCAAAAS	1.64706	3.5	0	0	3.5	1.66731	0.672288	0.933733	0	0	0.933733	0.475746	132	48	254	243	254	48	169.25	97.8277	0.0028	0.0014	0	0	0.0028	0.0013404
XP_054920776.1_PAX,Homeobox	ASCGTGACKAATYR	0.986755	0.903226	2.36054	3.41379	3.41379	1.20142	0.255799	0.199037	1.50005	0.92939	1.50005	0.616226	197	142	22	59	197	22	105	79.2422	0.0149	0.0028	0.0347	0.0099	0.0347	0.0136824
XP_050039109.1_Ets	ATGATCCGGGACN	0.677419	1	3.41379	0	3.41379	1.48692	0.097586	0.185791	0.921573	0	0.921573	0.420461	228	145	58	260	260	58	172.75	90.5589	0.0021	0.0007	0.0099	0	0.0099	0.00456755
XP_054929691.1_CBFB_NFYA	HCTGATTGGYTAVT	0.926136	1.06383	1.6875	3.10417	3.10417	0.995882	0.177366	0.311389	0.824725	1.12352	1.12352	0.442021	213	105	68	39	213	39	106.25	76.12	0.0163	0.005	0.0297	0.0149	0.0297	0.0101503
XP_050036783.1_Homeobox	TGACAGCTGTCA	1.43119	2.16327	1.34389	3.04082	3.04082	0.788222	1.821	2.24965	0.537222	1.09529	2.24965	0.760202	52	15	94	40	94	15	50.25	32.9886	0.0312	0.0106	0.0297	0.0149	0.0312	0.0103869
XP_054922521.1_Pou,Homeobox	TAATKAGNTGNTAATKA	1.06918	2.08824	2.8961	1.47059	2.8961	0.796003	0.396381	1.58257	2.33954	0.304006	2.33954	0.980755	174	24	7	148	174	7	88.25	84.9564	0.017	0.0071	0.0446	0.005	0.0446	0.0182176
XP_054932921.1_bZIP_1	GRTGACRTCAYC	0.993506	1.0538	1.71055	2.67568	2.67568	0.782133	0.264702	0.419832	3.06004	3.7636	3.7636	1.79645	196	80	2	2	196	2	70	91.6951	0.1071	0.0333	0.1832	0.0891	0.1832	0.061914
XP_050035103.1_HLH	AAAACAGCTGTTTT	2.54545	0	0	0	2.54545	1.27273	1.10094	0	0	0	1.10094	0.55047	90	259	257	238	259	90	211	81.2199	0.0028	0	0	0	0.0028	0.0014
XP_054931507.1_RFX_DNA_binding	CGTTGCCATGGCAACG	0.7	0.875	1.25	2.5	2.5	0.812244	0.0912018	0.177453	0.254844	0.475552	0.475552	0.164699	230	149	171	116	230	116	166.5	47.9896	0.0028	0.0014	0.005	0.005	0.005	0.00176918
XP_050039264.1_HLH	GTCACGTGAC	0.99403	0.923664	2.21131	2.44366	2.44366	0.796375	0.274561	0.180797	2.41468	1.57171	2.41468	1.07653	191	148	6	19	191	6	91	92.4806	0.0333	0.0121	0.0743	0.0347	0.0743	0.0259489
XP_050052105.2_zf-C2H2,zf-C2H2,zf-C2H2,zf-C2H2,zf-C2H2,zf-C2H2	ATAAATCACAGCAYNC	1.09278	0.608696	2.02041	2.38095	2.38095	0.817416	0.404545	0.0750461	0.859034	0.452535	0.859034	0.32143	173	184	62	118	184	62	134.25	56.1568	0.0106	0.0014	0.0198	0.005	0.0198	0.00801665
XP_050045768.1_HLH	RVCATATGTCRCSBTATTT	1	2.33333	0	0	2.33333	1.10554	0.241815	0.710506	0	0	0.710506	0.334945	203	61	253	253	253	61	192.5	90.78	0.0021	0.0014	0	0	0.0021	0.00105
XP_050044481.1_zf-C2H2,zf-C2H2,zf-C2H2,zf-C2H2,zf-C2H2	VGACCCCCTGCTGTGM	2.33333	0	0	0	2.33333	1.16667	1.01929	0	0	0	1.01929	0.509645	97	260	256	239	260	97	213	77.8674	0.0028	0	0	0	0.0028	0.0014
XP_050050157.1_bZIP_1	WWNTGCTGMGTCAGCANWW	2.23288	2.33333	1.32	0	2.33333	1.08178	3.252	1.15088	0.345612	0	3.252	1.45859	18	34	138	261	261	18	112.75	112.242	0.0163	0.0035	0.0099	0	0.0163	0.00719786
XP_050042673.1_Pou,Homeobox	TAATGAGVBGTAATGA	1.23383	2.23684	0.760204	0	2.23684	0.93606	0.882486	1.99819	0.119431	0	1.99819	0.919356	109	16	206	241	241	16	143	101.42	0.0248	0.0085	0.0149	0	0.0248	0.0104641
XP_050027698.1_zf-C2H2,zf-C2H2,zf-C2H2,zf-C2H2,zf-C2H2,zf-C2H2	TGATTGCTCTTTT	2.12281	1.3125	0.877193	0	2.12281	0.884878	2.32434	0.427997	0.165814	0	2.32434	1.0777	38	78	193	247	247	38	139	97.4714	0.0121	0.0021	0.005	0	0.0121	0.00528078
XP_054926909.1_Homeobox	TGACAGCTGTCA	1.38406	1.96552	1.40426	1.66667	1.96552	0.272573	1.18302	1.23209	0.497701	0.347305	1.23209	0.457828	80	33	103	137	137	33	88.25	43.6454	0.0191	0.0057	0.0198	0.005	0.0198	0.00815066
XP_054932472.1_zf-C4	AAAGTCAMAVTAGM	1.06006	0.977011	1.09847	1.86792	1.86792	0.414481	0.549383	0.245072	0.412536	0.970648	0.970648	0.310214	154	123	121	54	154	54	113	42.1347	0.0759	0.017	0.0792	0.0297	0.0792	0.0317476
XP_050050131.1_zf-C2H2,zf-C2H2,zf-C2H2,zf-C2H2	TMCGCCCACGCAC	1.59211	1.84211	1.32	0	1.84211	0.820555	1.31808	0.84036	0.347392	0	1.31808	0.575738	75	54	137	240	240	54	126.5	83.4686	0.0121	0.0035	0.0099	0	0.0121	0.00560082
XP_050046291.1_zf-C2H2,zf-C2H2,zf-C2H2	MTCACGCCCMCC	1.11159	1.416	1.17965	1.82353	1.82353	0.321543	0.699648	1.23774	0.479027	0.837754	1.23774	0.319062	130	32	107	68	130	32	84.25	43.2233	0.0518	0.0177	0.0545	0.0248	0.0545	0.0186767
XP_050043517.1_HLH	AACAGCTGACRC	1.17181	0.931429	1.82209	1.73684	1.82209	0.43293	1.01581	0.181665	1.95823	1.02928	1.95823	0.725817	99	147	12	48	147	12	76.5	59.0169	0.0532	0.0163	0.0891	0.0396	0.0891	0.0304526
XP_050043065.1_HLH	AACAGCTGACRC	1.17181	0.931429	1.82209	1.73684	1.82209	0.43293	1.01581	0.181665	1.95823	1.02928	1.95823	0.725817	98	146	11	49	146	11	76	58.7026	0.0532	0.0163	0.0891	0.0396	0.0891	0.0304526
XP_054928208.1_Forkhead	GTAAACAA	0.912173	0.836207	1.0637	1.81921	1.81921	0.450952	0.0448626	0.0492924	0.405631	1.5374	1.5374	0.705938	242	195	123	20	242	20	145	96.6402	0.1184	0.0291	0.1386	0.0644	0.1386	0.0500337
XP_050034033.1_Homeobox	GNRGRBTTAATGGSYTHGK	1.81707	0.5	0.609756	0	1.81707	0.770707	2.06029	0.0715283	0.0904201	0	2.06029	1.00391	46	185	214	246	246	46	172.75	88.0961	0.0149	0.0007	0.005	0	0.0149	0.00686561
XP_050031162.1_HLH	AMCATATGKT	1.17908	0.959459	0.992837	1.7971	1.7971	0.388851	1.37498	0.21858	0.259491	0.827765	1.37498	0.54595	73	130	166	69	166	69	109.5	46.8508	0.0823	0.0142	0.0693	0.0248	0.0823	0.0332183
XP_050026730.1_bZIP_1	GTKACGTCAT	1.07446	1.20779	1.08111	1.7711	1.7711	0.330729	1.14784	1.63772	0.533748	2.38428	2.38428	0.782435	84	23	95	4	95	4	51.5	44.7847	0.2482	0.0837	0.2426	0.1238	0.2482	0.0834354
XP_050051236.1_Ets	GACCGGAAGTS	0.902314	0.825112	0.881679	1.76984	1.76984	0.451251	0.0630161	0.0681408	0.139756	1.14263	1.14263	0.527328	236	187	199	38	236	38	165	87.1971	0.0702	0.0184	0.0693	0.0446	0.0702	0.0245404
XP_050049454.1_zf-C4	DTGGACTTTGGACTY	0.4375	1.75	0	0	1.75	0.828174	0.0514639	0.364721	0	0	0.364721	0.175468	240	90	251	227	251	90	202	75.3083	0.0007	0.0007	0	0	0.0007	0.000404145
XP_050034652.2_Ets	GACCGGAAGTR	0.964224	0.897288	1.21351	1.7494	1.7494	0.38691	0.0757844	0.0322377	1.77844	3.8105	3.8105	1.78659	232	202	15	1	232	1	112.5	121.421	0.3369	0.1092	0.4257	0.2178	0.4257	0.138174
XP_050036173.1_Forkhead	AAACAATAAYATT	1.03388	0.968531	1.51958	1.72474	1.72474	0.369127	0.454706	0.218363	1.80232	1.16521	1.80232	0.718104	163	131	14	37	163	14	86.25	71.9693	0.1007	0.0277	0.1436	0.0495	0.1436	0.0520846
XP_050043864.1_bZIP_1	RTGACGTCAY	1.02721	1.18807	1.38264	1.68511	1.68511	0.283054	0.446455	1.08747	1.58952	1.51656	1.58952	0.524732	165	39	18	21	165	18	60.75	70.116	0.1397	0.0518	0.1832	0.0792	0.1832	0.0592394
XP_050050155.1_zf-C2H2,zf-C2H2,zf-C2H2,zf-C2H2,zf-C2H2	NGCAACAGGTG	1.06329	0.988679	1.00193	1.68302	1.68302	0.334111	0.64623	0.259925	0.275343	1.04014	1.04014	0.369216	139	117	159	46	159	46	115.25	49.2502	0.1092	0.0262	0.104	0.0446	0.1092	0.0418419
XP_050050124.1_zf-C2H2,zf-C2H2,zf-C2H2,zf-C2H2,zf-C2H2	NGCAACAGGTG	1.06329	0.988679	1.00193	1.68302	1.68302	0.334111	0.64623	0.259925	0.275343	1.04014	1.04014	0.369216	138	116	160	45	160	45	114.75	49.8489	0.1092	0.0262	0.104	0.0446	0.1092	0.0418419
XP_050040280.1_zf-C2H2,zf-C2H2,zf-C2H2	MVDGCCACACCCAYH	1.25305	1.66234	1.02059	1.22222	1.66234	0.269059	1.26814	1.50613	0.273606	0.313995	1.50613	0.638883	76	28	162	147	162	28	103.25	62.6385	0.0411	0.0128	0.0347	0.0099	0.0411	0.0155947
XP_054929792.1_Pou,Homeobox	ATGCATAATTRAT	0.845566	0.467066	1.54446	1.26923	1.54446	0.473568	0.0253932	0.00064927	1.43578	0.412753	1.43578	0.671805	247	240	24	122	247	24	158.25	106.296	0.0553	0.0078	0.099	0.0198	0.099	0.0409881
XP_054921277.1_HLH	RGCAGCTGCY	1.16775	1.42739	1.12534	1.52152	1.52152	0.193954	4.8337	6.14961	0.926784	1.85487	6.14961	2.45718	6	5	52	14	52	5	19.25	22.2017	0.3766	0.1376	0.3762	0.1485	0.3766	0.134798
XP_054933970.1_HLH	RGCAGCTGCY	1.16775	1.42739	1.12534	1.52152	1.52152	0.193954	4.8337	6.14961	0.926784	1.85487	6.14961	2.45718	5	6	53	13	53	5	19.25	22.7797	0.3766	0.1376	0.3762	0.1485	0.3766	0.134798
XP_054917090.1_HLH	RGCAGCTGCY	1.16775	1.42739	1.12534	1.52152	1.52152	0.193954	4.8337	6.14961	0.926784	1.85487	6.14961	2.45718	8	4	55	11	55	4	19.5	23.8397	0.3766	0.1376	0.3762	0.1485	0.3766	0.134798
XP_050048445.1_HLH	RGCAGCTGCY	1.16775	1.42739	1.12534	1.52152	1.52152	0.193954	4.8337	6.14961	0.926784	1.85487	6.14961	2.45718	7	3	56	15	56	3	20.25	24.3499	0.3766	0.1376	0.3762	0.1485	0.3766	0.134798
XP_050025009.1_HLH	RGCAGCTGCY	1.16775	1.42739	1.12534	1.52152	1.52152	0.193954	4.8337	6.14961	0.926784	1.85487	6.14961	2.45718	4	2	54	12	54	2	18	24.3858	0.3766	0.1376	0.3762	0.1485	0.3766	0.134798
XP_050028099.1_HLH	GTACGTGACC	1.02834	0.940678	1.27492	1.5097	1.5097	0.256713	0.443849	0.16703	1.02624	0.928956	1.02624	0.406138	166	154	44	61	166	44	106.25	62.6438	0.127	0.0333	0.1535	0.0545	0.1535	0.057327
XP_050036148.1_HLH	GTACGTGACC	1.02834	0.940678	1.27492	1.5097	1.5097	0.256713	0.443849	0.16703	1.02624	0.928956	1.02624	0.406138	167	153	45	60	167	45	106.25	62.6279	0.127	0.0333	0.1535	0.0545	0.1535	0.057327
XP_050025287.2_PAX,Homeobox	TAATTGATTA	0.951638	0.920863	1.29201	1.48872	1.48872	0.274494	0.158431	0.173414	0.746118	0.54504	0.746118	0.288905	219	151	80	102	219	80	138	61.6171	0.061	0.0128	0.0792	0.0198	0.0792	0.0320653
XP_054930254.1_PAX,Homeobox	TCACGCHTCACYGCACN	0.990881	1.47761	1.19637	0	1.47761	0.642567	0.265267	1.00192	0.450798	0	1.00192	0.424092	195	43	114	237	237	43	147.25	86.2337	0.0326	0.0099	0.0396	0	0.0396	0.0186532
XP_050040430.1_PAX,Homeobox	TCACGCHTCACYGCACN	0.990881	1.47761	1.19637	0	1.47761	0.642567	0.265267	1.00192	0.450798	0	1.00192	0.424092	194	44	115	249	249	44	150.5	89.8091	0.0326	0.0099	0.0396	0	0.0396	0.0186532
XP_050033548.1_zf-C2H2,zf-C2H2,zf-C2H2,zf-C2H2,zf-C2H2	NGACCACCCAN	1.02385	0.924296	1.01186	1.46787	1.46787	0.244659	0.492924	0.114697	0.311129	1.16738	1.16738	0.457428	161	165	142	35	165	35	125.75	61.3263	0.2447	0.0525	0.2475	0.0891	0.2475	0.102313
XP_050047836.1_Forkhead	TWDAYATAAACAWRAW	1.01029	0.763298	1.11598	1.46479	1.46479	0.291103	0.374536	0.00189222	0.707466	1.28334	1.28334	0.543691	178	235	84	29	235	29	131.5	92.4428	0.2553	0.0574	0.2723	0.104	0.2723	0.107635
XP_050048254.1_bZIP_1	ACACGTGGC	1.06693	1.14271	1.19432	1.436	1.436	0.159498	1.26423	1.31678	1.36846	1.50917	1.50917	0.105319	77	30	28	22	77	22	39.25	25.3952	0.3284	0.1121	0.3614	0.1436	0.3614	0.12669
XP_050036374.1_Homeobox	NTAATBNVATTAN	1.05277	0.929955	1.11973	1.43018	1.43018	0.213038	0.889869	0.113525	0.746552	1.08487	1.08487	0.420314	108	166	79	42	166	42	98.75	52.341	0.2773	0.0624	0.2871	0.0891	0.2871	0.119758
XP_054922558.1_zf-C2H2,zf-C2H2,zf-C2H2,zf-C2H2,zf-C2H2	WTCACTTTCACTT	1.04198	0.847775	1.4173	0.876263	1.4173	0.262033	0.581955	0.0469038	2.04118	0.160255	2.04118	0.918391	150	196	10	186	196	10	135.5	85.967	0.1638	0.0362	0.2228	0.0347	0.2228	0.094266
XP_050024699.1_HLH	GCGACAGCTGTCGC	0.736842	1.4	0	0	1.4	0.67365	0.120169	0.307567	0	0	0.307567	0.145257	222	106	258	258	258	106	211	72.0278	0.0014	0.0007	0	0	0.0014	0.000670199
XP_050039229.1_HLH	AACACCTGCR	1.07155	1.39535	0.994758	0.976703	1.39535	0.194894	1.08096	3.34016	0.265267	0.240078	3.34016	1.45895	92	11	164	165	165	11	108	73.1437	0.2426	0.078	0.2277	0.0545	0.2426	0.0981739
XP_050023270.1_MH1	TTGGCANNNTGCCAA	1.24294	1.16216	1.10615	1.38889	1.38889	0.122822	0.855994	0.381311	0.310173	0.285201	0.855994	0.268324	111	87	143	152	152	87	123.25	29.8929	0.022	0.0043	0.0198	0.005	0.022	0.00942917
XP_054933201.1_Homeobox	GYTAATTRRSSYYAATTARC	0.75	0.636364	1.375	0	1.375	0.563265	0.0756107	0.0998009	0.367457	0	0.367457	0.160234	233	172	131	250	250	131	196.5	55.0303	0.0057	0.0007	0.0099	0	0.0099	0.00463923
XP_050047835.1_Forkhead	RTAAACAAACAH	1.06725	0.982542	1.17866	1.33483	1.33483	0.152246	2.49459	0.202772	2.46332	1.70374	2.49459	1.07311	32	140	5	17	140	5	48.5	61.9919	0.5872	0.1801	0.6386	0.2376	0.6386	0.235394
XP_050036341.1_bZIP_1	GATGACGY	1.01903	1.10532	1.01971	1.32557	1.32557	0.144569	0.789982	1.91003	0.427042	2.29698	2.29698	0.889894	123	18	119	5	123	5	66.25	63.4632	0.6908	0.2865	0.6881	0.3416	0.6908	0.217904
XP_050030636.1_Ets	VACCGGAAGTN	0.930578	0.84129	0.995976	1.32	1.32	0.208563	0.0296363	0.0169983	0.268003	0.953276	0.953276	0.439631	244	214	163	56	244	56	169.25	82.5727	0.2319	0.0652	0.2475	0.1089	0.2475	0.0901453
XP_050051919.2_HLH	ACCATATGKY	1.00743	1.03846	1.10351	1.31484	1.31484	0.138436	0.388129	0.523759	1.01408	1.23383	1.23383	0.399826	176	71	47	31	176	31	81.25	65.2706	0.4745	0.1404	0.5149	0.1683	0.5149	0.197521
XP_050043507.1_HLH	MACATATGGN	0.995688	0.999042	1.02944	1.31327	1.31327	0.15336	0.253671	0.282509	0.397987	1.03319	1.03319	0.366248	198	110	125	47	198	47	120	62.0161	0.3695	0.1043	0.3812	0.1287	0.3812	0.149855
XP_050041780.2_bZIP_1,bZIP_1	RTTACGTAAY	1.03146	0.988298	1.12	1.31144	1.31144	0.143326	0.64623	0.247114	0.831674	1.00105	1.00105	0.323831	140	121	67	51	140	51	94.75	42.5078	0.3213	0.0929	0.3416	0.1238	0.3416	0.129688
XP_050044939.1_Forkhead	CGAAGRACCK	1.30909	0.834483	0.727941	0	1.30909	0.541165	1.77583	0.094459	0.0786507	0	1.77583	0.860056	55	176	215	244	244	55	172.5	83.1404	0.0504	0.0121	0.0297	0	0.0504	0.0219351
XP_050026004.1_zf-C2H2,zf-C2H2,zf-C2H2	GCCACGCCCCCH	1.02011	0.717172	0.980226	1.30702	1.30702	0.241453	0.332279	0.0515942	0.241033	0.388259	0.388259	0.147521	182	192	175	132	192	132	170.25	26.437	0.0355	0.0071	0.0347	0.0149	0.0355	0.0142776
XP_050048415.1_HLH	RGCAGCTGCH	1.10171	1.30494	1.02635	1.25468	1.30494	0.129953	4.05718	6.1887	0.423698	1.16608	6.1887	2.66329	12	1	120	36	120	1	42.25	53.854	0.5546	0.2191	0.5297	0.2079	0.5546	0.190073
XP_050031191.1_Ets	AASGAGGAAGTR	1.06243	0.997802	1.30185	0.951923	1.30185	0.155646	0.802576	0.28164	1.42796	0.217799	1.42796	0.561772	117	111	25	171	171	25	106	60.3656	0.1787	0.0454	0.2178	0.0396	0.2178	0.0913588
XP_050040731.1_Homeobox,Homeobox	TAATTATGCTAATTA	0.661017	0.608696	1.29565	0	1.29565	0.529431	0.027278	0.082516	0.388476	0	0.388476	0.179256	246	181	128	235	246	128	197.5	54.3476	0.0078	0.0014	0.0149	0	0.0149	0.00682172
XP_050039558.1_zf-C4	GGGGTCACG	0.967942	0.967871	1.22981	1.29478	1.29478	0.172022	0.179711	0.221924	0.767398	0.522456	0.767398	0.275755	210	129	76	106	210	76	130.25	57.4246	0.0936	0.0241	0.1188	0.0347	0.1188	0.0457236
XP_050049662.1_zf-C4	GGGGTCACG	0.967942	0.967871	1.22981	1.29478	1.29478	0.172022	0.179711	0.221924	0.767398	0.522456	0.767398	0.275755	211	128	77	107	211	77	130.75	57.4478	0.0936	0.0241	0.1188	0.0347	0.1188	0.0457236
XP_054933271.1_Homeobox	TTAATTAR	1.02619	0.969001	1.12247	1.29185	1.29185	0.1413	1.15392	0.119431	2.32261	1.91307	2.32261	0.968296	83	163	8	10	163	8	66	73.4802	0.7248	0.2532	0.7772	0.3218	0.7772	0.269912
XP_050041440.1_Homeobox	NYTAATTAR	1.02875	0.955853	1.07418	1.28571	1.28571	0.141703	1.46878	0.0637544	1.35847	2.12327	2.12327	0.862044	69	189	30	8	189	8	74	80.7094	0.773	0.2858	0.7921	0.3663	0.7921	0.265716
XP_054922902.1_zf-C4	AAAAGTCAAM	0.989899	0.98145	1.28333	0.908257	1.28333	0.165833	0.231305	0.233042	1.62296	0.176932	1.62296	0.705082	205	127	17	181	205	17	132.5	83.6242	0.2156	0.0582	0.2772	0.0495	0.2772	0.114033
XP_054929607.1_Ets	HGAAYCCGGAAGTGNKG	0.828125	0.777778	1.15504	1.28205	1.28205	0.246341	0.098802	0.131027	0.316166	0.26379	0.316166	0.104144	227	159	141	154	227	141	170.25	38.5865	0.0106	0.0028	0.0149	0.005	0.0149	0.00547685
XP_050034501.1_Ets	RACCGGAAGTN	0.961871	0.934754	0.974409	1.26598	1.26598	0.155368	0.0958488	0.115045	0.214889	0.779124	0.779124	0.322843	229	164	183	75	229	75	162.75	64.5517	0.2447	0.0702	0.2475	0.099	0.2475	0.0939874
XP_050049548.1_bZIP_1	RTKDCGCAAT	1.01934	1.07106	1.09045	1.26246	1.26246	0.10545	1.15957	1.52307	2.48199	2.25963	2.48199	0.619311	82	27	4	6	82	4	29.75	36.3536	0.8326	0.3738	0.8861	0.4257	0.8861	0.267089
XP_050025649.1_zf-C2H2,zf-C2H2,zf-C2H2,zf-C2H2,zf-C2H2,zf-C2H2,zf-C2H2,zf-C2H2,zf-C2H2	TCCCCTGGGG	0.975087	0.915851	1.05677	1.26027	1.26027	0.15039	0.164598	0.107227	0.435597	0.628424	0.628424	0.242989	216	167	118	93	216	93	148.5	54.4946	0.1957	0.0468	0.2178	0.0644	0.2178	0.0880254
XP_050037323.1_HLH	AADTCGTGACT	1.04741	1.15929	1.25996	1.16981	1.25996	0.0871056	0.518113	0.689225	0.822554	0.369628	0.822554	0.19771	158	63	69	134	158	63	106	47.2793	0.0972	0.0262	0.1139	0.0248	0.1139	0.0467205
XP_050052832.1_HLH	RACATATGGN	0.995434	1.02737	1.04561	1.25756	1.25756	0.119195	0.25302	0.408324	0.455141	0.779124	0.779124	0.221059	199	82	113	74	199	74	117	57.1956	0.327	0.0901	0.3416	0.104	0.3416	0.137223
XP_050042754.1_HLH	GTRACAGCTG	1.07511	1.16852	0.999454	1.25422	1.25422	0.110816	1.69505	1.73283	0.277384	0.884658	1.73283	0.699669	59	20	155	65	155	20	74.75	57.0986	0.3879	0.1262	0.3663	0.1337	0.3879	0.142997
XP_050040097.1_Homeobox	TAATTAGATTA	1.0066	0.956731	1.24885	1.24623	1.24885	0.154851	0.316601	0.205248	0.77869	0.424219	0.77869	0.248318	185	139	75	120	185	75	129.75	45.5732	0.0915	0.0199	0.1089	0.0248	0.1089	0.0455485
XP_050048722.1_Homeobox	STAATTRS	1.01458	0.936939	1.0459	1.2486	1.2486	0.132874	0.91115	0.0156085	1.0371	2.23054	2.23054	0.909776	106	218	43	7	218	7	93.5	92.5365	0.8418	0.3447	0.8614	0.4455	0.8614	0.266874
XP_050023582.1_Forkhead	VYTAYRTAAACA	0.957912	0.766756	0.952833	1.24604	1.24604	0.197883	0.0499439	0.000294886	0.143013	0.859903	0.859903	0.402118	241	241	198	66	241	66	186.5	82.8513	0.3596	0.0858	0.3515	0.1337	0.3596	0.143292
XP_050044718.1_zf-C2H2,zf-C2H2,zf-C2H2	GCCACGCCCMCY	1.15876	0.967532	0.940325	1.24234	1.24234	0.146839	1.60906	0.214715	0.187137	0.517245	1.60906	0.668293	64	134	190	111	190	64	124.75	52.3538	0.127	0.0298	0.104	0.0446	0.127	0.046565
XP_050038614.1_RFX_DNA_binding	CKGTTGCCAGG	1.00767	1.06117	1.01585	1.24021	1.24021	0.108571	0.394513	0.738735	0.35699	1.05056	1.05056	0.32587	175	60	132	44	175	44	102.75	61.5217	0.4858	0.1596	0.5	0.1931	0.5	0.183363
XP_050036805.1_SRF-TF	CCATACATGG	1.01075	0.847926	0.932705	1.23383	1.23383	0.165618	0.325547	0.0868155	0.190438	0.416662	0.416662	0.145563	184	180	188	121	188	121	168.25	31.6689	0.0752	0.0184	0.0693	0.0248	0.0752	0.0294579
XP_050045299.1_Forkhead	TGTTTACATA	1.02746	0.905524	1.0795	1.23249	1.23249	0.13546	1.12048	0.00880749	1.18128	1.37367	1.37367	0.617669	88	226	38	27	226	27	94.75	91.438	0.6922	0.2262	0.7129	0.2921	0.7129	0.257546
XP_050035475.2_Homeobox	CTAATTRS	1.04543	0.950389	1.02928	1.22838	1.22838	0.117583	2.43813	0.0588469	0.540697	1.44707	2.43813	1.04977	34	191	93	24	191	24	85.5	76.6399	0.7525	0.2567	0.7277	0.3168	0.7525	0.263084
XP_050052846.1_HLH	VNGGCACGCGMCAK	0.970149	0.985112	1.00162	1.22474	1.22474	0.120245	0.173805	0.247635	0.276515	0.557634	0.557634	0.168148	214	119	156	98	214	98	146.75	50.8421	0.117	0.0397	0.1238	0.0594	0.1238	0.0417807
XP_050052845.1_HLH	VNGGCACGCGMCAK	0.970149	0.985112	1.00162	1.22474	1.22474	0.120245	0.173805	0.247635	0.276515	0.557634	0.557634	0.168148	215	120	157	97	215	97	147.25	51.4871	0.117	0.0397	0.1238	0.0594	0.1238	0.0417807
XP_050044836.1_zf-C2H2,zf-C2H2,zf-C2H2	NGCCACGCCCCCC	1.04474	0.908257	1.01799	1.22131	1.22131	0.129712	0.414317	0.175672	0.275126	0.346741	0.414317	0.102134	171	150	161	138	171	138	155	14.2127	0.0397	0.0099	0.0396	0.0149	0.0397	0.0158647
XP_050028791.1_Homeobox	TTAATTAS	1.03303	0.940518	1.03736	1.21949	1.21949	0.116805	1.67507	0.0347913	0.659693	1.44273	1.67507	0.750635	60	201	87	25	201	25	93.25	76.1856	0.7631	0.2688	0.7525	0.3317	0.7631	0.265447
XP_050033624.1_Homeobox	TAATTARATTA	0.930741	0.884706	1.08857	1.21622	1.21622	0.151736	0.0555463	0.0805182	0.493359	0.510296	0.510296	0.250755	239	182	105	112	239	105	159.5	63.3851	0.1532	0.0376	0.1733	0.0495	0.1733	0.0697636
XP_050024462.1_Homeobox	NYTAATTARN	1.01663	0.895187	1.09239	1.21405	1.21405	0.133799	0.603235	0.0125033	1.09399	1.0245	1.09399	0.497146	146	221	41	50	221	41	114.5	85.4342	0.5809	0.1674	0.6089	0.2178	0.6089	0.233458
XP_050039468.1_Homeobox	ATTAATTA	1.02575	0.928683	1.07319	1.21274	1.21274	0.11821	1.02971	0.0250848	1.05099	1.27379	1.27379	0.557576	96	207	42	30	207	30	93.75	80.7728	0.6851	0.2383	0.698	0.297	0.698	0.245966
XP_050023735.1_zf-C2H2,zf-C2H2,zf-C2H2	VRCCMCGCCCN	1.05727	1.01606	1.19604	1.08535	1.19604	0.0770227	0.914624	0.34509	1.18866	0.409453	1.18866	0.405954	103	100	36	123	123	36	90.5	37.7403	0.2603	0.0759	0.302	0.0941	0.302	0.11476
XP_050041853.1_zf-C2H2,zf-C2H2,zf-C2H2	VRCCMCGCCCN	1.05727	1.01606	1.19604	1.08535	1.19604	0.0770227	0.914624	0.34509	1.18866	0.409453	1.18866	0.405954	104	99	35	124	124	35	90.5	38.5443	0.2603	0.0759	0.302	0.0941	0.302	0.11476
XP_050036389.1_HLH	ACCAYCTGTT	1.00983	1.03817	1.03299	1.19597	1.19597	0.0853804	0.379791	0.444283	0.391951	0.602801	0.602801	0.102618	177	75	127	96	177	75	118.75	44.3199	0.2979	0.0816	0.3069	0.0891	0.3069	0.125405
XP_050046295.1_Homeobox	YTAATTA	1.01991	0.96175	1.0335	1.18983	1.18983	0.0974883	1.18172	0.0690963	0.710071	1.41927	1.41927	0.595371	81	186	83	26	186	26	94	66.7782	0.8298	0.3319	0.8267	0.3861	0.8298	0.271827
XP_054922647.1_HLH	TGCGTGAC	1.05288	0.990291	1.1857	1.00838	1.1857	0.0882671	0.912887	0.253367	1.18649	0.281944	1.18649	0.465265	105	118	37	153	153	37	103.25	48.5961	0.2887	0.0816	0.3218	0.0842	0.3218	0.129087
XP_050030931.1_Homeobox	TGACAG	1.01288	1.04425	1.01344	1.18279	1.18279	0.0809711	2.63139	1.78756	0.687922	3.2216	3.2216	1.1001	31	19	86	3	86	3	34.75	36.0405	0.983	0.6631	0.9802	0.7228	0.983	0.168429
XP_050045880.1_zf-C2H2,zf-C2H2,zf-C2H2	TWRGCCCCGCCCMCH	1.08	1.17949	0.199203	0	1.17949	0.60166	0.457746	0.50161	0.00256234	0	0.50161	0.276784	162	72	239	245	245	72	179.5	81.0206	0.027	0.0092	0.005	0	0.027	0.0117513
XP_050043608.2_Homeobox	YTAATTRR	1.03913	0.97561	1.04484	1.17923	1.17923	0.0856397	4.97267	0.0960659	1.29593	1.78929	4.97267	2.08134	3	175	33	16	175	3	56.75	79.7846	0.9241	0.444	0.9158	0.5099	0.9241	0.2572
XP_054927105.1_HLH	CACGTGACC	1.12541	1.17508	0.991101	1.17857	1.17857	0.0877198	1.77279	1.25815	0.257623	0.543737	1.77279	0.68705	56	31	167	103	167	31	89.25	59.8129	0.2064	0.0745	0.1782	0.0792	0.2064	0.0676692
XP_050052046.1_HLH	RCCACCTGK	1.06016	1.17857	1.01264	1.00794	1.17857	0.0794121	2.43769	3.17339	0.353603	0.295928	3.17339	1.46362	35	13	133	149	149	13	82.5	68.4568	0.6326	0.2376	0.6089	0.203	0.6326	0.231833
XP_050049089.1_Homeobox	SSTAATTAGB	1.0356	0.911392	0.996516	1.17814	1.17814	0.111303	1.05403	0.0321899	0.260664	0.790416	1.05403	0.470002	95	203	165	72	203	72	133.75	60.7913	0.544	0.144	0.5149	0.1832	0.544	0.212162
XP_054926440.1_RFX_DNA_binding	CGTTGCTAB	1.03976	0.968801	1.07622	1.16798	1.16798	0.0828834	2.16062	0.105316	1.44403	1.20864	2.16062	0.851906	42	168	23	33	168	23	66.5	68.1102	0.7688	0.295	0.802	0.3713	0.802	0.263307
XP_054933538.1_E2F_TDP	SSGCGGGAAVN	1.16411	0.975794	0.908257	0.859813	1.16411	0.133504	2.72129	0.214715	0.116565	0.12334	2.72129	1.28565	27	133	208	191	208	27	139.75	81.7369	0.2277	0.0645	0.1782	0.0644	0.2277	0.082477
XP_050043975.1_Homeobox	NTAATTAG	1.02452	0.942295	1.04613	1.16333	1.16333	0.0912278	2.38732	0.0110485	1.37237	1.57345	2.38732	0.986319	36	222	27	18	222	18	75.75	97.7765	0.9149	0.4262	0.9208	0.5	0.9208	0.264284
XP_050048726.1_Homeobox	GCTAATTANN	0.995969	0.887482	1.10455	1.15536	1.15536	0.119172	0.248199	0.0180015	1.00409	0.665339	1.00409	0.438229	202	211	48	83	211	48	136	82.7325	0.4695	0.1262	0.505	0.1584	0.505	0.200116
XP_050034046.1_Homeobox	TTAATTAG	1.00499	0.894163	1.07595	1.15527	1.15527	0.110837	0.348912	0.0270044	0.711374	0.634504	0.711374	0.310898	181	204	82	91	204	82	139.5	62.0242	0.4433	0.1149	0.4604	0.1436	0.4604	0.186752
XP_054919104.1_Homeobox	TAATTRSATTA	1.03418	0.957237	1.15065	1.05506	1.15065	0.0796015	0.596286	0.170721	0.84036	0.330759	0.84036	0.295085	147	152	66	142	152	66	126.75	40.7052	0.239	0.0582	0.2574	0.0594	0.2574	0.109609
XP_050041891.1_DM	WTGTATCWAW	0.993785	0.923527	1.07357	1.14616	1.14616	0.0965521	0.177974	0.0143491	1.30896	0.938945	1.30896	0.615954	212	219	32	57	219	32	130	99.2942	0.7355	0.2681	0.7822	0.3168	0.7822	0.270681
XP_054917575.1_Homeobox	CTCAACGAS	1.04115	1.01174	1.03632	1.145	1.145	0.0590528	1.13611	0.36307	0.476855	0.677499	1.13611	0.340906	87	96	108	81	108	81	93	11.7473	0.5085	0.1638	0.505	0.1832	0.5085	0.19257
XP_050040067.1_zf-C2H2,zf-C2H2,zf-C2H2	GRCCACGCCCA	1.14318	1.12446	0.937639	0.190114	1.14318	0.448853	1.24469	0.579783	0.189874	0.0020186	1.24469	0.54925	79	68	189	219	219	68	138.75	76.4651	0.1014	0.0262	0.0842	0.005	0.1014	0.0459437
XP_050031369.1_Myb_DNA-binding	TGAATCCATYN	1.01718	0.74328	1.14112	0.84495	1.14112	0.177101	0.4369	0.000980203	0.841663	0.116565	0.841663	0.376646	168	239	64	193	239	64	166	74.0855	0.2546	0.0553	0.2822	0.0594	0.2822	0.122381
XP_050031496.1_Myb_DNA-binding	TGAATCCATYN	1.01718	0.74328	1.14112	0.84495	1.14112	0.177101	0.4369	0.000980203	0.841663	0.116565	0.841663	0.376646	169	238	65	192	238	65	166	73.1893	0.2546	0.0553	0.2822	0.0594	0.2822	0.122381
XP_050052000.1_Homeobox	TGTCAAAN	1.01402	0.906618	1.04383	1.13935	1.13935	0.0958501	0.770004	0.00296145	0.865983	1.00018	1.00018	0.44794	125	233	60	52	233	52	117.5	83.6521	0.7957	0.3	0.8168	0.3663	0.8168	0.274617
XP_054918786.1_Homeobox	NNNTAATTAR	1.01956	0.932282	1.01572	1.13891	1.13891	0.0850046	1.96562	0.00348434	0.51985	1.36412	1.96562	0.872391	50	231	98	28	231	28	101.75	90.9886	0.9277	0.4433	0.9109	0.5149	0.9277	0.255917
XP_050025804.1_HLH	GCACGTGTC	1.0226	1.01768	1.00578	1.13879	1.13879	0.0621209	0.756107	0.4369	0.307046	0.848177	0.848177	0.25672	126	76	145	67	145	67	103.5	37.9342	0.5837	0.2418	0.5743	0.2921	0.5837	0.181369
XP_050039946.1_Homeobox	CGTCGTAAAYSB	1.13704	1.00322	0.875246	0.805742	1.13704	0.146176	3.34146	0.301965	0.0480764	0.0676631	3.34146	1.60526	16	107	227	199	227	16	137.25	95.7162	0.3518	0.0936	0.2673	0.0842	0.3518	0.132036
XP_050040940.1_Ets	AAACCGGAAGTA	0.90228	0.797753	1.13399	1.0102	1.13399	0.144273	0.116043	0.099106	0.372277	0.229221	0.372277	0.126085	224	173	130	167	224	130	173.5	38.6652	0.0277	0.0071	0.0347	0.0099	0.0347	0.0134624
XP_050027719.2_GATA,GATA	VWGATAAGR	1.04421	1.13353	0.980201	0.816888	1.13353	0.133602	3.00184	3.4622	0.138583	0.0145358	3.4622	1.83217	22	10	201	212	212	10	111.25	110.186	0.8149	0.3752	0.7525	0.2525	0.8149	0.277028
XP_050027721.1_GATA,GATA	VWGATAAGR	1.04421	1.13353	0.980201	0.816888	1.13353	0.133602	3.00184	3.4622	0.138583	0.0145358	3.4622	1.83217	21	9	200	211	211	9	110.25	110.186	0.8149	0.3752	0.7525	0.2525	0.8149	0.277028
XP_050027173.1_GATA,GATA	VWGATAAGR	1.04421	1.13353	0.980201	0.816888	1.13353	0.133602	3.00184	3.4622	0.138583	0.0145358	3.4622	1.83217	23	8	202	213	213	8	111.5	111.111	0.8149	0.3752	0.7525	0.2525	0.8149	0.277028
XP_050045237.1_zf-C4	RAGGTCAT	1.01233	1.1263	1.0203	1.11654	1.1263	0.0609001	0.412797	1.06185	0.349954	0.457746	1.06185	0.330479	172	41	135	117	172	41	116.25	55.1445	0.3284	0.0972	0.3317	0.0891	0.3317	0.136821
XP_050049393.1_zf-C2H2,zf-C2H2,zf-C2H2	NHMCGCCCACGCMM	1.12531	1.05208	1.09143	0.912442	1.12531	0.0935001	1.3259	0.436032	0.461221	0.185313	1.3259	0.498338	74	77	112	176	176	74	109.75	47.4157	0.1383	0.0404	0.1337	0.0396	0.1383	0.0554584
XP_054927170.1_Pou,Homeobox	NYATAATTAN	1.01822	0.955178	1.05319	1.12248	1.12248	0.0698002	1.72241	0.022275	1.84619	1.2334	1.84619	0.832362	58	208	13	32	208	13	77.75	88.7708	0.922	0.4667	0.9406	0.5297	0.9406	0.251484
XP_050045295.1_zf-C4	NRAGGTCAN	1.0376	1.01017	1.02264	1.12191	1.12191	0.0504812	2.12761	0.382223	0.495964	0.821251	2.12761	0.802429	44	86	104	70	104	44	76	25.4558	0.7837	0.2979	0.7723	0.3267	0.7837	0.269169
XP_050050374.1_zf-C4	TCAAGGTCAH	1.03436	1.11862	0.894439	0.425245	1.11862	0.309417	0.657956	0.988454	0.072918	0.000959357	0.988454	0.474489	134	45	218	220	220	45	154.25	83.1319	0.295	0.0943	0.2525	0.0347	0.295	0.124452
XP_050025717.1_CSD	GATGGWACR	1.06647	1.0517	1.02368	1.11489	1.11489	0.0381783	3.23072	0.78477	0.446455	0.661865	3.23072	1.30734	19	57	116	84	116	19	69	41.142	0.6787	0.2319	0.6485	0.2426	0.6787	0.246501
XP_050039111.2_CSD	GATGGWACR	1.06647	1.0517	1.02368	1.11489	1.11489	0.0381783	3.23072	0.78477	0.446455	0.661865	3.23072	1.30734	20	56	117	85	117	20	69.5	41.3481	0.6787	0.2319	0.6485	0.2426	0.6787	0.246501
XP_054918881.1_TCR,TCR	NDWTTYAAAH	1.01886	0.965367	1.03991	1.11216	1.11216	0.0607827	3.81441	0.0220318	2.50631	1.49875	3.81441	1.60268	14	209	3	23	209	3	62.25	98.1746	0.978	0.5965	0.9901	0.6584	0.9901	0.207487
XP_050046919.1_HLH	SCACGTGGSNGSSGS	1.11143	1.05915	1.02152	0.954217	1.11143	0.0661372	1.06402	0.446455	0.308479	0.220491	1.06402	0.380965	94	74	144	169	169	74	120.25	43.8511	0.1177	0.0376	0.1139	0.0396	0.1177	0.0446059
XP_050050401.1_Homeobox	CAAGTGCGTG	0.818681	0.608696	0.837079	1.11111	1.11111	0.206078	0.0726575	0.0512902	0.154652	0.220448	0.220448	0.0778079	234	194	197	170	234	170	198.75	26.4244	0.0149	0.0028	0.0149	0.005	0.0149	0.00641405
XP_054927227.1_HMG_box	WNTGCTGACT	0.972576	1.007	1.03969	1.10943	1.10943	0.0583399	0.0672288	0.326893	0.517679	0.547211	0.547211	0.221082	235	103	99	101	235	99	134.5	67.0199	0.4965	0.1582	0.5396	0.1683	0.5396	0.20564
XP_050024427.1_Homeobox	CTAATTAY	1.00524	0.906304	1.02137	1.10671	1.10671	0.0821738	0.450798	0.00219579	0.525931	0.799102	0.799102	0.330679	164	234	96	71	234	71	141.25	73.2638	0.8248	0.3163	0.8317	0.3713	0.8317	0.280611
XP_054921568.1_HLH	NWGCACGTGAYN	1.09191	1.09662	0.994094	1.10383	1.10383	0.0519116	2.70565	1.10137	0.255756	0.521153	2.70565	1.0981	30	36	170	110	170	30	86.5	66.5006	0.4645	0.1589	0.4208	0.1584	0.4645	0.164935
XP_050025651.1_HLH	NWGCACGTGAYN	1.09191	1.09662	0.994094	1.10383	1.10383	0.0519116	2.70565	1.10137	0.255756	0.521153	2.70565	1.0981	28	38	169	108	169	28	85.75	65.9312	0.4645	0.1589	0.4208	0.1584	0.4645	0.164935
XP_054921563.1_HLH	NWGCACGTGAYN	1.09191	1.09662	0.994094	1.10383	1.10383	0.0519116	2.70565	1.10137	0.255756	0.521153	2.70565	1.0981	29	37	168	109	168	29	85.75	65.5814	0.4645	0.1589	0.4208	0.1584	0.4645	0.164935
XP_054919254.1_zf-C4	AAGGTCA	1.01267	0.92158	1.1038	0.718693	1.1038	0.164747	0.497701	0.0381528	1.17998	0.0117303	1.17998	0.546362	160	199	39	215	215	39	153.25	79.5922	0.5433	0.161	0.5891	0.1188	0.5891	0.247434
XP_054920691.1_DM	TAATKTATWA	1.07675	0.996838	1.06801	1.10143	1.10143	0.0449011	5.64149	0.268524	1.0979	0.666208	5.64149	2.50497	2	114	40	82	114	2	59.5	48.8638	0.773	0.2837	0.7475	0.2921	0.773	0.272932
XP_050036714.1_Homeobox	VCGTATCRYN	1.01629	0.934359	1.02749	1.10087	1.10087	0.0681761	1.39973	0.00630161	0.804313	0.928522	1.39973	0.57886	72	228	72	62	228	62	108.5	79.806	0.9106	0.4128	0.9158	0.4802	0.9158	0.270859
XP_050035997.1_Ets	NACCGGAARY	1.00789	0.939457	1.03266	1.10063	1.10063	0.0665713	0.627121	0.0105403	0.876406	0.910281	0.910281	0.416623	143	223	59	64	223	59	122.25	77.4053	0.8816	0.405	0.901	0.4703	0.901	0.263387
XP_054932107.1_T-box	AGGTGTGA	0.983415	0.977821	1.10043	1.07216	1.10043	0.0621366	0.163034	0.207289	0.815605	0.394557	0.815605	0.297743	218	137	71	130	218	71	139	60.4152	0.3617	0.1014	0.4109	0.104	0.4109	0.164967
XP_050044003.1_T-box	AGGTGTGA	0.983415	0.977821	1.10043	1.07216	1.10043	0.0621366	0.163034	0.207289	0.815605	0.394557	0.815605	0.297743	217	138	70	129	217	70	138.5	60.4014	0.3617	0.1014	0.4109	0.104	0.4109	0.164967
XP_054922906.1_zf-C4	TGAGGTCAATNN	1.09981	1.0989	0.935618	0.976798	1.09981	0.0843393	2.15888	0.873366	0.122645	0.23808	2.15888	0.934022	43	50	205	166	205	43	116	81.8657	0.3482	0.1	0.2921	0.0842	0.3482	0.133797
XP_050044800.1_SRF-TF	CYAWATWTGG	1.09833	1.02208	0.895274	1.03749	1.09833	0.0852887	2.31696	0.386175	0.0582823	0.329239	2.31696	1.03942	39	85	220	143	220	39	121.75	78.1084	0.3809	0.0972	0.3069	0.0941	0.3809	0.146482
XP_050022755.1_Homeobox	AWTTTAATTAA	0.908714	0.910256	1.0973	0.961207	1.0973	0.0887061	0.0200427	0.10384	0.550251	0.223705	0.550251	0.23272	249	170	91	168	249	91	169.5	64.511	0.1752	0.0426	0.203	0.0446	0.203	0.0847716
XP_050049673.1_zf-C4	CAAGGTCAT	1.03201	1.06085	1.04045	1.09368	1.09368	0.0274372	0.814736	0.70486	0.482067	0.478158	0.814736	0.167599	114	62	106	115	115	62	99.25	25.1578	0.4546	0.1447	0.4604	0.1436	0.4604	0.180929
XP_050049216.1_zf-C4	BAAAGGTCAN	1.0355	1.09304	0.938239	0.592814	1.09304	0.224026	0.903767	1.04926	0.0942853	0.00255191	1.04926	0.540417	107	42	212	218	218	42	144.75	85.383	0.4667	0.1539	0.4208	0.0792	0.4667	0.19227
XP_050030905.1_HLH	DMCATATGKH	1.01485	1.09252	1.02391	1.01978	1.09252	0.0366907	0.65535	1.55781	0.469472	0.333668	1.55781	0.551808	136	26	110	141	141	26	103.25	53.2627	0.6901	0.2716	0.698	0.2475	0.698	0.251072
XP_050024187.1_HLH	DMCATATGKH	1.01485	1.09252	1.02391	1.01978	1.09252	0.0366907	0.65535	1.55781	0.469472	0.333668	1.55781	0.551808	135	25	109	140	140	25	102.25	53.2627	0.6901	0.2716	0.698	0.2475	0.698	0.251072
XP_050035940.2_Homeobox	NTAATTGV	1.00855	0.94921	1.01788	1.0908	1.0908	0.0580617	1.44533	0.00348565	0.966305	1.18085	1.44533	0.628329	70	230	50	34	230	34	96	90.5391	0.9787	0.5887	0.9851	0.6535	0.9851	0.209997
XP_054926743.1_HLH	VCAGGTGBN	1.02833	1.08518	1.01919	1.08666	1.08666	0.0360866	4.40375	3.21856	0.713546	0.953276	4.40375	1.78867	10	12	81	55	81	10	39.5	34.5881	0.9546	0.5631	0.9505	0.5693	0.9546	0.22308
XP_050026421.1_Forkhead	TCRTAAACA	1.01038	0.942635	1.01293	1.08282	1.08282	0.0572431	0.629727	0.0254236	0.400724	0.659693	0.659693	0.292793	142	206	124	86	206	86	139.5	50.1032	0.8078	0.327	0.8069	0.3713	0.8078	0.26516
XP_050051269.1_zf-C2H2,zf-C2H2,zf-C2H2,zf-C2H2,zf-C2H2	AACCACCTGTTR	1.02444	1.08036	0.739872	0.86087	1.08036	0.155352	0.353603	0.376707	0.0762187	0.171199	0.376707	0.144999	180	88	217	184	217	88	167.25	55.3737	0.0461	0.0121	0.0347	0.0099	0.0461	0.0176235
XP_054926940.1_Homeobox	HTAATGAB	1.02344	1.00534	1.0481	1.0798	1.0798	0.0322617	2.00774	0.351214	1.35717	0.694871	2.00774	0.733691	48	98	31	80	98	31	64.25	30.3136	0.8993	0.4142	0.9109	0.4208	0.9109	0.281569
XP_050033586.1_Homeobox	NTAAYGAB	1.01231	1.01888	1.03886	1.07974	1.07974	0.0303716	1.09486	0.561108	1.25772	0.738301	1.25772	0.319506	91	70	34	77	91	34	68	24.2899	0.9213	0.4532	0.9356	0.4604	0.9356	0.272386
XP_050034041.1_Homeobox	BTAATKRC	1.00341	0.923493	1.00727	1.0774	1.0774	0.0629155	0.561543	0.000144186	0.412319	0.933299	0.933299	0.385976	152	243	122	58	243	58	143.75	76.9085	0.9702	0.5468	0.9703	0.6139	0.9703	0.22677
XP_050044657.2_Homeobox	WTAATTTAATTAW	1.04188	1.04167	1.07609	0	1.07609	0.526855	0.355513	0.291021	0.29202	0	0.355513	0.159308	179	108	153	248	248	108	172	58.5434	0.0199	0.005	0.0198	0	0.0199	0.010223
XP_050035959.1_Ets	NRCCGGAART	1.00883	0.932387	1.02434	1.07585	1.07585	0.0593479	0.774781	0.00338533	0.758278	0.78477	0.78477	0.384767	124	232	78	73	232	73	126.75	73.8258	0.9135	0.4468	0.9257	0.5248	0.9257	0.25252
XP_050031863.1_Forkhead	GTAAACAA	1.00616	0.862303	1.05403	1.07375	1.07375	0.0954868	0.423741	0.000265788	0.846874	0.550251	0.846874	0.351377	170	242	63	99	242	63	143.5	79.299	0.7021	0.2411	0.7277	0.297	0.7277	0.258632
XP_054924690.1_HLH	RMCACGTGCC	1.05591	1.05152	0.956938	1.07203	1.07203	0.0521913	1.7793	0.762621	0.118519	0.500742	1.7793	0.710404	54	59	207	113	207	54	108.25	71.0463	0.5496	0.2184	0.5	0.2426	0.5496	0.171401
XP_050026260.1_Myb_DNA-binding,Myb_DNA-binding	GATTTAACATAA	1.07195	0.836601	0.594595	1.02055	1.07195	0.215975	0.607144	0.0929824	0.0169027	0.247895	0.607144	0.262194	144	177	232	162	232	144	178.75	37.977	0.073	0.0128	0.0396	0.0149	0.073	0.0280594
XP_050040349.1_HLH	AHCAGCTGG	1.03384	1.06968	1.016	1.06286	1.06968	0.0251145	4.34729	1.98212	0.542868	0.638847	4.34729	1.7726	11	17	92	89	92	11	52.25	44.2521	0.9319	0.4851	0.9208	0.4802	0.9319	0.256218
XP_050037453.1_Homeobox	GTBAAGTGB	1.01295	0.970445	1.0062	1.06945	1.06945	0.0409527	1.24773	0.0628424	0.350823	0.738735	1.24773	0.512975	78	190	134	76	190	76	119.5	54.1449	0.9305	0.4794	0.9257	0.5297	0.9305	0.245405
XP_050037020.1_Homeobox	TGAYAC	1.02143	0.946522	1.03599	1.06612	1.06612	0.0508563	1.66118	0.0192783	0.958922	0.614092	1.66118	0.685629	61	210	51	95	210	51	104.25	72.972	0.8865	0.4	0.901	0.4257	0.901	0.277909
XP_050022475.1_Homeobox	CTAATCCS	1.02534	1.06544	0.903998	0.722763	1.06544	0.1539	0.65231	0.677499	0.0534182	0.0305917	0.677499	0.359899	137	64	226	207	226	64	158.5	73.7134	0.4248	0.1156	0.3663	0.0743	0.4248	0.175997
XP_054920411.1_CUT,Homeobox	DTTATTGATTTTT	1.06507	0.978056	0.638889	0.422096	1.06507	0.29913	0.667511	0.235778	0.0118606	0.0111093	0.667511	0.309267	133	125	237	216	237	125	177.75	57.0343	0.1113	0.0312	0.0644	0.0149	0.1113	0.0425507
XP_050049439.1_Homeobox	TTAATKAC	1.01091	0.919913	1.01482	1.06403	1.06403	0.0600806	0.956751	0.00126293	0.502479	0.633636	0.956751	0.397077	100	236	102	92	236	92	132.5	69.1351	0.9177	0.4227	0.9109	0.4653	0.9177	0.272098
XP_050047222.1_zf-C2H2,zf-C2H2,zf-C2H2,zf-C2H2,zf-C2H2	CACCTGT	1.03024	1.06372	1.01668	1.05432	1.06372	0.0216073	1.1448	0.975425	0.392428	0.43994	1.1448	0.378645	85	46	126	119	126	46	94	36.6697	0.661	0.2454	0.6584	0.2426	0.661	0.24001
XP_050047227.1_Homeobox	WTAAYGAB	1.01641	1.04294	1.03684	1.06133	1.06133	0.0185162	2.81293	1.38844	2.06029	0.713546	2.81293	0.900168	24	29	9	79	79	9	35.25	30.3795	0.9723	0.578	0.9851	0.5693	0.9851	0.233941
XP_050050367.1_Homeobox	TAATTGNWNNNNNNNCAATTR	0.909722	0.291667	1.06071	0	1.06071	0.502824	0.132243	0.00119214	0.301183	0	0.301183	0.142569	220	237	146	257	257	146	215	48.4218	0.0262	0.0021	0.0297	0	0.0297	0.0156199
XP_050049570.1_bZIP_1	TKDYGCAAYN	1.00994	1.00729	1.00436	1.0584	1.0584	0.0257029	3.48478	0.461655	0.345264	0.927219	3.48478	1.47496	15	73	139	63	139	15	72.5	51.0523	0.9957	0.7184	0.9901	0.7376	0.9957	0.153158
XP_054933935.1_Homeobox	CTAATCCC	1.01899	1.05733	0.836683	0.692308	1.05733	0.169361	0.564583	0.644927	0.00734826	0.0180319	0.644927	0.343427	151	67	238	209	238	67	166.25	75.4072	0.456	0.1291	0.3663	0.0792	0.456	0.182133
XP_050034039.1_Homeobox	NTAACGAC	1.02013	1.00353	1.05546	1.02114	1.05546	0.0218126	1.49788	0.327675	1.54652	0.364634	1.54652	0.679448	67	101	19	135	135	19	80.5	49.5143	0.8816	0.3979	0.9059	0.396	0.9059	0.287
XP_054926787.1_Homeobox	NTAACGAC	1.02013	1.00353	1.05546	1.02114	1.05546	0.0218126	1.49788	0.327675	1.54652	0.364634	1.54652	0.679448	68	102	20	136	136	20	81.5	49.5143	0.8816	0.3979	0.9059	0.396	0.9059	0.287
XP_050051155.1_zf-C4	AAGGTCAH	1.01737	1.00521	1.05418	0.914779	1.05418	0.0591863	0.591075	0.3209	0.636676	0.134371	0.636676	0.236374	148	104	88	188	188	88	132	45.1368	0.539	0.1738	0.5545	0.1535	0.5545	0.221429
XP_050035425.1_Homeobox	NTAATBGNB	1.00595	0.974679	0.996258	1.05298	1.05298	0.0330375	2.17755	0.0156085	0.0935036	0.977163	2.17755	1.00705	40	217	213	53	217	40	130.75	97.4419	0.9972	0.766	0.9851	0.797	0.9972	0.121802
XP_050026769.1_zf-C2H2,zf-C2H2,zf-C2H2,zf-C2H2,zf-C2H2	TGCTACTGTD	0.987628	0.959571	1.05101	1.02713	1.05101	0.0406821	0.186616	0.141623	0.514205	0.32546	0.514205	0.167545	208	158	101	145	208	101	153	44.0379	0.3752	0.1163	0.4059	0.1287	0.4059	0.155348
XP_050026768.1_zf-C2H2,zf-C2H2,zf-C2H2,zf-C2H2,zf-C2H2	TGCTACTGTD	0.987628	0.959571	1.05101	1.02713	1.05101	0.0406821	0.186616	0.141623	0.514205	0.32546	0.514205	0.167545	207	157	100	144	207	100	152	44.0379	0.3752	0.1163	0.4059	0.1287	0.4059	0.155348
XP_054921515.1_CUT,CUT,CUT,Homeobox	TTRAAC	1.01519	0.994118	1.02212	1.05037	1.05037	0.023231	2.35865	0.211154	1.01842	0.653179	2.35865	0.92633	37	136	46	87	136	37	76.5	45.2438	0.9688	0.5915	0.9752	0.6089	0.9752	0.214792
XP_054929576.1_HLH	ATCACGYGA	1.0311	1.04954	0.990067	0.930632	1.04954	0.052699	1.62079	0.941985	0.200948	0.115609	1.62079	0.706023	63	47	185	194	194	47	122.25	78.0144	0.7759	0.3305	0.7376	0.2871	0.7759	0.259701
XP_050033143.1_LAG1-DNAbind	MGKTTCCCACAVT	0.839721	0.791045	1.04947	0.406504	1.04947	0.268033	0.0281293	0.076045	0.324592	0.0372104	0.324592	0.14028	245	183	140	205	245	140	193.25	43.8054	0.0482	0.0106	0.0594	0.005	0.0594	0.0270456
XP_050024926.1_HLH	NCACGTGNN	1.01573	0.992268	1.00217	1.04922	1.04922	0.0248516	1.62513	0.199037	0.279512	0.634504	1.62513	0.654974	62	143	154	90	154	62	112.25	43.6224	0.9362	0.539	0.9257	0.599	0.9362	0.210446
XP_050033342.1_zf-C4	SAGGTCAN	1.04348	0.998045	1.04916	0.919505	1.04916	0.0599014	2.09764	0.278991	0.78173	0.112395	2.09764	0.899482	45	113	74	196	196	45	107	65.549	0.7248	0.2553	0.7277	0.2376	0.7277	0.277109
XP_054933393.1_ARID	NDATHAAAN	1.00372	1.01422	1.00111	1.04912	1.04912	0.0221229	1.80102	0.933299	0.185921	1.09138	1.80102	0.662602	53	49	191	41	191	41	83.5	71.8401	0.9993	0.856	0.995	0.8564	0.9993	0.0813966
XP_050038911.2_Homeobox	HTAAYGAB	1.02219	1.02032	1.04895	0.956937	1.04895	0.039031	2.04249	0.574137	1.51525	0.144273	2.04249	0.865415	47	69	21	187	187	21	81	73.3394	0.9121	0.4369	0.9257	0.3911	0.9257	0.292156
XP_054928247.1_HPD	NNBAAGAHRN	1.01359	1.03995	1.01574	1.04852	1.04852	0.0174492	7.24403	3.60464	1.36629	1.05794	7.24403	2.85265	1	7	29	43	43	1	20	19.4936	0.9993	0.8773	1	0.8515	1	0.0787943
XP_050034044.1_Homeobox	GTAATGAC	1.00585	0.97808	1.04357	1.04808	1.04808	0.0331494	0.606709	0.104839	1.75672	0.537657	1.75672	0.706005	145	169	16	104	169	16	108.5	67.2533	0.9277	0.4596	0.9604	0.4752	0.9604	0.275591
XP_050049083.1_Homeobox	NTAAYGAB	1.00865	1.02686	1.00757	1.04081	1.04081	0.0159129	2.16452	1.0714	0.469038	0.619304	2.16452	0.766326	41	40	111	94	111	40	71.5	36.4646	0.9908	0.6844	0.9851	0.6733	0.9908	0.178532
XP_054929710.1_zf-C4	AGGTCA	1.03992	1.03162	0.997481	0.933273	1.03992	0.0484801	2.77123	0.667511	0.244378	0.11296	2.77123	1.23763	25	65	174	195	195	25	114.75	82.6252	0.8284	0.3426	0.7921	0.3119	0.8284	0.279535
XP_050034410.1_HLH	NATCACGTGRN	1.03946	1.02065	0.905389	0.86409	1.03946	0.0859192	0.923744	0.412971	0.0538525	0.0833411	0.923744	0.404389	102	81	224	198	224	81	151.25	70.3296	0.4241	0.1532	0.3713	0.1386	0.4241	0.147087
XP_050049689.1_Homeobox	TTAAYGAD	1.00896	1.01649	1.03713	0.982308	1.03713	0.0226577	1.57171	0.652745	3.18946	0.18679	3.18946	1.32438	65	66	1	175	175	1	76.75	72.2144	0.9801	0.6411	1	0.5941	1	0.216041
XP_050041887.1_DM	TGTAWCWWWT	1.00139	0.957431	1.03698	0.969127	1.03698	0.0357174	0.330715	0.041106	0.92635	0.178191	0.92635	0.389883	183	198	57	180	198	57	154.5	65.4752	0.8631	0.3936	0.8861	0.3861	0.8861	0.280045
XP_050052649.1_PAX	CANTSAWGCG	1.03598	0.994505	1.01703	0.915896	1.03598	0.0527686	3.90952	0.234519	0.525496	0.0525931	3.90952	1.82972	13	126	97	201	201	13	109.25	77.7019	0.9099	0.4525	0.896	0.4356	0.9099	0.265097
XP_054924594.1_zf-C4	NAGGTCAH	1.0271	0.967674	1.03583	0.951525	1.03583	0.042163	1.07748	0.121212	0.580217	0.170157	1.07748	0.444052	93	161	89	185	185	89	132	48.3735	0.6823	0.2305	0.6881	0.2277	0.6881	0.263343
XP_054919848.1_Homeobox	HTAACGAS	1.03496	1.03014	1.0067	0.897694	1.03496	0.0643153	4.59918	0.795193	0.349607	0.0381745	4.59918	2.12526	9	55	136	204	204	9	101	86.4369	0.9326	0.4716	0.901	0.401	0.9326	0.279208
XP_050052784.1_HLH	SSCACGYGHC	1.01185	1.03487	0.996419	1.02635	1.03487	0.0168948	0.71398	0.846006	0.233433	0.408541	0.846006	0.279722	129	53	177	127	177	53	121.5	51.1827	0.8199	0.4333	0.8069	0.4752	0.8199	0.208127
XP_050048522.1_HLH	SSCACGYGHC	1.01185	1.03487	0.996419	1.02635	1.03487	0.0168948	0.71398	0.846006	0.233433	0.408541	0.846006	0.279722	128	52	178	126	178	52	121	51.9102	0.8199	0.4333	0.8069	0.4752	0.8199	0.208127
XP_050025628.1_HLH	SSCACGYGHC	1.01185	1.03487	0.996419	1.02635	1.03487	0.0168948	0.71398	0.846006	0.233433	0.408541	0.846006	0.279722	127	51	179	125	179	51	120.5	52.6466	0.8199	0.4333	0.8069	0.4752	0.8199	0.208127
XP_050043990.1_T-box	NYVACACSTN	1.00798	1.0049	1.0099	1.03386	1.03386	0.0132938	3.31236	0.425695	0.865115	0.733523	3.31236	1.33158	17	79	61	78	79	17	58.75	29.033	0.9979	0.8	1	0.8366	1	0.105367
XP_050029892.1_Forkhead	GTAAACA	1.00762	0.992212	1.01406	1.03036	1.03036	0.0157963	2.0034	0.161254	0.977597	0.548514	2.0034	0.793881	49	156	49	100	156	49	88.5	51.0196	0.9922	0.7135	0.995	0.7228	0.995	0.159081
XP_050031029.1_AT_hook,AT_hook,AT_hook	NNRDWAAT	1	1.00946	0.996195	1.02885	1.02885	0.0145904	0.117216	2.6974	0.0120256	2.03293	2.6974	1.35632	223	14	236	9	236	9	120.5	125.991	0.9993	0.9929	0.995	0.995	0.9993	0.00268887
XP_054927269.1_HLH	NCACGTGMHH	1.01549	1.02849	0.997481	1.02206	1.02849	0.0133651	1.14133	0.767398	0.230306	0.391907	1.14133	0.406919	86	58	181	131	181	58	114	53.8455	0.8851	0.4766	0.8713	0.505	0.8851	0.224037
XP_050022924.1_Homeobox	NTAATTGN	1.01135	1.02821	1.00943	1.02768	1.02821	0.010168	2.72737	1.10789	0.55112	0.480764	2.72737	1.0454	26	35	90	114	114	26	66.25	42.5862	0.9887	0.678	0.9851	0.6535	0.9887	0.185691
XP_050047216.1_Forkhead	YAWATAAACAAHB	1.01815	0.938813	0.945213	1.02736	1.02736	0.0468407	0.50161	0.100148	0.129029	0.31951	0.50161	0.186723	159	171	204	146	204	146	170	24.8596	0.3759	0.1028	0.3416	0.1089	0.3759	0.146703
XP_054919827.1_Homeobox	CTAAACGG	1.02218	0.991329	0.997362	0.836105	1.02218	0.0848166	1.5222	0.215975	0.237038	0.0125424	1.5222	0.690963	66	132	176	214	214	66	147	63.5505	0.8617	0.3773	0.8317	0.3168	0.8617	0.289787
XP_050034042.1_Homeobox	NNNNAKTAATYNNNNN	1.0182	0.991386	1.02149	1.01372	1.02149	0.0135871	2.46592	0.195302	0.786507	0.345221	2.46592	1.04244	33	144	73	139	144	33	97.25	53.6804	0.9567	0.5064	0.9505	0.495	0.9567	0.261536
XP_054927575.1_Homeobox	NDYGATACGY	1.02095	0.932292	1.00104	0.853338	1.02095	0.0758981	1.11179	0.0168246	0.276428	0.0292671	1.11179	0.516178	89	215	158	208	215	89	167.5	58.1636	0.7943	0.3043	0.7723	0.2723	0.7943	0.286228
XP_050046825.1_zf-C2H2,zf-C2H2,zf-C2H2	GGCCCCGCCCH	0.996238	0.924901	0.985075	1.02062	1.02062	0.0406761	0.270826	0.122818	0.247548	0.291151	0.291151	0.0756396	192	160	173	150	192	150	168.75	18.1361	0.1589	0.0468	0.1584	0.0594	0.1589	0.0611564
XP_050044744.1_Homeobox	YTAAGTGC	1.0156	0.962881	1.00302	1.02041	1.02041	0.0261148	1.73978	0.0378705	0.294321	0.380789	1.73978	0.765046	57	200	147	133	200	57	134.25	59.0332	0.944	0.4773	0.9307	0.495	0.944	0.260657
XP_050050376.1_Homeobox	TTAATTAG	1.02018	0.918301	0.953623	0.985288	1.02018	0.0435547	0.856429	0.0176758	0.0722232	0.242814	0.856429	0.3849	110	212	219	164	219	110	176.25	50.4802	0.7028	0.2248	0.6436	0.2277	0.7028	0.259179
XP_050023625.1_bZIP_1	ATGACTCAH	1.01999	0.982496	0.975117	0.902525	1.01999	0.049106	0.541565	0.212631	0.197343	0.129811	0.541565	0.184364	156	135	186	190	190	135	166.75	26.0432	0.3929	0.1291	0.3762	0.1287	0.3929	0.147757
XP_050049369.1_ARID	NNNAWATTNN	1.0014	1.00182	1.00271	1.0195	1.0195	0.00877867	0.677499	0.370106	0.23339	0.647533	0.677499	0.215985	131	89	180	88	180	88	122	43.5507	0.9993	0.9355	1	0.9307	1	0.0384737
XP_050033754.1_E2F_TDP	NGCGCGCGCN	1.01628	0.992144	1.01932	0.886028	1.01932	0.0627981	0.586732	0.237299	0.388346	0.0546342	0.586732	0.225856	149	124	129	200	200	124	150.5	34.7227	0.5681	0.2652	0.5644	0.2822	0.5681	0.169053
XP_054918796.1_Homeobox	NNNWRATTRN	1.0011	0.99649	1.00251	1.01682	1.01682	0.00877821	0.5572	0.166161	0.219058	0.526799	0.5572	0.203252	153	155	182	105	182	105	148.75	32.0247	0.9993	0.9085	1	0.901	1	0.0548768
XP_050048882.1_Homeobox	GCTAATTAC	1.01535	0.935604	0.924873	1.00571	1.01535	0.0467289	0.542868	0.0652745	0.0568057	0.288241	0.542868	0.229589	155	188	222	151	222	151	179	33.116	0.5291	0.1511	0.4752	0.1584	0.5291	0.201797
XP_054929591.1_HLH	MCACGTG	1.01316	0.957502	0.944458	0.993822	1.01316	0.0317777	0.819079	0.0465998	0.0166248	0.256321	0.819079	0.371897	113	197	233	155	233	113	174.5	51.9326	0.839	0.3695	0.7822	0.3861	0.839	0.251042
XP_054932882.1_Homeobox	NTAATTSGATTAS	0.994395	1.0098	0.804878	0.535135	1.0098	0.221197	0.265484	0.290804	0.0781296	0.0512467	0.290804	0.124158	193	109	216	202	216	109	180	48.2701	0.0887	0.0206	0.0693	0.0099	0.0887	0.0379011
XP_054927866.1_Homeobox	HTAATCCB	1.00973	0.924242	0.976936	0.963035	1.00973	0.0354011	0.631898	0.0100322	0.107488	0.17945	0.631898	0.27535	141	225	209	179	225	141	188.5	36.9639	0.8298	0.305	0.7921	0.297	0.8298	0.29484
XP_050049190.1_Homeobox	WAACA	1.0013	1.00958	1.0018	0.996766	1.00958	0.00531847	0.803879	1.70547	0.154739	0.174282	1.70547	0.729173	116	21	196	182	196	21	128.75	79.8556	1	0.9801	1	0.9554	1	0.0211747
XP_050049266.1_Homeobox	WAACA	1.0013	1.00958	1.0018	0.996766	1.00958	0.00531847	0.803879	1.70547	0.154739	0.174282	1.70547	0.729173	115	22	195	183	195	22	128.75	79.4077	1	0.9801	1	0.9554	1	0.0211747
XP_050022915.1_Homeobox	YTAATCCNN	1.00898	0.962906	0.934675	0.789775	1.00898	0.0946318	0.522456	0.096674	0.0261185	0.0154522	0.522456	0.240898	157	174	230	210	230	157	192.75	33.2403	0.7418	0.2518	0.6782	0.1931	0.7418	0.283696
XP_050034781.2_Homeobox	BTAAWTGN	1.00504	1.00352	1.00796	0.998372	1.00796	0.00401502	1.96475	0.391039	0.692265	0.252455	1.96475	0.781618	51	84	85	161	161	51	95.25	46.5931	0.9979	0.8262	1	0.797	1	0.108825
XP_050043140.1_Forkhead	VNMAACANN	1.00241	1.00021	1.00291	1.0077	1.0077	0.00315447	1.44446	0.281293	0.252455	0.404372	1.44446	0.569698	71	112	172	128	172	71	120.75	41.7562	1	0.9539	1	0.9554	1	0.02619
XP_050028232.1_HLH	TCACGTG	0.999731	1.00721	0.923252	0.924696	1.00721	0.0460025	0.281553	0.3599	0.0124252	0.09789	0.3599	0.160466	190	97	235	197	235	97	179.75	58.6025	0.744	0.3355	0.6881	0.3119	0.744	0.227874
XP_054928463.1_HLH	VCACGTGGN	1.00505	1.00387	1.00309	0.997428	1.00505	0.00338495	0.797799	0.363244	0.293583	0.255061	0.797799	0.250944	122	93	148	160	160	93	130.75	29.7475	0.9759	0.6752	0.9752	0.698	0.9759	0.167085
XP_050031698.1_HLH	VCACGTGGN	1.00505	1.00387	1.00309	0.997428	1.00505	0.00338495	0.797799	0.363244	0.293583	0.255061	0.797799	0.250944	118	91	152	156	156	91	129.25	30.6744	0.9759	0.6752	0.9752	0.698	0.9759	0.167085
XP_050031701.1_HLH	VCACGTGGN	1.00505	1.00387	1.00309	0.997428	1.00505	0.00338495	0.797799	0.363244	0.293583	0.255061	0.797799	0.250944	119	92	151	157	157	92	129.75	30.1924	0.9759	0.6752	0.9752	0.698	0.9759	0.167085
XP_050050601.2_HLH	VCACGTGGN	1.00505	1.00387	1.00309	0.997428	1.00505	0.00338495	0.797799	0.363244	0.293583	0.255061	0.797799	0.250944	121	94	149	159	159	94	130.75	29.3073	0.9759	0.6752	0.9752	0.698	0.9759	0.167085
XP_050033968.1_HLH	VCACGTGGN	1.00505	1.00387	1.00309	0.997428	1.00505	0.00338495	0.797799	0.363244	0.293583	0.255061	0.797799	0.250944	120	95	150	158	158	95	130.75	28.9065	0.9759	0.6752	0.9752	0.698	0.9759	0.167085
XP_050044275.1_HMG_box	ATTGTNNNN	1.0016	1.00223	0.997094	0.995302	1.00223	0.00339058	0.93547	0.400289	0.031317	0.189483	0.93547	0.394335	101	83	229	174	229	83	146.75	67.4901	1	0.9418	0.995	0.9109	1	0.0430203
XP_054929268.1_bZIP_1	GTTACGTAAC	1.00108	0.858871	0.954649	0.992	1.00108	0.0650343	0.292237	0.0868589	0.210807	0.244899	0.292237	0.0878227	186	179	184	163	186	163	178	10.4243	0.0929	0.0213	0.0842	0.0248	0.0929	0.0380097
XP_050049179.1_Homeobox	TACGTGWWWWWWCGCGTW	0.934066	1	0.287356	0	1	0.490365	0.184792	0.245594	0.0126988	0	0.245594	0.123214	209	122	234	256	256	122	205.25	58.7275	0.017	0.0043	0.005	0	0.017	0.00729309
XP_050042938.1_T-box	KNAGGTGTGAAW	1	0.90785	0.849142	0.643785	1	0.150966	0.291716	0.0887698	0.0570663	0.0351561	0.291716	0.117768	187	178	221	206	221	178	198	19.27	0.195	0.0532	0.1683	0.0347	0.195	0.0805995
XP_050030448.1_Homeobox	SSTAATTACS	1	0.909301	0.964605	0.947935	1	0.0376595	0.289935	0.0258188	0.132069	0.182187	0.289935	0.10975	188	205	203	178	205	178	193.5	12.8193	0.5674	0.1574	0.5396	0.1584	0.5674	0.228682
XP_050044963.2_zf-C4	GAGATCAA	0.999817	0.929495	0.953937	0.961165	0.999817	0.0291502	0.289588	0.0513336	0.105577	0.20616	0.289588	0.105915	189	193	210	173	210	173	191.25	15.1959	0.5468	0.1582	0.5198	0.1485	0.5468	0.219677
XP_050037291.1_zf-C2H2,zf-C2H2,zf-C2H2,zf-C2H2	GGCGGCCATTTTGD	0.986111	0.629032	0.676538	0	0.986111	0.413461	0.250501	0.0175759	0.0548948	0	0.250501	0.115463	201	213	223	252	252	201	222.25	21.7773	0.0426	0.0078	0.0297	0	0.0426	0.0196103
XP_050048539.1_E2F_TDP	WAATGGCGCCAAAA	0.984556	0.530864	0.593625	0	0.984556	0.40478	0.251543	0.0137454	0.0535919	0	0.251543	0.116781	200	220	225	251	251	200	224	20.9921	0.0255	0.0043	0.0149	0	0.0255	0.0114197
XP_050048826.1_Forkhead	GTAAACAA	0.979796	0.866026	0.971062	0.916947	0.979796	0.052855	0.103666	0.00401375	0.161775	0.133763	0.161775	0.0687515	225	229	194	189	229	189	209.25	20.662	0.5092	0.1532	0.5	0.1634	0.5092	0.200015
XP_050033003.1_HLH	SACCATATGGTS	0.973856	0.378378	0.324675	0	0.973856	0.40578	0.238515	0.0157692	0.0193218	0	0.238515	0.113719	204	216	231	254	254	204	226.25	21.5465	0.0149	0.0014	0.005	0	0.0149	0.00672179
XP_050049969.1_Homeobox	CGTTAATTGCT	0.933488	0.783002	0.954845	0.918367	0.954845	0.0777363	0.0429257	0.00872498	0.1821	0.184749	0.184749	0.0920613	243	227	192	177	243	177	209.75	30.5	0.2007	0.0433	0.203	0.0495	0.203	0.0897897
XP_050036210.2_PAX	RTCATGCGTGACG	0.93769	0.953704	0.937409	0.349823	0.953704	0.296653	0.130071	0.199515	0.1973	0.00928087	0.199515	0.089199	221	141	187	217	221	141	191.5	36.9279	0.0617	0.0206	0.0644	0.0099	0.0644	0.0279627
XP_050049533.1_zf-C4	DAAACTRGAGCA	0.938792	0.907738	0.784167	0.936909	0.938792	0.0732164	0.0910281	0.121125	0.0477724	0.207549	0.207549	0.0675353	231	162	228	172	231	162	198.25	36.3352	0.1135	0.0305	0.0941	0.0297	0.1135	0.0432828
XP_054924506.1_GCM	WATATGCGGGTHB	0.857326	0.650538	0.825641	0.512953	0.857326	0.160656	0.024086	0.0105012	0.0970648	0.0442112	0.0970648	0.0380116	248	224	211	203	248	203	221.5	19.6723	0.0667	0.0121	0.0644	0.0099	0.0667	0.0315212
XP_054930050.1_HMG_box	NAACAATAACATTGTTN	0.666667	0	0	0	0.666667	0.333334	0.102493	0	0	0	0.102493	0.0512465	226	258	259	259	259	226	250.5	16.3401	0.0014	0	0	0	0.0014	0.0007
XP_054919793.1_zf-C2H2,zf-C2H2,zf-C2H2,zf-C2H2	TGCAGTGATTTATT	0.538462	0	0	0	0.538462	0.269231	0.0578915	0	0	0	0.0578915	0.0289457	238	256	261	223	261	223	244.5	17.4069	0.0014	0	0	0	0.0014	0.0007
XP_050052108.1_zf-C2H2,zf-C2H2,zf-C2H2,zf-C2H2	TGCAGTGATTTATT	0.538462	0	0	0	0.538462	0.269231	0.0578915	0	0	0	0.0578915	0.0289457	237	257	260	224	260	224	244.5	17.0587	0.0014	0	0	0	0.0014	0.0007
XP_050023689.1_RFX_DNA_binding	SGTTGCTAGGCAACS	0.233333	0	0	0	0.233333	0.116667	0.00710506	0	0	0	0.00710506	0.00355253	250	255	252	236	255	236	248.25	8.4212	0.0007	0	0	0	0.0007	0.00035
XP_050047284.1_zf-C4	AWNTAGGTCASTAGGTCA	0	0	0	0	0	0	0	0	0	0	0	0	251	254	240	234	254	234	244.75	9.3586	0	0	0	0	0	0
XP_050032325.1_zf-C2H2,zf-C2H2,zf-C2H2	RCCACGCCCMCSCCACGCCCMC	0	0	0	0	0	0	0	0	0	0	0	0	252	253	250	233	253	233	247	9.4163	0	0	0	0	0	0
XP_050048949.1_COE1_DBD	BWATTCCCWWGGGAATWV	0	0	0	0	0	0	0	0	0	0	0	0	253	252	249	232	253	232	246.5	9.81495	0	0	0	0	0	0
XP_050026652.1_Runt	CWAACCACAAAAACCACGAAH	0	0	0	0	0	0	0	0	0	0	0	0	254	251	248	231	254	231	246	10.2956	0	0	0	0	0	0
XP_054922164.1_Runt	CWAACCACAAAAACCACGAAH	0	0	0	0	0	0	0	0	0	0	0	0	255	250	247	230	255	230	245.5	10.8474	0	0	0	0	0	0
XP_054922540.1_GATA,GATA	RMGATAACRNYGTTATCKY	0	0	0	0	0	0	0	0	0	0	0	0	256	245	246	229	256	229	244	11.1654	0	0	0	0	0	0
XP_050047272.1_T-box	TTCACACCTARGTGTGAA	0	0	0	0	0	0	0	0	0	0	0	0	257	246	245	228	257	228	244	11.9722	0	0	0	0	0	0
XP_050049516.1_T-box	TTCACACCTARGTGTGAA	0	0	0	0	0	0	0	0	0	0	0	0	258	244	244	226	258	226	243	13.1149	0	0	0	0	0	0
XP_054927033.1_HLH	GGGBMKCAGCTGCGTCCC	0	0	0	0	0	0	0	0	0	0	0	0	259	248	243	222	259	222	243	15.5134	0	0	0	0	0	0
XP_050027642.1_CSD	TCGTGTAGGTCGGTGGK	0	0	0	0	0	0	0	0	0	0	0	0	260	247	242	225	260	225	243.5	14.4799	0	0	0	0	0	0
XP_050036669.2_zf-C2H2,zf-C2H2,zf-C2H2,zf-C2H2,zf-C2H2	GTGAACGYYDHHVCTACAC	0	0	0	0	0	0	0	0	0	0	0	0	261	249	241	221	261	221	243	16.8127	0	0	0	0	0	0
