# Supplementary material for: Genome sequencing and multi-stage, blood-feeding, and tissue-specific transcriptome atlas of the Rocky Mountain wood tick provide a critical resource for this vector
Source: bioRxiv. 2026 Apr 17:2026.04.15.717773. Preprint. [Version 1] doi: 10.64898/2026.04.15.717773 (PMC13105059; doi:10.64898/2026.04.15.717773)
Supplement: Supplement 23 — Table S21 - HOMER-predicted transcription factor binding sites based on RNA-seq data in adult male synganglion before and after blood feeding. Analyses were performed using promoter regions defined as either 500 bp or 2,000 bp upstream of annotated transcription start sites, with enriched motifs reported along with their associated transcription factors and statistical significance values. [file media-23.xlsx]

## Sheet: enrichment
motif name	consensus	promoters_2000_symbols_adult_synganglion_male_fed_vs_unfed_sig_lfc2_down	promoters_2000_symbols_adult_synganglion_male_fed_vs_unfed_sig_lfc2_up	promoters_500_symbols_adult_synganglion_male_fed_vs_unfed_sig_lfc2_up	promoters_500_symbols_adult_synganglion_male_fed_vs_unfed_sig_lfc2_down	max	sd
XP_054930050.1_HMG_box	NAACAATAACATTGTTN	6.6	1.39	0	0	6.6	3.14
XP_050036669.2_zf-C2H2,zf-C2H2,zf-C2H2,zf-C2H2,zf-C2H2	GTGAACGYYDHHVCTACAC	0	6	0	0	6	3
XP_050032325.1_zf-C2H2,zf-C2H2,zf-C2H2	RCCACGCCCMCSCCACGCCCMC	0	6	0	0	6	3
XP_050048949.1_COE1_DBD	BWATTCCCWWGGGAATWV	0	6	0	0	6	3
XP_054922521.1_Pou,Homeobox	TAATKAGNTGNTAATKA	2.6	0.87	2.48	4.71	4.71	1.58
XP_050042673.1_Pou,Homeobox	TAATGAGVBGTAATGA	1.36	1.23	0.4	4.12	4.12	1.62
XP_050044657.2_Homeobox	WTAATTTAATTAW	1.34	1.39	0.95	3.47	3.47	1.14
XP_050023270.1_MH1	TTGGCANNNTGCCAA	0.75	1.08	2.29	3.38	3.38	1.2
XP_054931507.1_RFX_DNA_binding	CGTTGCCATGGCAACG	0	1.83	3.26	0	3.26	1.58
XP_054920776.1_PAX,Homeobox	ASCGTGACKAATYR	0	1.15	3.22	0	3.22	1.52
XP_050039264.1_HLH	GTCACGTGAC	1.93	1.13	1.24	2.95	2.95	0.84
XP_050045880.1_zf-C2H2,zf-C2H2,zf-C2H2	TWRGCCCCGCCCMCH	1.47	0.96	0.81	2.63	2.63	0.83
XP_050023689.1_RFX_DNA_binding	SGTTGCTAGGCAACS	0	1.56	2.5	0	2.5	1.23
XP_054926909.1_Homeobox	TGACAGCTGTCA	1.01	1.21	2.5	0	2.5	1.03
XP_050024699.1_HLH	GCGACAGCTGTCGC	0	2.5	2.4	0	2.5	1.42
XP_050050157.1_bZIP_1	WWNTGCTGMGTCAGCANWW	0	1.99	2.47	0	2.47	1.3
XP_050052105.2_zf-C2H2,zf-C2H2,zf-C2H2,zf-C2H2,zf-C2H2,zf-C2H2	ATAAATCACAGCAYNC	1.45	1.1	2.38	0	2.38	0.98
XP_050034033.1_Homeobox	GNRGRBTTAATGGSYTHGK	0	2.31	1.92	0	2.31	1.23
XP_054929691.1_CBFB_NFYA	HCTGATTGGYTAVT	0	1.18	2.17	0	2.17	1.05
XP_050040940.1_Ets	AAACCGGAAGTA	0.87	1.24	2.16	0	2.16	0.9
XP_054927033.1_HLH	GGGBMKCAGCTGCGTCCC	0	1.09	2	0	2	0.97
XP_050050124.1_zf-C2H2,zf-C2H2,zf-C2H2,zf-C2H2,zf-C2H2	NGCAACAGGTG	1.56	1.07	1.17	1.98	1.98	0.41
XP_050050155.1_zf-C2H2,zf-C2H2,zf-C2H2,zf-C2H2,zf-C2H2	NGCAACAGGTG	1.56	1.07	1.17	1.98	1.98	0.41
XP_050036783.1_Homeobox	TGACAGCTGTCA	0.63	1.23	1.96	0	1.96	0.84
XP_050051236.1_Ets	GACCGGAAGTS	1.96	1.13	1.34	0	1.96	0.82
XP_054930254.1_PAX,Homeobox	TCACGCHTCACYGCACN	0.39	0.85	1.9	0	1.9	0.82
XP_050040430.1_PAX,Homeobox	TCACGCHTCACYGCACN	0.39	0.85	1.9	0	1.9	0.82
XP_054933201.1_Homeobox	GYTAATTRRSSYYAATTARC	1.89	1.56	1.33	0	1.89	0.83
XP_050037323.1_HLH	AADTCGTGACT	0.73	1.11	1.03	1.87	1.87	0.49
XP_054922558.1_zf-C2H2,zf-C2H2,zf-C2H2,zf-C2H2,zf-C2H2	WTCACTTTCACTT	1.83	0.82	0.87	1.33	1.83	0.47
XP_050037291.1_zf-C2H2,zf-C2H2,zf-C2H2,zf-C2H2	GGCGGCCATTTTGD	1.77	1.09	0.9	1.74	1.77	0.44
XP_050043864.1_bZIP_1	RTGACGTCAY	1.08	1.03	1.15	1.76	1.76	0.34
XP_050046291.1_zf-C2H2,zf-C2H2,zf-C2H2	MTCACGCCCMCC	1.13	1.48	1.72	0.94	1.72	0.35
XP_050049533.1_zf-C4	DAAACTRGAGCA	1.12	0.99	1.39	1.71	1.71	0.32
XP_054932921.1_bZIP_1	GRTGACRTCAYC	0.61	1.05	1.26	1.63	1.63	0.43
XP_054932882.1_Homeobox	NTAATTSGATTAS	0.46	1.24	1.62	0.78	1.62	0.51
XP_050040280.1_zf-C2H2,zf-C2H2,zf-C2H2	MVDGCCACACCCAYH	0.77	1.13	0.6	1.61	1.61	0.45
XP_050022755.1_Homeobox	AWTTTAATTAA	1.23	1.21	1.61	0.67	1.61	0.38
XP_054928208.1_Forkhead	GTAAACAA	1.03	1.03	1.2	1.6	1.6	0.27
XP_050027698.1_zf-C2H2,zf-C2H2,zf-C2H2,zf-C2H2,zf-C2H2,zf-C2H2	TGATTGCTCTTTT	0	1.36	1.56	0	1.56	0.85
XP_050048539.1_E2F_TDP	WAATGGCGCCAAAA	1.04	1.56	1.44	0	1.56	0.71
XP_050049179.1_Homeobox	TACGTGWWWWWWCGCGTW	1.56	1.07	1.51	0	1.56	0.72
XP_050025287.2_PAX,Homeobox	TAATTGATTA	0.66	1.31	1.54	1.13	1.54	0.37
XP_050046825.1_zf-C2H2,zf-C2H2,zf-C2H2	GGCCCCGCCCH	0.92	1.1	0.85	1.53	1.53	0.31
XP_050039109.1_Ets	ATGATCCGGGACN	0	0.81	1.5	0	1.5	0.72
XP_050040067.1_zf-C2H2,zf-C2H2,zf-C2H2	GRCCACGCCCA	0.57	1.26	1.15	1.46	1.46	0.38
XP_054920411.1_CUT,Homeobox	DTTATTGATTTTT	0.68	1	0.86	1.41	1.41	0.31
XP_050044836.1_zf-C2H2,zf-C2H2,zf-C2H2	NGCCACGCCCCCC	0.65	1.4	0.69	0	1.4	0.57
XP_054922906.1_zf-C4	TGAGGTCAATNN	1.08	1.07	0.91	1.4	1.4	0.21
XP_050026260.1_Myb_DNA-binding,Myb_DNA-binding	GATTTAACATAA	0.6	1.17	1.4	0	1.4	0.63
XP_050026730.1_bZIP_1	GTKACGTCAT	0.89	0.99	1.06	1.39	1.39	0.22
XP_050039946.1_Homeobox	CGTCGTAAAYSB	1.25	1.11	0.93	1.39	1.39	0.2
XP_050023582.1_Forkhead	VYTAYRTAAACA	1.38	1	0.99	1.04	1.38	0.19
XP_050036374.1_Homeobox	NTAATBNVATTAN	1.15	1.07	1.22	1.38	1.38	0.13
XP_050043507.1_HLH	MACATATGGN	1.28	0.97	1.07	1.37	1.37	0.19
XP_054932472.1_zf-C4	AAAGTCAMAVTAGM	0.74	1.25	1.37	0.8	1.37	0.32
XP_054933538.1_E2F_TDP	SSGCGGGAAVN	1.15	1.12	1.06	1.36	1.36	0.13
XP_050040097.1_Homeobox	TAATTAGATTA	0.75	1.35	1.34	0.76	1.35	0.34
XP_050039111.2_CSD	GATGGWACR	1.14	1.04	0.92	1.35	1.35	0.18
XP_050025717.1_CSD	GATGGWACR	1.14	1.04	0.92	1.35	1.35	0.18
XP_050047216.1_Forkhead	YAWATAAACAAHB	1.34	0.96	1.1	0.95	1.34	0.18
XP_050049969.1_Homeobox	CGTTAATTGCT	1.34	1.06	1	0.8	1.34	0.22
XP_050048254.1_bZIP_1	ACACGTGGC	1	1.09	1.33	1.23	1.33	0.15
XP_050031191.1_Ets	AASGAGGAAGTR	0.78	1.09	1.33	0.59	1.33	0.33
XP_050048726.1_Homeobox	GCTAATTANN	1.32	1.13	1.21	0.75	1.32	0.25
XP_054917090.1_HLH	RGCAGCTGCY	1.07	1.02	1.31	0.89	1.31	0.17
XP_050025009.1_HLH	RGCAGCTGCY	1.07	1.02	1.31	0.89	1.31	0.17
XP_050048445.1_HLH	RGCAGCTGCY	1.07	1.02	1.31	0.89	1.31	0.17
XP_054933970.1_HLH	RGCAGCTGCY	1.07	1.02	1.31	0.89	1.31	0.17
XP_054921277.1_HLH	RGCAGCTGCY	1.07	1.02	1.31	0.89	1.31	0.17
XP_054922647.1_HLH	TGCGTGAC	0.83	0.98	0.97	1.3	1.3	0.2
XP_050045299.1_Forkhead	TGTTTACATA	1.11	1.05	1.12	1.3	1.3	0.11
XP_050026004.1_zf-C2H2,zf-C2H2,zf-C2H2	GCCACGCCCCCH	0.36	1.29	0.74	0	1.29	0.55
XP_054933935.1_Homeobox	CTAATCCC	1.28	1.1	1.15	0.82	1.28	0.19
XP_050027719.2_GATA,GATA	VWGATAAGR	1.02	1.07	1.27	0.9	1.27	0.16
XP_050027173.1_GATA,GATA	VWGATAAGR	1.02	1.07	1.27	0.9	1.27	0.16
XP_050027721.1_GATA,GATA	VWGATAAGR	1.02	1.07	1.27	0.9	1.27	0.16
XP_050052846.1_HLH	VNGGCACGCGMCAK	1	1.01	1.27	0.28	1.27	0.43
XP_050052845.1_HLH	VNGGCACGCGMCAK	1	1.01	1.27	0.28	1.27	0.43
XP_050044003.1_T-box	AGGTGTGA	1.2	0.96	1.12	1.27	1.27	0.13
XP_054932107.1_T-box	AGGTGTGA	1.2	0.96	1.12	1.27	1.27	0.13
XP_050047835.1_Forkhead	RTAAACAAACAH	0.99	1.04	1.15	1.27	1.27	0.13
XP_050036173.1_Forkhead	AAACAATAAYATT	0.85	1.12	1.27	1.07	1.27	0.17
XP_050039229.1_HLH	AACACCTGCR	0.64	1.04	1.27	0.49	1.27	0.36
XP_050022475.1_Homeobox	CTAATCCS	1.25	1.11	1.22	0.78	1.25	0.21
XP_050024462.1_Homeobox	NYTAATTARN	1.25	1.11	1.11	0.56	1.25	0.3
XP_050034046.1_Homeobox	TTAATTAG	1.25	1.14	1.24	0.71	1.25	0.26
XP_050050376.1_Homeobox	TTAATTAG	1.25	1.07	1.12	0.79	1.25	0.19
XP_050045237.1_zf-C4	RAGGTCAT	1.25	1.03	0.98	0.98	1.25	0.13
XP_050036805.1_SRF-TF	CCATACATGG	0.71	1.25	1.12	0	1.25	0.56
XP_050038614.1_RFX_DNA_binding	CKGTTGCCAGG	1.19	1.07	1.23	0.83	1.23	0.18
XP_050048415.1_HLH	RGCAGCTGCH	1.08	1.03	1.23	1.2	1.23	0.09
XP_050047836.1_Forkhead	TWDAYATAAACAWRAW	1.21	0.88	0.88	1.23	1.23	0.19
XP_054921568.1_HLH	NWGCACGTGAYN	1.08	1.08	1.19	1.22	1.22	0.08
XP_054921563.1_HLH	NWGCACGTGAYN	1.08	1.08	1.19	1.22	1.22	0.08
XP_050025651.1_HLH	NWGCACGTGAYN	1.08	1.08	1.19	1.22	1.22	0.08
XP_054929268.1_bZIP_1	GTTACGTAAC	0.46	1.05	1.22	0.59	1.22	0.36
XP_050033754.1_E2F_TDP	NGCGCGCGCN	1.22	1.09	1.11	1.12	1.22	0.06
XP_054919104.1_Homeobox	TAATTRSATTA	0.9	1.11	1.22	1.04	1.22	0.13
XP_050033342.1_zf-C4	SAGGTCAN	1.03	1.03	0.91	1.21	1.21	0.13
XP_050030636.1_Ets	VACCGGAAGTN	1.2	1.05	1.02	0.78	1.2	0.18
XP_050044800.1_SRF-TF	CYAWATWTGG	1.16	1.04	1.19	0.74	1.19	0.21
XP_050030448.1_Homeobox	SSTAATTACS	1.19	1.03	0.89	0.76	1.19	0.19
XP_050046919.1_HLH	SCACGTGGSNGSSGS	0.67	1.19	1.19	0	1.19	0.56
XP_050049089.1_Homeobox	SSTAATTAGB	1.16	1.11	1.19	1.18	1.19	0.03
XP_050048826.1_Forkhead	GTAAACAA	1.19	0.94	1.01	0.65	1.19	0.22
XP_050044718.1_zf-C2H2,zf-C2H2,zf-C2H2	GCCACGCCCMCY	0.91	1.19	0.97	1.07	1.19	0.12
XP_050041891.1_DM	WTGTATCWAW	0.93	0.95	0.81	1.18	1.18	0.15
XP_050036341.1_bZIP_1	GATGACGY	1.06	1.03	1.08	1.18	1.18	0.07
XP_054919827.1_Homeobox	CTAAACGG	1.11	1.02	1.02	1.18	1.18	0.08
XP_050040731.1_Homeobox,Homeobox	TAATTATGCTAATTA	1.18	0.83	0	0	1.18	0.6
XP_050036148.1_HLH	GTACGTGACC	0.87	1.05	0.66	1.18	1.18	0.22
XP_050028099.1_HLH	GTACGTGACC	0.87	1.05	0.66	1.18	1.18	0.22
XP_050031863.1_Forkhead	GTAAACAA	1.17	1.02	1.04	0.82	1.17	0.15
XP_054924506.1_GCM	WATATGCGGGTHB	1.17	0.89	0.8	0.68	1.17	0.21
XP_050037020.1_Homeobox	TGAYAC	1.04	1.01	1.05	1.17	1.17	0.07
XP_054929710.1_zf-C4	AGGTCA	1	1.04	0.98	1.16	1.16	0.08
XP_050044963.2_zf-C4	GAGATCAA	0.91	1.01	1.16	1.02	1.16	0.1
XP_050022924.1_Homeobox	NTAATTGN	1	1.02	1.04	1.16	1.16	0.07
XP_050049662.1_zf-C4	GGGGTCACG	0.67	1.16	1.13	0.5	1.16	0.33
XP_050039558.1_zf-C4	GGGGTCACG	0.67	1.16	1.13	0.5	1.16	0.33
XP_054929792.1_Pou,Homeobox	ATGCATAATTRAT	0.85	1.16	0.89	0	1.16	0.5
XP_054924690.1_HLH	RMCACGTGCC	0.94	1.11	1.16	0.64	1.16	0.23
XP_050033624.1_Homeobox	TAATTARATTA	1.09	1.13	1.16	1.11	1.16	0.03
XP_054917575.1_Homeobox	CTCAACGAS	0.94	1.04	1.07	1.15	1.15	0.09
XP_050051919.2_HLH	ACCATATGKY	1.03	0.94	1.15	0.73	1.15	0.18
XP_054924594.1_zf-C4	NAGGTCAH	1.02	1.02	0.91	1.15	1.15	0.1
XP_050049548.1_bZIP_1	RTKDCGCAAT	1.15	1.04	1.09	1.09	1.15	0.04
XP_050050374.1_zf-C4	TCAAGGTCAH	0.89	1.15	0.87	0.78	1.15	0.16
XP_050041440.1_Homeobox	NYTAATTAR	1.14	1.08	1.09	0.85	1.14	0.13
XP_054933271.1_Homeobox	TTAATTAR	1.14	1.1	1.12	0.86	1.14	0.13
XP_050034410.1_HLH	NATCACGTGRN	0.8	1.06	1.13	0.61	1.13	0.24
XP_050048882.1_Homeobox	GCTAATTAC	1.06	1.06	1.13	0.61	1.13	0.24
XP_050045295.1_zf-C4	NRAGGTCAN	0.99	1.05	0.99	1.13	1.13	0.07
XP_050028791.1_Homeobox	TTAATTAS	1.13	1.09	1.07	1.04	1.13	0.04
XP_050034501.1_Ets	RACCGGAAGTN	0.98	1.09	1.13	0.5	1.13	0.29
XP_050052832.1_HLH	RACATATGGN	0.98	1.02	1.13	0.8	1.13	0.14
XP_050041853.1_zf-C2H2,zf-C2H2,zf-C2H2	VRCCMCGCCCN	0.84	1.12	1.13	0.88	1.13	0.16
XP_050023735.1_zf-C2H2,zf-C2H2,zf-C2H2	VRCCMCGCCCN	0.84	1.12	1.13	0.88	1.13	0.16
XP_050052046.1_HLH	RCCACCTGK	0.81	0.99	1.12	0.71	1.12	0.18
XP_050025804.1_HLH	GCACGTGTC	0.87	1.05	1.12	0.75	1.12	0.17
XP_050035475.2_Homeobox	CTAATTRS	1.12	1.11	1.12	1.04	1.12	0.04
XP_050046295.1_Homeobox	YTAATTA	1.12	1.08	1.02	0.9	1.12	0.09
XP_050041887.1_DM	TGTAWCWWWT	1.09	1.03	0.93	1.12	1.12	0.08
XP_054927866.1_Homeobox	HTAATCCB	1.03	1.06	1.11	1	1.11	0.05
XP_050044939.1_Forkhead	CGAAGRACCK	0.31	1.11	0.52	0	1.11	0.47
XP_050042938.1_T-box	KNAGGTGTGAAW	1.03	1.07	1.11	0.5	1.11	0.28
XP_050039468.1_Homeobox	ATTAATTA	1.05	1.11	1.07	0.89	1.11	0.1
XP_054927105.1_HLH	CACGTGACC	1.02	1.1	1.11	0.82	1.11	0.13
XP_050034781.2_Homeobox	BTAAWTGN	1.01	1.01	1.04	1.1	1.1	0.04
XP_050049673.1_zf-C4	CAAGGTCAT	0.78	1.07	1.1	0.97	1.1	0.14
XP_050033143.1_LAG1-DNAbind	MGKTTCCCACAVT	0.94	0.9	0.97	1.1	1.1	0.09
XP_050050367.1_Homeobox	TAATTGNWNNNNNNNCAATTR	0.97	1.1	0.21	0	1.1	0.55
XP_050036389.1_HLH	ACCAYCTGTT	1.1	0.97	1.06	0.73	1.1	0.16
XP_050052000.1_Homeobox	TGTCAAAN	1.07	1.01	0.97	1.1	1.1	0.06
XP_050030931.1_Homeobox	TGACAG	1.01	1.02	1.06	1.1	1.1	0.04
XP_054926743.1_HLH	VCAGGTGBN	0.95	1.01	1.09	1	1.09	0.06
XP_050043975.1_Homeobox	NTAATTAG	1.07	1.05	1.09	1.04	1.09	0.02
XP_050035103.1_HLH	AAAACAGCTGTTTT	0	1.09	0	0	1.09	0.55
XP_050029892.1_Forkhead	GTAAACA	1.01	1.01	1.02	1.09	1.09	0.04
XP_050050131.1_zf-C2H2,zf-C2H2,zf-C2H2,zf-C2H2	TMCGCCCACGCAC	0	1.01	1.09	0	1.09	0.61
XP_050043990.1_T-box	NYVACACSTN	1.01	1.01	0.98	1.08	1.08	0.04
XP_050049570.1_bZIP_1	TKDYGCAAYN	1	1	1.05	1.08	1.08	0.04
XP_054922902.1_zf-C4	AAAAGTCAAM	0.69	1.08	0.84	0.74	1.08	0.17
XP_050036714.1_Homeobox	VCGTATCRYN	1.03	1.01	1.05	1.08	1.08	0.03
XP_050024187.1_HLH	DMCATATGKH	0.97	0.99	1.08	0.82	1.08	0.11
XP_050030905.1_HLH	DMCATATGKH	0.97	0.99	1.08	0.82	1.08	0.11
XP_050043608.2_Homeobox	YTAATTRR	1.08	1.06	1.05	1.03	1.08	0.02
XP_050042754.1_HLH	GTRACAGCTG	1.06	1	1	1.08	1.08	0.04
XP_054929576.1_HLH	ATCACGYGA	0.94	1.04	1.08	1.04	1.08	0.06
XP_050033548.1_zf-C2H2,zf-C2H2,zf-C2H2,zf-C2H2,zf-C2H2	NGACCACCCAN	0.53	0.97	1.07	0.67	1.07	0.25
XP_050023625.1_bZIP_1	ATGACTCAH	1.04	1.07	0.94	1	1.07	0.05
XP_054921515.1_CUT,CUT,CUT,Homeobox	TTRAAC	1.05	1.02	1.02	1.06	1.06	0.02
XP_054920691.1_DM	TAATKTATWA	1.03	1.06	1.01	1.06	1.06	0.03
XP_050024427.1_Homeobox	CTAATTAY	1.06	1.05	0.97	0.84	1.06	0.1
XP_050037453.1_Homeobox	GTBAAGTGB	1.06	1.02	1.01	1.06	1.06	0.03
XP_050052784.1_HLH	SSCACGYGHC	0.95	1.05	1.06	0.83	1.06	0.11
XP_050048522.1_HLH	SSCACGYGHC	0.95	1.05	1.06	0.83	1.06	0.11
XP_050025628.1_HLH	SSCACGYGHC	0.95	1.05	1.06	0.83	1.06	0.11
XP_050048722.1_Homeobox	STAATTRS	1.03	1.06	1.03	0.98	1.06	0.03
XP_050022915.1_Homeobox	YTAATCCNN	1	1.05	1.06	0.99	1.06	0.03
XP_050026769.1_zf-C2H2,zf-C2H2,zf-C2H2,zf-C2H2,zf-C2H2	TGCTACTGTD	0.92	1.05	0.87	0.76	1.05	0.12
XP_050026768.1_zf-C2H2,zf-C2H2,zf-C2H2,zf-C2H2,zf-C2H2	TGCTACTGTD	0.92	1.05	0.87	0.76	1.05	0.12
XP_054926940.1_Homeobox	HTAATGAB	1.05	1.02	1.02	0.7	1.05	0.17
XP_050040349.1_HLH	AHCAGCTGG	0.99	1.01	1.05	0.97	1.05	0.03
XP_050035997.1_Ets	NACCGGAARY	1.04	1.03	1.05	1.03	1.05	0.01
XP_050041780.2_bZIP_1,bZIP_1	RTTACGTAAY	0.84	1.05	1.03	1.04	1.05	0.1
XP_050026421.1_Forkhead	TCRTAAACA	1.05	1.04	1.05	0.77	1.05	0.14
XP_050049083.1_Homeobox	NTAAYGAB	1	1.01	1.05	0.91	1.05	0.06
XP_054919254.1_zf-C4	AAGGTCA	1.05	1.05	0.9	0.8	1.05	0.12
XP_050049439.1_Homeobox	TTAATKAC	1.05	1.03	0.97	1.02	1.05	0.04
XP_050047227.1_Homeobox	WTAAYGAB	1.01	1.02	1.05	0.9	1.05	0.07
XP_050034652.2_Ets	GACCGGAAGTR	0.89	1.05	1.03	1.03	1.05	0.07
XP_050051155.1_zf-C4	AAGGTCAH	0.76	1.05	0.96	0.7	1.05	0.16
XP_050047222.1_zf-C2H2,zf-C2H2,zf-C2H2,zf-C2H2,zf-C2H2	CACCTGT	0.89	0.99	1.04	0.88	1.04	0.08
XP_050034042.1_Homeobox	NNNNAKTAATYNNNNN	0.98	1.02	1.04	1.01	1.04	0.03
XP_054918881.1_TCR,TCR	NDWTTYAAAH	1.04	1.01	0.96	0.94	1.04	0.05
XP_054918786.1_Homeobox	NNNTAATTAR	1.01	1.04	0.97	0.74	1.04	0.14
XP_050035959.1_Ets	NRCCGGAART	0.97	1.02	1.04	0.92	1.04	0.05
XP_050049393.1_zf-C2H2,zf-C2H2,zf-C2H2	NHMCGCCCACGCMM	0.82	1.04	0.93	0.3	1.04	0.33
XP_054927170.1_Pou,Homeobox	NYATAATTAN	1.04	1.04	1.02	0.87	1.04	0.08
XP_050031369.1_Myb_DNA-binding	TGAATCCATYN	1.04	0.96	0.84	0.94	1.04	0.08
XP_050031496.1_Myb_DNA-binding	TGAATCCATYN	1.04	0.96	0.84	0.94	1.04	0.08
XP_050049689.1_Homeobox	TTAAYGAD	1	1.01	1.04	0.97	1.04	0.03
XP_054927575.1_Homeobox	NDYGATACGY	0.91	1.03	0.98	1.02	1.03	0.06
XP_054926440.1_RFX_DNA_binding	CGTTGCTAB	0.98	0.99	1.03	0.78	1.03	0.11
XP_054919848.1_Homeobox	HTAACGAS	1.03	1.02	0.99	0.88	1.03	0.07
XP_050049216.1_zf-C4	BAAAGGTCAN	0.86	1.03	1.01	0.77	1.03	0.12
XP_050028232.1_HLH	TCACGTG	0.89	1.01	1.03	0.77	1.03	0.12
XP_050052649.1_PAX	CANTSAWGCG	1	1.03	1	0.99	1.03	0.02
XP_050031029.1_AT_hook,AT_hook,AT_hook	NNRDWAAT	1	1	1.01	1.03	1.03	0.01
XP_054929591.1_HLH	MCACGTG	0.91	1.01	1.03	0.75	1.03	0.13
XP_050038911.2_Homeobox	HTAAYGAB	1.01	1.02	0.99	0.77	1.02	0.12
XP_050034044.1_Homeobox	GTAATGAC	0.99	1.02	0.97	0.85	1.02	0.07
XP_054933393.1_ARID	NDATHAAAN	1.01	1	1.02	0.99	1.02	0.01
XP_050035940.2_Homeobox	NTAATTGV	1	1.02	1	1	1.02	0.01
XP_050049369.1_ARID	NNNAWATTNN	1	1	1	1.02	1.02	0.01
XP_050024926.1_HLH	NCACGTGNN	1.01	1.02	1.02	0.91	1.02	0.05
XP_050049266.1_Homeobox	WAACA	1	1	1.02	0.99	1.02	0.01
XP_050049190.1_Homeobox	WAACA	1	1	1.02	0.99	1.02	0.01
XP_054928247.1_HPD	NNBAAGAHRN	1.02	1.01	1.02	0.98	1.02	0.02
XP_050033586.1_Homeobox	NTAAYGAB	0.98	1.02	1.01	0.7	1.02	0.15
XP_054928463.1_HLH	VCACGTGGN	1.02	1.01	0.98	0.85	1.02	0.08
XP_050031698.1_HLH	VCACGTGGN	1.02	1.01	0.98	0.85	1.02	0.08
XP_050031701.1_HLH	VCACGTGGN	1.02	1.01	0.98	0.85	1.02	0.08
XP_050033968.1_HLH	VCACGTGGN	1.02	1.01	0.98	0.85	1.02	0.08
XP_050050601.2_HLH	VCACGTGGN	1.02	1.01	0.98	0.85	1.02	0.08
XP_054927269.1_HLH	NCACGTGMHH	0.96	1.01	1.01	0.89	1.01	0.06
XP_050034041.1_Homeobox	BTAATKRC	1	1.01	0.97	0.92	1.01	0.04
XP_054918796.1_Homeobox	NNNWRATTRN	1	1	1	1.01	1.01	0
XP_050034039.1_Homeobox	NTAACGAC	1	1.01	0.99	0.88	1.01	0.06
XP_054926787.1_Homeobox	NTAACGAC	1	1.01	0.99	0.88	1.01	0.06
XP_050044275.1_HMG_box	ATTGTNNNN	1	1	1.01	1	1.01	0
XP_050035425.1_Homeobox	NTAATBGNB	0.99	1.01	0.99	0.91	1.01	0.04
XP_050043140.1_Forkhead	VNMAACANN	1	1	1.01	0.97	1.01	0.02
XP_050044744.1_Homeobox	YTAAGTGC	0.98	1.01	0.95	0.95	1.01	0.03
XP_054927227.1_HMG_box	WNTGCTGACT	0.98	0.94	0.95	0.77	0.98	0.1
XP_050025649.1_zf-C2H2,zf-C2H2,zf-C2H2,zf-C2H2,zf-C2H2,zf-C2H2,zf-C2H2,zf-C2H2,zf-C2H2	TCCCCTGGGG	0.69	0.98	0.76	0	0.98	0.42
XP_054929607.1_Ets	HGAAYCCGGAAGTGNKG	0.96	0.82	0.68	0	0.96	0.43
XP_050036210.2_PAX	RTCATGCGTGACG	0.75	0.95	0.83	0.4	0.95	0.23
XP_050033003.1_HLH	SACCATATGGTS	0	0.93	0.38	0	0.93	0.44
XP_050043065.1_HLH	AACAGCTGACRC	0.54	0.91	0.66	0.49	0.91	0.19
XP_050043517.1_HLH	AACAGCTGACRC	0.54	0.91	0.66	0.49	0.91	0.19
XP_050050401.1_Homeobox	CAAGTGCGTG	0.72	0.81	0.88	0	0.88	0.41
XP_050051269.1_zf-C2H2,zf-C2H2,zf-C2H2,zf-C2H2,zf-C2H2	AACCACCTGTTR	0.29	0.87	0.67	0	0.87	0.39
XP_050026401.1_zf-C2H2,zf-C2H2,zf-C2H2,zf-C2H2,zf-C2H2,zf-C2H2	NRGGCCGTGTGCAAAAS	0	0.75	0	0	0.75	0.38
XP_050049454.1_zf-C4	DTGGACTTTGGACTY	0	0.75	0	0	0.75	0.38
XP_050031162.1_HLH	AMCATATGKT	0.38	0.68	0.09	0	0.68	0.31
XP_050052108.1_zf-C2H2,zf-C2H2,zf-C2H2,zf-C2H2	TGCAGTGATTTATT	0	0.48	0	0	0.48	0.24
XP_054919793.1_zf-C2H2,zf-C2H2,zf-C2H2,zf-C2H2	TGCAGTGATTTATT	0	0.48	0	0	0.48	0.24
XP_050044481.1_zf-C2H2,zf-C2H2,zf-C2H2,zf-C2H2,zf-C2H2	VGACCCCCTGCTGTGM	0	0	0	0	0	0
XP_050049082.1_zf-C2H2,zf-C2H2,zf-C2H2,zf-C2H2,zf-C2H2	ATTACCATACAAGTGCAV	0	0	0	0	0	0
XP_050025895.1_HLH	NKCACGTGMNNNTCACGTGMN	0	0	0	0	0	0
XP_050049516.1_T-box	TTCACACCTARGTGTGAA	0	0	0	0	0	0
XP_050045768.1_HLH	RVCATATGTCRCSBTATTT	0	0	0	0	0	0
XP_050026652.1_Runt	CWAACCACAAAAACCACGAAH	0	0	0	0	0	0
XP_054922164.1_Runt	CWAACCACAAAAACCACGAAH	0	0	0	0	0	0
XP_050027642.1_CSD	TCGTGTAGGTCGGTGGK	0	0	0	0	0	0
XP_054922540.1_GATA,GATA	RMGATAACRNYGTTATCKY	0	0	0	0	0	0
XP_050047272.1_T-box	TTCACACCTARGTGTGAA	0	0	0	0	0	0
XP_050047284.1_zf-C4	AWNTAGGTCASTAGGTCA	0	0	0	0	0	0

## Sheet: -log(p-value)
motif name	consensus	promoters_2000_symbols_adult_synganglion_male_fed_vs_unfed_sig_lfc2_down	promoters_2000_symbols_adult_synganglion_male_fed_vs_unfed_sig_lfc2_up	promoters_500_symbols_adult_synganglion_male_fed_vs_unfed_sig_lfc2_up	promoters_500_symbols_adult_synganglion_male_fed_vs_unfed_sig_lfc2_down	max	sd
XP_050027173.1_GATA,GATA	VWGATAAGR	0.37	4.22	6.53	0.12	6.53	3.11
XP_050027719.2_GATA,GATA	VWGATAAGR	0.37	4.22	6.53	0.12	6.53	3.11
XP_050027721.1_GATA,GATA	VWGATAAGR	0.37	4.22	6.53	0.12	6.53	3.11
XP_050035475.2_Homeobox	CTAATTRS	1.14	5.7	1.38	0.34	5.7	2.42
XP_050043608.2_Homeobox	YTAATTRR	1.29	5	0.89	0.35	5	2.12
XP_050046295.1_Homeobox	YTAATTA	1.57	4.88	0.41	0.12	4.88	2.18
XP_054933271.1_Homeobox	TTAATTAR	1.34	4.77	1.4	0.1	4.77	2
XP_050043975.1_Homeobox	NTAATTAG	1.19	4.71	1.71	0.36	4.71	1.89
XP_050028791.1_Homeobox	TTAATTAS	1.31	4.69	0.9	0.34	4.69	1.96
XP_050039468.1_Homeobox	ATTAATTA	0.48	4.34	0.78	0.13	4.34	1.96
XP_050041440.1_Homeobox	NYTAATTAR	1.6	4.06	1.17	0.09	4.06	1.68
XP_050043990.1_T-box	NYVACACSTN	0.38	4.06	0.08	1.07	4.06	1.82
XP_054928247.1_HPD	NNBAAGAHRN	0.51	4.04	0.78	0.16	4.04	1.8
XP_054927866.1_Homeobox	HTAATCCB	0.45	3.51	1.7	0.27	3.51	1.49
XP_054918786.1_Homeobox	NNNTAATTAR	0.28	3.46	0.13	0.01	3.46	1.66
XP_054924690.1_HLH	RMCACGTGCC	0.13	3.39	2.03	0.01	3.39	1.62
XP_050024462.1_Homeobox	NYTAATTARN	1.99	3.37	1	0.01	3.37	1.43
XP_050034046.1_Homeobox	TTAATTAG	1.39	3.33	1.91	0.06	3.33	1.35
XP_050048722.1_Homeobox	STAATTRS	0.49	3.24	0.49	0.24	3.24	1.42
XP_050049089.1_Homeobox	SSTAATTAGB	1.03	3.17	1.71	0.52	3.17	1.15
XP_050048726.1_Homeobox	GCTAATTANN	2.05	3.05	1.71	0.08	3.05	1.24
XP_050033754.1_E2F_TDP	NGCGCGCGCN	1.85	3.03	1.78	0.58	3.03	1
XP_050050376.1_Homeobox	TTAATTAG	2.99	2.7	1.37	0.06	2.99	1.34
XP_054921515.1_CUT,CUT,CUT,Homeobox	TTRAAC	1.66	2.96	0.54	0.52	2.96	1.16
XP_054927170.1_Pou,Homeobox	NYATAATTAN	0.62	2.96	0.54	0.06	2.96	1.3
XP_050048254.1_bZIP_1	ACACGTGGC	0.27	1.27	2.93	0.51	2.93	1.2
XP_050022755.1_Homeobox	AWTTTAATTAA	0.67	2.35	2.89	0.1	2.89	1.33
XP_050025628.1_HLH	SSCACGYGHC	0.06	2.83	1.26	0.03	2.83	1.32
XP_050048522.1_HLH	SSCACGYGHC	0.06	2.83	1.26	0.03	2.83	1.32
XP_050052784.1_HLH	SSCACGYGHC	0.06	2.83	1.26	0.03	2.83	1.32
XP_050022924.1_Homeobox	NTAATTGN	0.17	2.7	1.08	1.3	2.7	1.05
XP_050035940.2_Homeobox	NTAATTGV	0.16	2.68	0.31	0.27	2.68	1.22
XP_050046291.1_zf-C2H2,zf-C2H2,zf-C2H2	MTCACGCCCMCC	0.33	2.57	1.79	0.18	2.57	1.16
XP_050040097.1_Homeobox	TAATTAGATTA	0.09	2.56	0.86	0.13	2.56	1.15
XP_050030931.1_Homeobox	TGACAG	0.35	2.55	1.7	0.74	2.55	0.99
XP_050048415.1_HLH	RGCAGCTGCH	0.57	0.76	2.53	0.6	2.53	0.95
XP_054926743.1_HLH	VCAGGTGBN	0.02	0.79	2.52	0.26	2.52	1.13
XP_050034033.1_Homeobox	GNRGRBTTAATGGSYTHGK	0	2.51	0.55	0	2.51	1.19
XP_050040940.1_Ets	AAACCGGAAGTA	0.17	0.86	2.5	0	2.5	1.14
XP_050047227.1_Homeobox	WTAAYGAB	0.37	2.48	1.09	0.07	2.48	1.07
XP_050025009.1_HLH	RGCAGCTGCY	0.43	0.43	2.45	0.17	2.45	1.06
XP_050048445.1_HLH	RGCAGCTGCY	0.43	0.43	2.45	0.17	2.45	1.06
XP_054917090.1_HLH	RGCAGCTGCY	0.43	0.43	2.45	0.17	2.45	1.06
XP_054921277.1_HLH	RGCAGCTGCY	0.43	0.43	2.45	0.17	2.45	1.06
XP_054933970.1_HLH	RGCAGCTGCY	0.43	0.43	2.45	0.17	2.45	1.06
XP_054922558.1_zf-C2H2,zf-C2H2,zf-C2H2,zf-C2H2,zf-C2H2	WTCACTTTCACTT	2.44	0.01	0.1	0.45	2.44	1.14
XP_050038614.1_RFX_DNA_binding	CKGTTGCCAGG	1.22	1.45	2.39	0.1	2.39	0.94
XP_050049548.1_bZIP_1	RTKDCGCAAT	2.38	1.7	1.32	0.47	2.38	0.8
XP_050024427.1_Homeobox	CTAATTAY	0.76	2.32	0.14	0.06	2.32	1.05
XP_050022475.1_Homeobox	CTAATCCS	1.32	2.32	1.62	0.1	2.32	0.92
XP_050049439.1_Homeobox	TTAATKAC	0.84	2.3	0.1	0.3	2.3	0.99
XP_050050374.1_zf-C4	TCAAGGTCAH	0.12	2.24	0.05	0.11	2.24	1.07
XP_054920691.1_DM	TAATKTATWA	0.41	2.19	0.34	0.38	2.19	0.91
XP_054929710.1_zf-C4	AGGTCA	0.24	2.17	0.17	0.73	2.17	0.93
XP_050049190.1_Homeobox	WAACA	0.05	0.25	2.12	0.1	2.12	0.99
XP_050049266.1_Homeobox	WAACA	0.05	0.25	2.12	0.1	2.12	0.99
XP_054920776.1_PAX,Homeobox	ASCGTGACKAATYR	0	0.47	2.09	0	2.09	0.99
XP_054933935.1_Homeobox	CTAATCCC	1.64	2.05	1.1	0.12	2.05	0.84
XP_050045295.1_zf-C4	NRAGGTCAN	0.2	2.03	0.23	0.56	2.03	0.86
XP_050023582.1_Forkhead	VYTAYRTAAACA	2.02	0.26	0.26	0.3	2.02	0.87
XP_050040067.1_zf-C2H2,zf-C2H2,zf-C2H2	GRCCACGCCCA	0.03	1.94	0.57	0.47	1.94	0.82
XP_050048539.1_E2F_TDP	WAATGGCGCCAAAA	0.24	1.93	0.78	0	1.93	0.86
XP_050052649.1_PAX	CANTSAWGCG	0.23	1.92	0.26	0.25	1.92	0.84
XP_050026421.1_Forkhead	TCRTAAACA	0.59	1.87	0.76	0.03	1.87	0.77
XP_050034781.2_Homeobox	BTAAWTGN	0.29	1.86	1.76	1.21	1.86	0.72
XP_050031863.1_Forkhead	GTAAACAA	1.82	0.72	0.62	0.07	1.82	0.74
XP_050044836.1_zf-C2H2,zf-C2H2,zf-C2H2	NGCCACGCCCCCC	0.09	1.79	0.05	0	1.79	0.87
XP_050022915.1_Homeobox	YTAATCCNN	0.27	1.79	0.69	0.26	1.79	0.72
XP_050025651.1_HLH	NWGCACGTGAYN	0.49	1.6	1.79	0.59	1.79	0.67
XP_054921568.1_HLH	NWGCACGTGAYN	0.49	1.6	1.79	0.59	1.79	0.67
XP_054921563.1_HLH	NWGCACGTGAYN	0.49	1.6	1.79	0.59	1.79	0.67
XP_050051236.1_Ets	GACCGGAAGTS	1.73	0.79	1.1	0	1.73	0.72
XP_054919827.1_Homeobox	CTAAACGG	1.69	0.86	0.49	0.83	1.69	0.51
XP_050047216.1_Forkhead	YAWATAAACAAHB	1.69	0.09	0.67	0.21	1.69	0.73
XP_050049570.1_bZIP_1	TKDYGCAAYN	0.18	0.52	1.68	0.76	1.68	0.65
XP_050025287.2_PAX,Homeobox	TAATTGATTA	0.08	1.68	1.09	0.23	1.68	0.75
XP_054931507.1_RFX_DNA_binding	CGTTGCCATGGCAACG	0	0.93	1.67	0	1.67	0.81
XP_050039946.1_Homeobox	CGTCGTAAAYSB	1.02	1.64	0.11	0.74	1.64	0.63
XP_050041853.1_zf-C2H2,zf-C2H2,zf-C2H2	VRCCMCGCCCN	0.08	1.63	0.83	0.16	1.63	0.72
XP_050023735.1_zf-C2H2,zf-C2H2,zf-C2H2	VRCCMCGCCCN	0.08	1.63	0.83	0.16	1.63	0.72
XP_054929576.1_HLH	ATCACGYGA	0.08	1.62	1.13	0.34	1.62	0.71
XP_050025804.1_HLH	GCACGTGTC	0.03	1.43	1.62	0.04	1.62	0.86
XP_050035997.1_Ets	NACCGGAARY	0.6	1.61	0.99	0.35	1.61	0.55
XP_050035425.1_Homeobox	NTAATBGNB	0.03	1.61	0.15	0.04	1.61	0.77
XP_054932882.1_Homeobox	NTAATTSGATTAS	0.02	1.51	1.59	0.14	1.59	0.85
XP_050050157.1_bZIP_1	WWNTGCTGMGTCAGCANWW	0	1.55	0.91	0	1.55	0.76
XP_050034044.1_Homeobox	GTAATGAC	0.17	1.52	0.13	0.05	1.52	0.71
XP_050049083.1_Homeobox	NTAAYGAB	0.14	1.52	1.46	0.06	1.52	0.8
XP_050046919.1_HLH	SCACGTGGSNGSSGS	0.05	1.51	0.85	0	1.51	0.72
XP_050036805.1_SRF-TF	CCATACATGG	0.08	1.5	0.47	0	1.5	0.69
XP_054932472.1_zf-C4	AAAGTCAMAVTAGM	0.1	1.49	0.93	0.14	1.49	0.67
XP_050031191.1_Ets	AASGAGGAAGTR	0.07	0.85	1.48	0.07	1.48	0.68
XP_050024926.1_HLH	NCACGTGNN	0.32	1.47	0.5	0.07	1.47	0.61
XP_050044963.2_zf-C4	GAGATCAA	0.08	0.41	1.47	0.28	1.47	0.62
XP_050041887.1_DM	TGTAWCWWWT	1.37	1.47	0.03	0.6	1.47	0.68
XP_050044718.1_zf-C2H2,zf-C2H2,zf-C2H2	GCCACGCCCMCY	0.18	1.47	0.23	0.27	1.47	0.62
XP_050040430.1_PAX,Homeobox	TCACGCHTCACYGCACN	0.03	0.09	1.46	0	1.46	0.71
XP_054930254.1_PAX,Homeobox	TCACGCHTCACYGCACN	0.03	0.09	1.46	0	1.46	0.71
XP_050034042.1_Homeobox	NNNNAKTAATYNNNNN	0.1	1.46	0.82	0.28	1.46	0.61
XP_050023270.1_MH1	TTGGCANNNTGCCAA	0.13	0.38	1.44	0.59	1.44	0.57
XP_050049673.1_zf-C4	CAAGGTCAT	0.02	1.44	0.84	0.23	1.44	0.64
XP_050035959.1_Ets	NRCCGGAART	0.09	1.43	0.87	0.11	1.43	0.65
XP_054929691.1_CBFB_NFYA	HCTGATTGGYTAVT	0	0.56	1.43	0	1.43	0.68
XP_054926909.1_Homeobox	TGACAGCTGTCA	0.2	0.55	1.43	0	1.43	0.63
XP_050049533.1_zf-C4	DAAACTRGAGCA	0.39	0.27	1.4	0.68	1.4	0.5
XP_050030448.1_Homeobox	SSTAATTACS	1.39	0.72	0.04	0.06	1.39	0.64
XP_054933538.1_E2F_TDP	SSGCGGGAAVN	0.53	1.38	0.49	0.63	1.38	0.42
XP_050047835.1_Forkhead	RTAAACAAACAH	0.23	0.85	1.37	0.74	1.37	0.47
XP_050045299.1_Forkhead	TGTTTACATA	0.94	1.33	1.36	0.98	1.36	0.23
XP_050049689.1_Homeobox	TTAAYGAD	0.17	1.35	0.91	0.17	1.35	0.58
XP_054927575.1_Homeobox	NDYGATACGY	0.02	1.34	0.17	0.3	1.34	0.6
XP_050048882.1_Homeobox	GCTAATTAC	0.46	1.33	1.13	0.02	1.33	0.61
XP_050043507.1_HLH	MACATATGGN	1.32	0.12	0.57	0.72	1.32	0.5
XP_050037453.1_Homeobox	GTBAAGTGB	1.32	1.21	0.4	0.47	1.32	0.48
XP_050039229.1_HLH	AACACCTGCR	0.01	0.54	1.32	0.04	1.32	0.61
XP_050052046.1_HLH	RCCACCTGK	0.01	0.19	1.32	0.03	1.32	0.62
XP_050052846.1_HLH	VNGGCACGCGMCAK	0.25	0.31	1.31	0.01	1.31	0.57
XP_050052845.1_HLH	VNGGCACGCGMCAK	0.25	0.31	1.31	0.01	1.31	0.57
XP_054926940.1_Homeobox	HTAATGAB	0.8	1.29	0.49	0.01	1.29	0.54
XP_050034410.1_HLH	NATCACGTGRN	0.03	1.1	1.27	0.02	1.27	0.67
XP_054919104.1_Homeobox	TAATTRSATTA	0.14	1.26	1.01	0.26	1.26	0.55
XP_050050601.2_HLH	VCACGTGGN	0.44	1.25	0.09	0.01	1.25	0.57
XP_054928463.1_HLH	VCACGTGGN	0.44	1.25	0.09	0.01	1.25	0.57
XP_050033968.1_HLH	VCACGTGGN	0.44	1.25	0.09	0.01	1.25	0.57
XP_050031698.1_HLH	VCACGTGGN	0.44	1.25	0.09	0.01	1.25	0.57
XP_050031701.1_HLH	VCACGTGGN	0.44	1.25	0.09	0.01	1.25	0.57
XP_050038911.2_Homeobox	HTAAYGAB	0.27	1.24	0.24	0.02	1.24	0.54
XP_050036783.1_Homeobox	TGACAGCTGTCA	0.1	0.7	1.23	0	1.23	0.57
XP_054922521.1_Pou,Homeobox	TAATKAGNTGNTAATKA	0.96	0.15	1.23	0.72	1.23	0.46
XP_050048826.1_Forkhead	GTAAACAA	1.23	0.02	0.32	0.03	1.23	0.57
XP_050039111.2_CSD	GATGGWACR	1.12	1.22	0.04	1.1	1.22	0.55
XP_050025717.1_CSD	GATGGWACR	1.12	1.22	0.04	1.1	1.22	0.55
XP_050044800.1_SRF-TF	CYAWATWTGG	0.74	0.69	1.21	0.09	1.21	0.46
XP_050033624.1_Homeobox	TAATTARATTA	0.38	1.2	0.63	0.29	1.2	0.41
XP_050034041.1_Homeobox	BTAATKRC	0.21	1.2	0.09	0.1	1.2	0.53
XP_050034501.1_Ets	RACCGGAAGTN	0.23	1.19	0.78	0.02	1.19	0.53
XP_050029892.1_Forkhead	GTAAACA	0.29	1.18	0.59	0.8	1.18	0.37
XP_050026004.1_zf-C2H2,zf-C2H2,zf-C2H2	GCCACGCCCCCH	0.03	1.15	0.08	0	1.15	0.56
XP_050051919.2_HLH	ACCATATGKY	0.35	0.03	1.15	0.07	1.15	0.52
XP_050033342.1_zf-C4	SAGGTCAN	0.42	1.11	0.02	0.78	1.11	0.47
XP_050023625.1_bZIP_1	ATGACTCAH	0.35	1.11	0.13	0.26	1.11	0.44
XP_050039558.1_zf-C4	GGGGTCACG	0.06	1.09	0.53	0.06	1.09	0.49
XP_050049662.1_zf-C4	GGGGTCACG	0.06	1.09	0.53	0.06	1.09	0.49
XP_050050155.1_zf-C2H2,zf-C2H2,zf-C2H2,zf-C2H2,zf-C2H2	NGCAACAGGTG	1.09	0.59	0.61	0.84	1.09	0.24
XP_050050124.1_zf-C2H2,zf-C2H2,zf-C2H2,zf-C2H2,zf-C2H2	NGCAACAGGTG	1.09	0.59	0.61	0.84	1.09	0.24
XP_050023689.1_RFX_DNA_binding	SGTTGCTAGGCAACS	0	0.59	1.09	0	1.09	0.53
XP_050051155.1_zf-C4	AAGGTCAH	0	1.09	0.15	0.04	1.09	0.52
XP_050039264.1_HLH	GTCACGTGAC	0.93	0.57	0.62	1.09	1.09	0.25
XP_050024699.1_HLH	GCGACAGCTGTCGC	0	1.08	0.47	0	1.08	0.51
XP_054919254.1_zf-C4	AAGGTCA	0.44	1.07	0.04	0.08	1.07	0.48
XP_054918881.1_TCR,TCR	NDWTTYAAAH	1.07	1.03	0.05	0.11	1.07	0.56
XP_050031029.1_AT_hook,AT_hook,AT_hook	NNRDWAAT	0.04	0.07	1.06	0.71	1.06	0.5
XP_050036374.1_Homeobox	NTAATBNVATTAN	0.58	0.84	1.06	0.57	1.06	0.23
XP_050049969.1_Homeobox	CGTTAATTGCT	1.04	0.66	0.29	0.13	1.04	0.41
XP_050045237.1_zf-C4	RAGGTCAT	1.04	0.49	0.24	0.23	1.04	0.38
XP_054922906.1_zf-C4	TGAGGTCAATNN	0.44	1.04	0.09	0.72	1.04	0.4
XP_050040349.1_HLH	AHCAGCTGG	0.18	0.9	1.03	0.2	1.03	0.45
XP_050052105.2_zf-C2H2,zf-C2H2,zf-C2H2,zf-C2H2,zf-C2H2,zf-C2H2	ATAAATCACAGCAYNC	0.3	0.35	1.03	0	1.03	0.43
XP_050033586.1_Homeobox	NTAAYGAB	0.13	1.02	0.35	0	1.02	0.45
XP_054927105.1_HLH	CACGTGACC	0.29	1.01	0.65	0.14	1.01	0.39
XP_050044657.2_Homeobox	WTAATTTAATTAW	0.36	1.01	0.22	0.6	1.01	0.35
XP_054932921.1_bZIP_1	GRTGACRTCAYC	0.04	0.48	0.99	0.64	0.99	0.4
XP_054919848.1_Homeobox	HTAACGAS	0.53	0.97	0.18	0.08	0.97	0.41
XP_050046825.1_zf-C2H2,zf-C2H2,zf-C2H2	GGCCCCGCCCH	0.17	0.96	0.05	0.76	0.96	0.44
XP_050036341.1_bZIP_1	GATGACGY	0.6	0.82	0.93	0.67	0.93	0.15
XP_054932107.1_T-box	AGGTGTGA	0.92	0.09	0.82	0.56	0.92	0.37
XP_050044003.1_T-box	AGGTGTGA	0.92	0.09	0.82	0.56	0.92	0.37
XP_050030905.1_HLH	DMCATATGKH	0.17	0.15	0.91	0.07	0.91	0.39
XP_050024187.1_HLH	DMCATATGKH	0.17	0.15	0.91	0.07	0.91	0.39
XP_050037291.1_zf-C2H2,zf-C2H2,zf-C2H2,zf-C2H2	GGCGGCCATTTTGD	0.9	0.52	0.17	0.5	0.9	0.3
XP_050043864.1_bZIP_1	RTGACGTCAY	0.36	0.42	0.71	0.9	0.9	0.25
XP_050026769.1_zf-C2H2,zf-C2H2,zf-C2H2,zf-C2H2,zf-C2H2	TGCTACTGTD	0.13	0.89	0.04	0.08	0.89	0.41
XP_050026768.1_zf-C2H2,zf-C2H2,zf-C2H2,zf-C2H2,zf-C2H2	TGCTACTGTD	0.13	0.89	0.04	0.08	0.89	0.41
XP_050026260.1_Myb_DNA-binding,Myb_DNA-binding	GATTTAACATAA	0.05	0.89	0.86	0	0.89	0.49
XP_050036714.1_Homeobox	VCGTATCRYN	0.58	0.66	0.89	0.5	0.89	0.17
XP_054922902.1_zf-C4	AAAAGTCAAM	0.02	0.88	0.06	0.11	0.88	0.41
XP_054933201.1_Homeobox	GYTAATTRRSSYYAATTARC	0.38	0.87	0.28	0	0.87	0.36
XP_054933393.1_ARID	NDATHAAAN	0.21	0.85	0.86	0.18	0.86	0.38
XP_054918796.1_Homeobox	NNNWRATTRN	0.08	0.86	0.26	0.31	0.86	0.33
XP_054917575.1_Homeobox	CTCAACGAS	0.14	0.85	0.73	0.49	0.85	0.31
XP_050032325.1_zf-C2H2,zf-C2H2,zf-C2H2	RCCACGCCCMCSCCACGCCCMC	0	0.85	0	0	0.85	0.43
XP_054930050.1_HMG_box	NAACAATAACATTGTTN	0.85	0.36	0	0	0.85	0.4
XP_050037020.1_Homeobox	TGAYAC	0.56	0.57	0.81	0.84	0.84	0.15
XP_050052000.1_Homeobox	TGTCAAAN	0.83	0.38	0.15	0.49	0.83	0.28
XP_054929792.1_Pou,Homeobox	ATGCATAATTRAT	0.15	0.81	0.17	0	0.81	0.36
XP_050036669.2_zf-C2H2,zf-C2H2,zf-C2H2,zf-C2H2,zf-C2H2	GTGAACGYYDHHVCTACAC	0	0.8	0	0	0.8	0.4
XP_050048949.1_COE1_DBD	BWATTCCCWWGGGAATWV	0	0.8	0	0	0.8	0.4
XP_050044275.1_HMG_box	ATTGTNNNN	0.07	0.8	0.59	0.26	0.8	0.33
XP_050034652.2_Ets	GACCGGAAGTR	0.1	0.79	0.43	0.29	0.79	0.29
XP_050036173.1_Forkhead	AAACAATAAYATT	0.14	0.76	0.79	0.25	0.79	0.34
XP_050052832.1_HLH	RACATATGGN	0.23	0.4	0.77	0.12	0.77	0.28
XP_050037323.1_HLH	AADTCGTGACT	0.09	0.76	0.31	0.66	0.76	0.31
XP_050041780.2_bZIP_1,bZIP_1	RTTACGTAAY	0.07	0.75	0.39	0.29	0.75	0.29
XP_050045880.1_zf-C2H2,zf-C2H2,zf-C2H2	TWRGCCCCGCCCMCH	0.48	0.22	0.12	0.75	0.75	0.28
XP_050030636.1_Ets	VACCGGAAGTN	0.74	0.65	0.35	0.11	0.74	0.29
XP_054928208.1_Forkhead	GTAAACAA	0.29	0.43	0.73	0.62	0.73	0.2
XP_050047836.1_Forkhead	TWDAYATAAACAWRAW	0.72	0.01	0.09	0.44	0.72	0.33
XP_050042938.1_T-box	KNAGGTGTGAAW	0.3	0.71	0.59	0.04	0.71	0.3
XP_054927269.1_HLH	NCACGTGMHH	0.07	0.71	0.45	0.07	0.71	0.31
XP_050041891.1_DM	WTGTATCWAW	0.07	0.01	0	0.7	0.7	0.34
XP_054929268.1_bZIP_1	GTTACGTAAC	0.02	0.45	0.69	0.09	0.69	0.32
XP_050042673.1_Pou,Homeobox	TAATGAGVBGTAATGA	0.36	0.68	0.04	0.66	0.68	0.3
XP_054924594.1_zf-C4	NAGGTCAH	0.35	0.64	0.04	0.57	0.64	0.27
XP_050049179.1_Homeobox	TACGTGWWWWWWCGCGTW	0.43	0.37	0.63	0	0.63	0.26
XP_050049216.1_zf-C4	BAAAGGTCAN	0.05	0.63	0.33	0.08	0.63	0.27
XP_050043140.1_Forkhead	VNMAACANN	0.09	0.59	0.63	0.04	0.63	0.32
XP_050026730.1_bZIP_1	GTKACGTCAT	0.13	0.26	0.47	0.63	0.63	0.22
XP_054922647.1_HLH	TGCGTGAC	0.07	0.19	0.21	0.57	0.57	0.21
XP_050047222.1_zf-C2H2,zf-C2H2,zf-C2H2,zf-C2H2,zf-C2H2	CACCTGT	0.04	0.18	0.56	0.12	0.56	0.23
XP_050040280.1_zf-C2H2,zf-C2H2,zf-C2H2	MVDGCCACACCCAYH	0.13	0.56	0.04	0.33	0.56	0.23
XP_050044939.1_Forkhead	CGAAGRACCK	0.02	0.55	0.01	0	0.55	0.27
XP_050027698.1_zf-C2H2,zf-C2H2,zf-C2H2,zf-C2H2,zf-C2H2,zf-C2H2	TGATTGCTCTTTT	0	0.55	0.43	0	0.55	0.29
XP_050028232.1_HLH	TCACGTG	0.02	0.51	0.55	0.03	0.55	0.29
XP_054926787.1_Homeobox	NTAACGAC	0.25	0.54	0.24	0.09	0.54	0.19
XP_050034039.1_Homeobox	NTAACGAC	0.25	0.54	0.24	0.09	0.54	0.19
XP_054926440.1_RFX_DNA_binding	CGTTGCTAB	0.19	0.19	0.53	0.03	0.53	0.21
XP_054929591.1_HLH	MCACGTG	0.02	0.51	0.52	0.02	0.52	0.29
XP_050044744.1_Homeobox	YTAAGTGC	0.11	0.52	0.03	0.16	0.52	0.21
XP_050036148.1_HLH	GTACGTGACC	0.14	0.5	0.01	0.33	0.5	0.21
XP_050028099.1_HLH	GTACGTGACC	0.14	0.5	0.01	0.33	0.5	0.21
XP_050033548.1_zf-C2H2,zf-C2H2,zf-C2H2,zf-C2H2,zf-C2H2	NGACCACCCAN	0	0.15	0.48	0.08	0.48	0.21
XP_050036389.1_HLH	ACCAYCTGTT	0.48	0.15	0.48	0.1	0.48	0.21
XP_050049393.1_zf-C2H2,zf-C2H2,zf-C2H2	NHMCGCCCACGCMM	0.11	0.46	0.16	0.02	0.46	0.19
XP_050050367.1_Homeobox	TAATTGNWNNNNNNNCAATTR	0.21	0.45	0	0	0.45	0.22
XP_054920411.1_CUT,Homeobox	DTTATTGATTTTT	0.06	0.29	0.1	0.45	0.45	0.18
XP_050042754.1_HLH	GTRACAGCTG	0.42	0.27	0.27	0.34	0.42	0.07
XP_050049369.1_ARID	NNNAWATTNN	0.1	0.24	0.42	0.4	0.42	0.15
XP_054927033.1_HLH	GGGBMKCAGCTGCGTCCC	0	0.24	0.42	0	0.42	0.2
XP_054924506.1_GCM	WATATGCGGGTHB	0.41	0.08	0.09	0.11	0.41	0.16
XP_050031369.1_Myb_DNA-binding	TGAATCCATYN	0.33	0.12	0.04	0.21	0.33	0.12
XP_050031496.1_Myb_DNA-binding	TGAATCCATYN	0.33	0.12	0.04	0.21	0.33	0.12
XP_050039109.1_Ets	ATGATCCGGGACN	0	0.15	0.32	0	0.32	0.15
XP_050050131.1_zf-C2H2,zf-C2H2,zf-C2H2,zf-C2H2	TMCGCCCACGCAC	0	0.27	0.26	0	0.27	0.15
XP_050040731.1_Homeobox,Homeobox	TAATTATGCTAATTA	0.24	0.13	0	0	0.24	0.12
XP_050035103.1_HLH	AAAACAGCTGTTTT	0	0.24	0	0	0.24	0.12
XP_050033143.1_LAG1-DNAbind	MGKTTCCCACAVT	0.21	0.11	0.23	0.22	0.23	0.06
XP_054927227.1_HMG_box	WNTGCTGACT	0.21	0.02	0.13	0.07	0.21	0.08
XP_050033003.1_HLH	SACCATATGGTS	0	0.2	0.04	0	0.2	0.1
XP_050025649.1_zf-C2H2,zf-C2H2,zf-C2H2,zf-C2H2,zf-C2H2,zf-C2H2,zf-C2H2,zf-C2H2,zf-C2H2	TCCCCTGGGG	0.02	0.19	0.02	0	0.19	0.09
XP_054929607.1_Ets	HGAAYCCGGAAGTGNKG	0.19	0.12	0.1	0	0.19	0.08
XP_050050401.1_Homeobox	CAAGTGCGTG	0.12	0.09	0.18	0	0.18	0.08
XP_050036210.2_PAX	RTCATGCGTGACG	0.1	0.17	0.09	0.04	0.17	0.05
XP_050026401.1_zf-C2H2,zf-C2H2,zf-C2H2,zf-C2H2,zf-C2H2,zf-C2H2	NRGGCCGTGTGCAAAAS	0	0.14	0	0	0.14	0.07
XP_050049454.1_zf-C4	DTGGACTTTGGACTY	0	0.14	0	0	0.14	0.07
XP_050043065.1_HLH	AACAGCTGACRC	0.05	0.13	0.02	0.06	0.13	0.05
XP_050043517.1_HLH	AACAGCTGACRC	0.05	0.13	0.02	0.06	0.13	0.05
XP_050051269.1_zf-C2H2,zf-C2H2,zf-C2H2,zf-C2H2,zf-C2H2	AACCACCTGTTR	0.01	0.09	0.05	0	0.09	0.04
XP_050052108.1_zf-C2H2,zf-C2H2,zf-C2H2,zf-C2H2	TGCAGTGATTTATT	0	0.07	0	0	0.07	0.03
XP_054919793.1_zf-C2H2,zf-C2H2,zf-C2H2,zf-C2H2	TGCAGTGATTTATT	0	0.07	0	0	0.07	0.03
XP_050031162.1_HLH	AMCATATGKT	0.01	0	0	0	0.01	0.01
XP_050044481.1_zf-C2H2,zf-C2H2,zf-C2H2,zf-C2H2,zf-C2H2	VGACCCCCTGCTGTGM	0	0	0	0	0	0
XP_050049082.1_zf-C2H2,zf-C2H2,zf-C2H2,zf-C2H2,zf-C2H2	ATTACCATACAAGTGCAV	0	0	0	0	0	0
XP_050025895.1_HLH	NKCACGTGMNNNTCACGTGMN	0	0	0	0	0	0
XP_050049516.1_T-box	TTCACACCTARGTGTGAA	0	0	0	0	0	0
XP_050045768.1_HLH	RVCATATGTCRCSBTATTT	0	0	0	0	0	0
XP_050026652.1_Runt	CWAACCACAAAAACCACGAAH	0	0	0	0	0	0
XP_054922164.1_Runt	CWAACCACAAAAACCACGAAH	0	0	0	0	0	0
XP_050027642.1_CSD	TCGTGTAGGTCGGTGGK	0	0	0	0	0	0
XP_054922540.1_GATA,GATA	RMGATAACRNYGTTATCKY	0	0	0	0	0	0
XP_050047272.1_T-box	TTCACACCTARGTGTGAA	0	0	0	0	0	0
XP_050047284.1_zf-C4	AWNTAGGTCASTAGGTCA	0	0	0	0	0	0

## Sheet: rank
motif name	consensus	promoters_2000_symbols_adult_synganglion_male_fed_vs_unfed_sig_lfc2_down	promoters_2000_symbols_adult_synganglion_male_fed_vs_unfed_sig_lfc2_up	promoters_500_symbols_adult_synganglion_male_fed_vs_unfed_sig_lfc2_up	promoters_500_symbols_adult_synganglion_male_fed_vs_unfed_sig_lfc2_down	max	min	average	sd
XP_050033754.1_E2F_TDP	NGCGCGCGCN	7	22	24	42	42	7	23.75	14.34
XP_050049089.1_Homeobox	SSTAATTAGB	36	20	28	49	49	20	33.25	12.37
XP_050049548.1_bZIP_1	RTKDCGCAAT	3	52	50	56	56	3	40.25	24.96
XP_050025651.1_HLH	NWGCACGTGAYN	64	62	21	40	64	21	46.75	20.32
XP_050043975.1_Homeobox	NTAATTAG	27	5	26	64	64	5	30.5	24.53
XP_054921563.1_HLH	NWGCACGTGAYN	65	60	22	39	65	22	46.5	19.84
XP_054921568.1_HLH	NWGCACGTGAYN	66	61	23	41	66	23	47.75	19.72
XP_050035475.2_Homeobox	CTAATTRS	28	1	46	70	70	1	36.25	29.12
XP_050035997.1_Ets	NACCGGAARY	55	59	78	65	78	55	64.25	10.05
XP_050045299.1_Forkhead	TGTTTACATA	39	82	49	7	82	7	44.25	30.89
XP_054927866.1_Homeobox	HTAATCCB	72	14	29	83	83	14	49.5	33.21
XP_050028791.1_Homeobox	TTAATTAS	23	6	86	69	86	6	46	37.67
XP_050043608.2_Homeobox	YTAATTRR	24	2	87	66	87	2	44.75	38.71
XP_050030931.1_Homeobox	TGACAG	101	33	30	18	101	18	45.5	37.56
XP_050046291.1_zf-C2H2,zf-C2H2,zf-C2H2	MTCACGCCCMCC	107	31	20	103	107	20	65.25	46.15
XP_050034781.2_Homeobox	BTAAWTGN	112	49	25	2	112	2	47	47.39
XP_054928247.1_HPD	NNBAAGAHRN	63	13	103	113	113	13	73	45.46
XP_054927105.1_HLH	CACGTGACC	113	111	114	115	115	111	113.25	1.71
XP_050033624.1_Homeobox	TAATTARATTA	93	95	115	78	115	78	95.25	15.2
XP_050048254.1_bZIP_1	ACACGTGGC	116	84	4	51	116	4	63.75	47.86
XP_050022915.1_Homeobox	YTAATCCNN	118	51	112	89	118	51	92.5	30.36
XP_050039468.1_Homeobox	ATTAATTA	68	7	102	119	119	7	74	49.44
XP_050027173.1_GATA,GATA	VWGATAAGR	95	10	3	120	120	3	57	59.27
XP_050027719.2_GATA,GATA	VWGATAAGR	96	8	2	121	121	2	56.75	60.67
XP_050027721.1_GATA,GATA	VWGATAAGR	97	9	1	122	122	1	57.25	61.28
XP_050029892.1_Forkhead	GTAAACA	111	98	123	13	123	13	86.25	49.89
XP_054933935.1_Homeobox	CTAATCCC	13	43	66	126	126	13	62	47.87
XP_050047835.1_Forkhead	RTAAACAAACAH	128	128	47	20	128	20	80.75	55.66
XP_054921515.1_CUT,CUT,CUT,Homeobox	TTRAAC	12	23	130	50	130	12	53.75	53.28
XP_050036374.1_Homeobox	NTAATBNVATTAN	57	130	73	43	130	43	75.75	38.19
XP_050036341.1_bZIP_1	GATGACGY	54	131	81	28	131	28	73.5	44.02
XP_054933271.1_Homeobox	TTAATTAR	19	4	44	133	133	4	50	57.74
XP_054933393.1_ARID	NDATHAAAN	134	126	92	102	134	92	113.5	19.76
XP_050038614.1_RFX_DNA_binding	CKGTTGCCAGG	26	74	14	134	134	14	62	54.55
XP_050022475.1_Homeobox	CTAATCCS	21	38	34	135	135	21	57	52.5
XP_054919827.1_Homeobox	CTAAACGG	10	122	137	12	137	10	70.25	68.69
XP_050048722.1_Homeobox	STAATTRS	67	19	139	93	139	19	79.5	50.13
XP_050048415.1_HLH	RGCAGCTGCH	59	139	6	37	139	6	60.25	56.82
XP_054933538.1_E2F_TDP	SSGCGGGAAVN	61	78	140	32	140	32	77.75	45.64
XP_050040349.1_HLH	AHCAGCTGG	140	116	74	101	140	74	107.75	27.65
XP_050022755.1_Homeobox	AWTTTAATTAA	52	36	5	140	140	5	58.25	57.89
XP_050022924.1_Homeobox	NTAATTGN	144	28	71	1	144	1	61	62.39
XP_050049689.1_Homeobox	TTAAYGAD	145	79	85	104	145	79	103.25	29.8
XP_050041440.1_Homeobox	NYTAATTAR	14	11	62	145	145	11	58	62.53
XP_050044800.1_SRF-TF	CYAWATWTGG	49	148	61	141	148	49	99.75	51.98
XP_050036714.1_Homeobox	VCGTATCRYN	58	150	88	52	150	52	87	44.86
XP_050046295.1_Homeobox	YTAATTA	15	3	151	124	151	3	73.25	75.16
XP_050048726.1_Homeobox	GCTAATTANN	4	21	27	151	151	4	50.75	67.54
XP_050037453.1_Homeobox	GTBAAGTGB	22	94	152	58	152	22	81.5	55.43
XP_054919104.1_Homeobox	TAATTRSATTA	153	85	76	86	153	76	100	35.62
XP_050024926.1_HLH	NCACGTGNN	108	70	136	153	153	70	116.75	36.27
XP_050030636.1_Ets	VACCGGAAGTN	50	152	154	131	154	50	121.75	48.95
XP_050036173.1_Forkhead	AAACAATAAYATT	155	140	101	91	155	91	121.75	30.63
XP_054920691.1_DM	TAATKTATWA	88	41	156	63	156	41	87	49.85
XP_054917575.1_Homeobox	CTCAACGAS	156	125	108	55	156	55	111	42.29
XP_050050124.1_zf-C2H2,zf-C2H2,zf-C2H2,zf-C2H2,zf-C2H2	NGCAACAGGTG	31	157	121	9	157	9	79.5	70.83
XP_050047227.1_Homeobox	WTAAYGAB	94	35	68	157	157	35	88.5	51.66
XP_050031863.1_Forkhead	GTAAACAA	8	143	119	158	158	8	107	67.93
XP_050050155.1_zf-C2H2,zf-C2H2,zf-C2H2,zf-C2H2,zf-C2H2	NGCAACAGGTG	32	158	120	10	158	10	80	70.45
XP_050039264.1_HLH	GTCACGTGAC	40	159	118	5	159	5	80.5	70.5
XP_050035940.2_Homeobox	NTAATTGV	149	30	160	85	160	30	106	60.5
XP_050037020.1_Homeobox	TGAYAC	60	160	100	11	160	11	82.75	63.06
XP_050049969.1_Homeobox	CGTTAATTGCT	34	151	162	117	162	34	116	57.93
XP_050034046.1_Homeobox	TTAATTAG	17	18	19	163	163	17	54.25	72.5
XP_050050376.1_Homeobox	TTAATTAG	1	29	48	165	165	1	60.75	72.13
XP_050052649.1_PAX	CANTSAWGCG	127	47	167	92	167	47	108.25	51.05
XP_054927170.1_Pou,Homeobox	NYATAATTAN	53	24	131	168	168	24	94	66.9
XP_050034042.1_Homeobox	NNNNAKTAATYNNNNN	169	73	97	82	169	73	105.25	43.64
XP_054926787.1_Homeobox	NTAACGAC	122	167	169	144	169	122	150.5	22.13
XP_050034652.2_Ets	GACCGGAAGTR	170	138	148	79	170	79	133.75	38.87
XP_050034039.1_Homeobox	NTAACGAC	121	166	170	143	170	121	150	22.7
XP_050049570.1_bZIP_1	TKDYGCAAYN	141	171	31	16	171	16	89.75	77.71
XP_054932472.1_zf-C4	AAAGTCAMAVTAGM	171	69	80	114	171	69	108.5	45.86
XP_050049083.1_Homeobox	NTAAYGAB	154	65	40	171	171	40	107.5	64.7
XP_050045295.1_zf-C4	NRAGGTCAN	135	44	173	48	173	44	100	64.28
XP_050042938.1_T-box	KNAGGTGTGAAW	109	145	122	174	174	109	137.5	28.52
XP_050040097.1_Homeobox	TAATTAGATTA	174	32	90	118	174	32	103.5	59.09
XP_050044718.1_zf-C2H2,zf-C2H2,zf-C2H2	GCCACGCCCMCY	139	72	175	84	175	72	117.5	48.17
XP_050044657.2_Homeobox	WTAATTTAATTAW	100	112	176	36	176	36	106	57.36
XP_050045237.1_zf-C4	RAGGTCAT	35	176	172	94	176	35	119.25	67.67
XP_050035959.1_Ets	NRCCGGAART	177	76	89	132	177	76	118.5	45.76
XP_050043140.1_Forkhead	VNMAACANN	175	156	117	177	177	117	156.25	27.83
XP_054919848.1_Homeobox	HTAACGAS	62	113	178	152	178	62	126.25	50.48
XP_050037323.1_HLH	AADTCGTGACT	178	141	161	29	178	29	127.25	67.22
XP_054918796.1_Homeobox	NNNWRATTRN	180	124	168	74	180	74	136.5	48.12
XP_054929576.1_HLH	ATCACGYGA	181	57	65	67	181	57	92.5	59.16
XP_050037291.1_zf-C2H2,zf-C2H2,zf-C2H2,zf-C2H2	GGCGGCCATTTTGD	43	170	181	53	181	43	111.75	73.86
XP_050048445.1_HLH	RGCAGCTGCY	83	182	11	109	182	11	96.25	70.61
XP_054933970.1_HLH	RGCAGCTGCY	81	183	12	105	183	12	95.25	70.54
XP_050025287.2_PAX,Homeobox	TAATTGATTA	183	53	70	96	183	53	100.5	57.77
XP_054929710.1_zf-C4	AGGTCA	125	42	183	21	183	21	92.75	75.07
XP_050023735.1_zf-C2H2,zf-C2H2,zf-C2H2	VRCCMCGCCCN	184	56	96	110	184	56	111.5	53.48
XP_054921277.1_HLH	RGCAGCTGCY	82	184	13	107	184	13	96.5	70.59
XP_050041853.1_zf-C2H2,zf-C2H2,zf-C2H2	VRCCMCGCCCN	185	55	95	111	185	55	111.5	54.37
XP_050026421.1_Forkhead	TCRTAAACA	56	48	107	185	185	48	99	63.01
XP_050025009.1_HLH	RGCAGCTGCY	84	185	10	106	185	10	96.25	72.02
XP_054917090.1_HLH	RGCAGCTGCY	85	186	9	108	186	9	97	72.87
XP_054927269.1_HLH	NCACGTGMHH	186	146	146	159	186	146	159.25	18.86
XP_054928208.1_Forkhead	GTAAACAA	114	187	109	34	187	34	111	62.5
XP_050031191.1_Ets	AASGAGGAAGTR	187	129	36	160	187	36	128	65.75
XP_050024427.1_Homeobox	CTAATTAY	48	37	188	164	188	37	109.25	77.83
XP_050034501.1_Ets	RACCGGAAGTN	129	97	104	188	188	97	129.5	41.35
XP_050043864.1_bZIP_1	RTGACGTCAY	99	188	110	8	188	8	101.25	73.72
XP_050044963.2_zf-C4	GAGATCAA	182	189	37	81	189	37	122.25	75.27
XP_050048882.1_Homeobox	GCTAATTAC	71	81	64	190	190	64	101.5	59.41
XP_050034044.1_Homeobox	GTAATGAC	142	64	190	172	190	64	142	55.64
XP_050044275.1_HMG_box	ATTGTNNNN	190	135	124	87	190	87	134	42.61
XP_050052832.1_HLH	RACATATGGN	126	190	106	125	190	106	136.75	36.67
XP_050052000.1_Homeobox	TGTCAAAN	46	191	186	54	191	46	119.25	80.06
XP_050041780.2_bZIP_1,bZIP_1	RTTACGTAAY	191	142	153	80	191	80	141.5	46.06
XP_050038911.2_Homeobox	HTAAYGAB	117	91	171	191	191	91	142.5	46.43
XP_050023625.1_bZIP_1	ATGACTCAH	102	101	191	90	191	90	121	46.98
XP_050023270.1_MH1	TTGGCANNNTGCCAA	162	192	41	38	192	38	108.25	80.33
XP_050025628.1_HLH	SSCACGYGHC	192	27	56	184	192	27	114.75	85.47
XP_050049393.1_zf-C2H2,zf-C2H2,zf-C2H2	NHMCGCCCACGCMM	167	179	184	193	193	167	180.75	10.84
XP_050048522.1_HLH	SSCACGYGHC	193	26	57	183	193	26	114.75	85.62
XP_050039946.1_Homeobox	CGTCGTAAAYSB	37	54	194	19	194	19	76	79.95
XP_054924690.1_HLH	RMCACGTGCC	161	16	18	194	194	16	97.25	93.64
XP_050052784.1_HLH	SSCACGYGHC	194	25	58	182	194	25	114.75	85.79
XP_050024462.1_Homeobox	NYTAATTARN	6	17	77	195	195	6	73.75	86.65
XP_050049662.1_zf-C4	GGGGTCACG	196	103	133	166	196	103	149.5	40.29
XP_050039558.1_zf-C4	GGGGTCACG	197	104	132	167	197	104	150	40.57
XP_050049439.1_Homeobox	TTAATKAC	45	39	197	75	197	39	89	73.7
XP_050052846.1_HLH	VNGGCACGCGMCAK	120	197	54	196	197	54	141.75	68.72
XP_050052845.1_HLH	VNGGCACGCGMCAK	119	196	53	197	197	53	141.25	69.25
XP_054920411.1_CUT,Homeobox	DTTATTGATTTTT	195	198	195	60	198	60	162	68.01
XP_054922906.1_zf-C4	TGAGGTCAATNN	79	108	199	24	199	24	102.5	73.16
XP_050049533.1_zf-C4	DAAACTRGAGCA	90	200	45	27	200	27	90.5	77.66
XP_050042754.1_HLH	GTRACAGCTG	86	201	164	68	201	68	129.75	63.18
XP_050034041.1_Homeobox	BTAATKRC	133	96	201	138	201	96	142	43.57
XP_050049216.1_zf-C4	BAAAGGTCAN	201	154	157	149	201	149	165.25	24.06
XP_050023582.1_Forkhead	VYTAYRTAAACA	5	202	165	77	202	5	112.25	88.66
XP_050026730.1_bZIP_1	GTKACGTCAT	163	203	143	33	203	33	135.5	72.74
XP_054918786.1_Homeobox	NNNTAATTAR	115	15	192	203	203	15	131.25	86.83
XP_050031698.1_HLH	VCACGTGGN	73	86	204	199	204	73	140.5	70.67
XP_050049190.1_Homeobox	WAACA	200	204	15	137	204	15	139	88.18
XP_054926940.1_Homeobox	HTAATGAB	47	83	138	204	204	47	118	68.46
XP_050049266.1_Homeobox	WAACA	199	205	16	136	205	16	139	87.74
XP_050031701.1_HLH	VCACGTGGN	74	90	205	200	205	74	142.25	69.91
XP_050033586.1_Homeobox	NTAAYGAB	158	110	155	205	205	110	157	38.81
XP_050033968.1_HLH	VCACGTGGN	75	89	206	198	206	75	142	69.59
XP_050049369.1_ARID	NNNAWATTNN	172	207	149	62	207	62	147.5	61.79
XP_054932921.1_bZIP_1	GRTGACRTCAYC	207	177	79	31	207	31	123.5	82.4
XP_050050601.2_HLH	VCACGTGGN	76	88	207	201	207	76	143	70.65
XP_054928463.1_HLH	VCACGTGGN	77	87	208	202	208	77	143.5	71.17
XP_050045880.1_zf-C2H2,zf-C2H2,zf-C2H2	TWRGCCCCGCCCMCH	70	209	193	17	209	17	122.25	93.7
XP_050043990.1_T-box	NYVACACSTN	92	12	209	6	209	6	79.75	94.67
XP_050035425.1_Homeobox	NTAATBGNB	210	58	185	175	210	58	157	67.62
XP_050040067.1_zf-C2H2,zf-C2H2,zf-C2H2	GRCCACGCCCA	211	45	125	57	211	45	109.5	76.29
XP_050025804.1_HLH	GCACGTGTC	212	77	33	176	212	33	124.5	83.54
XP_050034410.1_HLH	NATCACGTGRN	213	102	55	189	213	55	139.75	73.93
XP_054926440.1_RFX_DNA_binding	CGTTGCTAB	137	213	134	180	213	134	166	37.73
XP_054922647.1_HLH	TGCGTGAC	188	214	177	44	214	44	155.75	76.1
XP_050046825.1_zf-C2H2,zf-C2H2,zf-C2H2	GGCCCCGCCCH	143	114	214	15	214	15	121.5	82.5
XP_050047222.1_zf-C2H2,zf-C2H2,zf-C2H2,zf-C2H2,zf-C2H2	CACCTGT	205	215	127	123	215	123	167.5	49.27
XP_054922902.1_zf-C4	AAAAGTCAAM	215	120	211	130	215	120	169	51
XP_054918881.1_TCR,TCR	NDWTTYAAAH	33	109	215	127	215	33	121	74.74
XP_050050374.1_zf-C4	TCAAGGTCAH	165	40	216	129	216	40	137.5	74.16
XP_050036210.2_PAX	RTCATGCGTGACG	168	216	200	178	216	168	190.5	21.63
XP_050039111.2_CSD	GATGGWACR	30	92	217	4	217	4	85.75	94.97
XP_050036389.1_HLH	ACCAYCTGTT	69	217	142	139	217	69	141.75	60.45
XP_054927575.1_Homeobox	NDYGATACGY	217	80	182	76	217	76	138.75	71.61
XP_054926743.1_HLH	VCAGGTGBN	218	137	7	88	218	7	112.5	88.43
XP_050025717.1_CSD	GATGGWACR	29	93	218	3	218	3	85.75	95.94
XP_050040280.1_zf-C2H2,zf-C2H2,zf-C2H2	MVDGCCACACCCAYH	157	162	219	71	219	71	152.25	61.03
XP_050024187.1_HLH	DMCATATGKH	146	219	83	156	219	83	151	55.67
XP_050028232.1_HLH	TCACGTG	219	172	129	187	219	129	176.75	37.38
XP_054919254.1_zf-C4	AAGGTCA	78	107	220	148	220	78	138.25	61.6
XP_050030905.1_HLH	DMCATATGKH	147	220	84	155	220	84	151.5	55.62
XP_054929591.1_HLH	MCACGTG	220	173	135	192	220	135	180	35.67
XP_050042673.1_Pou,Homeobox	TAATGAGVBGTAATGA	98	149	221	30	221	30	124.5	80.72
XP_054932882.1_Homeobox	NTAATTSGATTAS	222	67	35	116	222	35	110	81.76
XP_054922521.1_Pou,Homeobox	TAATKAGNTGNTAATKA	38	222	60	22	222	22	85.5	92.32
XP_054929268.1_bZIP_1	GTTACGTAAC	223	181	111	142	223	111	164.25	48.52
XP_050049673.1_zf-C4	CAAGGTCAT	224	75	94	95	224	75	122	68.62
XP_050026769.1_zf-C2H2,zf-C2H2,zf-C2H2,zf-C2H2,zf-C2H2	TGCTACTGTD	160	118	224	146	224	118	162	44.87
XP_050026768.1_zf-C2H2,zf-C2H2,zf-C2H2,zf-C2H2,zf-C2H2	TGCTACTGTD	159	117	225	147	225	117	162	45.56
XP_050030448.1_Homeobox	SSTAATTACS	16	144	226	162	226	16	137	88.01
XP_054924594.1_zf-C4	NAGGTCAH	104	153	227	45	227	45	132.25	77.07
XP_050039229.1_HLH	AACACCTGCR	227	168	51	179	227	51	156.25	74.7
XP_050031369.1_Myb_DNA-binding	TGAATCCATYN	105	228	223	99	228	99	163.75	71.37
XP_050052046.1_HLH	RCCACCTGK	228	212	52	181	228	52	168.25	79.92
XP_050051155.1_zf-C4	AAGGTCAH	229	105	187	173	229	105	173.5	51.49
XP_050044744.1_Homeobox	YTAAGTGC	166	169	229	112	229	112	169	47.81
XP_050031496.1_Myb_DNA-binding	TGAATCCATYN	106	229	222	100	229	100	164.25	70.83
XP_050033548.1_zf-C2H2,zf-C2H2,zf-C2H2,zf-C2H2,zf-C2H2	NGACCACCCAN	230	221	141	150	230	141	185.5	46.48
XP_050041887.1_DM	TGTAWCWWWT	18	71	230	35	230	18	88.5	96.89
XP_050043507.1_HLH	MACATATGGN	20	231	126	23	231	20	100	100.28
XP_050033342.1_zf-C4	SAGGTCAN	87	100	231	14	231	14	108	90.31
XP_050033143.1_LAG1-DNAbind	MGKTTCCCACAVT	132	232	174	97	232	97	158.75	58.1
XP_050043517.1_HLH	AACAGCTGACRC	203	226	232	169	232	169	207.5	28.55
XP_050043065.1_HLH	AACAGCTGACRC	202	227	233	170	233	170	208	28.67
XP_050040430.1_PAX,Homeobox	TCACGCHTCACYGCACN	208	233	39	214	233	39	173.5	90.3
XP_050049179.1_Homeobox	TACGTGWWWWWWCGCGTW	80	193	116	234	234	80	155.75	70.31
XP_050036148.1_HLH	GTACGTGACC	152	174	235	73	235	73	158.5	66.95
XP_054920776.1_PAX,Homeobox	ASCGTGACKAATYR	235	178	17	227	235	17	164.25	101.35
XP_054929792.1_Pou,Homeobox	ATGCATAATTRAT	150	132	180	235	235	132	174.25	45.08
XP_050028099.1_HLH	GTACGTGACC	151	175	236	72	236	72	158.5	67.87
XP_050040940.1_Ets	AAACCGGAAGTA	148	123	8	236	236	8	128.75	93.96
XP_050033003.1_HLH	SACCATATGGTS	237	210	228	215	237	210	222.5	12.29
XP_054929607.1_Ets	HGAAYCCGGAAGTGNKG	138	230	198	237	237	138	200.75	45.15
XP_050047216.1_Forkhead	YAWATAAACAAHB	11	237	113	98	237	11	114.75	93.08
XP_050050401.1_Homeobox	CAAGTGCGTG	164	235	179	238	238	164	204	38.04
XP_050044003.1_T-box	AGGTGTGA	41	238	99	46	238	41	106	91.83
XP_050027698.1_zf-C2H2,zf-C2H2,zf-C2H2,zf-C2H2,zf-C2H2,zf-C2H2	TGATTGCTCTTTT	238	164	147	224	238	147	193.25	44.51
XP_050050157.1_bZIP_1	WWNTGCTGMGTCAGCANWW	239	63	82	231	239	63	153.75	94.2
XP_054932107.1_T-box	AGGTGTGA	42	239	98	47	239	42	106.5	91.89
XP_054926909.1_Homeobox	TGACAGCTGTCA	136	165	43	239	239	43	145.75	81.07
XP_054924506.1_GCM	WATATGCGGGTHB	89	240	202	128	240	89	164.75	68.65
XP_050050367.1_Homeobox	TAATTGNWNNNNNNNCAATTR	130	180	238	240	240	130	197	52.62
XP_050031029.1_AT_hook,AT_hook,AT_hook	NNRDWAAT	206	241	72	25	241	25	136	103.83
XP_054927033.1_HLH	GGGBMKCAGCTGCGTCCC	241	206	150	221	241	150	204.5	39.06
XP_050036783.1_Homeobox	TGACAGCTGTCA	173	147	59	242	242	59	155.25	75.66
XP_054929691.1_CBFB_NFYA	HCTGATTGGYTAVT	242	161	42	220	242	42	166.25	89.62
XP_050048539.1_E2F_TDP	WAATGGCGCCAAAA	123	46	105	243	243	46	129.25	82.66
XP_050049454.1_zf-C4	DTGGACTTTGGACTY	236	224	243	226	243	224	232.25	8.88
XP_054919793.1_zf-C2H2,zf-C2H2,zf-C2H2,zf-C2H2	TGCAGTGATTTATT	234	243	244	228	244	228	237.25	7.63
XP_054931507.1_RFX_DNA_binding	CGTTGCCATGGCAACG	244	115	32	218	244	32	152.25	97.62
XP_050051919.2_HLH	ACCATATGKY	103	244	63	161	244	63	142.75	78.58
XP_050044836.1_zf-C2H2,zf-C2H2,zf-C2H2	NGCCACGCCCCCC	176	50	212	244	244	50	170.5	85
XP_050048826.1_Forkhead	GTAAACAA	25	245	158	186	245	25	153.5	93.03
XP_050039109.1_Ets	ATGATCCGGGACN	245	218	159	217	245	159	209.75	36.23
XP_050036805.1_SRF-TF	CCATACATGG	179	68	144	245	245	68	159	73.72
XP_050035103.1_HLH	AAAACAGCTGTTTT	240	208	246	222	246	208	229	17.32
XP_054927227.1_HMG_box	WNTGCTGACT	131	246	189	154	246	131	180	50.05
XP_050052105.2_zf-C2H2,zf-C2H2,zf-C2H2,zf-C2H2,zf-C2H2,zf-C2H2	ATAAATCACAGCAYNC	110	195	75	246	246	75	156.5	78.1
XP_054933201.1_Homeobox	GYTAATTRRSSYYAATTARC	91	121	163	247	247	91	155.5	67.77
XP_050047836.1_Forkhead	TWDAYATAAACAWRAW	51	247	203	61	247	51	140.5	99.3
XP_050040731.1_Homeobox,Homeobox	TAATTATGCTAATTA	124	225	248	241	248	124	209.5	57.81
XP_050041891.1_DM	WTGTATCWAW	189	248	239	26	248	26	175.5	102.99
XP_050023689.1_RFX_DNA_binding	SGTTGCTAGGCAACS	248	155	69	233	248	69	176.25	82.31
XP_050026260.1_Myb_DNA-binding,Myb_DNA-binding	GATTTAACATAA	198	119	91	249	249	91	164.25	72.42
XP_050052108.1_zf-C2H2,zf-C2H2,zf-C2H2,zf-C2H2	TGCAGTGATTTATT	233	242	249	229	249	229	238.25	9
XP_050024699.1_HLH	GCGACAGCTGTCGC	249	106	145	225	249	106	181.25	67.03
XP_054922558.1_zf-C2H2,zf-C2H2,zf-C2H2,zf-C2H2,zf-C2H2	WTCACTTTCACTT	2	249	196	59	249	2	126.5	115.32
XP_050032325.1_zf-C2H2,zf-C2H2,zf-C2H2	RCCACGCCCMCSCCACGCCCMC	232	127	250	230	250	127	209.75	55.89
XP_050046919.1_HLH	SCACGTGGSNGSSGS	204	66	93	250	250	66	153.25	87.9
XP_054930254.1_PAX,Homeobox	TCACGCHTCACYGCACN	209	234	38	251	251	38	183	98.19
XP_050048949.1_COE1_DBD	BWATTCCCWWGGGAATWV	247	133	251	232	251	133	215.75	55.77
XP_050026004.1_zf-C2H2,zf-C2H2,zf-C2H2	GCCACGCCCCCH	214	99	210	252	252	99	193.75	65.94
XP_054922540.1_GATA,GATA	RMGATAACRNYGTTATCKY	250	251	252	206	252	206	239.75	22.51
XP_054930050.1_HMG_box	NAACAATAACATTGTTN	44	194	242	253	253	44	183.25	96.3
XP_050050131.1_zf-C2H2,zf-C2H2,zf-C2H2,zf-C2H2	TMCGCCCACGCAC	253	199	166	210	253	166	207	35.92
XP_050036669.2_zf-C2H2,zf-C2H2,zf-C2H2,zf-C2H2,zf-C2H2	GTGAACGYYDHHVCTACAC	251	134	253	208	253	134	211.5	55.68
XP_050026401.1_zf-C2H2,zf-C2H2,zf-C2H2,zf-C2H2,zf-C2H2,zf-C2H2	NRGGCCGTGTGCAAAAS	252	223	254	209	254	209	234.5	22.13
XP_050025649.1_zf-C2H2,zf-C2H2,zf-C2H2,zf-C2H2,zf-C2H2,zf-C2H2,zf-C2H2,zf-C2H2,zf-C2H2	TCCCCTGGGG	216	211	234	254	254	211	228.75	19.52
XP_050025895.1_HLH	NKCACGTGMNNNTCACGTGMN	254	252	255	211	255	211	243	21.37
XP_050044939.1_Forkhead	CGAAGRACCK	221	163	237	255	255	163	219	39.83
XP_050049082.1_zf-C2H2,zf-C2H2,zf-C2H2,zf-C2H2,zf-C2H2	ATTACCATACAAGTGCAV	231	255	245	223	255	223	238.5	14.27
XP_050051236.1_Ets	GACCGGAAGTS	9	136	67	256	256	9	117	106.22
XP_050049516.1_T-box	TTCACACCTARGTGTGAA	255	253	256	212	256	212	244	21.37
XP_050047272.1_T-box	TTCACACCTARGTGTGAA	256	254	257	213	257	213	245	21.37
XP_050051269.1_zf-C2H2,zf-C2H2,zf-C2H2,zf-C2H2,zf-C2H2	AACCACCTGTTR	225	236	213	257	257	213	232.75	18.7
XP_050031162.1_HLH	AMCATATGKT	226	250	240	258	258	226	243.5	13.8
XP_050034033.1_Homeobox	GNRGRBTTAATGGSYTHGK	258	34	128	248	258	34	167	106.54
XP_050027642.1_CSD	TCGTGTAGGTCGGTGGK	257	256	258	207	258	207	244.5	25.01
XP_050044481.1_zf-C2H2,zf-C2H2,zf-C2H2,zf-C2H2,zf-C2H2	VGACCCCCTGCTGTGM	243	259	247	219	259	219	242	16.77
XP_050026652.1_Runt	CWAACCACAAAAACCACGAAH	260	258	260	260	260	258	259.5	1
XP_054922164.1_Runt	CWAACCACAAAAACCACGAAH	259	257	259	261	261	257	259	1.63
XP_050045768.1_HLH	RVCATATGTCRCSBTATTT	261	260	261	259	261	259	260.25	0.96
XP_050047284.1_zf-C4	AWNTAGGTCASTAGGTCA	246	261	241	216	261	216	241	18.71

## Sheet: ratio
motif name	consensus	promoters_2000_symbols_adult_synganglion_male_fed_vs_unfed_sig_lfc2_down	promoters_2000_symbols_adult_synganglion_male_fed_vs_unfed_sig_lfc2_up	promoters_500_symbols_adult_synganglion_male_fed_vs_unfed_sig_lfc2_up	promoters_500_symbols_adult_synganglion_male_fed_vs_unfed_sig_lfc2_down	max	sd
XP_054918796.1_Homeobox	NNNWRATTRN	1	1	0.8752	0.8816	1	0.0703
XP_054921515.1_CUT,CUT,CUT,Homeobox	TTRAAC	1	0.9713	0.5718	0.6053	1	0.23
XP_054933393.1_ARID	NDATHAAAN	1	0.9975	0.809	0.7895	1	0.1155
XP_050043990.1_T-box	NYVACACSTN	1	1	0.799	0.8684	1	0.1001
XP_050049369.1_ARID	NNNAWATTNN	1	0.9975	0.9089	0.9211	1	0.0486
XP_050043140.1_Forkhead	VNMAACANN	1	0.9988	0.9463	0.9079	1	0.0446
XP_054928247.1_HPD	NNBAAGAHRN	1	0.9988	0.8315	0.8026	1	0.1059
XP_050044275.1_HMG_box	ATTGTNNNN	1	1	0.9164	0.9079	1	0.0508
XP_050049190.1_Homeobox	WAACA	1	0.9988	0.9725	0.9342	1	0.0308
XP_050049266.1_Homeobox	WAACA	1	0.9988	0.9725	0.9342	1	0.0308
XP_050031029.1_AT_hook,AT_hook,AT_hook	NNRDWAAT	1	0.9988	0.9788	0.9868	1	0.0101
XP_050034781.2_Homeobox	BTAAWTGN	1	0.9975	0.804	0.8553	1	0.0999
XP_050035425.1_Homeobox	NTAATBGNB	0.9737	0.995	0.7216	0.6711	0.995	0.1678
XP_050022924.1_Homeobox	NTAATTGN	0.9737	0.9875	0.6317	0.7105	0.9875	0.1817
XP_050029892.1_Forkhead	GTAAACA	0.9868	0.9875	0.6854	0.7368	0.9875	0.1608
XP_050049083.1_Homeobox	NTAAYGAB	0.9737	0.9875	0.6604	0.5658	0.9875	0.2157
XP_050033968.1_HLH	VCACGTGGN	0.9868	0.9825	0.6954	0.5921	0.9868	0.2013
XP_054918881.1_TCR,TCR	NDWTTYAAAH	0.9868	0.9576	0.5331	0.5395	0.9868	0.252
XP_050049570.1_bZIP_1	TKDYGCAAYN	0.9868	0.9863	0.7116	0.7368	0.9868	0.1518
XP_050031701.1_HLH	VCACGTGGN	0.9868	0.9825	0.6954	0.5921	0.9868	0.2013
XP_050031698.1_HLH	VCACGTGGN	0.9868	0.9825	0.6954	0.5921	0.9868	0.2013
XP_054928463.1_HLH	VCACGTGGN	0.9868	0.9825	0.6954	0.5921	0.9868	0.2013
XP_050050601.2_HLH	VCACGTGGN	0.9868	0.9825	0.6954	0.5921	0.9868	0.2013
XP_050030931.1_Homeobox	TGACAG	0.9737	0.9813	0.6292	0.6579	0.9813	0.1932
XP_050035940.2_Homeobox	NTAATTGV	0.9605	0.98	0.5705	0.5789	0.98	0.2285
XP_050049689.1_Homeobox	TTAAYGAD	0.9605	0.9763	0.6092	0.5658	0.9763	0.2207
XP_050037453.1_Homeobox	GTBAAGTGB	0.9737	0.9351	0.5094	0.5263	0.9737	0.2526
XP_050047227.1_Homeobox	WTAAYGAB	0.9605	0.9688	0.5418	0.4605	0.9688	0.2697
XP_050034041.1_Homeobox	BTAATKRC	0.9605	0.9675	0.5181	0.5	0.9675	0.2628
XP_050024926.1_HLH	NCACGTGNN	0.9342	0.9438	0.588	0.5132	0.9438	0.2263
XP_050034042.1_Homeobox	NNNNAKTAATYNNNNN	0.9079	0.9426	0.4732	0.4605	0.9426	0.2651
XP_054926743.1_HLH	VCAGGTGBN	0.8816	0.9376	0.5718	0.5263	0.9376	0.2102
XP_050049439.1_Homeobox	TTAATKAC	0.9342	0.9176	0.3895	0.4211	0.9342	0.3009
XP_050043975.1_Homeobox	NTAATTAG	0.9342	0.9189	0.432	0.4211	0.9342	0.2888
XP_050043608.2_Homeobox	YTAATTRR	0.9342	0.9151	0.4157	0.4211	0.9342	0.2924
XP_050034044.1_Homeobox	GTAATGAC	0.9079	0.9301	0.4182	0.3684	0.9301	0.3043
XP_050035959.1_Ets	NRCCGGAART	0.8816	0.9263	0.5194	0.4605	0.9263	0.2409
XP_054918786.1_Homeobox	NNNTAATTAR	0.8947	0.9251	0.4057	0.3158	0.9251	0.3194
XP_050044744.1_Homeobox	YTAAGTGC	0.9079	0.9238	0.432	0.4474	0.9238	0.2751
XP_054919848.1_Homeobox	HTAACGAS	0.9211	0.9114	0.4407	0.3816	0.9211	0.2926
XP_050036714.1_Homeobox	VCGTATCRYN	0.9211	0.9001	0.4557	0.4605	0.9211	0.2614
XP_054927170.1_Pou,Homeobox	NYATAATTAN	0.9211	0.9189	0.4357	0.3816	0.9211	0.2961
XP_050049548.1_bZIP_1	RTKDCGCAAT	0.9211	0.829	0.3471	0.3553	0.9211	0.3048
XP_050041887.1_DM	TGTAWCWWWT	0.9211	0.8639	0.3408	0.4211	0.9211	0.2981
XP_054919827.1_Homeobox	CTAAACGG	0.9211	0.8489	0.372	0.4211	0.9211	0.2843
XP_050033586.1_Homeobox	NTAAYGAB	0.8816	0.9126	0.4132	0.2895	0.9126	0.3194
XP_050040349.1_HLH	AHCAGCTGG	0.8947	0.9114	0.4744	0.4474	0.9114	0.2556
XP_050052649.1_PAX	CANTSAWGCG	0.8816	0.9089	0.4831	0.4868	0.9089	0.2372
XP_050035997.1_Ets	NACCGGAARY	0.9079	0.9014	0.4644	0.4474	0.9079	0.2592
XP_054926940.1_Homeobox	HTAATGAB	0.9079	0.8814	0.3758	0.2632	0.9079	0.3354
XP_050038911.2_Homeobox	HTAAYGAB	0.8816	0.8976	0.392	0.3026	0.8976	0.3153
XP_050037020.1_Homeobox	TGAYAC	0.8947	0.8714	0.422	0.4605	0.8947	0.2557
XP_054927269.1_HLH	NCACGTGMHH	0.8421	0.8914	0.5119	0.4342	0.8914	0.2304
XP_050046295.1_Homeobox	YTAATTA	0.8816	0.8452	0.2996	0.2763	0.8816	0.3327
XP_050025628.1_HLH	SSCACGYGHC	0.7763	0.8689	0.5094	0.3816	0.8689	0.2271
XP_050052784.1_HLH	SSCACGYGHC	0.7763	0.8689	0.5094	0.3816	0.8689	0.2271
XP_050048522.1_HLH	SSCACGYGHC	0.7763	0.8689	0.5094	0.3816	0.8689	0.2271
XP_050034039.1_Homeobox	NTAACGAC	0.8553	0.8614	0.3733	0.3289	0.8614	0.2934
XP_054926787.1_Homeobox	NTAACGAC	0.8553	0.8614	0.3733	0.3289	0.8614	0.2934
XP_050024427.1_Homeobox	CTAATTAY	0.8553	0.834	0.2984	0.2632	0.8553	0.326
XP_054927866.1_Homeobox	HTAATCCB	0.8289	0.8552	0.3371	0.3026	0.8552	0.302
XP_050048722.1_Homeobox	STAATTRS	0.8421	0.8527	0.3346	0.3289	0.8527	0.2978
XP_054929591.1_HLH	MCACGTG	0.75	0.8352	0.3958	0.2763	0.8352	0.2703
XP_054929710.1_zf-C4	AGGTCA	0.7895	0.8352	0.3383	0.3947	0.8352	0.2591
XP_050050376.1_Homeobox	TTAATTAG	0.8289	0.7079	0.236	0.1711	0.8289	0.3309
XP_050041440.1_Homeobox	NYTAATTAR	0.8289	0.7815	0.2797	0.2237	0.8289	0.321
XP_050052000.1_Homeobox	TGTCAAAN	0.8289	0.774	0.2934	0.3421	0.8289	0.2809
XP_050026421.1_Forkhead	TCRTAAACA	0.8289	0.8165	0.3383	0.25	0.8289	0.3073
XP_050027173.1_GATA,GATA	VWGATAAGR	0.7763	0.8215	0.3933	0.2763	0.8215	0.2728
XP_050027719.2_GATA,GATA	VWGATAAGR	0.7763	0.8215	0.3933	0.2763	0.8215	0.2728
XP_050027721.1_GATA,GATA	VWGATAAGR	0.7763	0.8215	0.3933	0.2763	0.8215	0.2728
XP_050028791.1_Homeobox	TTAATTAS	0.8026	0.7753	0.2622	0.2632	0.8026	0.304
XP_050031863.1_Forkhead	GTAAACAA	0.8026	0.6916	0.2659	0.2105	0.8026	0.2981
XP_054927575.1_Homeobox	NDYGATACGY	0.6974	0.799	0.3196	0.3289	0.799	0.2483
XP_050045295.1_zf-C4	NRAGGTCAN	0.7368	0.7853	0.2884	0.3289	0.7853	0.2625
XP_054929576.1_HLH	ATCACGYGA	0.6974	0.7803	0.3471	0.3158	0.7803	0.238
XP_050035475.2_Homeobox	CTAATTRS	0.7763	0.7653	0.2584	0.25	0.7763	0.2983
XP_054933271.1_Homeobox	TTAATTAR	0.7763	0.7453	0.2497	0.1974	0.7763	0.3112
XP_050022915.1_Homeobox	YTAATCCNN	0.7237	0.7566	0.2522	0.2368	0.7566	0.2865
XP_050028232.1_HLH	TCACGTG	0.6579	0.7553	0.3558	0.25	0.7553	0.2404
XP_054926440.1_RFX_DNA_binding	CGTTGCTAB	0.7368	0.7403	0.3258	0.25	0.7403	0.262
XP_054920691.1_DM	TAATKTATWA	0.7105	0.7253	0.2372	0.2632	0.7253	0.2703
XP_050045299.1_Forkhead	TGTTTACATA	0.7237	0.6742	0.2397	0.2895	0.7237	0.2524
XP_050033342.1_zf-C4	SAGGTCAN	0.7105	0.7179	0.2385	0.3158	0.7179	0.2543
XP_050033754.1_E2F_TDP	NGCGCGCGCN	0.7105	0.6542	0.377	0.3684	0.7105	0.1803
XP_050025717.1_CSD	GATGGWACR	0.7105	0.6579	0.201	0.2895	0.7105	0.2569
XP_050039111.2_CSD	GATGGWACR	0.7105	0.6579	0.201	0.2895	0.7105	0.2569
XP_050036341.1_bZIP_1	GATGACGY	0.7105	0.6929	0.2722	0.3026	0.7105	0.2396
XP_050039468.1_Homeobox	ATTAATTA	0.6711	0.6991	0.2247	0.1974	0.6991	0.2742
XP_050024462.1_Homeobox	NYTAATTARN	0.6842	0.6017	0.1748	0.0921	0.6842	0.298
XP_050041891.1_DM	WTGTATCWAW	0.6711	0.6804	0.2085	0.3158	0.6804	0.2428
XP_054924594.1_zf-C4	NAGGTCAH	0.6711	0.6754	0.221	0.2763	0.6754	0.2462
XP_050030905.1_HLH	DMCATATGKH	0.6579	0.6617	0.2522	0.1974	0.6617	0.2521
XP_050024187.1_HLH	DMCATATGKH	0.6579	0.6617	0.2522	0.1974	0.6617	0.2521
XP_050030448.1_Homeobox	SSTAATTACS	0.6579	0.5668	0.1386	0.1184	0.6579	0.2819
XP_050047222.1_zf-C2H2,zf-C2H2,zf-C2H2,zf-C2H2,zf-C2H2	CACCTGT	0.5658	0.6255	0.2335	0.1974	0.6255	0.2213
XP_050025804.1_HLH	GCACGTGTC	0.5	0.6217	0.2971	0.1842	0.6217	0.1969
XP_050048826.1_Forkhead	GTAAACAA	0.6053	0.4682	0.1573	0.1053	0.6053	0.2416
XP_054924690.1_HLH	RMCACGTGCC	0.5	0.6005	0.2747	0.1447	0.6005	0.2077
XP_050048726.1_Homeobox	GCTAATTANN	0.5921	0.5006	0.1436	0.0921	0.5921	0.2511
XP_050049089.1_Homeobox	SSTAATTAGB	0.5921	0.563	0.1685	0.1711	0.5921	0.2357
XP_050038614.1_RFX_DNA_binding	CKGTTGCCAGG	0.5921	0.5218	0.1923	0.1316	0.5921	0.2312
XP_050052046.1_HLH	RCCACCTGK	0.4868	0.5918	0.226	0.1447	0.5918	0.2114
XP_050051155.1_zf-C4	AAGGTCAH	0.3947	0.5581	0.1698	0.1184	0.5581	0.2042
XP_054919254.1_zf-C4	AAGGTCA	0.5526	0.5556	0.1511	0.1316	0.5556	0.2384
XP_054933935.1_Homeobox	CTAATCCC	0.5526	0.4782	0.1311	0.0921	0.5526	0.2356
XP_050048415.1_HLH	RGCAGCTGCH	0.5526	0.5231	0.2047	0.2105	0.5526	0.1911
XP_050047835.1_Forkhead	RTAAACAAACAH	0.5263	0.5481	0.1823	0.2105	0.5481	0.1973
XP_050048882.1_Homeobox	GCTAATTAC	0.5395	0.5343	0.1673	0.0921	0.5395	0.2371
XP_050044963.2_zf-C4	GAGATCAA	0.4868	0.5393	0.1798	0.1579	0.5393	0.2001
XP_050034046.1_Homeobox	TTAATTAG	0.5263	0.4744	0.1336	0.0789	0.5263	0.2296
XP_054917575.1_Homeobox	CTCAACGAS	0.4605	0.5181	0.181	0.1842	0.5181	0.1786
XP_054927227.1_HMG_box	WNTGCTGACT	0.5	0.4719	0.1423	0.1184	0.5	0.2059
XP_050022475.1_Homeobox	CTAATCCS	0.5	0.4482	0.1236	0.0789	0.5	0.2171
XP_050023582.1_Forkhead	VYTAYRTAAACA	0.5	0.3546	0.0949	0.1053	0.5	0.1981
XP_050047216.1_Forkhead	YAWATAAACAAHB	0.4737	0.3346	0.0999	0.0921	0.4737	0.1868
XP_050051919.2_HLH	ACCATATGKY	0.4737	0.427	0.1373	0.0921	0.4737	0.1956
XP_050049673.1_zf-C4	CAAGGTCAT	0.3421	0.4719	0.1486	0.1316	0.4719	0.1631
XP_050043507.1_HLH	MACATATGGN	0.4605	0.3458	0.0974	0.1316	0.4605	0.1737
XP_054921563.1_HLH	NWGCACGTGAYN	0.4474	0.4594	0.1748	0.1711	0.4594	0.162
XP_054921568.1_HLH	NWGCACGTGAYN	0.4474	0.4594	0.1748	0.1711	0.4594	0.162
XP_050049216.1_zf-C4	BAAAGGTCAN	0.3816	0.4594	0.1386	0.1053	0.4594	0.1758
XP_050025651.1_HLH	NWGCACGTGAYN	0.4474	0.4594	0.1748	0.1711	0.4594	0.162
XP_050034410.1_HLH	NATCACGTGRN	0.3289	0.4457	0.186	0.0921	0.4457	0.1558
XP_050044003.1_T-box	AGGTGTGA	0.4342	0.3483	0.1074	0.1184	0.4342	0.1645
XP_054932107.1_T-box	AGGTGTGA	0.4342	0.3483	0.1074	0.1184	0.4342	0.1645
XP_050023625.1_bZIP_1	ATGACTCAH	0.3947	0.4095	0.1261	0.1316	0.4095	0.1579
XP_050026768.1_zf-C2H2,zf-C2H2,zf-C2H2,zf-C2H2,zf-C2H2	TGCTACTGTD	0.3553	0.397	0.1024	0.0921	0.397	0.162
XP_050026769.1_zf-C2H2,zf-C2H2,zf-C2H2,zf-C2H2,zf-C2H2	TGCTACTGTD	0.3553	0.397	0.1024	0.0921	0.397	0.162
XP_050044800.1_SRF-TF	CYAWATWTGG	0.3947	0.3483	0.1011	0.0658	0.3947	0.168
XP_050045237.1_zf-C4	RAGGTCAT	0.3947	0.3271	0.0774	0.0789	0.3947	0.1656
XP_050042754.1_HLH	GTRACAGCTG	0.3816	0.3583	0.1074	0.1184	0.3816	0.1488
XP_050039946.1_Homeobox	CGTCGTAAAYSB	0.3816	0.3458	0.0924	0.1316	0.3816	0.1469
XP_050034652.2_Ets	GACCGGAAGTR	0.3158	0.377	0.1386	0.1316	0.377	0.1246
XP_054933970.1_HLH	RGCAGCTGCY	0.3553	0.3333	0.1286	0.0921	0.3553	0.1362
XP_054921277.1_HLH	RGCAGCTGCY	0.3553	0.3333	0.1286	0.0921	0.3553	0.1362
XP_050025009.1_HLH	RGCAGCTGCY	0.3553	0.3333	0.1286	0.0921	0.3553	0.1362
XP_054917090.1_HLH	RGCAGCTGCY	0.3553	0.3333	0.1286	0.0921	0.3553	0.1362
XP_050048445.1_HLH	RGCAGCTGCY	0.3553	0.3333	0.1286	0.0921	0.3553	0.1362
XP_050048254.1_bZIP_1	ACACGTGGC	0.3026	0.3458	0.1436	0.1184	0.3458	0.1134
XP_054922906.1_zf-C4	TGAGGTCAATNN	0.3289	0.3371	0.0787	0.1184	0.3371	0.1364
XP_050050374.1_zf-C4	TCAAGGTCAH	0.25	0.3308	0.0774	0.0658	0.3308	0.1306
XP_050052832.1_HLH	RACATATGGN	0.3158	0.3221	0.0861	0.0658	0.3221	0.1406
XP_050041780.2_bZIP_1,bZIP_1	RTTACGTAAY	0.25	0.3196	0.0936	0.0921	0.3196	0.1144
XP_050036389.1_HLH	ACCAYCTGTT	0.3158	0.2772	0.0749	0.0526	0.3158	0.1356
XP_050041853.1_zf-C2H2,zf-C2H2,zf-C2H2	VRCCMCGCCCN	0.2237	0.3034	0.1024	0.0789	0.3034	0.1054
XP_050023735.1_zf-C2H2,zf-C2H2,zf-C2H2	VRCCMCGCCCN	0.2237	0.3034	0.1024	0.0789	0.3034	0.1054
XP_050030636.1_Ets	VACCGGAAGTN	0.3026	0.2697	0.0886	0.0658	0.3026	0.1217
XP_050047836.1_Forkhead	TWDAYATAAACAWRAW	0.2895	0.206	0.0524	0.0789	0.2895	0.1111
XP_050036374.1_Homeobox	NTAATBNVATTAN	0.2895	0.2622	0.0662	0.0789	0.2895	0.118
XP_050034501.1_Ets	RACCGGAAGTN	0.25	0.2834	0.0886	0.0395	0.2834	0.1195
XP_054922558.1_zf-C2H2,zf-C2H2,zf-C2H2,zf-C2H2,zf-C2H2	WTCACTTTCACTT	0.2763	0.1223	0.0337	0.0526	0.2763	0.1102
XP_050049969.1_Homeobox	CGTTAATTGCT	0.2763	0.2135	0.0474	0.0395	0.2763	0.1191
XP_054922647.1_HLH	TGCGTGAC	0.2237	0.2734	0.0861	0.1053	0.2734	0.0909
XP_050031496.1_Myb_DNA-binding	TGAATCCATYN	0.25	0.2335	0.0587	0.0658	0.25	0.1039
XP_050031369.1_Myb_DNA-binding	TGAATCCATYN	0.25	0.2335	0.0587	0.0658	0.25	0.1039
XP_050033548.1_zf-C2H2,zf-C2H2,zf-C2H2,zf-C2H2,zf-C2H2	NGACCACCCAN	0.1316	0.2434	0.0662	0.0395	0.2434	0.0908
XP_054919104.1_Homeobox	TAATTRSATTA	0.1974	0.2385	0.0587	0.0526	0.2385	0.0952
XP_054933538.1_E2F_TDP	SSGCGGGAAVN	0.2368	0.236	0.0849	0.1053	0.2368	0.082
XP_050039229.1_HLH	AACACCTGCR	0.1447	0.2335	0.0687	0.0263	0.2335	0.0911
XP_050026730.1_bZIP_1	GTKACGTCAT	0.1974	0.2322	0.0762	0.0921	0.2322	0.077
XP_054922902.1_zf-C4	AAAAGTCAAM	0.1447	0.2247	0.0424	0.0395	0.2247	0.0892
XP_050022755.1_Homeobox	AWTTTAATTAA	0.2237	0.2147	0.0599	0.0263	0.2237	0.1027
XP_054927105.1_HLH	CACGTGACC	0.1842	0.2085	0.0799	0.0526	0.2085	0.0766
XP_050025649.1_zf-C2H2,zf-C2H2,zf-C2H2,zf-C2H2,zf-C2H2,zf-C2H2,zf-C2H2,zf-C2H2,zf-C2H2	TCCCCTGGGG	0.1447	0.2035	0.04	0	0.2035	0.0936
XP_050042938.1_T-box	KNAGGTGTGAAW	0.1974	0.2022	0.0599	0.0263	0.2022	0.0915
XP_050046825.1_zf-C2H2,zf-C2H2,zf-C2H2	GGCCCCGCCCH	0.1579	0.1923	0.0524	0.0921	0.1923	0.0631
XP_050031191.1_Ets	AASGAGGAAGTR	0.1316	0.186	0.0599	0.0263	0.186	0.0717
XP_050033624.1_Homeobox	TAATTARATTA	0.1711	0.1735	0.0387	0.0395	0.1735	0.0769
XP_050050124.1_zf-C2H2,zf-C2H2,zf-C2H2,zf-C2H2,zf-C2H2	NGCAACAGGTG	0.1579	0.1099	0.0312	0.0526	0.1579	0.0573
XP_050050155.1_zf-C2H2,zf-C2H2,zf-C2H2,zf-C2H2,zf-C2H2	NGCAACAGGTG	0.1579	0.1099	0.0312	0.0526	0.1579	0.0573
XP_050051236.1_Ets	GACCGGAAGTS	0.1579	0.0924	0.035	0	0.1579	0.0692
XP_050043864.1_bZIP_1	RTGACGTCAY	0.1447	0.1448	0.0562	0.0789	0.1448	0.0455
XP_050046919.1_HLH	SCACGTGGSNGSSGS	0.0789	0.1423	0.0537	0	0.1423	0.0591
XP_050044718.1_zf-C2H2,zf-C2H2,zf-C2H2	GCCACGCCCMCY	0.1053	0.1398	0.0362	0.0395	0.1398	0.0509
XP_050049393.1_zf-C2H2,zf-C2H2,zf-C2H2	NHMCGCCCACGCMM	0.1053	0.1386	0.0437	0.0132	0.1386	0.057
XP_050052846.1_HLH	VNGGCACGCGMCAK	0.1316	0.1348	0.0649	0.0132	0.1348	0.0583
XP_050052845.1_HLH	VNGGCACGCGMCAK	0.1316	0.1348	0.0649	0.0132	0.1348	0.0583
XP_050036148.1_HLH	GTACGTGACC	0.1053	0.1336	0.025	0.0395	0.1336	0.052
XP_050028099.1_HLH	GTACGTGACC	0.1053	0.1336	0.025	0.0395	0.1336	0.052
XP_054928208.1_Forkhead	GTAAACAA	0.1316	0.1261	0.0375	0.0526	0.1316	0.0488
XP_050049533.1_zf-C4	DAAACTRGAGCA	0.1316	0.1136	0.0412	0.0526	0.1316	0.0446
XP_050040067.1_zf-C2H2,zf-C2H2,zf-C2H2	GRCCACGCCCA	0.0526	0.1199	0.0312	0.0395	0.1199	0.0404
XP_054932921.1_bZIP_1	GRTGACRTCAYC	0.0658	0.1161	0.0437	0.0526	0.1161	0.0323
XP_050049662.1_zf-C4	GGGGTCACG	0.0658	0.1161	0.0312	0.0132	0.1161	0.0453
XP_050039558.1_zf-C4	GGGGTCACG	0.0658	0.1161	0.0312	0.0132	0.1161	0.0453
XP_050040097.1_Homeobox	TAATTAGATTA	0.0658	0.1136	0.0225	0.0132	0.1136	0.046
XP_050037323.1_HLH	AADTCGTGACT	0.0658	0.1024	0.0225	0.0395	0.1024	0.0348
XP_054932882.1_Homeobox	NTAATTSGATTAS	0.0395	0.1011	0.0262	0.0132	0.1011	0.0389
XP_050036173.1_Forkhead	AAACAATAAYATT	0.0789	0.0986	0.0275	0.0263	0.0986	0.0366
XP_054920411.1_CUT,Homeobox	DTTATTGATTTTT	0.0658	0.0974	0.025	0.0395	0.0974	0.0318
XP_050036805.1_SRF-TF	CCATACATGG	0.0526	0.0936	0.025	0	0.0936	0.0401
XP_054929268.1_bZIP_1	GTTACGTAAC	0.0395	0.0924	0.0275	0.0132	0.0924	0.0345
XP_054924506.1_GCM	WATATGCGGGTHB	0.0921	0.0699	0.015	0.0132	0.0921	0.0397
XP_054932472.1_zf-C4	AAAGTCAMAVTAGM	0.0526	0.0886	0.0225	0.0132	0.0886	0.034
XP_050037291.1_zf-C2H2,zf-C2H2,zf-C2H2,zf-C2H2	GGCGGCCATTTTGD	0.0789	0.0499	0.0125	0.0263	0.0789	0.0291
XP_050025287.2_PAX,Homeobox	TAATTGATTA	0.0395	0.0774	0.0175	0.0132	0.0774	0.0294
XP_050026260.1_Myb_DNA-binding,Myb_DNA-binding	GATTTAACATAA	0.0395	0.0737	0.0175	0	0.0737	0.0318
XP_050046291.1_zf-C2H2,zf-C2H2,zf-C2H2	MTCACGCCCMCC	0.0526	0.0724	0.025	0.0132	0.0724	0.0268
XP_054929792.1_Pou,Homeobox	ATGCATAATTRAT	0.0526	0.0674	0.0112	0	0.0674	0.0323
XP_050036210.2_PAX	RTCATGCGTGACG	0.0526	0.0662	0.0237	0.0132	0.0662	0.0247
XP_050039264.1_HLH	GTCACGTGAC	0.0658	0.04	0.0187	0.0395	0.0658	0.0193
XP_050044836.1_zf-C2H2,zf-C2H2,zf-C2H2	NGCCACGCCCCCC	0.0263	0.0574	0.0087	0	0.0574	0.0253
XP_050033143.1_LAG1-DNAbind	MGKTTCCCACAVT	0.0526	0.0499	0.0125	0.0132	0.0526	0.0222
XP_050026004.1_zf-C2H2,zf-C2H2,zf-C2H2	GCCACGCCCCCH	0.0132	0.0487	0.0087	0	0.0487	0.0214
XP_050044939.1_Forkhead	CGAAGRACCK	0.0132	0.0462	0.01	0	0.0462	0.02
XP_050031162.1_HLH	AMCATATGKT	0.0263	0.0449	0.0012	0	0.0449	0.0216
XP_050043065.1_HLH	AACAGCTGACRC	0.0263	0.0424	0.015	0.0132	0.0424	0.0134
XP_050043517.1_HLH	AACAGCTGACRC	0.0263	0.0424	0.015	0.0132	0.0424	0.0134
XP_050048539.1_E2F_TDP	WAATGGCGCCAAAA	0.0263	0.04	0.0125	0	0.04	0.0173
XP_054922521.1_Pou,Homeobox	TAATKAGNTGNTAATKA	0.0395	0.0125	0.0062	0.0132	0.0395	0.0148
XP_050045880.1_zf-C2H2,zf-C2H2,zf-C2H2	TWRGCCCCGCCCMCH	0.0395	0.0262	0.0075	0.0263	0.0395	0.0132
XP_050040280.1_zf-C2H2,zf-C2H2,zf-C2H2	MVDGCCACACCCAYH	0.0263	0.0387	0.005	0.0132	0.0387	0.0148
XP_050040940.1_Ets	AAACCGGAAGTA	0.0263	0.0387	0.0212	0	0.0387	0.0161
XP_050051269.1_zf-C2H2,zf-C2H2,zf-C2H2,zf-C2H2,zf-C2H2	AACCACCTGTTR	0.0132	0.0387	0.0075	0	0.0387	0.0168
XP_054930254.1_PAX,Homeobox	TCACGCHTCACYGCACN	0.0132	0.03	0.0137	0	0.03	0.0123
XP_050040430.1_PAX,Homeobox	TCACGCHTCACYGCACN	0.0132	0.03	0.0137	0	0.03	0.0123
XP_050050367.1_Homeobox	TAATTGNWNNNNNNNCAATTR	0.0263	0.0287	0.0012	0	0.0287	0.0156
XP_050042673.1_Pou,Homeobox	TAATGAGVBGTAATGA	0.0263	0.0237	0.0012	0.0132	0.0263	0.0114
XP_050044657.2_Homeobox	WTAATTTAATTAW	0.0263	0.0237	0.0037	0.0132	0.0263	0.0104
XP_050049179.1_Homeobox	TACGTGWWWWWWCGCGTW	0.0263	0.0187	0.0062	0	0.0263	0.0119
XP_050036783.1_Homeobox	TGACAGCTGTCA	0.0132	0.0262	0.01	0	0.0262	0.0108
XP_054929691.1_CBFB_NFYA	HCTGATTGGYTAVT	0	0.0212	0.01	0	0.0212	0.0101
XP_050023270.1_MH1	TTGGCANNNTGCCAA	0.0132	0.0187	0.0087	0.0132	0.0187	0.0041
XP_050034033.1_Homeobox	GNRGRBTTAATGGSYTHGK	0	0.0187	0.0025	0	0.0187	0.009
XP_054920776.1_PAX,Homeobox	ASCGTGACKAATYR	0	0.0175	0.0087	0	0.0175	0.0084
XP_054926909.1_Homeobox	TGACAGCTGTCA	0.0132	0.0162	0.0075	0	0.0162	0.0071
XP_050050401.1_Homeobox	CAAGTGCGTG	0.0132	0.015	0.0037	0	0.015	0.0073
XP_050033003.1_HLH	SACCATATGGTS	0	0.0137	0.0012	0	0.0137	0.0067
XP_050050157.1_bZIP_1	WWNTGCTGMGTCAGCANWW	0	0.0137	0.0037	0	0.0137	0.0065
XP_050040731.1_Homeobox,Homeobox	TAATTATGCTAATTA	0.0132	0.0087	0	0	0.0132	0.0066
XP_054933201.1_Homeobox	GYTAATTRRSSYYAATTARC	0.0132	0.0112	0.0012	0	0.0132	0.0068
XP_050052105.2_zf-C2H2,zf-C2H2,zf-C2H2,zf-C2H2,zf-C2H2,zf-C2H2	ATAAATCACAGCAYNC	0.0132	0.01	0.005	0	0.0132	0.0058
XP_054930050.1_HMG_box	NAACAATAACATTGTTN	0.0132	0.0025	0	0	0.0132	0.0063
XP_054929607.1_Ets	HGAAYCCGGAAGTGNKG	0.0132	0.0112	0.0025	0	0.0132	0.0065
XP_050050131.1_zf-C2H2,zf-C2H2,zf-C2H2,zf-C2H2	TMCGCCCACGCAC	0	0.0087	0.0025	0	0.0087	0.0041
XP_054931507.1_RFX_DNA_binding	CGTTGCCATGGCAACG	0	0.0075	0.0062	0	0.0075	0.004
XP_050027698.1_zf-C2H2,zf-C2H2,zf-C2H2,zf-C2H2,zf-C2H2,zf-C2H2	TGATTGCTCTTTT	0	0.0075	0.0025	0	0.0075	0.0035
XP_050024699.1_HLH	GCGACAGCTGTCGC	0	0.005	0.0012	0	0.005	0.0024
XP_050023689.1_RFX_DNA_binding	SGTTGCTAGGCAACS	0	0.005	0.005	0	0.005	0.0029
XP_050039109.1_Ets	ATGATCCGGGACN	0	0.0025	0.0012	0	0.0025	0.0012
XP_050049454.1_zf-C4	DTGGACTTTGGACTY	0	0.0012	0	0	0.0012	0.0006
XP_054919793.1_zf-C2H2,zf-C2H2,zf-C2H2,zf-C2H2	TGCAGTGATTTATT	0	0.0012	0	0	0.0012	0.0006
XP_050052108.1_zf-C2H2,zf-C2H2,zf-C2H2,zf-C2H2	TGCAGTGATTTATT	0	0.0012	0	0	0.0012	0.0006
XP_050032325.1_zf-C2H2,zf-C2H2,zf-C2H2	RCCACGCCCMCSCCACGCCCMC	0	0.0012	0	0	0.0012	0.0006
XP_050048949.1_COE1_DBD	BWATTCCCWWGGGAATWV	0	0.0012	0	0	0.0012	0.0006
XP_050036669.2_zf-C2H2,zf-C2H2,zf-C2H2,zf-C2H2,zf-C2H2	GTGAACGYYDHHVCTACAC	0	0.0012	0	0	0.0012	0.0006
XP_050026401.1_zf-C2H2,zf-C2H2,zf-C2H2,zf-C2H2,zf-C2H2,zf-C2H2	NRGGCCGTGTGCAAAAS	0	0.0012	0	0	0.0012	0.0006
XP_054927033.1_HLH	GGGBMKCAGCTGCGTCCC	0	0.0012	0.0012	0	0.0012	0.0007
XP_050035103.1_HLH	AAAACAGCTGTTTT	0	0.0012	0	0	0.0012	0.0006
XP_050049082.1_zf-C2H2,zf-C2H2,zf-C2H2,zf-C2H2,zf-C2H2	ATTACCATACAAGTGCAV	0	0	0	0	0	0
XP_050044481.1_zf-C2H2,zf-C2H2,zf-C2H2,zf-C2H2,zf-C2H2	VGACCCCCTGCTGTGM	0	0	0	0	0	0
XP_050026652.1_Runt	CWAACCACAAAAACCACGAAH	0	0	0	0	0	0
XP_054922164.1_Runt	CWAACCACAAAAACCACGAAH	0	0	0	0	0	0
XP_054922540.1_GATA,GATA	RMGATAACRNYGTTATCKY	0	0	0	0	0	0
XP_050025895.1_HLH	NKCACGTGMNNNTCACGTGMN	0	0	0	0	0	0
XP_050049516.1_T-box	TTCACACCTARGTGTGAA	0	0	0	0	0	0
XP_050047272.1_T-box	TTCACACCTARGTGTGAA	0	0	0	0	0	0
XP_050027642.1_CSD	TCGTGTAGGTCGGTGGK	0	0	0	0	0	0
XP_050045768.1_HLH	RVCATATGTCRCSBTATTT	0	0	0	0	0	0
XP_050047284.1_zf-C4	AWNTAGGTCASTAGGTCA	0	0	0	0	0	0

## Sheet: all-in-one
motif name	consensus	promoters_2000_symbols_adult_synganglion_male_fed_vs_unfed_sig_lfc2_down_enrichment	promoters_2000_symbols_adult_synganglion_male_fed_vs_unfed_sig_lfc2_up_enrichment	promoters_500_symbols_adult_synganglion_male_fed_vs_unfed_sig_lfc2_up_enrichment	promoters_500_symbols_adult_synganglion_male_fed_vs_unfed_sig_lfc2_down_enrichment	max_enrichment	sd_enrichment	promoters_2000_symbols_adult_synganglion_male_fed_vs_unfed_sig_lfc2_down_-log(p-value)	promoters_2000_symbols_adult_synganglion_male_fed_vs_unfed_sig_lfc2_up_-log(p-value)	promoters_500_symbols_adult_synganglion_male_fed_vs_unfed_sig_lfc2_up_-log(p-value)	promoters_500_symbols_adult_synganglion_male_fed_vs_unfed_sig_lfc2_down_-log(p-value)	max_-log(p-value)	sd_-log(p-value)	promoters_2000_symbols_adult_synganglion_male_fed_vs_unfed_sig_lfc2_down_rank	promoters_2000_symbols_adult_synganglion_male_fed_vs_unfed_sig_lfc2_up_rank	promoters_500_symbols_adult_synganglion_male_fed_vs_unfed_sig_lfc2_up_rank	promoters_500_symbols_adult_synganglion_male_fed_vs_unfed_sig_lfc2_down_rank	max_rank	min_rank	average_rank	sd_rank	promoters_2000_symbols_adult_synganglion_male_fed_vs_unfed_sig_lfc2_down_ratio	promoters_2000_symbols_adult_synganglion_male_fed_vs_unfed_sig_lfc2_up_ratio	promoters_500_symbols_adult_synganglion_male_fed_vs_unfed_sig_lfc2_up_ratio	promoters_500_symbols_adult_synganglion_male_fed_vs_unfed_sig_lfc2_down_ratio	max_ratio	sd_ratio
XP_054930050.1_HMG_box	NAACAATAACATTGTTN	6.6	1.38889	0	0	6.6	3.13759	0.845137	0.360855	0	0	0.845137	0.400362	44	194	242	253	253	44	183.25	96.3029	0.0132	0.0025	0	0	0.0132	0.00629464
XP_050036669.2_zf-C2H2,zf-C2H2,zf-C2H2,zf-C2H2,zf-C2H2	GTGAACGYYDHHVCTACAC	0	6	0	0	6	3	0	0.799102	0	0	0.799102	0.399551	251	134	253	208	253	134	211.5	55.6806	0	0.0012	0	0	0.0012	0.0006
XP_050032325.1_zf-C2H2,zf-C2H2,zf-C2H2	RCCACGCCCMCSCCACGCCCMC	0	6	0	0	6	3	0	0.85252	0	0	0.85252	0.42626	232	127	250	230	250	127	209.75	55.895	0	0.0012	0	0	0.0012	0.0006
XP_050048949.1_COE1_DBD	BWATTCCCWWGGGAATWV	0	6	0	0	6	3	0	0.799102	0	0	0.799102	0.399551	247	133	251	232	251	133	215.75	55.7696	0	0.0012	0	0	0.0012	0.0006
XP_054922521.1_Pou,Homeobox	TAATKAGNTGNTAATKA	2.59868	0.874126	2.48	4.71429	4.71429	1.57538	0.955014	0.147834	1.23166	0.721797	1.23166	0.460664	38	222	60	22	222	22	85.5	92.3237	0.0395	0.0125	0.0062	0.0132	0.0395	0.0147726
XP_050042673.1_Pou,Homeobox	TAATGAGVBGTAATGA	1.36269	1.23438	0.4	4.125	4.125	1.62021	0.364112	0.684448	0.0422438	0.657956	0.684448	0.300664	98	149	221	30	221	30	124.5	80.7155	0.0263	0.0237	0.0012	0.0132	0.0263	0.0114342
XP_050044657.2_Homeobox	WTAATTTAATTAW	1.34184	1.39412	0.948718	3.47368	3.47368	1.14019	0.356339	1.01147	0.222272	0.601498	1.01147	0.34665	100	112	176	36	176	36	106	57.3643	0.0263	0.0237	0.0037	0.0132	0.0263	0.0103667
XP_050023270.1_MH1	TTGGCANNNTGCCAA	0.75	1.08092	2.28947	3.38462	3.38462	1.20373	0.13094	0.381007	1.44229	0.593246	1.44229	0.56922	162	192	41	38	192	38	108.25	80.3342	0.0132	0.0187	0.0087	0.0132	0.0187	0.00409268
XP_054931507.1_RFX_DNA_binding	CGTTGCCATGGCAACG	0	1.82927	3.26316	0	3.26316	1.58232	0	0.925482	1.66813	0	1.66813	0.807768	244	115	32	218	244	32	152.25	97.6196	0	0.0075	0.0062	0	0.0075	0.0039903
XP_054920776.1_PAX,Homeobox	ASCGTGACKAATYR	0	1.15132	3.22222	0	3.22222	1.51946	0	0.472947	2.08983	0	2.08983	0.991482	235	178	17	227	235	17	164.25	101.349	0	0.0175	0.0087	0	0.0175	0.00837317
XP_050039264.1_HLH	GTCACGTGAC	1.92962	1.12994	1.23841	2.94776	2.94776	0.836261	0.928522	0.565451	0.617567	1.08574	1.08574	0.249305	40	159	118	5	159	5	80.5	70.4959	0.0658	0.04	0.0187	0.0395	0.0658	0.0192837
XP_050045880.1_zf-C2H2,zf-C2H2,zf-C2H2	TWRGCCCCGCCCMCH	1.4684	0.963235	0.806452	2.63	2.63	0.825161	0.475118	0.222576	0.124295	0.752198	0.752198	0.281077	70	209	193	17	209	17	122.25	93.6994	0.0395	0.0262	0.0075	0.0263	0.0395	0.0131601
XP_050023689.1_RFX_DNA_binding	SGTTGCTAGGCAACS	0	1.5625	2.5	0	2.5	1.23362	0	0.592812	1.09225	0	1.09225	0.52744	248	155	69	233	248	69	176.25	82.3058	0	0.005	0.005	0	0.005	0.00288675
XP_054926909.1_Homeobox	TGACAGCTGTCA	1.00763	1.20896	2.5	0	2.5	1.02719	0.19882	0.545908	1.42883	0	1.42883	0.631931	136	165	43	239	239	43	145.75	81.0735	0.0132	0.0162	0.0075	0	0.0162	0.00713039
XP_050024699.1_HLH	GCGACAGCTGTCGC	0	2.5	2.4	0	2.5	1.4151	0	1.08096	0.466432	0	1.08096	0.512324	249	106	145	225	249	106	181.25	67.0342	0	0.005	0.0012	0	0.005	0.00236854
XP_050050157.1_bZIP_1	WWNTGCTGMGTCAGCANWW	0	1.98551	2.46667	0	2.46667	1.30016	0	1.54826	0.912018	0	1.54826	0.756228	239	63	82	231	239	63	153.75	94.1962	0	0.0137	0.0037	0	0.0137	0.00647276
XP_050052105.2_zf-C2H2,zf-C2H2,zf-C2H2,zf-C2H2,zf-C2H2,zf-C2H2	ATAAATCACAGCAYNC	1.45055	1.0989	2.38095	0	2.38095	0.983766	0.299663	0.351648	1.02884	0	1.02884	0.43445	110	195	75	246	246	75	156.5	78.0961	0.0132	0.01	0.005	0	0.0132	0.0057859
XP_050034033.1_Homeobox	GNRGRBTTAATGGSYTHGK	0	2.30864	1.92308	0	2.30864	1.23169	0	2.50675	0.551988	0	2.50675	1.19017	258	34	128	248	258	34	167	106.54	0	0.0187	0.0025	0	0.0187	0.00901073
XP_054929691.1_CBFB_NFYA	HCTGATTGGYTAVT	0	1.18436	2.17391	0	2.17391	1.05025	0	0.562846	1.42926	0	1.42926	0.675144	242	161	42	220	242	42	166.25	89.6154	0	0.0212	0.01	0	0.0212	0.0101008
XP_050040940.1_Ets	AAACCGGAAGTA	0.865132	1.23642	2.16327	0	2.16327	0.896242	0.169766	0.856863	2.49632	0	2.49632	1.13898	148	123	8	236	236	8	128.75	93.9623	0.0263	0.0387	0.0212	0	0.0387	0.016137
XP_054927033.1_HLH	GGGBMKCAGCTGCGTCCC	0	1.09091	2	0	2	0.966377	0	0.244378	0.416054	0	0.416054	0.203125	241	206	150	221	241	150	204.5	39.0598	0	0.0012	0.0012	0	0.0012	0.00069282
XP_050050124.1_zf-C2H2,zf-C2H2,zf-C2H2,zf-C2H2,zf-C2H2	NGCAACAGGTG	1.5572	1.07429	1.16854	1.97744	1.97744	0.412285	1.09268	0.586732	0.61279	0.840794	1.09268	0.23575	31	157	121	9	157	9	79.5	70.8308	0.1579	0.1099	0.0312	0.0526	0.1579	0.0572858
XP_050050155.1_zf-C2H2,zf-C2H2,zf-C2H2,zf-C2H2,zf-C2H2	NGCAACAGGTG	1.5572	1.07429	1.16854	1.97744	1.97744	0.412285	1.09268	0.586732	0.61279	0.840794	1.09268	0.23575	32	158	120	10	158	10	80	70.4462	0.1579	0.1099	0.0312	0.0526	0.1579	0.0572858
XP_050036783.1_Homeobox	TGACAGCTGTCA	0.631579	1.23005	1.96078	0	1.96078	0.837431	0.0971517	0.695305	1.23426	0	1.23426	0.574279	173	147	59	242	242	59	155.25	75.6588	0.0132	0.0262	0.01	0	0.0262	0.0108103
XP_050051236.1_Ets	GACCGGAAGTS	1.95663	1.12683	1.341	0	1.95663	0.817	1.7324	0.793456	1.09616	0	1.7324	0.719398	9	136	67	256	256	9	117	106.217	0.1579	0.0924	0.035	0	0.1579	0.0691524
XP_054930254.1_PAX,Homeobox	TCACGCHTCACYGCACN	0.391691	0.854701	1.90278	0	1.90278	0.821622	0.0334407	0.0927219	1.46184	0	1.46184	0.710928	209	234	38	251	251	38	183	98.1937	0.0132	0.03	0.0137	0	0.03	0.0122818
XP_050040430.1_PAX,Homeobox	TCACGCHTCACYGCACN	0.391691	0.854701	1.90278	0	1.90278	0.821622	0.0334407	0.0927219	1.46184	0	1.46184	0.710928	208	233	39	214	233	39	173.5	90.2977	0.0132	0.03	0.0137	0	0.03	0.0122818
XP_054933201.1_Homeobox	GYTAATTRRSSYYAATTARC	1.88571	1.55556	1.33333	0	1.88571	0.827494	0.381528	0.868589	0.278426	0	0.868589	0.362133	91	121	163	247	247	91	155.5	67.7717	0.0132	0.0112	0.0012	0	0.0132	0.00676461
XP_050037323.1_HLH	AADTCGTGACT	0.733556	1.11183	1.0274	1.87204	1.87204	0.485116	0.0850783	0.758712	0.309609	0.664036	0.758712	0.313005	178	141	161	29	178	29	127.25	67.2229	0.0658	0.1024	0.0225	0.0395	0.1024	0.0348037
XP_054922558.1_zf-C2H2,zf-C2H2,zf-C2H2,zf-C2H2,zf-C2H2	WTCACTTTCACTT	1.82859	0.81806	0.873057	1.33165	1.82859	0.470662	2.43769	0.00559371	0.103232	0.451232	2.43769	1.14164	2	249	196	59	249	2	126.5	115.316	0.2763	0.1223	0.0337	0.0526	0.2763	0.110181
XP_050037291.1_zf-C2H2,zf-C2H2,zf-C2H2,zf-C2H2	GGCGGCCATTTTGD	1.7651	1.0943	0.899281	1.74172	1.7651	0.444133	0.902898	0.516376	0.170157	0.496399	0.902898	0.299757	43	170	181	53	181	43	111.75	73.8619	0.0789	0.0499	0.0125	0.0263	0.0789	0.0291017
XP_050043864.1_bZIP_1	RTGACGTCAY	1.08308	1.0306	1.14928	1.75724	1.75724	0.338297	0.359422	0.421917	0.71398	0.897687	0.897687	0.252447	99	188	110	8	188	8	101.25	73.7174	0.1447	0.1448	0.0562	0.0789	0.1448	0.0455247
XP_050046291.1_zf-C2H2,zf-C2H2,zf-C2H2	MTCACGCCCMCC	1.13362	1.47755	1.72414	0.93617	1.72414	0.351281	0.327024	2.57059	1.78929	0.179537	2.57059	1.15875	107	31	20	103	107	20	65.25	46.1474	0.0526	0.0724	0.025	0.0132	0.0724	0.0267656
XP_050049533.1_zf-C4	DAAACTRGAGCA	1.11715	0.994746	1.39189	1.70779	1.70779	0.316921	0.391603	0.271477	1.39713	0.68358	1.39713	0.504715	90	200	45	27	200	27	90.5	77.6595	0.1316	0.1136	0.0412	0.0526	0.1316	0.0445626
XP_054932921.1_bZIP_1	GRTGACRTCAYC	0.61039	1.04783	1.25937	1.63354	1.63354	0.426924	0.0350389	0.476855	0.990191	0.638413	0.990191	0.396331	207	177	79	31	207	31	123.5	82.4035	0.0658	0.1161	0.0437	0.0526	0.1161	0.0323341
XP_054932882.1_Homeobox	NTAATTSGATTAS	0.46091	1.23594	1.61728	0.776471	1.61728	0.508342	0.0162209	1.51048	1.58735	0.138106	1.58735	0.85175	222	67	35	116	222	35	110	81.7598	0.0395	0.1011	0.0262	0.0132	0.1011	0.0389108
XP_050040280.1_zf-C2H2,zf-C2H2,zf-C2H2	MVDGCCACACCCAYH	0.773529	1.12828	0.595238	1.60976	1.60976	0.447412	0.134284	0.557634	0.0435597	0.333191	0.557634	0.228319	157	162	219	71	219	71	152.25	61.0321	0.0263	0.0387	0.005	0.0132	0.0387	0.0148106
XP_050022755.1_Homeobox	AWTTTAATTAA	1.22777	1.2089	1.6059	0.672634	1.6059	0.383807	0.673156	2.35214	2.89414	0.0956316	2.89414	1.33237	52	36	5	140	140	5	58.25	57.8871	0.2237	0.2147	0.0599	0.0263	0.2237	0.102658
XP_054928208.1_Forkhead	GTAAACAA	1.02572	1.03445	1.19808	1.59878	1.59878	0.268326	0.286895	0.426825	0.72918	0.617132	0.72918	0.196732	114	187	109	34	187	34	111	62.498	0.1316	0.1261	0.0375	0.0526	0.1316	0.0488248
XP_050027698.1_zf-C2H2,zf-C2H2,zf-C2H2,zf-C2H2,zf-C2H2,zf-C2H2	TGATTGCTCTTTT	0	1.36364	1.5625	0	1.5625	0.848596	0	0.54808	0.433643	0	0.54808	0.287224	238	164	147	224	238	147	193.25	44.5075	0	0.0075	0.0025	0	0.0075	0.00353553
XP_050048539.1_E2F_TDP	WAATGGCGCCAAAA	1.04365	1.55642	1.43678	0	1.55642	0.707565	0.241033	1.92566	0.777821	0	1.92566	0.857074	123	46	105	243	243	46	129.25	82.6574	0.0263	0.04	0.0125	0	0.04	0.0172779
XP_050049179.1_Homeobox	TACGTGWWWWWWCGCGTW	1.55621	1.07471	1.5122	0	1.55621	0.72392	0.432297	0.371495	0.632767	0	0.632767	0.26417	80	193	116	234	234	80	155.75	70.3059	0.0263	0.0187	0.0062	0	0.0263	0.0118948
XP_050025287.2_PAX,Homeobox	TAATTGATTA	0.662752	1.30964	1.53509	1.12821	1.53509	0.370291	0.076653	1.67985	1.08574	0.227918	1.67985	0.753232	183	53	70	96	183	53	100.5	57.7725	0.0395	0.0774	0.0175	0.0132	0.0774	0.0293545
XP_050046825.1_zf-C2H2,zf-C2H2,zf-C2H2	GGCCCCGCCCH	0.920163	1.09949	0.846527	1.53245	1.53245	0.307464	0.173761	0.961094	0.0545474	0.764793	0.961094	0.442364	143	114	214	15	214	15	121.5	82.4965	0.1579	0.1923	0.0524	0.0921	0.1923	0.0631344
XP_050039109.1_Ets	ATGATCCGGGACN	0	0.806452	1.5	0	1.5	0.723518	0	0.152872	0.315906	0	0.315906	0.150807	245	218	159	217	245	159	209.75	36.2342	0	0.0025	0.0012	0	0.0025	0.00119269
XP_050040067.1_zf-C2H2,zf-C2H2,zf-C2H2	GRCCACGCCCA	0.569264	1.26477	1.15129	1.45756	1.45756	0.38247	0.0321204	1.93695	0.570229	0.469472	1.93695	0.82365	211	45	125	57	211	45	109.5	76.2867	0.0526	0.1199	0.0312	0.0395	0.1199	0.0403728
XP_054920411.1_CUT,Homeobox	DTTATTGATTTTT	0.677652	1.00103	0.856164	1.41071	1.41071	0.312271	0.0594549	0.287329	0.104014	0.445152	0.445152	0.17738	195	198	195	60	198	60	162	68.0147	0.0658	0.0974	0.025	0.0395	0.0974	0.031832
XP_050044836.1_zf-C2H2,zf-C2H2,zf-C2H2	NGCCACGCCCCCC	0.65099	1.40342	0.685039	0	1.40342	0.573442	0.0874669	1.79407	0.0549383	0	1.79407	0.874046	176	50	212	244	244	50	170.5	85	0.0263	0.0574	0.0087	0	0.0574	0.0253489
XP_054922906.1_zf-C4	TGAGGTCAATNN	1.07836	1.07254	0.907728	1.40284	1.40284	0.207331	0.4369	1.0371	0.0937642	0.721363	1.0371	0.402322	79	108	199	24	199	24	102.5	73.1596	0.3289	0.3371	0.0787	0.1184	0.3371	0.136368
XP_050026260.1_Myb_DNA-binding,Myb_DNA-binding	GATTTAACATAA	0.603053	1.16799	1.4	0	1.4	0.625565	0.054808	0.892041	0.863377	0	0.892041	0.491573	198	119	91	249	249	91	164.25	72.4218	0.0395	0.0737	0.0175	0	0.0737	0.0317677
XP_050026730.1_bZIP_1	GTKACGTCAT	0.885599	0.994007	1.06128	1.39334	1.39334	0.218837	0.12816	0.2591	0.472078	0.626687	0.626687	0.221423	163	203	143	33	203	33	135.5	72.7438	0.1974	0.2322	0.0762	0.0921	0.2322	0.077031
XP_050039946.1_Homeobox	CGTCGTAAAYSB	1.24951	1.10869	0.925852	1.38526	1.38526	0.196636	1.01885	1.6399	0.113264	0.737866	1.6399	0.633716	37	54	194	19	194	19	76	79.9542	0.3816	0.3458	0.0924	0.1316	0.3816	0.146926
XP_050023582.1_Forkhead	VYTAYRTAAACA	1.38083	0.995788	0.992678	1.04257	1.38083	0.186643	2.01904	0.259534	0.264225	0.295798	2.01904	0.873076	5	202	165	77	202	5	112.25	88.6618	0.5	0.3546	0.0949	0.1053	0.5	0.198061
XP_050036374.1_Homeobox	NTAATBNVATTAN	1.15064	1.0689	1.21691	1.37696	1.37696	0.130613	0.583257	0.837754	1.06055	0.568926	1.06055	0.233877	57	130	73	43	130	43	75.75	38.187	0.2895	0.2622	0.0662	0.0789	0.2895	0.118017
XP_050043507.1_HLH	MACATATGGN	1.27562	0.967002	1.07387	1.3737	1.3737	0.185358	1.32286	0.116043	0.565017	0.721363	1.32286	0.498746	20	231	126	23	231	20	100	100.276	0.4605	0.3458	0.0974	0.1316	0.4605	0.173668
XP_054932472.1_zf-C4	AAAGTCAMAVTAGM	0.739803	1.25318	1.37195	0.795181	1.37195	0.319213	0.0984546	1.48616	0.932865	0.143057	1.48616	0.668195	171	69	80	114	171	69	108.5	45.8585	0.0526	0.0886	0.0225	0.0132	0.0886	0.0340285
XP_054933538.1_E2F_TDP	SSGCGGGAAVN	1.15063	1.12434	1.05993	1.36223	1.36223	0.130964	0.534617	1.37845	0.485107	0.633636	1.37845	0.418248	61	78	140	32	140	32	77.75	45.639	0.2368	0.236	0.0849	0.1053	0.2368	0.0820042
XP_050040097.1_Homeobox	TAATTAGATTA	0.747727	1.34757	1.33929	0.758621	1.34757	0.34083	0.0919836	2.5593	0.864246	0.13233	2.5593	1.15415	174	32	90	118	174	32	103.5	59.0903	0.0658	0.1136	0.0225	0.0132	0.1136	0.0460003
XP_050039111.2_CSD	GATGGWACR	1.13644	1.04329	0.915301	1.34526	1.34526	0.181112	1.11614	1.22254	0.0437769	1.10224	1.22254	0.554209	30	92	217	4	217	4	85.75	94.968	0.7105	0.6579	0.201	0.2895	0.7105	0.256889
XP_050025717.1_CSD	GATGGWACR	1.13644	1.04329	0.915301	1.34526	1.34526	0.181112	1.11614	1.22254	0.0437769	1.10224	1.22254	0.554209	29	93	218	3	218	3	85.75	95.9353	0.7105	0.6579	0.201	0.2895	0.7105	0.256889
XP_050047216.1_Forkhead	YAWATAAACAAHB	1.34041	0.957916	1.0966	0.946557	1.34041	0.183199	1.6868	0.0885092	0.673591	0.20946	1.6868	0.726638	11	237	113	98	237	11	114.75	93.082	0.4737	0.3346	0.0999	0.0921	0.4737	0.186781
XP_050049969.1_Homeobox	CGTTAATTGCT	1.33672	1.05798	1.00211	0.796371	1.33672	0.222772	1.04231	0.657088	0.285722	0.134979	1.04231	0.405925	34	151	162	117	162	34	116	57.9252	0.2763	0.2135	0.0474	0.0395	0.2763	0.119143
XP_050048254.1_bZIP_1	ACACGTGGC	1.00232	1.08606	1.33086	1.22822	1.33086	0.146246	0.269523	1.2651	2.92584	0.508125	2.92584	1.20002	116	84	4	51	116	4	63.75	47.8635	0.3026	0.3458	0.1436	0.1184	0.3458	0.113397
XP_050031191.1_Ets	AASGAGGAAGTR	0.776401	1.08772	1.32522	0.588367	1.32522	0.326878	0.0703123	0.845571	1.48051	0.066143	1.48051	0.683178	187	129	36	160	187	36	128	65.7521	0.1316	0.186	0.0599	0.0263	0.186	0.0717185
XP_050048726.1_Homeobox	GCTAATTANN	1.31636	1.12672	1.21181	0.750611	1.31636	0.246368	2.05074	3.05439	1.71329	0.0763924	3.05439	1.23712	4	21	27	151	151	4	50.75	67.5395	0.5921	0.5006	0.1436	0.0921	0.5921	0.251081
XP_054917090.1_HLH	RGCAGCTGCY	1.07083	1.01833	1.30824	0.889855	1.30824	0.174993	0.428345	0.430299	2.44986	0.165683	2.44986	1.06151	85	186	9	108	186	9	97	72.8697	0.3553	0.3333	0.1286	0.0921	0.3553	0.136187
XP_050025009.1_HLH	RGCAGCTGCY	1.07083	1.01833	1.30824	0.889855	1.30824	0.174993	0.428345	0.430299	2.44986	0.165683	2.44986	1.06151	84	185	10	106	185	10	96.25	72.0203	0.3553	0.3333	0.1286	0.0921	0.3553	0.136187
XP_050048445.1_HLH	RGCAGCTGCY	1.07083	1.01833	1.30824	0.889855	1.30824	0.174993	0.428345	0.430299	2.44986	0.165683	2.44986	1.06151	83	182	11	109	182	11	96.25	70.6134	0.3553	0.3333	0.1286	0.0921	0.3553	0.136187
XP_054933970.1_HLH	RGCAGCTGCY	1.07083	1.01833	1.30824	0.889855	1.30824	0.174993	0.428345	0.430299	2.44986	0.165683	2.44986	1.06151	81	183	12	105	183	12	95.25	70.5425	0.3553	0.3333	0.1286	0.0921	0.3553	0.136187
XP_054921277.1_HLH	RGCAGCTGCY	1.07083	1.01833	1.30824	0.889855	1.30824	0.174993	0.428345	0.430299	2.44986	0.165683	2.44986	1.06151	82	184	13	107	184	13	96.5	70.5904	0.3553	0.3333	0.1286	0.0921	0.3553	0.136187
XP_054922647.1_HLH	TGCGTGAC	0.827599	0.979928	0.970688	1.30322	1.30322	0.201054	0.0694871	0.188484	0.208722	0.567189	0.567189	0.214783	188	214	177	44	214	44	155.75	76.0981	0.2237	0.2734	0.0861	0.1053	0.2734	0.0908891
XP_050045299.1_Forkhead	TGTTTACATA	1.11014	1.04527	1.12167	1.30112	1.30112	0.109663	0.937207	1.32981	1.36282	0.976728	1.36282	0.225771	39	82	49	7	82	7	44.25	30.8909	0.7237	0.6742	0.2397	0.2895	0.7237	0.252405
XP_050026004.1_zf-C2H2,zf-C2H2,zf-C2H2	GCCACGCCCCCH	0.356757	1.28836	0.737288	0	1.28836	0.551295	0.0254714	1.15131	0.0792153	0	1.15131	0.559183	214	99	210	252	252	99	193.75	65.9413	0.0132	0.0487	0.0087	0	0.0487	0.0214128
XP_054933935.1_Homeobox	CTAATCCC	1.27887	1.0983	1.14698	0.820125	1.27887	0.19301	1.63772	2.05248	1.10094	0.117086	2.05248	0.836243	13	43	66	126	126	13	62	47.8679	0.5526	0.4782	0.1311	0.0921	0.5526	0.235643
XP_050027719.2_GATA,GATA	VWGATAAGR	1.02131	1.07484	1.27488	0.902941	1.27488	0.155209	0.365111	4.21743	6.53179	0.124686	6.53179	3.11025	96	8	2	121	121	2	56.75	60.6706	0.7763	0.8215	0.3933	0.2763	0.8215	0.272797
XP_050027173.1_GATA,GATA	VWGATAAGR	1.02131	1.07484	1.27488	0.902941	1.27488	0.155209	0.365111	4.21743	6.53179	0.124686	6.53179	3.11025	95	10	3	120	120	3	57	59.2678	0.7763	0.8215	0.3933	0.2763	0.8215	0.272797
XP_050027721.1_GATA,GATA	VWGATAAGR	1.02131	1.07484	1.27488	0.902941	1.27488	0.155209	0.365111	4.21743	6.53179	0.124686	6.53179	3.11025	97	9	1	122	122	1	57.25	61.2774	0.7763	0.8215	0.3933	0.2763	0.8215	0.272797
XP_050052846.1_HLH	VNGGCACGCGMCAK	0.996215	1.00522	1.27255	0.280851	1.27255	0.425032	0.25467	0.309044	1.31114	0.0113307	1.31114	0.574502	120	197	54	196	197	54	141.75	68.7235	0.1316	0.1348	0.0649	0.0132	0.1348	0.0583261
XP_050052845.1_HLH	VNGGCACGCGMCAK	0.996215	1.00522	1.27255	0.280851	1.27255	0.425032	0.25467	0.309044	1.31114	0.0113307	1.31114	0.574502	119	196	53	197	197	53	141.25	69.255	0.1316	0.1348	0.0649	0.0132	0.1348	0.0583261
XP_050044003.1_T-box	AGGTGTGA	1.19614	0.957921	1.11992	1.27175	1.27175	0.134182	0.915058	0.0850349	0.816039	0.561108	0.915058	0.370813	41	238	99	46	238	41	106	91.8296	0.4342	0.3483	0.1074	0.1184	0.4342	0.164549
XP_054932107.1_T-box	AGGTGTGA	1.19614	0.957921	1.11992	1.27175	1.27175	0.134182	0.915058	0.0850349	0.816039	0.561108	0.915058	0.370813	42	239	98	47	239	42	106.5	91.8858	0.4342	0.3483	0.1074	0.1184	0.4342	0.164549
XP_050047835.1_Forkhead	RTAAACAAACAH	0.988728	1.03728	1.14726	1.27037	1.27037	0.125298	0.231001	0.846874	1.3728	0.736998	1.3728	0.468326	128	128	47	20	128	20	80.75	55.6619	0.5263	0.5481	0.1823	0.2105	0.5481	0.197298
XP_050036173.1_Forkhead	AAACAATAAYATT	0.848387	1.11538	1.26728	1.06911	1.26728	0.173196	0.142188	0.763924	0.785639	0.252108	0.785639	0.336619	155	140	101	91	155	91	121.75	30.6309	0.0789	0.0986	0.0275	0.0263	0.0986	0.0366069
XP_050039229.1_HLH	AACACCTGCR	0.640549	1.03916	1.26519	0.486137	1.26519	0.357859	0.0125685	0.537222	1.31635	0.0353646	1.31635	0.6107	227	168	51	179	227	51	156.25	74.6966	0.1447	0.2335	0.0687	0.0263	0.2335	0.09109
XP_050022475.1_Homeobox	CTAATCCS	1.25282	1.11493	1.22134	0.784294	1.25282	0.214316	1.32112	2.3174	1.61514	0.102971	2.3174	0.92405	21	38	34	135	135	21	57	52.504	0.5	0.4482	0.1236	0.0789	0.5	0.21707
XP_050024462.1_Homeobox	NYTAATTARN	1.25128	1.11015	1.11125	0.564684	1.25128	0.303756	1.98777	3.37273	1.00192	0.0115609	3.37273	1.43453	6	17	77	195	195	6	73.75	86.6463	0.6842	0.6017	0.1748	0.0921	0.6842	0.298001
XP_050034046.1_Homeobox	TTAATTAG	1.25071	1.14258	1.24395	0.710171	1.25071	0.255945	1.3854	3.33191	1.91133	0.064927	3.33191	1.35122	17	18	19	163	163	17	54.25	72.5046	0.5263	0.4744	0.1336	0.0789	0.5263	0.229607
XP_050050376.1_Homeobox	TTAATTAG	1.25023	1.07404	1.12327	0.7903	1.25023	0.194186	2.99099	2.6961	1.3689	0.0624081	2.99099	1.34473	1	29	48	165	165	1	60.75	72.1312	0.8289	0.7079	0.236	0.1711	0.8289	0.330899
XP_050045237.1_zf-C4	RAGGTCAT	1.24708	1.02539	0.980989	0.976485	1.24708	0.128308	1.03927	0.488147	0.235214	0.232999	1.03927	0.379627	35	176	172	94	176	35	119.25	67.6726	0.3947	0.3271	0.0774	0.0789	0.3947	0.165563
XP_050036805.1_SRF-TF	CCATACATGG	0.70604	1.24634	1.12108	0	1.24634	0.561883	0.0828634	1.50179	0.468604	0	1.50179	0.689894	179	68	144	245	245	68	159	73.7157	0.0526	0.0936	0.025	0	0.0936	0.0401055
XP_050038614.1_RFX_DNA_binding	CKGTTGCCAGG	1.19207	1.06708	1.22954	0.827673	1.22954	0.181434	1.21646	1.44707	2.38992	0.103883	2.38992	0.939286	26	74	14	134	134	14	62	54.5527	0.5921	0.5218	0.1923	0.1316	0.5921	0.231184
XP_050048415.1_HLH	RGCAGCTGCH	1.08099	1.03461	1.22869	1.20011	1.22869	0.0931084	0.565017	0.763924	2.52629	0.600629	2.52629	0.945524	59	139	6	37	139	6	60.25	56.8236	0.5526	0.5231	0.2047	0.2105	0.5526	0.191065
XP_050047836.1_Forkhead	TWDAYATAAACAWRAW	1.20675	0.87809	0.882155	1.22706	1.22706	0.194625	0.723535	0.0111483	0.0890304	0.439506	0.723535	0.329539	51	247	203	61	247	51	140.5	99.2959	0.2895	0.206	0.0524	0.0789	0.2895	0.111052
XP_054921568.1_HLH	NWGCACGTGAYN	1.07703	1.08298	1.19236	1.22477	1.22477	0.0754334	0.488147	1.59516	1.78886	0.585863	1.78886	0.672699	66	61	23	41	66	23	47.75	19.721	0.4474	0.4594	0.1748	0.1711	0.4594	0.161999
XP_054921563.1_HLH	NWGCACGTGAYN	1.07703	1.08298	1.19236	1.22477	1.22477	0.0754334	0.488147	1.59516	1.78886	0.585863	1.78886	0.672699	65	60	22	39	65	22	46.5	19.841	0.4474	0.4594	0.1748	0.1711	0.4594	0.161999
XP_050025651.1_HLH	NWGCACGTGAYN	1.07703	1.08298	1.19236	1.22477	1.22477	0.0754334	0.488147	1.59516	1.78886	0.585863	1.78886	0.672699	64	62	21	40	64	21	46.75	20.3204	0.4474	0.4594	0.1748	0.1711	0.4594	0.161999
XP_054929268.1_bZIP_1	GTTACGTAAC	0.457706	1.04881	1.22222	0.594595	1.22222	0.363194	0.015678	0.450363	0.689225	0.087076	0.689225	0.31614	223	181	111	142	223	111	164.25	48.5206	0.0395	0.0924	0.0275	0.0132	0.0924	0.0345486
XP_050033754.1_E2F_TDP	NGCGCGCGCN	1.22121	1.09124	1.1085	1.1242	1.22121	0.0581932	1.84532	3.03311	1.78278	0.583692	3.03311	1.0003	7	22	24	42	42	7	23.75	14.3382	0.7105	0.6542	0.377	0.3684	0.7105	0.180282
XP_054919104.1_Homeobox	TAATTRSATTA	0.900137	1.11345	1.22037	1.03543	1.22037	0.134808	0.142709	1.26206	1.00626	0.264442	1.26206	0.54958	153	85	76	86	153	76	100	35.6183	0.1974	0.2385	0.0587	0.0526	0.2385	0.0952269
XP_050033342.1_zf-C4	SAGGTCAN	1.03391	1.03459	0.907189	1.21182	1.21182	0.125217	0.417791	1.1131	0.0241511	0.777821	1.1131	0.468532	87	100	231	14	231	14	108	90.3143	0.7105	0.7179	0.2385	0.3158	0.7179	0.254315
XP_050030636.1_Ets	VACCGGAAGTN	1.20462	1.0486	1.02191	0.779621	1.20462	0.175622	0.737866	0.649705	0.353863	0.108443	0.737866	0.287536	50	152	154	131	154	50	121.75	48.9515	0.3026	0.2697	0.0886	0.0658	0.3026	0.121739
XP_050044800.1_SRF-TF	CYAWATWTGG	1.16499	1.04313	1.19081	0.737668	1.19081	0.207881	0.741775	0.686185	1.20821	0.0871629	1.20821	0.459824	49	148	61	141	148	49	99.75	51.9832	0.3947	0.3483	0.1011	0.0658	0.3947	0.168
XP_050030448.1_Homeobox	SSTAATTACS	1.19077	1.02924	0.889031	0.755102	1.19077	0.187014	1.39105	0.717454	0.0370453	0.064927	1.39105	0.6413	16	144	226	162	226	16	137	88.0076	0.6579	0.5668	0.1386	0.1184	0.6579	0.281936
XP_050046919.1_HLH	SCACGTGGSNGSSGS	0.671489	1.1898	1.19069	0	1.19069	0.564394	0.0482935	1.51395	0.84948	0	1.51395	0.721547	204	66	93	250	250	66	153.25	87.8991	0.0789	0.1423	0.0537	0	0.1423	0.0590641
XP_050049089.1_Homeobox	SSTAATTAGB	1.16212	1.11419	1.18913	1.18408	1.18913	0.0341994	1.03449	3.16644	1.70808	0.521588	3.16644	1.14716	36	20	28	49	49	20	33.25	12.3659	0.5921	0.563	0.1685	0.1711	0.5921	0.235717
XP_050048826.1_Forkhead	GTAAACAA	1.18873	0.941484	1.00833	0.653631	1.18873	0.222326	1.22862	0.0212587	0.323767	0.0280685	1.22862	0.569854	25	245	158	186	245	25	153.5	93.0251	0.6053	0.4682	0.1573	0.1053	0.6053	0.241619
XP_050044718.1_zf-C2H2,zf-C2H2,zf-C2H2	GCCACGCCCMCY	0.912478	1.18676	0.970509	1.07046	1.18676	0.12036	0.17932	1.46922	0.228178	0.270783	1.46922	0.622685	139	72	175	84	175	72	117.5	48.1698	0.1053	0.1398	0.0362	0.0395	0.1398	0.0509073
XP_050041891.1_DM	WTGTATCWAW	0.934029	0.953475	0.814453	1.18499	1.18499	0.154888	0.0694871	0.00824725	0.000351344	0.70182	0.70182	0.339306	189	248	239	26	248	26	175.5	102.99	0.6711	0.6804	0.2085	0.3158	0.6804	0.242806
XP_050036341.1_bZIP_1	GATGACGY	1.0649	1.02637	1.07546	1.17973	1.17973	0.0655638	0.600629	0.819079	0.92635	0.671854	0.92635	0.146298	54	131	81	28	131	28	73.5	44.0189	0.7105	0.6929	0.2722	0.3026	0.7105	0.239626
XP_054919827.1_Homeobox	CTAAACGG	1.10709	1.01799	1.02367	1.17922	1.17922	0.0765526	1.69114	0.858166	0.493793	0.827765	1.69114	0.509749	10	122	137	12	137	10	70.25	68.6944	0.9211	0.8489	0.372	0.4211	0.9211	0.284251
XP_050040731.1_Homeobox,Homeobox	TAATTATGCTAATTA	1.17857	0.828571	0	0	1.17857	0.59677	0.240165	0.13233	0	0	0.240165	0.116193	124	225	248	241	248	124	209.5	57.8072	0.0132	0.0087	0	0	0.0132	0.0065835
XP_050036148.1_HLH	GTACGTGACC	0.868096	1.04867	0.66313	1.1756	1.1756	0.222964	0.144446	0.500307	0.00845137	0.326242	0.500307	0.214358	152	174	235	73	235	73	158.5	66.9453	0.1053	0.1336	0.025	0.0395	0.1336	0.0519917
XP_050028099.1_HLH	GTACGTGACC	0.868096	1.04867	0.66313	1.1756	1.1756	0.222964	0.144446	0.500307	0.00845137	0.326242	0.500307	0.214358	151	175	236	72	236	72	158.5	67.8651	0.1053	0.1336	0.025	0.0395	0.1336	0.0519917
XP_050031863.1_Forkhead	GTAAACAA	1.17374	1.02247	1.04479	0.820663	1.17374	0.145954	1.82273	0.717889	0.615395	0.0687488	1.82273	0.735158	8	143	119	158	158	8	107	67.9264	0.8026	0.6916	0.2659	0.2105	0.8026	0.298147
XP_054924506.1_GCM	WATATGCGGGTHB	1.17176	0.893862	0.802139	0.676923	1.17176	0.210132	0.4098	0.0844268	0.0902464	0.109703	0.4098	0.157874	89	240	202	128	240	89	164.75	68.6507	0.0921	0.0699	0.015	0.0132	0.0921	0.0396806
XP_050037020.1_Homeobox	TGAYAC	1.03637	1.0095	1.04559	1.1673	1.1673	0.0700989	0.564149	0.565451	0.809091	0.838623	0.838623	0.150053	60	160	100	11	160	11	82.75	63.0628	0.8947	0.8714	0.422	0.4605	0.8947	0.255734
XP_054929710.1_zf-C4	AGGTCA	0.998609	1.044	0.978028	1.16122	1.16122	0.0819443	0.23947	2.17147	0.165379	0.728746	2.17147	0.930982	125	42	183	21	183	21	92.75	75.075	0.7895	0.8352	0.3383	0.3947	0.8352	0.259112
XP_050044963.2_zf-C4	GAGATCAA	0.909567	1.01087	1.15925	1.01937	1.15925	0.102598	0.0803445	0.413665	1.47182	0.283942	1.47182	0.621579	182	189	37	81	189	37	122.25	75.2656	0.4868	0.5393	0.1798	0.1579	0.5393	0.200076
XP_050022924.1_Homeobox	NTAATTGN	1.00021	1.01657	1.04069	1.15868	1.15868	0.0717157	0.17185	2.69957	1.07748	1.29767	2.69957	1.04571	144	28	71	1	144	1	61	62.3912	0.9737	0.9875	0.6317	0.7105	0.9875	0.18165
XP_050049662.1_zf-C4	GGGGTCACG	0.67349	1.15753	1.13455	0.5	1.15753	0.330719	0.0579783	1.09312	0.534617	0.0609749	1.09312	0.491621	196	103	133	166	196	103	149.5	40.2865	0.0658	0.1161	0.0312	0.0132	0.1161	0.0452902
XP_050039558.1_zf-C4	GGGGTCACG	0.67349	1.15753	1.13455	0.5	1.15753	0.330719	0.0579783	1.09312	0.534617	0.0609749	1.09312	0.491621	197	104	132	167	197	104	150	40.5709	0.0658	0.1161	0.0312	0.0132	0.1161	0.0452902
XP_054929792.1_Pou,Homeobox	ATGCATAATTRAT	0.845659	1.15609	0.888889	0	1.15609	0.500952	0.152828	0.811262	0.171242	0	0.811262	0.359899	150	132	180	235	235	132	174.25	45.0805	0.0526	0.0674	0.0112	0	0.0674	0.0323089
XP_054924690.1_HLH	RMCACGTGCC	0.944287	1.11101	1.15566	0.641401	1.15566	0.232953	0.133372	3.38837	2.0338	0.0127509	3.38837	1.6211	161	16	18	194	194	16	97.25	93.6425	0.5	0.6005	0.2747	0.1447	0.6005	0.207745
XP_050033624.1_Homeobox	TAATTARATTA	1.08566	1.13399	1.15522	1.11268	1.15522	0.0297475	0.375317	1.20256	0.63407	0.293583	1.20256	0.410621	93	95	115	78	115	78	95.25	15.1959	0.1711	0.1735	0.0387	0.0395	0.1735	0.07691
XP_054917575.1_Homeobox	CTCAACGAS	0.943068	1.03994	1.07418	1.15197	1.15197	0.0865972	0.139582	0.854257	0.730483	0.48641	0.854257	0.314963	156	125	108	55	156	55	111	42.2926	0.4605	0.5181	0.181	0.1842	0.5181	0.178633
XP_050051919.2_HLH	ACCATATGKY	1.0309	0.940529	1.14895	0.730373	1.14895	0.176831	0.350736	0.02667	1.14523	0.0660128	1.14523	0.519193	103	244	63	161	244	63	142.75	78.5806	0.4737	0.427	0.1373	0.0921	0.4737	0.195596
XP_054924594.1_zf-C4	NAGGTCAH	1.02177	1.01978	0.913978	1.1479	1.1479	0.0956818	0.347653	0.636676	0.0357598	0.565017	0.636676	0.269939	104	153	227	45	227	45	132.25	77.0687	0.6711	0.6754	0.221	0.2763	0.6754	0.246187
XP_050049548.1_bZIP_1	RTKDCGCAAT	1.1465	1.03703	1.08945	1.08788	1.1465	0.0447314	2.38428	1.69505	1.32026	0.472947	2.38428	0.796467	3	52	50	56	56	3	40.25	24.9583	0.9211	0.829	0.3471	0.3553	0.9211	0.304792
XP_050050374.1_zf-C4	TCAAGGTCAH	0.891902	1.14503	0.865772	0.780546	1.14503	0.156858	0.119257	2.23531	0.0487713	0.109138	2.23531	1.07191	165	40	216	129	216	40	137.5	74.1552	0.25	0.3308	0.0774	0.0658	0.3308	0.130646
XP_050041440.1_Homeobox	NYTAATTAR	1.14284	1.08211	1.09472	0.84767	1.14284	0.132062	1.59907	4.05892	1.17477	0.0852954	4.05892	1.67872	14	11	62	145	145	11	58	62.53	0.8289	0.7815	0.2797	0.2237	0.8289	0.320964
XP_054933271.1_Homeobox	TTAATTAR	1.13944	1.10121	1.12074	0.859756	1.13944	0.131285	1.33632	4.7729	1.4006	0.104318	4.7729	2.00376	19	4	44	133	133	4	50	57.7408	0.7763	0.7453	0.2497	0.1974	0.7763	0.311173
XP_050034410.1_HLH	NATCACGTGRN	0.802195	1.06043	1.13484	0.61482	1.13484	0.239265	0.0263052	1.09572	1.26814	0.0224139	1.26814	0.672022	213	102	55	189	213	55	139.75	73.9341	0.3289	0.4457	0.186	0.0921	0.4457	0.155839
XP_050048882.1_Homeobox	GCTAATTAC	1.05867	1.06075	1.12964	0.607921	1.12964	0.239827	0.464261	1.33459	1.1309	0.0206203	1.33459	0.60549	71	81	64	190	190	64	101.5	59.411	0.5395	0.5343	0.1673	0.0921	0.5395	0.237103
XP_050045295.1_zf-C4	NRAGGTCAN	0.988595	1.04874	0.990045	1.12753	1.12753	0.0654965	0.203728	2.02685	0.233216	0.560674	2.02685	0.862461	135	44	173	48	173	44	100	64.2754	0.7368	0.7853	0.2884	0.3289	0.7853	0.262464
XP_050028791.1_Homeobox	TTAATTAS	1.12741	1.09228	1.07459	1.04196	1.12741	0.0356318	1.30853	4.68604	0.897252	0.337707	4.68604	1.95992	23	6	86	69	86	6	46	37.674	0.8026	0.7753	0.2622	0.2632	0.8026	0.304035
XP_050034501.1_Ets	RACCGGAAGTN	0.977326	1.09421	1.12579	0.498108	1.12579	0.290929	0.229351	1.18519	0.778256	0.0240339	1.18519	0.527558	129	97	104	188	188	97	129.5	41.3481	0.25	0.2834	0.0886	0.0395	0.2834	0.119485
XP_050052832.1_HLH	RACATATGGN	0.982882	1.01513	1.12549	0.795647	1.12549	0.137108	0.234085	0.399812	0.770004	0.117607	0.770004	0.284392	126	190	106	125	190	106	136.75	36.6731	0.3158	0.3221	0.0861	0.0658	0.3221	0.140564
XP_050041853.1_zf-C2H2,zf-C2H2,zf-C2H2	VRCCMCGCCCN	0.835325	1.11997	1.12527	0.875694	1.12527	0.15511	0.075437	1.63295	0.828634	0.160646	1.63295	0.722336	185	55	95	111	185	55	111.5	54.366	0.2237	0.3034	0.1024	0.0789	0.3034	0.10543
XP_050023735.1_zf-C2H2,zf-C2H2,zf-C2H2	VRCCMCGCCCN	0.835325	1.11997	1.12527	0.875694	1.12527	0.15511	0.075437	1.63295	0.828634	0.160646	1.63295	0.722336	184	56	96	110	184	56	111.5	53.4759	0.2237	0.3034	0.1024	0.0789	0.3034	0.10543
XP_050052046.1_HLH	RCCACCTGK	0.814455	0.990295	1.1227	0.711756	1.1227	0.182682	0.00846006	0.190221	1.31591	0.0335275	1.31591	0.624455	228	212	52	181	228	52	168.25	79.9182	0.4868	0.5918	0.226	0.1447	0.5918	0.211422
XP_050025804.1_HLH	GCACGTGTC	0.866251	1.05391	1.12071	0.7543	1.12071	0.168568	0.031773	1.42753	1.61514	0.0385914	1.61514	0.861447	212	77	33	176	212	33	124.5	83.5404	0.5	0.6217	0.2971	0.1842	0.6217	0.196898
XP_050035475.2_Homeobox	CTAATTRS	1.11875	1.10849	1.11572	1.04341	1.11875	0.0357153	1.13611	5.70229	1.37584	0.337403	5.70229	2.41737	28	1	46	70	70	1	36.25	29.1247	0.7763	0.7653	0.2584	0.25	0.7763	0.298313
XP_050046295.1_Homeobox	YTAATTA	1.11779	1.07655	1.01732	0.901762	1.11779	0.0939307	1.56693	4.88147	0.410321	0.123166	4.88147	2.18181	15	3	151	124	151	3	73.25	75.1637	0.8816	0.8452	0.2996	0.2763	0.8816	0.332704
XP_050041887.1_DM	TGTAWCWWWT	1.08813	1.02882	0.928357	1.11668	1.11668	0.0832356	1.37367	1.47096	0.0260273	0.602801	1.47096	0.682767	18	71	230	35	230	18	88.5	96.8865	0.9211	0.8639	0.3408	0.4211	0.9211	0.298073
XP_054927866.1_Homeobox	HTAATCCB	1.03084	1.05855	1.11475	1.00465	1.11475	0.0471525	0.450798	3.50693	1.70374	0.273692	3.50693	1.49141	72	14	29	83	83	14	49.5	33.2114	0.8289	0.8552	0.3371	0.3026	0.8552	0.302012
XP_050044939.1_Forkhead	CGAAGRACCK	0.312057	1.11058	0.518135	0	1.11058	0.468182	0.0165944	0.550251	0.00617132	0	0.550251	0.271418	221	163	237	255	255	163	219	39.833	0.0132	0.0462	0.01	0	0.0462	0.0200382
XP_050042938.1_T-box	KNAGGTGTGAAW	1.02652	1.06702	1.10721	0.503831	1.10721	0.283463	0.299793	0.713112	0.594549	0.0402634	0.713112	0.302639	109	145	122	174	174	109	137.5	28.5248	0.1974	0.2022	0.0599	0.0263	0.2022	0.0915258
XP_050039468.1_Homeobox	ATTAATTA	1.04909	1.106	1.07051	0.886394	1.106	0.0972765	0.481198	4.33773	0.782599	0.128725	4.33773	1.95512	68	7	102	119	119	7	74	49.4436	0.6711	0.6991	0.2247	0.1974	0.6991	0.274158
XP_054927105.1_HLH	CACGTGACC	1.01881	1.09968	1.10512	0.819315	1.10512	0.133575	0.28746	1.01364	0.654916	0.138714	1.01364	0.392123	113	111	114	115	115	111	113.25	1.70783	0.1842	0.2085	0.0799	0.0526	0.2085	0.0765809
XP_050034781.2_Homeobox	BTAAWTGN	1.00888	1.00758	1.04118	1.1012	1.1012	0.0438406	0.290543	1.85531	1.76193	1.21342	1.85531	0.718029	112	49	25	2	112	2	47	47.392	1	0.9975	0.804	0.8553	1	0.0998562
XP_050049673.1_zf-C4	CAAGGTCAT	0.78105	1.07396	1.10074	0.974815	1.10074	0.144898	0.0154001	1.43882	0.835148	0.232695	1.43882	0.640796	224	75	94	95	224	75	122	68.6197	0.3421	0.4719	0.1486	0.1316	0.4719	0.163099
XP_050033143.1_LAG1-DNAbind	MGKTTCCCACAVT	0.940966	0.897482	0.968992	1.1	1.1	0.0872059	0.207723	0.109008	0.232391	0.220404	0.232391	0.0564875	132	232	174	97	232	97	158.75	58.0998	0.0526	0.0499	0.0125	0.0132	0.0526	0.0221995
XP_050050367.1_Homeobox	TAATTGNWNNNNNNNCAATTR	0.97048	1.09962	0.210526	0	1.09962	0.5462	0.212413	0.454272	0.00444283	0	0.454272	0.215174	130	180	238	240	240	130	197	52.6245	0.0263	0.0287	0.0012	0	0.0287	0.0155693
XP_050036389.1_HLH	ACCAYCTGTT	1.09882	0.97195	1.06241	0.734637	1.09882	0.163805	0.478158	0.153045	0.476855	0.0958488	0.478158	0.205173	69	217	142	139	217	69	141.75	60.4504	0.3158	0.2772	0.0749	0.0526	0.3158	0.135605
XP_050052000.1_Homeobox	TGTCAAAN	1.07329	1.00506	0.97088	1.09823	1.09823	0.0590424	0.827765	0.382266	0.145272	0.492924	0.827765	0.283675	46	191	186	54	191	46	119.25	80.0557	0.8289	0.774	0.2934	0.3421	0.8289	0.280867
XP_050030931.1_Homeobox	TGACAG	1.01227	1.01847	1.06158	1.09668	1.09668	0.0395835	0.353125	2.55495	1.7007	0.742644	2.55495	0.989435	101	33	30	18	101	18	45.5	37.5633	0.9737	0.9813	0.6292	0.6579	0.9813	0.193187
XP_054926743.1_HLH	VCAGGTGBN	0.949386	1.01045	1.09477	0.998861	1.09477	0.0603847	0.0194303	0.786507	2.5163	0.25897	2.5163	1.12717	218	137	7	88	218	7	112.5	88.4326	0.8816	0.9376	0.5718	0.5263	0.9376	0.210238
XP_050043975.1_Homeobox	NTAATTAG	1.07121	1.05391	1.09339	1.03745	1.09339	0.0239615	1.18519	4.70775	1.71459	0.3599	4.70775	1.89446	27	5	26	64	64	5	30.5	24.5289	0.9342	0.9189	0.432	0.4211	0.9342	0.288777
XP_050035103.1_HLH	AAAACAGCTGTTTT	0	1.09091	0	0	1.09091	0.545455	0	0.237429	0	0	0.237429	0.118715	240	208	246	222	246	208	229	17.3205	0	0.0012	0	0	0.0012	0.0006
XP_050029892.1_Forkhead	GTAAACA	1.00848	1.00806	1.01737	1.08881	1.08881	0.0389904	0.291716	1.18041	0.592812	0.797365	1.18041	0.373045	111	98	123	13	123	13	86.25	49.889	0.9868	0.9875	0.6854	0.7368	0.9875	0.160753
XP_050050131.1_zf-C2H2,zf-C2H2,zf-C2H2,zf-C2H2	TMCGCCCACGCAC	0	1.01163	1.08696	0	1.08696	0.606591	0	0.274474	0.261141	0	0.274474	0.154715	253	199	166	210	253	166	207	35.9166	0	0.0087	0.0025	0	0.0087	0.00410609
XP_050043990.1_T-box	NYVACACSTN	1.01143	1.01184	0.984839	1.08482	1.08482	0.042958	0.376403	4.05892	0.0844268	1.06532	4.05892	1.82211	92	12	209	6	209	6	79.75	94.6656	1	1	0.799	0.8684	1	0.100106
XP_050049570.1_bZIP_1	TKDYGCAAYN	1.00244	1.00315	1.0508	1.08337	1.08337	0.0394287	0.176106	0.515508	1.68419	0.756541	1.68419	0.646198	141	171	31	16	171	16	89.75	77.7148	0.9868	0.9863	0.7116	0.7368	0.9868	0.151817
XP_054922902.1_zf-C4	AAAAGTCAAM	0.687085	1.08133	0.836292	0.7397	1.08133	0.174772	0.0246636	0.884658	0.0583692	0.109051	0.884658	0.411778	215	120	211	130	215	120	169	50.9967	0.1447	0.2247	0.0424	0.0395	0.2247	0.0891969
XP_050036714.1_Homeobox	VCGTATCRYN	1.03413	1.01055	1.04735	1.07795	1.07795	0.0281134	0.580217	0.664471	0.888132	0.498136	0.888132	0.167938	58	150	88	52	150	52	87	44.8553	0.9211	0.9001	0.4557	0.4605	0.9211	0.261399
XP_050024187.1_HLH	DMCATATGKH	0.974234	0.987612	1.07778	0.816377	1.07778	0.108629	0.169853	0.152003	0.910281	0.0700517	0.910281	0.392237	146	219	83	156	219	83	151	55.6717	0.6579	0.6617	0.2522	0.1974	0.6617	0.252147
XP_050030905.1_HLH	DMCATATGKH	0.974234	0.987612	1.07778	0.816377	1.07778	0.108629	0.169853	0.152003	0.910281	0.0700517	0.910281	0.392237	147	220	84	155	220	84	151.5	55.6207	0.6579	0.6617	0.2522	0.1974	0.6617	0.252147
XP_050043608.2_Homeobox	YTAATTRR	1.07738	1.05743	1.05161	1.03363	1.07738	0.0180272	1.28899	5.00307	0.892041	0.34939	5.00307	2.11516	24	2	87	66	87	2	44.75	38.7072	0.9342	0.9151	0.4157	0.4211	0.9342	0.292396
XP_050042754.1_HLH	GTRACAGCTG	1.06355	0.997217	0.995366	1.07734	1.07734	0.0431877	0.419485	0.270348	0.272172	0.338185	0.419485	0.0704246	86	201	164	68	201	68	129.75	63.1843	0.3816	0.3583	0.1074	0.1184	0.3816	0.14878
XP_054929576.1_HLH	ATCACGYGA	0.943835	1.04123	1.07695	1.03711	1.07695	0.056852	0.0806919	1.61731	1.12786	0.33875	1.61731	0.708362	181	57	65	67	181	57	92.5	59.158	0.6974	0.7803	0.3471	0.3158	0.7803	0.237978
XP_050033548.1_zf-C2H2,zf-C2H2,zf-C2H2,zf-C2H2,zf-C2H2	NGACCACCCAN	0.527666	0.967793	1.06947	0.66723	1.06947	0.253182	0.00166204	0.148529	0.479027	0.0784336	0.479027	0.21015	230	221	141	150	230	141	185.5	46.4794	0.1316	0.2434	0.0662	0.0395	0.2434	0.0908051
XP_050023625.1_bZIP_1	ATGACTCAH	1.03677	1.06585	0.943862	0.99697	1.06585	0.0528422	0.353038	1.10745	0.127726	0.255539	1.10745	0.440772	102	101	191	90	191	90	121	46.9823	0.3947	0.4095	0.1261	0.1316	0.4095	0.157893
XP_054921515.1_CUT,CUT,CUT,Homeobox	TTRAAC	1.05164	1.02447	1.01889	1.06417	1.06417	0.0216512	1.66118	2.96276	0.542	0.521588	2.96276	1.15705	12	23	130	50	130	12	53.75	53.2815	1	0.9713	0.5718	0.6053	1	0.229972
XP_054920691.1_DM	TAATKTATWA	1.033	1.06054	1.0085	1.06386	1.06386	0.0259727	0.41271	2.18711	0.335406	0.378574	2.18711	0.906325	88	41	156	63	156	41	87	49.8464	0.7105	0.7253	0.2372	0.2632	0.7253	0.270303
XP_050024427.1_Homeobox	CTAATTAY	1.06143	1.04669	0.969776	0.836618	1.06143	0.102849	0.762187	2.32348	0.139278	0.0641453	2.32348	1.04857	48	37	188	164	188	37	109.25	77.8262	0.8553	0.834	0.2984	0.2632	0.8553	0.325972
XP_050037453.1_Homeobox	GTBAAGTGB	1.05987	1.01674	1.01051	1.06087	1.06087	0.0271109	1.31982	1.21212	0.399725	0.468169	1.31982	0.483185	22	94	152	58	152	22	81.5	55.4346	0.9737	0.9351	0.5094	0.5263	0.9737	0.252629
XP_050052784.1_HLH	SSCACGYGHC	0.946938	1.0475	1.06059	0.832824	1.06059	0.105746	0.0601932	2.83203	1.25685	0.0324939	2.83203	1.32078	194	25	58	182	194	25	114.75	85.788	0.7763	0.8689	0.5094	0.3816	0.8689	0.227052
XP_050048522.1_HLH	SSCACGYGHC	0.946938	1.0475	1.06059	0.832824	1.06059	0.105746	0.0601932	2.83203	1.25685	0.0324939	2.83203	1.32078	193	26	57	183	193	26	114.75	85.6208	0.7763	0.8689	0.5094	0.3816	0.8689	0.227052
XP_050025628.1_HLH	SSCACGYGHC	0.946938	1.0475	1.06059	0.832824	1.06059	0.105746	0.0601932	2.83203	1.25685	0.0324939	2.83203	1.32078	192	27	56	184	192	27	114.75	85.4688	0.7763	0.8689	0.5094	0.3816	0.8689	0.227052
XP_050048722.1_Homeobox	STAATTRS	1.03414	1.05571	1.02512	0.984141	1.05571	0.0299773	0.486844	3.23549	0.487713	0.235735	3.23549	1.42099	67	19	139	93	139	19	79.5	50.1298	0.8421	0.8527	0.3346	0.3289	0.8527	0.297751
XP_050022915.1_Homeobox	YTAATCCNN	1.00347	1.04778	1.05523	0.994958	1.05523	0.0305414	0.268394	1.7906	0.689225	0.256364	1.7906	0.721609	118	51	112	89	118	51	92.5	30.359	0.7237	0.7566	0.2522	0.2368	0.7566	0.286548
XP_050026769.1_zf-C2H2,zf-C2H2,zf-C2H2,zf-C2H2,zf-C2H2	TGCTACTGTD	0.924779	1.05389	0.870748	0.76495	1.05389	0.120192	0.133502	0.893778	0.0370974	0.0842097	0.893778	0.406332	160	118	224	146	224	118	162	44.8702	0.3553	0.397	0.1024	0.0921	0.397	0.161975
XP_050026768.1_zf-C2H2,zf-C2H2,zf-C2H2,zf-C2H2,zf-C2H2	TGCTACTGTD	0.924779	1.05389	0.870748	0.76495	1.05389	0.120192	0.133502	0.893778	0.0370974	0.0842097	0.893778	0.406332	159	117	225	147	225	117	162	45.5631	0.3553	0.397	0.1024	0.0921	0.397	0.161975
XP_054926940.1_Homeobox	HTAATGAB	1.05361	1.02381	1.02314	0.702429	1.05361	0.166154	0.79997	1.28812	0.491621	0.00651442	1.28812	0.538144	47	83	138	204	204	47	118	68.4641	0.9079	0.8814	0.3758	0.2632	0.9079	0.335404
XP_050040349.1_HLH	AHCAGCTGG	0.993008	1.01447	1.05352	0.971975	1.05352	0.034815	0.178582	0.900727	1.03058	0.198777	1.03058	0.451783	140	116	74	101	140	74	107.75	27.6451	0.8947	0.9114	0.4744	0.4474	0.9114	0.255604
XP_050035997.1_Ets	NACCGGAARY	1.03772	1.0263	1.05258	1.03326	1.05258	0.0111186	0.599761	1.60732	0.993231	0.352908	1.60732	0.547083	55	59	78	65	78	55	64.25	10.0457	0.9079	0.9014	0.4644	0.4474	0.9079	0.259192
XP_050041780.2_bZIP_1,bZIP_1	RTTACGTAAY	0.835561	1.05235	1.0297	1.04186	1.05235	0.103287	0.0674025	0.753067	0.38574	0.290109	0.753067	0.285698	191	142	153	80	191	80	141.5	46.0616	0.25	0.3196	0.0936	0.0921	0.3196	0.114409
XP_050026421.1_Forkhead	TCRTAAACA	1.04791	1.04172	1.05062	0.773515	1.05062	0.136668	0.591943	1.87051	0.762621	0.0295711	1.87051	0.771036	56	48	107	185	185	48	99	63.0079	0.8289	0.8165	0.3383	0.25	0.8289	0.307322
XP_050049083.1_Homeobox	NTAAYGAB	0.997848	1.01023	1.05042	0.907312	1.05042	0.060416	0.142405	1.51829	1.45619	0.0575874	1.51829	0.802075	154	65	40	171	171	40	107.5	64.6967	0.9737	0.9875	0.6604	0.5658	0.9875	0.215736
XP_054919254.1_zf-C4	AAGGTCA	1.05037	1.04731	0.899405	0.795166	1.05037	0.123911	0.437769	1.07054	0.0425348	0.0819514	1.07054	0.475996	78	107	220	148	220	78	138.25	61.6029	0.5526	0.5556	0.1511	0.1316	0.5556	0.238437
XP_050049439.1_Homeobox	TTAATKAC	1.05013	1.03205	0.965304	1.01568	1.05013	0.0364805	0.844703	2.30046	0.0983677	0.302486	2.30046	0.993857	45	39	197	75	197	39	89	73.7021	0.9342	0.9176	0.3895	0.4211	0.9342	0.300922
XP_050047227.1_Homeobox	WTAAYGAB	1.01415	1.02205	1.04959	0.896438	1.04959	0.0678029	0.372972	2.47982	1.09312	0.0700517	2.47982	1.07338	94	35	68	157	157	35	88.5	51.6559	0.9605	0.9688	0.5418	0.4605	0.9688	0.269674
XP_050034652.2_Ets	GACCGGAAGTR	0.89033	1.04839	1.03433	1.03135	1.04839	0.0742196	0.0994969	0.786073	0.433296	0.29228	0.786073	0.289848	170	138	148	79	170	79	133.75	38.8705	0.3158	0.377	0.1386	0.1316	0.377	0.124559
XP_050051155.1_zf-C4	AAGGTCAH	0.757	1.04788	0.959322	0.703924	1.04788	0.163233	0.00436032	1.08878	0.145185	0.0407846	1.08878	0.516131	229	105	187	173	229	105	173.5	51.4943	0.3947	0.5581	0.1698	0.1184	0.5581	0.204201
XP_050047222.1_zf-C2H2,zf-C2H2,zf-C2H2,zf-C2H2,zf-C2H2	CACCTGT	0.888924	0.989715	1.04288	0.881644	1.04288	0.0787492	0.0371626	0.178495	0.564583	0.124295	0.564583	0.233023	205	215	127	123	215	123	167.5	49.2714	0.5658	0.6255	0.2335	0.1974	0.6255	0.221349
XP_050034042.1_Homeobox	NNNNAKTAATYNNNNN	0.981407	1.01859	1.04206	1.00502	1.04206	0.0253737	0.101147	1.45576	0.823422	0.276689	1.45576	0.610768	169	73	97	82	169	73	105.25	43.6377	0.9079	0.9426	0.4732	0.4605	0.9426	0.265087
XP_054918881.1_TCR,TCR	NDWTTYAAAH	1.04181	1.01183	0.962274	0.939241	1.04181	0.0465481	1.0688	1.03492	0.051985	0.11435	1.0688	0.560025	33	109	215	127	215	33	121	74.744	0.9868	0.9576	0.5331	0.5395	0.9868	0.251963
XP_054918786.1_Homeobox	NNNTAATTAR	1.00743	1.04154	0.973135	0.737678	1.04154	0.137707	0.284854	3.45916	0.125685	0.00743946	3.45916	1.6638	115	15	192	203	203	15	131.25	86.8269	0.8947	0.9251	0.4057	0.3158	0.9251	0.31941
XP_050035959.1_Ets	NRCCGGAART	0.973498	1.02049	1.04109	0.923216	1.04109	0.0525088	0.0852954	1.43057	0.872932	0.106489	1.43057	0.65078	177	76	89	132	177	76	118.5	45.7566	0.8816	0.9263	0.5194	0.4605	0.9263	0.240922
XP_050049393.1_zf-C2H2,zf-C2H2,zf-C2H2	NHMCGCCCACGCMM	0.815015	1.03898	0.929787	0.303448	1.03898	0.325354	0.107184	0.456009	0.158735	0.0151134	0.456009	0.190657	167	179	184	193	193	167	180.75	10.8436	0.1053	0.1386	0.0437	0.0132	0.1386	0.0570433
XP_054927170.1_Pou,Homeobox	NYATAATTAN	1.03751	1.03854	1.02445	0.866485	1.03854	0.0837534	0.624081	2.95581	0.538959	0.0580652	2.95581	1.29852	53	24	131	168	168	24	94	66.8979	0.9211	0.9189	0.4357	0.3816	0.9211	0.296054
XP_050031369.1_Myb_DNA-binding	TGAATCCATYN	1.03734	0.958932	0.838571	0.937322	1.03734	0.0818362	0.327197	0.121776	0.042183	0.20503	0.327197	0.12184	105	228	223	99	228	99	163.75	71.374	0.25	0.2335	0.0587	0.0658	0.25	0.103894
XP_050031496.1_Myb_DNA-binding	TGAATCCATYN	1.03734	0.958932	0.838571	0.937322	1.03734	0.0818362	0.327197	0.121776	0.042183	0.20503	0.327197	0.12184	106	229	222	100	229	100	164.25	70.8255	0.25	0.2335	0.0587	0.0658	0.25	0.103894
XP_050049689.1_Homeobox	TTAAYGAD	0.998337	1.01181	1.0357	0.966189	1.0357	0.029004	0.170591	1.34544	0.909847	0.166639	1.34544	0.581554	145	79	85	104	145	79	103.25	29.8035	0.9605	0.9763	0.6092	0.5658	0.9763	0.22072
XP_054927575.1_Homeobox	NDYGATACGY	0.905127	1.03323	0.977968	1.01701	1.03323	0.0570637	0.0237081	1.34371	0.167855	0.299359	1.34371	0.600678	217	80	182	76	217	76	138.75	71.6071	0.6974	0.799	0.3196	0.3289	0.799	0.248286
XP_054926440.1_RFX_DNA_binding	CGTTGCTAB	0.984895	0.993025	1.03036	0.784437	1.03036	0.110942	0.188962	0.188962	0.534182	0.034787	0.534182	0.211205	137	213	134	180	213	134	166	37.7271	0.7368	0.7403	0.3258	0.25	0.7403	0.262021
XP_054919848.1_Homeobox	HTAACGAS	1.03008	1.01571	0.985465	0.884357	1.03008	0.0657162	0.530274	0.974991	0.183403	0.0758278	0.974991	0.405308	62	113	178	152	178	62	126.25	50.4802	0.9211	0.9114	0.4407	0.3816	0.9211	0.292643
XP_050049216.1_zf-C4	BAAAGGTCAN	0.858879	1.03004	1.0102	0.774265	1.03004	0.122758	0.0515073	0.628424	0.328066	0.0819079	0.628424	0.267664	201	154	157	149	201	149	165.25	24.0607	0.3816	0.4594	0.1386	0.1053	0.4594	0.175796
XP_050028232.1_HLH	TCACGTG	0.888934	1.01138	1.02981	0.765931	1.02981	0.122538	0.0187137	0.512902	0.547645	0.0263139	0.547645	0.293515	219	172	129	187	219	129	176.75	37.3843	0.6579	0.7553	0.3558	0.25	0.7553	0.240357
XP_050052649.1_PAX	CANTSAWGCG	1.00011	1.02933	0.996699	0.993672	1.02933	0.0164629	0.231522	1.92392	0.260316	0.246723	1.92392	0.838949	127	47	167	92	167	47	108.25	51.0514	0.8816	0.9089	0.4831	0.4868	0.9089	0.237154
XP_050031029.1_AT_hook,AT_hook,AT_hook	NNRDWAAT	1.0011	0.9997	1.00897	1.02727	1.02727	0.012681	0.0352734	0.0739169	1.06272	0.711374	1.06272	0.501812	206	241	72	25	241	25	136	103.83	1	0.9988	0.9788	0.9868	1	0.0101371
XP_054929591.1_HLH	MCACGTG	0.911743	1.00906	1.02512	0.75	1.02512	0.126342	0.0179277	0.51073	0.520285	0.0155	0.520285	0.288007	220	173	135	192	220	135	180	35.6745	0.75	0.8352	0.3958	0.2763	0.8352	0.270313
XP_050038911.2_Homeobox	HTAAYGAB	1.00536	1.02128	0.992656	0.773517	1.02128	0.117045	0.269176	1.23817	0.23782	0.018983	1.23817	0.54295	117	91	171	191	191	91	142.5	46.4292	0.8816	0.8976	0.392	0.3026	0.8976	0.315285
XP_050034044.1_Homeobox	GTAATGAC	0.993543	1.02119	0.974825	0.851595	1.02119	0.0749232	0.174804	1.52437	0.130201	0.048641	1.52437	0.705181	142	64	190	172	190	64	142	55.6417	0.9079	0.9301	0.4182	0.3684	0.9301	0.304328
XP_054933393.1_ARID	NDATHAAAN	1.00634	1.00362	1.02056	0.986382	1.02056	0.0140243	0.206768	0.853823	0.856863	0.182013	0.856863	0.381737	134	126	92	102	134	92	113.5	19.7569	1	0.9975	0.809	0.7895	1	0.115461
XP_050035940.2_Homeobox	NTAATTGV	0.996783	1.01956	1.00211	1.00225	1.01956	0.00992142	0.155087	2.68437	0.313474	0.268133	2.68437	1.22122	149	30	160	85	160	30	106	60.5034	0.9605	0.98	0.5705	0.5789	0.98	0.228535
XP_050049369.1_ARID	NNNAWATTNN	1.00301	1.0005	1.00431	1.01925	1.01925	0.00847059	0.0977597	0.239861	0.416966	0.404762	0.416966	0.151394	172	207	149	62	207	62	147.5	61.7873	1	0.9975	0.9089	0.9211	1	0.0486196
XP_050024926.1_HLH	NCACGTGNN	1.01104	1.01856	1.01554	0.909284	1.01856	0.0529715	0.321161	1.47269	0.499004	0.0731352	1.47269	0.612872	108	70	136	153	153	70	116.75	36.271	0.9342	0.9438	0.588	0.5132	0.9438	0.226346
XP_050049266.1_Homeobox	WAACA	1.0016	1.0007	1.01832	0.985131	1.01832	0.0135584	0.0542868	0.254062	2.11545	0.0967174	2.11545	0.993936	199	205	16	136	205	16	139	87.7382	1	0.9988	0.9725	0.9342	1	0.0308478
XP_050049190.1_Homeobox	WAACA	1.0016	1.0007	1.01832	0.985131	1.01832	0.0135584	0.0542868	0.254062	2.11545	0.0967174	2.11545	0.993936	200	204	15	137	204	15	139	88.1779	1	0.9988	0.9725	0.9342	1	0.0308478
XP_054928247.1_HPD	NNBAAGAHRN	1.01564	1.01391	1.01725	0.981534	1.01725	0.0170875	0.512033	4.04458	0.781296	0.157736	4.04458	1.79866	63	13	103	113	113	13	73	45.4606	1	0.9988	0.8315	0.8026	1	0.10594
XP_050033586.1_Homeobox	NTAAYGAB	0.984148	1.01626	1.00731	0.703866	1.01626	0.149965	0.134154	1.01972	0.35256	0.00450363	1.01972	0.451447	158	110	155	205	205	110	157	38.8072	0.8816	0.9126	0.4132	0.2895	0.9126	0.319361
XP_054928463.1_HLH	VCACGTGGN	1.01554	1.00976	0.980265	0.848038	1.01554	0.0784446	0.43994	1.25424	0.0875103	0.00801273	1.25424	0.569687	77	87	208	202	208	77	143.5	71.1735	0.9868	0.9825	0.6954	0.5921	0.9868	0.201294
XP_050031698.1_HLH	VCACGTGGN	1.01554	1.00976	0.980265	0.848038	1.01554	0.0784446	0.43994	1.25424	0.0875103	0.00801273	1.25424	0.569687	73	86	204	199	204	73	140.5	70.6659	0.9868	0.9825	0.6954	0.5921	0.9868	0.201294
XP_050031701.1_HLH	VCACGTGGN	1.01554	1.00976	0.980265	0.848038	1.01554	0.0784446	0.43994	1.25424	0.0875103	0.00801273	1.25424	0.569687	74	90	205	200	205	74	142.25	69.9065	0.9868	0.9825	0.6954	0.5921	0.9868	0.201294
XP_050033968.1_HLH	VCACGTGGN	1.01554	1.00976	0.980265	0.848038	1.01554	0.0784446	0.43994	1.25424	0.0875103	0.00801273	1.25424	0.569687	75	89	206	198	206	75	142	69.5941	0.9868	0.9825	0.6954	0.5921	0.9868	0.201294
XP_050050601.2_HLH	VCACGTGGN	1.01554	1.00976	0.980265	0.848038	1.01554	0.0784446	0.43994	1.25424	0.0875103	0.00801273	1.25424	0.569687	76	88	207	201	207	76	143	70.6494	0.9868	0.9825	0.6954	0.5921	0.9868	0.201294
XP_054927269.1_HLH	NCACGTGMHH	0.96295	1.01203	1.01406	0.889572	1.01406	0.0583829	0.0717454	0.708334	0.445152	0.0686185	0.708334	0.311577	186	146	146	159	186	146	159.25	18.8569	0.8421	0.8914	0.5119	0.4342	0.8914	0.230386
XP_050034041.1_Homeobox	BTAATKRC	1.00156	1.01203	0.97168	0.92302	1.01203	0.0398849	0.206898	1.19518	0.0906807	0.0965437	1.19518	0.534582	133	96	201	138	201	96	142	43.566	0.9605	0.9675	0.5181	0.5	0.9675	0.262785
XP_054918796.1_Homeobox	NNNWRATTRN	1.00251	1.00251	0.999087	1.01055	1.01055	0.00486585	0.0823857	0.855126	0.257015	0.309435	0.855126	0.333846	180	124	168	74	180	74	136.5	48.1214	1	1	0.8752	0.8816	1	0.0702544
XP_050034039.1_Homeobox	NTAACGAC	1.00223	1.00926	0.992819	0.881533	1.00926	0.0603288	0.250588	0.544605	0.240425	0.0866417	0.544605	0.19134	121	166	170	143	170	121	150	22.701	0.8553	0.8614	0.3733	0.3289	0.8614	0.293432
XP_054926787.1_Homeobox	NTAACGAC	1.00223	1.00926	0.992819	0.881533	1.00926	0.0603288	0.250588	0.544605	0.240425	0.0866417	0.544605	0.19134	122	167	169	144	169	122	150.5	22.1284	0.8553	0.8614	0.3733	0.3289	0.8614	0.293432
XP_050044275.1_HMG_box	ATTGTNNNN	1.0021	1.00231	1.00814	1.00498	1.00814	0.0028273	0.0687922	0.798668	0.585429	0.262965	0.798668	0.325802	190	135	124	87	190	87	134	42.6067	1	1	0.9164	0.9079	1	0.0508388
XP_050035425.1_Homeobox	NTAATBGNB	0.986325	1.0079	0.989442	0.914056	1.0079	0.0413607	0.0332366	1.60732	0.153436	0.0394643	1.60732	0.767961	210	58	185	175	210	58	157	67.6215	0.9737	0.995	0.7216	0.6711	0.995	0.167776
XP_050043140.1_Forkhead	VNMAACANN	1.00281	1.00211	1.00724	0.96544	1.00724	0.0194398	0.091419	0.588469	0.62799	0.0376186	0.62799	0.315092	175	156	117	177	177	117	156.25	27.8253	1	0.9988	0.9463	0.9079	1	0.0445918
XP_050044744.1_Homeobox	YTAAGTGC	0.983108	1.00621	0.946124	0.95151	1.00621	0.028183	0.110528	0.516376	0.0349433	0.157953	0.516376	0.213707	166	169	229	112	229	112	169	47.8121	0.9079	0.9238	0.432	0.4474	0.9238	0.275054
XP_054927227.1_HMG_box	WNTGCTGACT	0.979624	0.938171	0.949933	0.765352	0.979624	0.0968621	0.209808	0.016703	0.133111	0.0706163	0.209808	0.0831211	131	246	189	154	246	131	180	50.0466	0.5	0.4719	0.1423	0.1184	0.5	0.205857
XP_050025649.1_zf-C2H2,zf-C2H2,zf-C2H2,zf-C2H2,zf-C2H2,zf-C2H2,zf-C2H2,zf-C2H2,zf-C2H2	TCCCCTGGGG	0.686107	0.977426	0.761905	0	0.977426	0.422657	0.024403	0.193826	0.0195954	0	0.193826	0.0901996	216	211	234	254	254	211	228.75	19.5171	0.1447	0.2035	0.04	0	0.2035	0.0935869
XP_054929607.1_Ets	HGAAYCCGGAAGTGNKG	0.963504	0.823529	0.675676	0	0.963504	0.426944	0.188006	0.119214	0.0978031	0	0.188006	0.0777019	138	230	198	237	237	138	200.75	45.147	0.0132	0.0112	0.0025	0	0.0132	0.00645568
XP_050036210.2_PAX	RTCATGCGTGACG	0.749288	0.945714	0.834507	0.40367	0.945714	0.234004	0.103058	0.166161	0.090811	0.0361159	0.166161	0.0533808	168	216	200	178	216	168	190.5	21.6256	0.0526	0.0662	0.0237	0.0132	0.0662	0.0246611
XP_050033003.1_HLH	SACCATATGGTS	0	0.931973	0.375	0	0.931973	0.440513	0	0.19882	0.0351257	0	0.19882	0.0950098	237	210	228	215	237	210	222.5	12.2882	0	0.0137	0.0012	0	0.0137	0.00667402
XP_050043065.1_HLH	AACAGCTGACRC	0.542268	0.905983	0.660793	0.487085	0.905983	0.186	0.0513336	0.129897	0.022453	0.0578046	0.129897	0.0456795	202	227	233	170	233	170	208	28.6705	0.0263	0.0424	0.015	0.0132	0.0424	0.0134324
XP_050043517.1_HLH	AACAGCTGACRC	0.542268	0.905983	0.660793	0.487085	0.905983	0.186	0.0513336	0.129897	0.022453	0.0578046	0.129897	0.0456795	203	226	232	169	232	169	207.5	28.5482	0.0263	0.0424	0.015	0.0132	0.0424	0.0134324
XP_050050401.1_Homeobox	CAAGTGCGTG	0.717391	0.806452	0.880952	0	0.880952	0.406338	0.121298	0.0910281	0.181622	0	0.181622	0.0756904	164	235	179	238	238	164	204	38.0438	0.0132	0.015	0.0037	0	0.015	0.00726928
XP_050051269.1_zf-C2H2,zf-C2H2,zf-C2H2,zf-C2H2,zf-C2H2	AACCACCTGTTR	0.293987	0.867713	0.669643	0	0.867713	0.387006	0.0134762	0.0910281	0.0545474	0	0.0910281	0.0413069	225	236	213	257	257	213	232.75	18.6971	0.0132	0.0387	0.0075	0	0.0387	0.0167937
XP_050026401.1_zf-C2H2,zf-C2H2,zf-C2H2,zf-C2H2,zf-C2H2,zf-C2H2	NRGGCCGTGTGCAAAAS	0	0.75	0	0	0.75	0.375	0	0.138583	0	0	0.138583	0.0692915	252	223	254	209	254	209	234.5	22.1284	0	0.0012	0	0	0.0012	0.0006
XP_050049454.1_zf-C4	DTGGACTTTGGACTY	0	0.75	0	0	0.75	0.375	0	0.138583	0	0	0.138583	0.0692915	236	224	243	226	243	224	232.25	8.88351	0	0.0012	0	0	0.0012	0.0006
XP_050031162.1_HLH	AMCATATGKT	0.380058	0.680303	0.0930233	0	0.680303	0.307319	0.0125945	0.00219449	1.4766e-05	0	0.0125945	0.00601802	226	250	240	258	258	226	243.5	13.7961	0.0263	0.0449	0.0012	0	0.0449	0.0215924
XP_050052108.1_zf-C2H2,zf-C2H2,zf-C2H2,zf-C2H2	TGCAGTGATTTATT	0	0.48	0	0	0.48	0.24	0	0.0653179	0	0	0.0653179	0.0326589	233	242	249	229	249	229	238.25	8.99537	0	0.0012	0	0	0.0012	0.0006
XP_054919793.1_zf-C2H2,zf-C2H2,zf-C2H2,zf-C2H2	TGCAGTGATTTATT	0	0.48	0	0	0.48	0.24	0	0.0653179	0	0	0.0653179	0.0326589	234	243	244	228	244	228	237.25	7.63217	0	0.0012	0	0	0.0012	0.0006
XP_050044481.1_zf-C2H2,zf-C2H2,zf-C2H2,zf-C2H2,zf-C2H2	VGACCCCCTGCTGTGM	0	0	0	0	0	0	0	0	0	0	0	0	243	259	247	219	259	219	242	16.773	0	0	0	0	0	0
XP_050049082.1_zf-C2H2,zf-C2H2,zf-C2H2,zf-C2H2,zf-C2H2	ATTACCATACAAGTGCAV	0	0	0	0	0	0	0	0	0	0	0	0	231	255	245	223	255	223	238.5	14.2712	0	0	0	0	0	0
XP_050025895.1_HLH	NKCACGTGMNNNTCACGTGMN	0	0	0	0	0	0	0	0	0	0	0	0	254	252	255	211	255	211	243	21.3698	0	0	0	0	0	0
XP_050049516.1_T-box	TTCACACCTARGTGTGAA	0	0	0	0	0	0	0	0	0	0	0	0	255	253	256	212	256	212	244	21.3698	0	0	0	0	0	0
XP_050045768.1_HLH	RVCATATGTCRCSBTATTT	0	0	0	0	0	0	0	0	0	0	0	0	261	260	261	259	261	259	260.25	0.957427	0	0	0	0	0	0
XP_050026652.1_Runt	CWAACCACAAAAACCACGAAH	0	0	0	0	0	0	0	0	0	0	0	0	260	258	260	260	260	258	259.5	1	0	0	0	0	0	0
XP_054922164.1_Runt	CWAACCACAAAAACCACGAAH	0	0	0	0	0	0	0	0	0	0	0	0	259	257	259	261	261	257	259	1.63299	0	0	0	0	0	0
XP_050027642.1_CSD	TCGTGTAGGTCGGTGGK	0	0	0	0	0	0	0	0	0	0	0	0	257	256	258	207	258	207	244.5	25.0133	0	0	0	0	0	0
XP_054922540.1_GATA,GATA	RMGATAACRNYGTTATCKY	0	0	0	0	0	0	0	0	0	0	0	0	250	251	252	206	252	206	239.75	22.5148	0	0	0	0	0	0
XP_050047272.1_T-box	TTCACACCTARGTGTGAA	0	0	0	0	0	0	0	0	0	0	0	0	256	254	257	213	257	213	245	21.3698	0	0	0	0	0	0
XP_050047284.1_zf-C4	AWNTAGGTCASTAGGTCA	0	0	0	0	0	0	0	0	0	0	0	0	246	261	241	216	261	216	241	18.7083	0	0	0	0	0	0
