# Supplementary material for: Genome sequencing and multi-stage, blood-feeding, and tissue-specific transcriptome atlas of the Rocky Mountain wood tick provide a critical resource for this vector
Source: bioRxiv. 2026 Apr 17:2026.04.15.717773. Preprint. [Version 1] doi: 10.64898/2026.04.15.717773 (PMC13105059; doi:10.64898/2026.04.15.717773)
Supplement: Supplement 24 — Table S22 - HOMER-predicted transcription factor binding sites based on RNA-seq data from larvae before and after blood feeding. Analyses were performed using promoter regions defined as either 500 bp or 2,000 bp upstream of annotated transcription start sites, with enriched motifs reported along with their associated transcription factors and statistical significance values. [file media-24.xlsx]

## Sheet: enrichment
motif name	consensus	promoters_2000_symbols_larva_fed_vs_unfed_sig_lfc2_down	promoters_500_symbols_larva_fed_vs_unfed_sig_lfc2_down	promoters_500_symbols_larva_fed_vs_unfed_sig_lfc2_up	promoters_2000_symbols_larva_fed_vs_unfed_sig_lfc2_up	max	sd
XP_054922540.1_GATA,GATA	RMGATAACRNYGTTATCKY	11	0	0	0	11	5.5
XP_050047284.1_zf-C4	AWNTAGGTCASTAGGTCA	2.75	11	0	2	11	4.85
XP_050049454.1_zf-C4	DTGGACTTTGGACTY	0	0	6.25	1.47	6.25	2.96
XP_050025895.1_HLH	NKCACGTGMNNNTCACGTGMN	4.12	1.38	0	0.35	4.12	1.87
XP_050046919.1_HLH	SCACGTGGSNGSSGS	1.08	1.11	3.74	1.81	3.74	1.25
XP_054933201.1_Homeobox	GYTAATTRRSSYYAATTARC	1.32	3.3	0.67	1.19	3.3	1.16
XP_054927033.1_HLH	GGGBMKCAGCTGCGTCCC	3.3	0	1.2	0.55	3.3	1.44
XP_050048949.1_COE1_DBD	BWATTCCCWWGGGAATWV	0	0	0	3	3	1.5
XP_050035103.1_HLH	AAAACAGCTGTTTT	1	0	3	0.55	3	1.31
XP_050024699.1_HLH	GCGACAGCTGTCGC	1.16	2.75	0	1.32	2.75	1.13
XP_050052108.1_zf-C2H2,zf-C2H2,zf-C2H2,zf-C2H2	TGCAGTGATTTATT	2.64	2.75	2.4	0.76	2.75	0.93
XP_054919793.1_zf-C2H2,zf-C2H2,zf-C2H2,zf-C2H2	TGCAGTGATTTATT	2.64	2.75	2.4	0.76	2.75	0.93
XP_050050131.1_zf-C2H2,zf-C2H2,zf-C2H2,zf-C2H2	TMCGCCCACGCAC	1.6	2.75	0.57	0.9	2.75	0.96
XP_050052105.2_zf-C2H2,zf-C2H2,zf-C2H2,zf-C2H2,zf-C2H2,zf-C2H2	ATAAATCACAGCAYNC	1.29	2.1	2.43	1.45	2.43	0.54
XP_054922521.1_Pou,Homeobox	TAATKAGNTGNTAATKA	1.22	2.28	1.57	0.82	2.28	0.62
XP_050036783.1_Homeobox	TGACAGCTGTCA	0.87	2.09	1.56	1.11	2.09	0.53
XP_054930254.1_PAX,Homeobox	TCACGCHTCACYGCACN	1.01	2.06	1.26	0.86	2.06	0.53
XP_050040430.1_PAX,Homeobox	TCACGCHTCACYGCACN	1.01	2.06	1.26	0.86	2.06	0.53
XP_054931507.1_RFX_DNA_binding	CGTTGCCATGGCAACG	0.8	1.29	2.06	1.22	2.06	0.52
XP_054926909.1_Homeobox	TGACAGCTGTCA	0.81	2.04	1.42	1.11	2.04	0.52
XP_050044481.1_zf-C2H2,zf-C2H2,zf-C2H2,zf-C2H2,zf-C2H2	VGACCCCCTGCTGTGM	1.83	0	2	0.92	2	0.92
XP_054927227.1_HMG_box	WNTGCTGACT	0.99	1.01	1.81	1.15	1.81	0.39
XP_050027698.1_zf-C2H2,zf-C2H2,zf-C2H2,zf-C2H2,zf-C2H2,zf-C2H2	TGATTGCTCTTTT	1.75	0.69	0.75	1.06	1.75	0.49
XP_054929607.1_Ets	HGAAYCCGGAAGTGNKG	0.9	1.74	0.17	0.48	1.74	0.68
XP_050050401.1_Homeobox	CAAGTGCGTG	0.72	0.79	1.7	0.99	1.7	0.45
XP_050034410.1_HLH	NATCACGTGRN	1.04	0.99	1.64	1.2	1.64	0.29
XP_050031191.1_Ets	AASGAGGAAGTR	0.98	1.4	1	1.59	1.59	0.3
XP_050052845.1_HLH	VNGGCACGCGMCAK	1.04	1.26	0.83	1.57	1.57	0.32
XP_050052846.1_HLH	VNGGCACGCGMCAK	1.04	1.26	0.83	1.57	1.57	0.32
XP_050044836.1_zf-C2H2,zf-C2H2,zf-C2H2	NGCCACGCCCCCC	1	1.52	0.71	0.75	1.52	0.37
XP_050039109.1_Ets	ATGATCCGGGACN	1.47	0	1.5	0.89	1.5	0.7
XP_050034033.1_Homeobox	GNRGRBTTAATGGSYTHGK	1.5	0.85	0.92	0.62	1.5	0.37
XP_054929691.1_CBFB_NFYA	HCTGATTGGYTAVT	0.81	1.5	1.09	1.14	1.5	0.28
XP_050023270.1_MH1	TTGGCANNNTGCCAA	0.95	1.49	1.19	1.02	1.49	0.24
XP_054924690.1_HLH	RMCACGTGCC	1.06	0.98	1.47	1.14	1.47	0.22
XP_050044800.1_SRF-TF	CYAWATWTGG	1.04	1.14	1.12	1.41	1.41	0.16
XP_050048722.1_Homeobox	STAATTRS	1.05	1	1.4	1.12	1.4	0.18
XP_050050157.1_bZIP_1	WWNTGCTGMGTCAGCANWW	1.36	0	1.27	1.39	1.39	0.67
XP_050024427.1_Homeobox	CTAATTAY	1.02	0.94	1.38	1.11	1.38	0.19
XP_050026401.1_zf-C2H2,zf-C2H2,zf-C2H2,zf-C2H2,zf-C2H2,zf-C2H2	NRGGCCGTGTGCAAAAS	1.38	0	0	0.8	1.38	0.67
XP_050040097.1_Homeobox	TAATTAGATTA	1.2	1.35	0.85	1.03	1.35	0.21
XP_050033143.1_LAG1-DNAbind	MGKTTCCCACAVT	0.96	1.34	0.82	0.82	1.34	0.24
XP_050025287.2_PAX,Homeobox	TAATTGATTA	1.03	1.33	1.01	1.04	1.33	0.15
XP_050042673.1_Pou,Homeobox	TAATGAGVBGTAATGA	0.89	1.33	1.33	0.92	1.33	0.25
XP_050026421.1_Forkhead	TCRTAAACA	1	0.96	1.33	1.11	1.33	0.17
XP_050040940.1_Ets	AAACCGGAAGTA	0.88	1.05	1.33	0.94	1.33	0.2
XP_050025804.1_HLH	GCACGTGTC	1.05	1	1.32	1.08	1.32	0.14
XP_050027721.1_GATA,GATA	VWGATAAGR	1.06	1.02	1.3	0.99	1.3	0.14
XP_050027719.2_GATA,GATA	VWGATAAGR	1.06	1.02	1.3	0.99	1.3	0.14
XP_050027173.1_GATA,GATA	VWGATAAGR	1.06	1.02	1.3	0.99	1.3	0.14
XP_050044003.1_T-box	AGGTGTGA	1.03	0.99	0.94	1.3	1.3	0.16
XP_054932107.1_T-box	AGGTGTGA	1.03	0.99	0.94	1.3	1.3	0.16
XP_050051236.1_Ets	GACCGGAAGTS	1.07	1.29	1	0.79	1.29	0.21
XP_050044657.2_Homeobox	WTAATTTAATTAW	1.15	1.25	1.28	0.96	1.28	0.15
XP_054926787.1_Homeobox	NTAACGAC	1.03	1	1.28	1.07	1.28	0.12
XP_050034039.1_Homeobox	NTAACGAC	1.03	1	1.28	1.07	1.28	0.12
XP_050040731.1_Homeobox,Homeobox	TAATTATGCTAATTA	1.28	0.58	0.3	0.63	1.28	0.41
XP_054919104.1_Homeobox	TAATTRSATTA	1.09	1.28	0.8	1.06	1.28	0.2
XP_050037020.1_Homeobox	TGAYAC	1.03	1	1.27	1.06	1.27	0.12
XP_054919827.1_Homeobox	CTAAACGG	1.03	1.05	1.26	1.06	1.26	0.11
XP_050045237.1_zf-C4	RAGGTCAT	1.05	0.94	1.25	1	1.25	0.14
XP_054933538.1_E2F_TDP	SSGCGGGAAVN	1.25	1.25	0.72	0.78	1.25	0.29
XP_050051269.1_zf-C2H2,zf-C2H2,zf-C2H2,zf-C2H2,zf-C2H2	AACCACCTGTTR	0.89	0.8	1.25	0.93	1.25	0.2
XP_050049216.1_zf-C4	BAAAGGTCAN	1.03	0.94	1.12	1.25	1.25	0.13
XP_050036173.1_Forkhead	AAACAATAAYATT	1.08	1.24	0.77	1	1.24	0.2
XP_050023735.1_zf-C2H2,zf-C2H2,zf-C2H2	VRCCMCGCCCN	0.97	1.24	0.76	1.19	1.24	0.22
XP_050041853.1_zf-C2H2,zf-C2H2,zf-C2H2	VRCCMCGCCCN	0.97	1.24	0.76	1.19	1.24	0.22
XP_050028232.1_HLH	TCACGTG	1	0.93	1.24	1.07	1.24	0.13
XP_050033003.1_HLH	SACCATATGGTS	0.95	0.67	1.22	1.23	1.23	0.27
XP_050048254.1_bZIP_1	ACACGTGGC	1.11	1.22	0.92	0.92	1.22	0.15
XP_050048882.1_Homeobox	GCTAATTAC	1.07	0.97	0.96	1.22	1.22	0.12
XP_050033548.1_zf-C2H2,zf-C2H2,zf-C2H2,zf-C2H2,zf-C2H2	NGACCACCCAN	1.03	1.07	0.71	1.22	1.22	0.22
XP_054922906.1_zf-C4	TGAGGTCAATNN	1.13	1.22	1.11	1.01	1.22	0.09
XP_054919848.1_Homeobox	HTAACGAS	1.04	0.98	1.22	1.04	1.22	0.1
XP_054927170.1_Pou,Homeobox	NYATAATTAN	1.01	1	1.21	1.09	1.21	0.1
XP_050025649.1_zf-C2H2,zf-C2H2,zf-C2H2,zf-C2H2,zf-C2H2,zf-C2H2,zf-C2H2,zf-C2H2,zf-C2H2	TCCCCTGGGG	0.99	1.21	0.82	0.78	1.21	0.19
XP_050044744.1_Homeobox	YTAAGTGC	1	0.94	1.2	1.04	1.2	0.11
XP_050046291.1_zf-C2H2,zf-C2H2,zf-C2H2	MTCACGCCCMCC	0.94	0.85	1.2	1.11	1.2	0.16
XP_050026260.1_Myb_DNA-binding,Myb_DNA-binding	GATTTAACATAA	1.2	0.98	0.77	1.01	1.2	0.17
XP_050040349.1_HLH	AHCAGCTGG	1.01	0.96	1.19	1.03	1.19	0.1
XP_050044939.1_Forkhead	CGAAGRACCK	1.19	0.67	0.88	0.95	1.19	0.21
XP_050036374.1_Homeobox	NTAATBNVATTAN	1.05	1.19	0.76	1.04	1.19	0.18
XP_050049393.1_zf-C2H2,zf-C2H2,zf-C2H2	NHMCGCCCACGCMM	1.18	0.94	0.68	0.78	1.18	0.22
XP_050033754.1_E2F_TDP	NGCGCGCGCN	1.08	1.06	1.18	1.06	1.18	0.06
XP_050037323.1_HLH	AADTCGTGACT	1.18	0.98	1	1.05	1.18	0.09
XP_050030448.1_Homeobox	SSTAATTACS	1.07	1.05	0.93	1.18	1.18	0.1
XP_050037453.1_Homeobox	GTBAAGTGB	1.03	1.02	1.18	1.03	1.18	0.08
XP_050040067.1_zf-C2H2,zf-C2H2,zf-C2H2	GRCCACGCCCA	1.04	1.17	0.66	0.9	1.17	0.22
XP_050034044.1_Homeobox	GTAATGAC	1.02	0.95	1.17	1.04	1.17	0.09
XP_054927105.1_HLH	CACGTGACC	1.16	1.17	0.88	0.84	1.17	0.18
XP_050035940.2_Homeobox	NTAATTGV	1.01	0.97	1.17	1.03	1.17	0.09
XP_054929792.1_Pou,Homeobox	ATGCATAATTRAT	1.17	1.01	0.88	0.97	1.17	0.12
XP_050034041.1_Homeobox	BTAATKRC	1.01	0.99	1.17	1.03	1.17	0.08
XP_054917575.1_Homeobox	CTCAACGAS	1	1.17	0.91	1.12	1.17	0.12
XP_050026004.1_zf-C2H2,zf-C2H2,zf-C2H2	GCCACGCCCCCH	1.02	1.16	0.5	0.72	1.16	0.3
XP_054922558.1_zf-C2H2,zf-C2H2,zf-C2H2,zf-C2H2,zf-C2H2	WTCACTTTCACTT	1.16	1.06	0.78	0.96	1.16	0.16
XP_050046825.1_zf-C2H2,zf-C2H2,zf-C2H2	GGCCCCGCCCH	1.13	1.16	0.75	0.83	1.16	0.21
XP_054929591.1_HLH	MCACGTG	0.99	0.98	1.16	1.03	1.16	0.08
XP_050037291.1_zf-C2H2,zf-C2H2,zf-C2H2,zf-C2H2	GGCGGCCATTTTGD	0.99	1.15	0.38	0.48	1.15	0.38
XP_050048539.1_E2F_TDP	WAATGGCGCCAAAA	1.15	0.66	0.89	1.08	1.15	0.22
XP_050034652.2_Ets	GACCGGAAGTR	0.98	0.96	0.79	1.15	1.15	0.14
XP_050033624.1_Homeobox	TAATTARATTA	1.14	1.15	0.7	1.01	1.15	0.21
XP_050022924.1_Homeobox	NTAATTGN	1.01	1.02	1.15	1.02	1.15	0.06
XP_050039229.1_HLH	AACACCTGCR	1.05	1.08	1.14	0.97	1.14	0.07
XP_054926743.1_HLH	VCAGGTGBN	1.01	1.02	1.14	1.02	1.14	0.06
XP_050044963.2_zf-C4	GAGATCAA	1	1.08	0.87	1.14	1.14	0.12
XP_050052649.1_PAX	CANTSAWGCG	1.03	1	1.14	1.04	1.14	0.06
XP_050038614.1_RFX_DNA_binding	CKGTTGCCAGG	1.02	1.04	0.91	1.14	1.14	0.09
XP_050045880.1_zf-C2H2,zf-C2H2,zf-C2H2	TWRGCCCCGCCCMCH	1.13	0.81	0.41	0.63	1.13	0.3
XP_054921515.1_CUT,CUT,CUT,Homeobox	TTRAAC	1.01	0.97	1.13	1.03	1.13	0.07
XP_050050374.1_zf-C4	TCAAGGTCAH	1.13	0.97	1.05	0.95	1.13	0.08
XP_054926440.1_RFX_DNA_binding	CGTTGCTAB	1.05	1.12	0.88	1.08	1.12	0.11
XP_050047216.1_Forkhead	YAWATAAACAAHB	1.04	1.12	0.76	0.94	1.12	0.16
XP_050036389.1_HLH	ACCAYCTGTT	1.08	1.12	0.97	0.96	1.12	0.08
XP_054922902.1_zf-C4	AAAAGTCAAM	1.06	0.87	1.12	0.98	1.12	0.11
XP_050036341.1_bZIP_1	GATGACGY	1.01	0.95	0.99	1.12	1.12	0.07
XP_050049969.1_Homeobox	CGTTAATTGCT	1.11	1.01	0.94	0.92	1.11	0.09
XP_050022755.1_Homeobox	AWTTTAATTAA	1.11	1.03	0.87	0.92	1.11	0.11
XP_050051155.1_zf-C4	AAGGTCAH	1.02	0.96	1.11	0.93	1.11	0.08
XP_050023582.1_Forkhead	VYTAYRTAAACA	0.98	1.11	0.82	0.98	1.11	0.12
XP_050022475.1_Homeobox	CTAATCCS	1.11	1.07	0.82	0.88	1.11	0.14
XP_050034046.1_Homeobox	TTAATTAG	1.11	0.93	1.03	1.02	1.11	0.07
XP_054920776.1_PAX,Homeobox	ASCGTGACKAATYR	0.87	0.39	1.11	1	1.11	0.32
XP_050052046.1_HLH	RCCACCTGK	0.99	1.11	0.89	0.91	1.11	0.1
XP_050052784.1_HLH	SSCACGYGHC	1	0.96	1.1	1.03	1.1	0.06
XP_050048522.1_HLH	SSCACGYGHC	1	0.96	1.1	1.03	1.1	0.06
XP_050025628.1_HLH	SSCACGYGHC	1	0.96	1.1	1.03	1.1	0.06
XP_050052832.1_HLH	RACATATGGN	1.01	1.1	0.92	0.95	1.1	0.08
XP_050048726.1_Homeobox	GCTAATTANN	1.09	0.92	1.01	1.02	1.09	0.07
XP_050049089.1_Homeobox	SSTAATTAGB	1.09	0.98	1.04	1.01	1.09	0.05
XP_050034501.1_Ets	RACCGGAAGTN	1	1.09	0.94	0.84	1.09	0.11
XP_054926940.1_Homeobox	HTAATGAB	1.04	1.05	0.95	1.09	1.09	0.06
XP_050031162.1_HLH	AMCATATGKT	0.99	1.07	1.09	1	1.09	0.05
XP_054933935.1_Homeobox	CTAATCCC	1.09	1.07	0.76	0.88	1.09	0.16
XP_050035425.1_Homeobox	NTAATBGNB	1.01	1.03	1.09	1.02	1.09	0.04
XP_050022915.1_Homeobox	YTAATCCNN	1.07	1.09	0.84	1.07	1.09	0.12
XP_050034781.2_Homeobox	BTAAWTGN	1.01	1.01	1.09	1.01	1.09	0.04
XP_050036805.1_SRF-TF	CCATACATGG	1.08	0.77	0.63	0.94	1.08	0.2
XP_054928208.1_Forkhead	GTAAACAA	1.01	1	1.06	1.08	1.08	0.04
XP_054927866.1_Homeobox	HTAATCCB	1.04	1.05	0.92	1.08	1.08	0.07
XP_054924506.1_GCM	WATATGCGGGTHB	1.08	0.94	0.92	0.87	1.08	0.09
XP_050039264.1_HLH	GTCACGTGAC	1.08	1.01	0.51	0.58	1.08	0.29
XP_050049662.1_zf-C4	GGGGTCACG	1.08	0.87	1.07	0.99	1.08	0.1
XP_050039558.1_zf-C4	GGGGTCACG	1.08	0.87	1.07	0.99	1.08	0.1
XP_054927269.1_HLH	NCACGTGMHH	1	0.98	1.08	1.02	1.08	0.04
XP_050043608.2_Homeobox	YTAATTRR	1.05	1.08	1	0.96	1.08	0.05
XP_050049083.1_Homeobox	NTAAYGAB	1.01	1.08	0.93	1.02	1.08	0.06
XP_050035475.2_Homeobox	CTAATTRS	1.08	1.02	1.07	1.01	1.08	0.03
XP_050044718.1_zf-C2H2,zf-C2H2,zf-C2H2	GCCACGCCCMCY	1.07	1.08	0.72	0.89	1.08	0.17
XP_050049570.1_bZIP_1	TKDYGCAAYN	1.01	1	1.08	1.01	1.08	0.03
XP_054932472.1_zf-C4	AAAGTCAMAVTAGM	1.07	1	0.93	0.87	1.07	0.09
XP_054932882.1_Homeobox	NTAATTSGATTAS	1.07	0.97	0.83	0.99	1.07	0.1
XP_050047227.1_Homeobox	WTAAYGAB	1.02	1.07	0.95	1.04	1.07	0.05
XP_054933271.1_Homeobox	TTAATTAR	1.07	0.98	1.04	0.98	1.07	0.04
XP_050049439.1_Homeobox	TTAATKAC	1.02	0.97	0.93	1.07	1.07	0.06
XP_050024926.1_HLH	NCACGTGNN	1.01	0.98	1.07	1	1.07	0.04
XP_054929710.1_zf-C4	AGGTCA	1.03	1	1.04	1.07	1.07	0.03
XP_050038911.2_Homeobox	HTAAYGAB	1.03	1.03	0.92	1.07	1.07	0.06
XP_050049689.1_Homeobox	TTAAYGAD	1.02	1.06	0.94	1.02	1.06	0.05
XP_050031496.1_Myb_DNA-binding	TGAATCCATYN	1.06	0.82	0.72	0.96	1.06	0.15
XP_050031369.1_Myb_DNA-binding	TGAATCCATYN	1.06	0.82	0.72	0.96	1.06	0.15
XP_050048826.1_Forkhead	GTAAACAA	1.03	1.06	0.87	0.98	1.06	0.08
XP_050043975.1_Homeobox	NTAATTAG	1.03	1.06	0.97	0.95	1.06	0.05
XP_050028791.1_Homeobox	TTAATTAS	1.06	0.98	1.03	0.98	1.06	0.04
XP_050034042.1_Homeobox	NNNNAKTAATYNNNNN	1.02	1.04	0.9	1.06	1.06	0.07
XP_054921563.1_HLH	NWGCACGTGAYN	1.05	0.92	1	0.96	1.05	0.06
XP_050025651.1_HLH	NWGCACGTGAYN	1.05	0.92	1	0.96	1.05	0.06
XP_054921568.1_HLH	NWGCACGTGAYN	1.05	0.92	1	0.96	1.05	0.06
XP_050046295.1_Homeobox	YTAATTA	1.05	0.95	1.02	0.97	1.05	0.05
XP_050041440.1_Homeobox	NYTAATTAR	1.05	1.02	1	0.99	1.05	0.03
XP_050024462.1_Homeobox	NYTAATTARN	1.05	0.93	1.02	1	1.05	0.05
XP_050033586.1_Homeobox	NTAAYGAB	1.03	1.03	0.89	1.05	1.05	0.07
XP_054920691.1_DM	TAATKTATWA	1.03	1.05	0.89	0.97	1.05	0.07
XP_050047836.1_Forkhead	TWDAYATAAACAWRAW	1.05	0.95	0.63	0.96	1.05	0.18
XP_050029892.1_Forkhead	GTAAACA	1.02	1.05	0.92	1.02	1.05	0.06
XP_054922647.1_HLH	TGCGTGAC	1.03	1.05	0.81	0.94	1.05	0.11
XP_050033342.1_zf-C4	SAGGTCAN	1.05	0.96	1.01	0.93	1.05	0.05
XP_054924594.1_zf-C4	NAGGTCAH	1.04	0.92	0.99	0.92	1.04	0.06
XP_050039468.1_Homeobox	ATTAATTA	1.04	0.97	0.95	0.99	1.04	0.04
XP_050026730.1_bZIP_1	GTKACGTCAT	1.04	0.97	0.87	0.97	1.04	0.07
XP_050031698.1_HLH	VCACGTGGN	1.01	0.99	1.04	1.01	1.04	0.02
XP_050031701.1_HLH	VCACGTGGN	1.01	0.99	1.04	1.01	1.04	0.02
XP_050033968.1_HLH	VCACGTGGN	1.01	0.99	1.04	1.01	1.04	0.02
XP_050050601.2_HLH	VCACGTGGN	1.01	0.99	1.04	1.01	1.04	0.02
XP_054928463.1_HLH	VCACGTGGN	1.01	0.99	1.04	1.01	1.04	0.02
XP_050039111.2_CSD	GATGGWACR	1.04	0.96	0.92	0.93	1.04	0.06
XP_050025717.1_CSD	GATGGWACR	1.04	0.96	0.92	0.93	1.04	0.06
XP_054918796.1_Homeobox	NNNWRATTRN	1	1.02	1.04	1	1.04	0.02
XP_050030636.1_Ets	VACCGGAAGTN	0.98	1.04	0.93	0.85	1.04	0.08
XP_054919254.1_zf-C4	AAGGTCA	1.03	0.92	1.04	0.92	1.04	0.06
XP_050036714.1_Homeobox	VCGTATCRYN	1.02	0.97	0.96	1.04	1.04	0.04
XP_050047835.1_Forkhead	RTAAACAAACAH	1.04	0.98	0.9	0.97	1.04	0.05
XP_050031863.1_Forkhead	GTAAACAA	1.04	1.04	0.92	0.97	1.04	0.06
XP_050052000.1_Homeobox	TGTCAAAN	1.04	0.99	0.93	0.92	1.04	0.06
XP_054929576.1_HLH	ATCACGYGA	1.04	1.02	0.89	0.93	1.04	0.07
XP_050042754.1_HLH	GTRACAGCTG	0.99	0.99	1.03	0.95	1.03	0.04
XP_050044275.1_HMG_box	ATTGTNNNN	1	1.02	1.03	1	1.03	0.02
XP_050049369.1_ARID	NNNAWATTNN	1	1	1.03	1	1.03	0.01
XP_050043990.1_T-box	NYVACACSTN	1.01	1.02	1.03	1.01	1.03	0.01
XP_050045299.1_Forkhead	TGTTTACATA	1.03	1.03	0.9	0.97	1.03	0.06
XP_050048415.1_HLH	RGCAGCTGCH	1.01	1.03	0.91	0.88	1.03	0.07
XP_050049673.1_zf-C4	CAAGGTCAT	1.03	0.95	0.98	0.92	1.03	0.05
XP_054918786.1_Homeobox	NNNTAATTAR	1.03	1.01	0.97	0.94	1.03	0.04
XP_050045295.1_zf-C4	NRAGGTCAN	1.03	0.89	1	0.93	1.03	0.06
XP_050043140.1_Forkhead	VNMAACANN	1	1	1.03	1	1.03	0.01
XP_050035997.1_Ets	NACCGGAARY	1.01	1.02	0.88	1.02	1.02	0.07
XP_050050367.1_Homeobox	TAATTGNWNNNNNNNCAATTR	0.68	0.87	0.92	1.02	1.02	0.14
XP_050035959.1_Ets	NRCCGGAART	1.02	1	0.88	1.02	1.02	0.07
XP_050049266.1_Homeobox	WAACA	1	1.01	1.02	1	1.02	0.01
XP_050049190.1_Homeobox	WAACA	1	1.01	1.02	1	1.02	0.01
XP_050051919.2_HLH	ACCATATGKY	1.02	0.93	0.95	0.97	1.02	0.04
XP_054918881.1_TCR,TCR	NDWTTYAAAH	1.02	1	0.88	0.91	1.02	0.07
XP_050050376.1_Homeobox	TTAATTAG	1.02	0.94	0.98	0.98	1.02	0.03
XP_050031029.1_AT_hook,AT_hook,AT_hook	NNRDWAAT	1	1.02	1.01	1	1.02	0.01
XP_050030931.1_Homeobox	TGACAG	1.01	1.01	0.95	0.89	1.01	0.06
XP_050049548.1_bZIP_1	RTKDCGCAAT	1.01	1.01	0.95	0.92	1.01	0.05
XP_054928247.1_HPD	NNBAAGAHRN	1.01	1.01	0.9	1.01	1.01	0.06
XP_050049533.1_zf-C4	DAAACTRGAGCA	1.01	1.01	0.71	0.82	1.01	0.15
XP_054927575.1_Homeobox	NDYGATACGY	1.01	0.97	0.98	0.92	1.01	0.04
XP_054933393.1_ARID	NDATHAAAN	1	1.01	0.9	1	1.01	0.05
XP_054921277.1_HLH	RGCAGCTGCY	0.99	1	0.96	0.87	1	0.06
XP_054933970.1_HLH	RGCAGCTGCY	0.99	1	0.96	0.87	1	0.06
XP_054917090.1_HLH	RGCAGCTGCY	0.99	1	0.96	0.87	1	0.06
XP_050048445.1_HLH	RGCAGCTGCY	0.99	1	0.96	0.87	1	0.06
XP_050025009.1_HLH	RGCAGCTGCY	0.99	1	0.96	0.87	1	0.06
XP_050041891.1_DM	WTGTATCWAW	1	0.89	0.96	0.93	1	0.05
XP_050024187.1_HLH	DMCATATGKH	1	0.96	0.92	0.91	1	0.04
XP_050030905.1_HLH	DMCATATGKH	1	0.96	0.92	0.91	1	0.04
XP_050026769.1_zf-C2H2,zf-C2H2,zf-C2H2,zf-C2H2,zf-C2H2	TGCTACTGTD	0.93	0.99	0.81	0.89	0.99	0.08
XP_050026768.1_zf-C2H2,zf-C2H2,zf-C2H2,zf-C2H2,zf-C2H2	TGCTACTGTD	0.93	0.99	0.81	0.89	0.99	0.08
XP_050047222.1_zf-C2H2,zf-C2H2,zf-C2H2,zf-C2H2,zf-C2H2	CACCTGT	0.99	0.98	0.94	0.92	0.99	0.04
XP_050043864.1_bZIP_1	RTGACGTCAY	0.99	0.99	0.77	0.85	0.99	0.11
XP_050043507.1_HLH	MACATATGGN	0.97	0.99	0.97	0.94	0.99	0.02
XP_050023625.1_bZIP_1	ATGACTCAH	0.99	0.88	0.9	0.93	0.99	0.05
XP_050039946.1_Homeobox	CGTCGTAAAYSB	0.97	0.92	0.98	0.99	0.99	0.03
XP_050050124.1_zf-C2H2,zf-C2H2,zf-C2H2,zf-C2H2,zf-C2H2	NGCAACAGGTG	0.86	0.96	0.75	0.99	0.99	0.11
XP_050050155.1_zf-C2H2,zf-C2H2,zf-C2H2,zf-C2H2,zf-C2H2	NGCAACAGGTG	0.86	0.96	0.75	0.99	0.99	0.11
XP_050041887.1_DM	TGTAWCWWWT	0.98	0.9	0.87	0.92	0.98	0.05
XP_050042938.1_T-box	KNAGGTGTGAAW	0.91	0.8	0.85	0.98	0.98	0.08
XP_050049179.1_Homeobox	TACGTGWWWWWWCGCGTW	0.93	0.55	0.78	0.96	0.96	0.19
XP_050040280.1_zf-C2H2,zf-C2H2,zf-C2H2	MVDGCCACACCCAYH	0.89	0.9	0.78	0.94	0.94	0.07
XP_050041780.2_bZIP_1,bZIP_1	RTTACGTAAY	0.94	0.8	0.67	0.84	0.94	0.11
XP_054920411.1_CUT,Homeobox	DTTATTGATTTTT	0.85	0.93	0.65	0.8	0.93	0.12
XP_054929268.1_bZIP_1	GTTACGTAAC	0.86	0.67	0.8	0.9	0.9	0.1
XP_050028099.1_HLH	GTACGTGACC	0.87	0.9	0.69	0.75	0.9	0.1
XP_050036148.1_HLH	GTACGTGACC	0.87	0.9	0.69	0.75	0.9	0.1
XP_054932921.1_bZIP_1	GRTGACRTCAYC	0.87	0.88	0.83	0.85	0.88	0.02
XP_050036210.2_PAX	RTCATGCGTGACG	0.82	0.49	0.73	0.8	0.82	0.15
XP_050043517.1_HLH	AACAGCTGACRC	0.68	0.41	0.75	0.74	0.75	0.16
XP_050043065.1_HLH	AACAGCTGACRC	0.68	0.41	0.75	0.74	0.75	0.16
XP_050045768.1_HLH	RVCATATGTCRCSBTATTT	0.55	0	0	0.35	0.55	0.27
XP_054930050.1_HMG_box	NAACAATAACATTGTTN	0.55	0	0	0.33	0.55	0.27
XP_050023689.1_RFX_DNA_binding	SGTTGCTAGGCAACS	0.35	0	0.35	0.19	0.35	0.17
XP_050026652.1_Runt	CWAACCACAAAAACCACGAAH	0	0	0	0	0	0
XP_050049082.1_zf-C2H2,zf-C2H2,zf-C2H2,zf-C2H2,zf-C2H2	ATTACCATACAAGTGCAV	0	0	0	0	0	0
XP_054922164.1_Runt	CWAACCACAAAAACCACGAAH	0	0	0	0	0	0
XP_050036669.2_zf-C2H2,zf-C2H2,zf-C2H2,zf-C2H2,zf-C2H2	GTGAACGYYDHHVCTACAC	0	0	0	0	0	0
XP_050032325.1_zf-C2H2,zf-C2H2,zf-C2H2	RCCACGCCCMCSCCACGCCCMC	0	0	0	0	0	0
XP_050027642.1_CSD	TCGTGTAGGTCGGTGGK	0	0	0	0	0	0
XP_050047272.1_T-box	TTCACACCTARGTGTGAA	0	0	0	0	0	0
XP_050049516.1_T-box	TTCACACCTARGTGTGAA	0	0	0	0	0	0

## Sheet: -log(p-value)
motif name	consensus	promoters_2000_symbols_larva_fed_vs_unfed_sig_lfc2_down	promoters_500_symbols_larva_fed_vs_unfed_sig_lfc2_down	promoters_500_symbols_larva_fed_vs_unfed_sig_lfc2_up	promoters_2000_symbols_larva_fed_vs_unfed_sig_lfc2_up	max	sd
XP_050046919.1_HLH	SCACGTGGSNGSSGS	0.66	0.59	74.66	29.49	74.66	34.96
XP_054927227.1_HMG_box	WNTGCTGACT	0.18	0.34	36.27	8.56	36.27	17.08
XP_050048722.1_Homeobox	STAATTRS	3.38	0.3	28.39	20.52	28.39	13.51
XP_050044800.1_SRF-TF	CYAWATWTGG	0.66	0.96	1.06	27.15	27.15	13.13
XP_050034410.1_HLH	NATCACGTGRN	0.84	0.24	25.08	10.6	25.08	11.61
XP_054927170.1_Pou,Homeobox	NYATAATTAN	0.9	0.26	13.59	23.55	23.55	11.16
XP_050024427.1_Homeobox	CTAATTAY	0.87	0.04	23.54	17.8	23.54	11.91
XP_050031191.1_Ets	AASGAGGAAGTR	0.22	2.15	0.29	23.14	23.14	11.16
XP_054924690.1_HLH	RMCACGTGCC	1.57	0.21	21.45	8.81	21.45	9.72
XP_050026421.1_Forkhead	TCRTAAACA	0.28	0.09	19.78	16.72	19.78	10.51
XP_054932107.1_T-box	AGGTGTGA	0.59	0.24	0.1	18.02	18.02	8.86
XP_050044003.1_T-box	AGGTGTGA	0.59	0.24	0.1	18.02	18.02	8.86
XP_050037020.1_Homeobox	TGAYAC	2.24	0.27	17.91	8.36	17.91	7.93
XP_050049216.1_zf-C4	BAAAGGTCAN	0.71	0.1	1.47	17.9	17.9	8.59
XP_050048882.1_Homeobox	GCTAATTAC	1.69	0.17	0.13	17.67	17.67	8.53
XP_050034039.1_Homeobox	NTAACGAC	2.22	0.31	17.3	11.79	17.3	8.03
XP_054926787.1_Homeobox	NTAACGAC	2.22	0.31	17.3	11.79	17.3	8.03
XP_050052845.1_HLH	VNGGCACGCGMCAK	0.47	1.29	0.02	17.18	17.18	8.31
XP_050052846.1_HLH	VNGGCACGCGMCAK	0.47	1.29	0.02	17.18	17.18	8.31
XP_054926940.1_Homeobox	HTAATGAB	2.78	0.84	0.02	16.62	16.62	7.79
XP_050035940.2_Homeobox	NTAATTGV	1.47	0.05	16.2	10.24	16.2	7.61
XP_054919827.1_Homeobox	CTAAACGG	1.52	0.8	14.65	7.93	14.65	6.47
XP_050027719.2_GATA,GATA	VWGATAAGR	3.43	0.42	14.57	0.15	14.57	6.78
XP_050027173.1_GATA,GATA	VWGATAAGR	3.43	0.42	14.57	0.15	14.57	6.78
XP_050027721.1_GATA,GATA	VWGATAAGR	3.43	0.42	14.57	0.15	14.57	6.78
XP_054919848.1_Homeobox	HTAACGAS	3.32	0.17	14.49	4.91	14.49	6.17
XP_050022924.1_Homeobox	NTAATTGN	1.52	0.66	14.12	8.01	14.12	6.29
XP_050034041.1_Homeobox	BTAATKRC	1.21	0.22	13.97	7.56	13.97	6.38
XP_050044744.1_Homeobox	YTAAGTGC	0.36	0.02	13.95	9.11	13.95	6.84
XP_050030448.1_Homeobox	SSTAATTACS	1.91	0.57	0.05	13.45	13.45	6.35
XP_050049439.1_Homeobox	TTAATKAC	1.01	0.09	0	13.29	13.29	6.48
XP_050034042.1_Homeobox	NNNNAKTAATYNNNNN	1.8	0.92	0	13.14	13.14	6.16
XP_050025804.1_HLH	GCACGTGTC	1.32	0.31	12.97	4.52	12.97	5.75
XP_050037453.1_Homeobox	GTBAAGTGB	2.31	0.49	12.1	4.78	12.1	5.1
XP_050034781.2_Homeobox	BTAAWTGN	2.66	0.58	11.96	5.89	11.96	4.97
XP_050040349.1_HLH	AHCAGCTGG	0.66	0.06	11.17	4.09	11.17	5.1
XP_050038911.2_Homeobox	HTAAYGAB	2.48	0.67	0	11.11	11.11	5.14
XP_050028232.1_HLH	TCACGTG	0.25	0.03	10.95	6.72	10.95	5.31
XP_050036341.1_bZIP_1	GATGACGY	0.55	0.08	0.2	10.85	10.85	5.29
XP_050047227.1_Homeobox	WTAAYGAB	3.54	1.88	0.01	10.59	10.59	4.62
XP_054927866.1_Homeobox	HTAATCCB	2.4	0.74	0.01	10.42	10.42	4.79
XP_050035425.1_Homeobox	NTAATBGNB	2	1.18	9.5	8.36	9.5	4.28
XP_050034044.1_Homeobox	GTAATGAC	1.51	0.05	9.32	6.56	9.32	4.33
XP_054926743.1_HLH	VCAGGTGBN	0.92	0.49	9.14	1.96	9.14	4.05
XP_054921515.1_CUT,CUT,CUT,Homeobox	TTRAAC	1.48	0.08	9.01	8.86	9.01	4.74
XP_050044963.2_zf-C4	GAGATCAA	0.34	0.81	0.01	8.59	8.59	4.12
XP_050029892.1_Forkhead	GTAAACA	4.72	1.69	0	8.18	8.18	3.6
XP_050033586.1_Homeobox	NTAAYGAB	3.04	0.59	0	7.67	7.67	3.49
XP_054926440.1_RFX_DNA_binding	CGTTGCTAB	2.42	2.1	0	7.2	7.2	3.04
XP_050052649.1_PAX	CANTSAWGCG	2.05	0.33	7.2	5.05	7.2	3.06
XP_054929710.1_zf-C4	AGGTCA	1.22	0.26	0.88	7.19	7.19	3.23
XP_050038614.1_RFX_DNA_binding	CKGTTGCCAGG	0.57	0.51	0.02	7.14	7.14	3.39
XP_050033548.1_zf-C2H2,zf-C2H2,zf-C2H2,zf-C2H2,zf-C2H2	NGACCACCCAN	0.5	0.52	0	6.71	6.71	3.2
XP_050044275.1_HMG_box	ATTGTNNNN	0.75	1.3	6.7	1.2	6.7	2.82
XP_054929591.1_HLH	MCACGTG	0.14	0.17	6.52	2.51	6.52	3.01
XP_050049083.1_Homeobox	NTAAYGAB	1.33	2.95	0	6.5	6.5	2.81
XP_050049266.1_Homeobox	WAACA	0.61	1.19	6.07	1.34	6.07	2.53
XP_050049190.1_Homeobox	WAACA	0.61	1.19	6.07	1.34	6.07	2.53
XP_054917575.1_Homeobox	CTCAACGAS	0.26	1.78	0.03	5.95	5.95	2.74
XP_054918796.1_Homeobox	NNNWRATTRN	0.86	0.99	5.8	1.53	5.8	2.35
XP_050049570.1_bZIP_1	TKDYGCAAYN	2.9	0.28	5.74	5.45	5.74	2.55
XP_050043140.1_Forkhead	VNMAACANN	1.1	0.14	5.71	1.89	5.71	2.44
XP_050049369.1_ARID	NNNAWATTNN	1.06	0.44	5.7	1.87	5.7	2.36
XP_054928247.1_HPD	NNBAAGAHRN	2.92	0.43	0	5.7	5.7	2.63
XP_050033754.1_E2F_TDP	NGCGCGCGCN	2.4	0.91	5.66	2.9	5.66	1.99
XP_050041853.1_zf-C2H2,zf-C2H2,zf-C2H2	VRCCMCGCCCN	0.14	1.83	0	5.63	5.63	2.62
XP_050023735.1_zf-C2H2,zf-C2H2,zf-C2H2	VRCCMCGCCCN	0.14	1.83	0	5.63	5.63	2.62
XP_050043608.2_Homeobox	YTAATTRR	5.26	1.57	0.24	0	5.26	2.43
XP_050034652.2_Ets	GACCGGAAGTR	0.18	0.15	0	5.02	5.02	2.46
XP_050049689.1_Homeobox	TTAAYGAD	2.68	1.82	0	4.9	4.9	2.03
XP_050043990.1_T-box	NYVACACSTN	2.81	1.03	2.35	4.8	4.8	1.56
XP_050022915.1_Homeobox	YTAATCCNN	3.22	1.13	0	4.75	4.75	2.12
XP_050036714.1_Homeobox	VCGTATCRYN	1.66	0.09	0.03	4.73	4.73	2.2
XP_050048522.1_HLH	SSCACGYGHC	0.34	0.05	4.07	2.05	4.07	1.85
XP_050025628.1_HLH	SSCACGYGHC	0.34	0.05	4.07	2.05	4.07	1.85
XP_050052784.1_HLH	SSCACGYGHC	0.34	0.05	4.07	2.05	4.07	1.85
XP_050035475.2_Homeobox	CTAATTRS	3.81	0.46	1.17	0.45	3.81	1.59
XP_054933538.1_E2F_TDP	SSGCGGGAAVN	3.76	1.76	0	0	3.76	1.79
XP_050031029.1_AT_hook,AT_hook,AT_hook	NNRDWAAT	0.26	3.26	2.61	0.74	3.26	1.45
XP_054933271.1_Homeobox	TTAATTAR	3.21	0.21	0.65	0.06	3.21	1.47
XP_050024926.1_HLH	NCACGTGNN	0.78	0.1	3	0.56	3	1.29
XP_050046295.1_Homeobox	YTAATTA	2.97	0.07	0.56	0	2.97	1.4
XP_054927269.1_HLH	NCACGTGMHH	0.33	0.16	2.92	1.43	2.92	1.27
XP_050045237.1_zf-C4	RAGGTCAT	0.76	0.14	2.62	0.33	2.62	1.14
XP_050049089.1_Homeobox	SSTAATTAGB	2.59	0.22	0.59	0.41	2.59	1.1
XP_050034046.1_Homeobox	TTAATTAG	2.52	0.1	0.45	0.59	2.52	1.09
XP_050022475.1_Homeobox	CTAATCCS	2.48	0.59	0	0	2.48	1.17
XP_050028791.1_Homeobox	TTAATTAS	2.44	0.19	0.59	0.05	2.44	1.1
XP_050049454.1_zf-C4	DTGGACTTTGGACTY	0	0	2.41	0.54	2.41	1.15
XP_054918881.1_TCR,TCR	NDWTTYAAAH	2.36	0.24	0	0	2.36	1.15
XP_050025895.1_HLH	NKCACGTGMNNNTCACGTGMN	2.3	0.28	0	0.03	2.3	1.11
XP_050043975.1_Homeobox	NTAATTAG	2.28	1.08	0.07	0	2.28	1.07
XP_054922906.1_zf-C4	TGAGGTCAATNN	2.28	1.54	1.03	0.39	2.28	0.8
XP_050048726.1_Homeobox	GCTAATTANN	2.26	0.08	0.38	0.68	2.26	0.97
XP_050041440.1_Homeobox	NYTAATTAR	2.25	0.47	0.26	0.11	2.25	1
XP_054918786.1_Homeobox	NNNTAATTAR	2.23	0.42	0.08	0	2.23	1.05
XP_054928463.1_HLH	VCACGTGGN	0.79	0.13	2.17	1.15	2.17	0.85
XP_050050601.2_HLH	VCACGTGGN	0.79	0.13	2.17	1.15	2.17	0.85
XP_050033968.1_HLH	VCACGTGGN	0.79	0.13	2.17	1.15	2.17	0.85
XP_050031701.1_HLH	VCACGTGGN	0.79	0.13	2.17	1.15	2.17	0.85
XP_050031698.1_HLH	VCACGTGGN	0.79	0.13	2.17	1.15	2.17	0.85
XP_050035997.1_Ets	NACCGGAARY	0.45	0.49	0	2.15	2.15	0.94
XP_050030931.1_Homeobox	TGACAG	2.11	0.5	0.01	0	2.11	1
XP_050050374.1_zf-C4	TCAAGGTCAH	2.05	0.21	0.55	0.05	2.05	0.91
XP_054933935.1_Homeobox	CTAATCCC	1.93	0.63	0	0	1.93	0.91
XP_050040430.1_PAX,Homeobox	TCACGCHTCACYGCACN	0.31	1.87	0.66	0.06	1.87	0.8
XP_054930254.1_PAX,Homeobox	TCACGCHTCACYGCACN	0.31	1.87	0.66	0.06	1.87	0.8
XP_054927105.1_HLH	CACGTGACC	1.85	1.03	0.04	0	1.85	0.89
XP_050048254.1_bZIP_1	ACACGTGGC	1.84	1.82	0.06	0.01	1.84	1.04
XP_050052105.2_zf-C2H2,zf-C2H2,zf-C2H2,zf-C2H2,zf-C2H2,zf-C2H2	ATAAATCACAGCAYNC	0.62	0.87	1.83	1.13	1.83	0.52
XP_050035959.1_Ets	NRCCGGAART	1.49	0.3	0	1.82	1.82	0.89
XP_050052000.1_Homeobox	TGTCAAAN	1.67	0.21	0.01	0	1.67	0.81
XP_050049393.1_zf-C2H2,zf-C2H2,zf-C2H2	NHMCGCCCACGCMM	1.66	0.17	0	0	1.66	0.81
XP_050033342.1_zf-C4	SAGGTCAN	1.66	0.11	0.34	0	1.66	0.77
XP_054922558.1_zf-C2H2,zf-C2H2,zf-C2H2,zf-C2H2,zf-C2H2	WTCACTTTCACTT	1.62	0.42	0.01	0.14	1.62	0.74
XP_050051155.1_zf-C4	AAGGTCAH	0.64	0.13	1.62	0	1.62	0.73
XP_050050131.1_zf-C2H2,zf-C2H2,zf-C2H2,zf-C2H2	TMCGCCCACGCAC	1.09	1.58	0.07	0.17	1.58	0.73
XP_050052108.1_zf-C2H2,zf-C2H2,zf-C2H2,zf-C2H2	TGCAGTGATTTATT	1.48	0.48	0.72	0.12	1.48	0.58
XP_054919793.1_zf-C2H2,zf-C2H2,zf-C2H2,zf-C2H2	TGCAGTGATTTATT	1.48	0.48	0.72	0.12	1.48	0.58
XP_054919104.1_Homeobox	TAATTRSATTA	1.14	1.47	0.01	0.95	1.47	0.63
XP_050040097.1_Homeobox	TAATTAGATTA	1.46	1.01	0.09	0.43	1.46	0.61
XP_050036783.1_Homeobox	TGACAGCTGTCA	0.13	1.45	1.08	0.55	1.45	0.58
XP_054929576.1_HLH	ATCACGYGA	1.45	0.45	0	0	1.45	0.68
XP_054924594.1_zf-C4	NAGGTCAH	1.41	0.03	0.21	0	1.41	0.67
XP_050033624.1_Homeobox	TAATTARATTA	1.4	0.66	0	0.33	1.4	0.6
XP_050046825.1_zf-C2H2,zf-C2H2,zf-C2H2	GGCCCCGCCCH	1.36	0.92	0	0	1.36	0.68
XP_050039468.1_Homeobox	ATTAATTA	1.35	0.15	0.07	0.16	1.35	0.61
XP_050049969.1_Homeobox	CGTTAATTGCT	1.35	0.32	0.15	0.03	1.35	0.6
XP_050024462.1_Homeobox	NYTAATTARN	1.32	0.07	0.4	0.35	1.32	0.54
XP_054933393.1_ARID	NDATHAAAN	0.86	0.4	0	1.29	1.29	0.56
XP_050037323.1_HLH	AADTCGTGACT	1.27	0.25	0.28	0.57	1.27	0.48
XP_050031863.1_Forkhead	GTAAACAA	1.24	0.57	0.01	0.03	1.24	0.58
XP_050036389.1_HLH	ACCAYCTGTT	1.23	0.77	0.18	0.07	1.23	0.54
XP_050022755.1_Homeobox	AWTTTAATTAA	1.23	0.35	0.06	0.03	1.23	0.56
XP_054922521.1_Pou,Homeobox	TAATKAGNTGNTAATKA	0.62	1.23	0.75	0.09	1.23	0.47
XP_050050401.1_Homeobox	CAAGTGCGTG	0.04	0.13	1.22	0.27	1.22	0.54
XP_050044836.1_zf-C2H2,zf-C2H2,zf-C2H2	NGCCACGCCCCCC	0.28	1.21	0.04	0.01	1.21	0.56
XP_050052046.1_HLH	RCCACCTGK	0.23	1.2	0	0	1.2	0.57
XP_050039111.2_CSD	GATGGWACR	1.19	0.14	0.02	0	1.19	0.57
XP_050025717.1_CSD	GATGGWACR	1.19	0.14	0.02	0	1.19	0.57
XP_050026260.1_Myb_DNA-binding,Myb_DNA-binding	GATTTAACATAA	1.15	0.25	0.05	0.31	1.15	0.48
XP_054933201.1_Homeobox	GYTAATTRRSSYYAATTARC	0.61	1.15	0.12	0.5	1.15	0.42
XP_050047284.1_zf-C4	AWNTAGGTCASTAGGTCA	0.54	1.14	0	0.42	1.14	0.47
XP_054927033.1_HLH	GGGBMKCAGCTGCGTCCC	1.14	0	0.24	0.08	1.14	0.52
XP_050025649.1_zf-C2H2,zf-C2H2,zf-C2H2,zf-C2H2,zf-C2H2,zf-C2H2,zf-C2H2,zf-C2H2,zf-C2H2	TCCCCTGGGG	0.26	1.11	0.02	0	1.11	0.52
XP_050027698.1_zf-C2H2,zf-C2H2,zf-C2H2,zf-C2H2,zf-C2H2,zf-C2H2	TGATTGCTCTTTT	1.1	0.11	0.14	0.33	1.1	0.46
XP_054931507.1_RFX_DNA_binding	CGTTGCCATGGCAACG	0.14	0.33	1.1	0.46	1.1	0.42
XP_050047272.1_T-box	TTCACACCTARGTGTGAA	0	0	0	1.08	1.08	0.54
XP_050049516.1_T-box	TTCACACCTARGTGTGAA	0	0	0	1.08	1.08	0.54
XP_050045295.1_zf-C4	NRAGGTCAN	1.07	0.01	0.31	0	1.07	0.51
XP_050039229.1_HLH	AACACCTGCR	0.69	0.53	1.05	0.12	1.05	0.39
XP_054920691.1_DM	TAATKTATWA	1.04	0.68	0	0.02	1.04	0.51
XP_054922540.1_GATA,GATA	RMGATAACRNYGTTATCKY	1.03	0	0	0	1.03	0.51
XP_050036374.1_Homeobox	NTAATBNVATTAN	0.69	1.02	0	0.67	1.02	0.43
XP_054921568.1_HLH	NWGCACGTGAYN	1.02	0.07	0.28	0.05	1.02	0.46
XP_050025651.1_HLH	NWGCACGTGAYN	1.02	0.07	0.28	0.05	1.02	0.46
XP_054921563.1_HLH	NWGCACGTGAYN	1.02	0.07	0.28	0.05	1.02	0.46
XP_054929792.1_Pou,Homeobox	ATGCATAATTRAT	0.97	0.28	0.12	0.21	0.97	0.39
XP_050051236.1_Ets	GACCGGAAGTS	0.55	0.97	0.28	0	0.97	0.41
XP_054926909.1_Homeobox	TGACAGCTGTCA	0.11	0.94	0.6	0.46	0.94	0.34
XP_050047835.1_Forkhead	RTAAACAAACAH	0.91	0.2	0.02	0.04	0.91	0.42
XP_054928208.1_Forkhead	GTAAACAA	0.34	0.27	0.44	0.91	0.91	0.29
XP_050047216.1_Forkhead	YAWATAAACAAHB	0.71	0.9	0	0.03	0.9	0.46
XP_050034033.1_Homeobox	GNRGRBTTAATGGSYTHGK	0.89	0.15	0.2	0.03	0.89	0.39
XP_050050157.1_bZIP_1	WWNTGCTGMGTCAGCANWW	0.65	0	0.35	0.88	0.88	0.38
XP_050040940.1_Ets	AAACCGGAAGTA	0.12	0.32	0.87	0.17	0.87	0.35
XP_054929607.1_Ets	HGAAYCCGGAAGTGNKG	0.17	0.86	0	0	0.86	0.41
XP_050044939.1_Forkhead	CGAAGRACCK	0.84	0.03	0.12	0.16	0.84	0.37
XP_054922902.1_zf-C4	AAAAGTCAAM	0.74	0.07	0.83	0.2	0.83	0.38
XP_050023582.1_Forkhead	VYTAYRTAAACA	0.17	0.83	0	0.12	0.83	0.38
XP_050045299.1_Forkhead	TGTTTACATA	0.83	0.49	0.01	0.02	0.83	0.4
XP_050036173.1_Forkhead	AAACAATAAYATT	0.62	0.82	0.03	0.31	0.82	0.35
XP_050033143.1_LAG1-DNAbind	MGKTTCCCACAVT	0.2	0.81	0.09	0.02	0.81	0.36
XP_050051269.1_zf-C2H2,zf-C2H2,zf-C2H2,zf-C2H2,zf-C2H2	AACCACCTGTTR	0.11	0.11	0.79	0.13	0.79	0.34
XP_050031496.1_Myb_DNA-binding	TGAATCCATYN	0.79	0.02	0	0.08	0.79	0.38
XP_050031369.1_Myb_DNA-binding	TGAATCCATYN	0.79	0.02	0	0.08	0.79	0.38
XP_050033003.1_HLH	SACCATATGGTS	0.21	0.09	0.45	0.77	0.77	0.3
XP_050025287.2_PAX,Homeobox	TAATTGATTA	0.36	0.76	0.29	0.45	0.76	0.21
XP_050046291.1_zf-C2H2,zf-C2H2,zf-C2H2	MTCACGCCCMCC	0.17	0.13	0.68	0.75	0.75	0.33
XP_054919254.1_zf-C4	AAGGTCA	0.68	0.07	0.58	0	0.68	0.35
XP_050048826.1_Forkhead	GTAAACAA	0.68	0.64	0	0.14	0.68	0.34
XP_050052832.1_HLH	RACATATGGN	0.33	0.67	0.08	0.05	0.67	0.29
XP_050047836.1_Forkhead	TWDAYATAAACAWRAW	0.66	0.17	0	0.08	0.66	0.3
XP_050040067.1_zf-C2H2,zf-C2H2,zf-C2H2	GRCCACGCCCA	0.43	0.66	0	0.04	0.66	0.31
XP_054929691.1_CBFB_NFYA	HCTGATTGGYTAVT	0.09	0.65	0.34	0.59	0.65	0.26
XP_050050376.1_Homeobox	TTAATTAG	0.65	0.07	0.17	0.04	0.65	0.28
XP_050040731.1_Homeobox,Homeobox	TAATTATGCTAATTA	0.64	0.08	0.02	0.02	0.64	0.3
XP_050039558.1_zf-C4	GGGGTCACG	0.64	0.11	0.45	0.23	0.64	0.23
XP_050049662.1_zf-C4	GGGGTCACG	0.64	0.11	0.45	0.23	0.64	0.23
XP_050049673.1_zf-C4	CAAGGTCAT	0.63	0.14	0.19	0	0.63	0.27
XP_050034501.1_Ets	RACCGGAAGTN	0.27	0.62	0.11	0	0.62	0.27
XP_050026730.1_bZIP_1	GTKACGTCAT	0.59	0.21	0.04	0.15	0.59	0.24
XP_050036805.1_SRF-TF	CCATACATGG	0.59	0.06	0	0.12	0.59	0.27
XP_054924506.1_GCM	WATATGCGGGTHB	0.59	0.19	0.16	0.03	0.59	0.24
XP_050044718.1_zf-C2H2,zf-C2H2,zf-C2H2	GCCACGCCCMCY	0.59	0.46	0	0.02	0.59	0.3
XP_050023270.1_MH1	TTGGCANNNTGCCAA	0.21	0.58	0.4	0.32	0.58	0.16
XP_050048539.1_E2F_TDP	WAATGGCGCCAAAA	0.58	0.06	0.16	0.5	0.58	0.25
XP_054932882.1_Homeobox	NTAATTSGATTAS	0.57	0.24	0.08	0.24	0.57	0.21
XP_054922647.1_HLH	TGCGTGAC	0.56	0.45	0	0.03	0.56	0.29
XP_050042673.1_Pou,Homeobox	TAATGAGVBGTAATGA	0.14	0.45	0.56	0.16	0.56	0.21
XP_054932472.1_zf-C4	AAAGTCAMAVTAGM	0.54	0.27	0.18	0.03	0.54	0.22
XP_050044657.2_Homeobox	WTAATTTAATTAW	0.54	0.42	0.51	0.21	0.54	0.15
XP_050045880.1_zf-C2H2,zf-C2H2,zf-C2H2	TWRGCCCCGCCCMCH	0.54	0.12	0	0	0.54	0.25
XP_050035103.1_HLH	AAAACAGCTGTTTT	0.2	0	0.53	0.08	0.53	0.23
XP_050048949.1_COE1_DBD	BWATTCCCWWGGGAATWV	0	0	0	0.53	0.53	0.27
XP_050049548.1_bZIP_1	RTKDCGCAAT	0.52	0.4	0.03	0	0.52	0.26
XP_050051919.2_HLH	ACCATATGKY	0.52	0.1	0.11	0.07	0.52	0.21
XP_050039109.1_Ets	ATGATCCGGGACN	0.51	0	0.44	0.18	0.51	0.24
XP_050044481.1_zf-C2H2,zf-C2H2,zf-C2H2,zf-C2H2,zf-C2H2	VGACCCCCTGCTGTGM	0.51	0	0.37	0.22	0.51	0.22
XP_054927575.1_Homeobox	NDYGATACGY	0.5	0.14	0.17	0	0.5	0.21
XP_050042754.1_HLH	GTRACAGCTG	0.19	0.27	0.48	0.02	0.48	0.19
XP_050026004.1_zf-C2H2,zf-C2H2,zf-C2H2	GCCACGCCCCCH	0.32	0.48	0	0	0.48	0.24
XP_050024699.1_HLH	GCGACAGCTGTCGC	0.27	0.48	0	0.43	0.48	0.22
XP_050037291.1_zf-C2H2,zf-C2H2,zf-C2H2,zf-C2H2	GGCGGCCATTTTGD	0.25	0.47	0	0	0.47	0.23
XP_050039264.1_HLH	GTCACGTGAC	0.46	0.28	0	0	0.46	0.23
XP_050048415.1_HLH	RGCAGCTGCH	0.36	0.45	0.02	0	0.45	0.23
XP_050031162.1_HLH	AMCATATGKT	0.25	0.35	0.43	0.28	0.43	0.08
XP_050030636.1_Ets	VACCGGAAGTN	0.21	0.42	0.09	0	0.42	0.18
XP_050026401.1_zf-C2H2,zf-C2H2,zf-C2H2,zf-C2H2,zf-C2H2,zf-C2H2	NRGGCCGTGTGCAAAAS	0.36	0	0	0.16	0.36	0.17
XP_050050367.1_Homeobox	TAATTGNWNNNNNNNCAATTR	0.02	0.16	0.19	0.33	0.33	0.13
XP_054920776.1_PAX,Homeobox	ASCGTGACKAATYR	0.14	0.04	0.32	0.28	0.32	0.13
XP_050041891.1_DM	WTGTATCWAW	0.32	0.01	0.09	0	0.32	0.15
XP_050049533.1_zf-C4	DAAACTRGAGCA	0.31	0.29	0.01	0	0.31	0.17
XP_050048445.1_HLH	RGCAGCTGCY	0.2	0.3	0.13	0	0.3	0.12
XP_050025009.1_HLH	RGCAGCTGCY	0.2	0.3	0.13	0	0.3	0.12
XP_054933970.1_HLH	RGCAGCTGCY	0.2	0.3	0.13	0	0.3	0.12
XP_054917090.1_HLH	RGCAGCTGCY	0.2	0.3	0.13	0	0.3	0.12
XP_054921277.1_HLH	RGCAGCTGCY	0.2	0.3	0.13	0	0.3	0.12
XP_050026769.1_zf-C2H2,zf-C2H2,zf-C2H2,zf-C2H2,zf-C2H2	TGCTACTGTD	0.02	0.27	0	0	0.27	0.13
XP_050026768.1_zf-C2H2,zf-C2H2,zf-C2H2,zf-C2H2,zf-C2H2	TGCTACTGTD	0.02	0.27	0	0	0.27	0.13
XP_050024187.1_HLH	DMCATATGKH	0.26	0.12	0.02	0	0.26	0.12
XP_050030905.1_HLH	DMCATATGKH	0.26	0.12	0.02	0	0.26	0.12
XP_050043507.1_HLH	MACATATGGN	0.12	0.26	0.17	0.01	0.26	0.1
XP_050043864.1_bZIP_1	RTGACGTCAY	0.26	0.26	0.01	0	0.26	0.14
XP_050050124.1_zf-C2H2,zf-C2H2,zf-C2H2,zf-C2H2,zf-C2H2	NGCAACAGGTG	0.03	0.21	0.02	0.23	0.23	0.12
XP_050050155.1_zf-C2H2,zf-C2H2,zf-C2H2,zf-C2H2,zf-C2H2	NGCAACAGGTG	0.03	0.21	0.02	0.23	0.23	0.12
XP_050023625.1_bZIP_1	ATGACTCAH	0.22	0.04	0.02	0	0.22	0.1
XP_050039946.1_Homeobox	CGTCGTAAAYSB	0.14	0.1	0.21	0.21	0.21	0.06
XP_050049179.1_Homeobox	TACGTGWWWWWWCGCGTW	0.19	0.06	0.11	0.21	0.21	0.07
XP_050047222.1_zf-C2H2,zf-C2H2,zf-C2H2,zf-C2H2,zf-C2H2	CACCTGT	0.21	0.19	0.04	0	0.21	0.1
XP_050042938.1_T-box	KNAGGTGTGAAW	0.04	0.03	0.03	0.2	0.2	0.08
XP_050040280.1_zf-C2H2,zf-C2H2,zf-C2H2	MVDGCCACACCCAYH	0.12	0.19	0.09	0.17	0.19	0.05
XP_054920411.1_CUT,Homeobox	DTTATTGATTTTT	0.03	0.17	0	0	0.17	0.08
XP_050028099.1_HLH	GTACGTGACC	0.03	0.13	0	0	0.13	0.06
XP_050036148.1_HLH	GTACGTGACC	0.03	0.13	0	0	0.13	0.06
XP_054932921.1_bZIP_1	GRTGACRTCAYC	0.04	0.11	0.04	0.01	0.11	0.04
XP_054930050.1_HMG_box	NAACAATAACATTGTTN	0.08	0	0	0.03	0.08	0.04
XP_050045768.1_HLH	RVCATATGTCRCSBTATTT	0.08	0	0	0.03	0.08	0.04
XP_050041887.1_DM	TGTAWCWWWT	0.06	0	0	0	0.06	0.03
XP_054929268.1_bZIP_1	GTTACGTAAC	0.04	0.02	0.04	0.06	0.06	0.02
XP_050041780.2_bZIP_1,bZIP_1	RTTACGTAAY	0.04	0.01	0	0	0.04	0.02
XP_050043517.1_HLH	AACAGCTGACRC	0.01	0	0.03	0	0.03	0.02
XP_050043065.1_HLH	AACAGCTGACRC	0.01	0	0.03	0	0.03	0.02
XP_050036210.2_PAX	RTCATGCGTGACG	0.03	0	0.02	0	0.03	0.01
XP_050023689.1_RFX_DNA_binding	SGTTGCTAGGCAACS	0.03	0	0.03	0	0.03	0.02
XP_050026652.1_Runt	CWAACCACAAAAACCACGAAH	0	0	0	0	0	0
XP_050049082.1_zf-C2H2,zf-C2H2,zf-C2H2,zf-C2H2,zf-C2H2	ATTACCATACAAGTGCAV	0	0	0	0	0	0
XP_054922164.1_Runt	CWAACCACAAAAACCACGAAH	0	0	0	0	0	0
XP_050036669.2_zf-C2H2,zf-C2H2,zf-C2H2,zf-C2H2,zf-C2H2	GTGAACGYYDHHVCTACAC	0	0	0	0	0	0
XP_050032325.1_zf-C2H2,zf-C2H2,zf-C2H2	RCCACGCCCMCSCCACGCCCMC	0	0	0	0	0	0
XP_050027642.1_CSD	TCGTGTAGGTCGGTGGK	0	0	0	0	0	0

## Sheet: rank
motif name	consensus	promoters_2000_symbols_larva_fed_vs_unfed_sig_lfc2_down	promoters_500_symbols_larva_fed_vs_unfed_sig_lfc2_down	promoters_500_symbols_larva_fed_vs_unfed_sig_lfc2_up	promoters_2000_symbols_larva_fed_vs_unfed_sig_lfc2_up	max	min	average	sd
XP_050035425.1_Homeobox	NTAATBGNB	43	28	26	32	43	26	32.25	7.59
XP_050043990.1_T-box	NYVACACSTN	17	34	48	55	55	17	38.5	16.78
XP_054919827.1_Homeobox	CTAAACGG	56	53	12	35	56	12	39	20.25
XP_050022924.1_Homeobox	NTAATTGN	57	60	17	34	60	17	42	20.31
XP_050033754.1_E2F_TDP	NGCGCGCGCN	27	44	39	61	61	27	42.75	14.1
XP_050034781.2_Homeobox	BTAAWTGN	20	71	23	46	71	20	40	23.71
XP_050037453.1_Homeobox	GTBAAGTGB	30	80	22	56	80	22	47	26.36
XP_050049369.1_ARID	NNNAWATTNN	89	94	38	69	94	38	72.5	25.41
XP_054926743.1_HLH	VCAGGTGBN	97	78	28	67	97	28	67.5	29.1
XP_054918796.1_Homeobox	NNNWRATTRN	102	38	35	71	102	35	61.5	31.54
XP_050035475.2_Homeobox	CTAATTRS	3	89	58	104	104	3	63.5	44.65
XP_050052649.1_PAX	CANTSAWGCG	41	108	30	51	108	30	57.5	34.74
XP_054922906.1_zf-C4	TGAGGTCAATNN	33	17	63	110	110	17	55.75	40.89
XP_050034039.1_Homeobox	NTAACGAC	38	112	10	19	112	10	44.75	46.33
XP_054926787.1_Homeobox	NTAACGAC	39	113	9	18	113	9	44.75	47.2
XP_050025804.1_HLH	GCACGTGTC	72	114	21	59	114	21	66.5	38.35
XP_050044275.1_HMG_box	ATTGTNNNN	116	20	31	76	116	20	60.75	44.09
XP_050048722.1_Homeobox	STAATTRS	9	116	3	5	116	3	33.25	55.22
XP_050049570.1_bZIP_1	TKDYGCAAYN	16	123	36	50	123	16	56.25	46.64
XP_050046919.1_HLH	SCACGTGGSNGSSGS	125	67	1	1	125	1	48.5	59.74
XP_050044800.1_SRF-TF	CYAWATWTGG	126	40	61	2	126	2	57.25	51.93
XP_050037020.1_Homeobox	TGAYAC	36	129	8	31	129	8	51	53.41
XP_054929710.1_zf-C4	AGGTCA	78	133	64	39	133	39	78.5	39.75
XP_054929792.1_Pou,Homeobox	ATGCATAATTRAT	96	126	133	130	133	96	121.25	17.08
XP_054927170.1_Pou,Homeobox	NYATAATTAN	99	135	20	3	135	3	64.25	63.04
XP_050052105.2_zf-C2H2,zf-C2H2,zf-C2H2,zf-C2H2,zf-C2H2,zf-C2H2	ATAAATCACAGCAYNC	136	46	54	82	136	46	79.5	40.71
XP_050037323.1_HLH	AADTCGTGACT	74	138	103	95	138	74	102.5	26.64
XP_050049190.1_Homeobox	WAACA	138	27	33	73	138	27	67.75	51.09
XP_050049266.1_Homeobox	WAACA	139	26	34	74	139	26	68.25	51.63
XP_054933201.1_Homeobox	GYTAATTRRSSYYAATTARC	140	29	134	100	140	29	100.75	50.97
XP_050040097.1_Homeobox	TAATTAGATTA	64	37	142	106	142	37	87.25	46.24
XP_050027721.1_GATA,GATA	VWGATAAGR	7	99	13	142	142	7	65.25	66.21
XP_050034410.1_HLH	NATCACGTGRN	105	142	4	22	142	4	68.25	65.97
XP_050027173.1_GATA,GATA	VWGATAAGR	6	101	15	143	143	6	66.25	66.72
XP_050027719.2_GATA,GATA	VWGATAAGR	8	100	14	144	144	8	66.5	66.6
XP_050044003.1_T-box	AGGTGTGA	144	141	138	7	144	7	107.5	67.04
XP_050049089.1_Homeobox	SSTAATTAGB	21	144	76	109	144	21	87.5	52.31
XP_054932107.1_T-box	AGGTGTGA	145	140	139	6	145	6	107.5	67.72
XP_050034041.1_Homeobox	BTAATKRC	79	145	18	37	145	18	69.75	56.27
XP_054932882.1_Homeobox	NTAATTSGATTAS	148	143	146	122	148	122	139.75	12.01
XP_050052108.1_zf-C2H2,zf-C2H2,zf-C2H2,zf-C2H2	TGCAGTGATTTATT	60	85	70	149	149	60	91	40.01
XP_050050131.1_zf-C2H2,zf-C2H2,zf-C2H2,zf-C2H2	TMCGCCCACGCAC	87	15	149	135	149	15	96.5	60.47
XP_054919793.1_zf-C2H2,zf-C2H2,zf-C2H2,zf-C2H2	TGCAGTGATTTATT	61	84	69	150	150	61	91	40.47
XP_054924690.1_HLH	RMCACGTGCC	55	151	6	28	151	6	60	63.89
XP_050039229.1_HLH	AACACCTGCR	120	74	62	151	151	62	101.75	41.27
XP_050026260.1_Myb_DNA-binding,Myb_DNA-binding	GATTTAACATAA	82	137	153	117	153	82	122.25	30.61
XP_050030448.1_Homeobox	SSTAATTACS	45	72	154	15	154	15	71.5	59.72
XP_050044657.2_Homeobox	WTAATTTAATTAW	154	96	83	129	154	83	115.5	32.15
XP_050041440.1_Homeobox	NYTAATTAR	35	87	108	154	154	35	96	49.36
XP_054922521.1_Pou,Homeobox	TAATKAGNTGNTAATKA	135	23	68	155	155	23	95.25	60.86
XP_054919848.1_Homeobox	HTAACGAS	10	159	16	53	159	10	59.5	69
XP_050026730.1_bZIP_1	GTKACGTCAT	141	152	160	145	160	141	149.5	8.35
XP_050036389.1_HLH	ACCAYCTGTT	76	54	118	161	161	54	102.25	47.32
XP_050048882.1_Homeobox	GCTAATTAC	49	161	131	10	161	10	87.75	70.2
XP_054933271.1_Homeobox	TTAATTAR	12	150	74	163	163	12	99.75	70.45
XP_050036173.1_Forkhead	AAACAATAAYATT	137	50	166	118	166	50	117.75	49.29
XP_050028791.1_Homeobox	TTAATTAS	25	156	77	167	167	25	106.25	67.39
XP_050025287.2_PAX,Homeobox	TAATTGATTA	168	55	102	105	168	55	107.5	46.38
XP_050039468.1_Homeobox	ATTAATTA	69	168	148	138	168	69	130.75	43.01
XP_050052846.1_HLH	VNGGCACGCGMCAK	164	21	169	11	169	11	91.25	87.01
XP_050045237.1_zf-C4	RAGGTCAT	115	169	45	115	169	45	111	50.83
XP_050043140.1_Forkhead	VNMAACANN	85	170	37	68	170	37	90	56.92
XP_050052845.1_HLH	VNGGCACGCGMCAK	163	22	170	12	170	12	91.75	86.46
XP_050050374.1_zf-C4	TCAAGGTCAH	42	149	81	172	172	42	111	60.07
XP_054928208.1_Forkhead	GTAAACAA	172	130	89	86	172	86	119.25	40.49
XP_050038614.1_RFX_DNA_binding	CKGTTGCCAGG	149	76	173	40	173	40	109.5	62.03
XP_050031698.1_HLH	VCACGTGGN	109	176	53	81	176	53	104.75	52.72
XP_054926940.1_Homeobox	HTAATGAB	18	48	176	14	176	14	64	76.19
XP_050052832.1_HLH	RACATATGGN	177	59	145	171	177	59	138	54.47
XP_054924506.1_GCM	WATATGCGGGTHB	143	154	122	177	177	122	149	22.91
XP_054928463.1_HLH	VCACGTGGN	113	177	49	80	177	49	104.75	54.8
XP_054927269.1_HLH	NCACGTGMHH	178	165	44	72	178	44	114.75	66.73
XP_050047835.1_Forkhead	RTAAACAAACAH	98	153	178	174	178	98	150.75	36.84
XP_050031701.1_HLH	VCACGTGGN	110	178	52	78	178	52	104.5	54.44
XP_050022755.1_Homeobox	AWTTTAATTAA	77	105	152	179	179	77	128.25	45.85
XP_050050601.2_HLH	VCACGTGGN	112	179	50	79	179	50	105	55.46
XP_054932472.1_zf-C4	AAAGTCAMAVTAGM	153	132	117	180	180	117	145.5	27.33
XP_050033968.1_HLH	VCACGTGGN	111	180	51	77	180	51	104.75	55.86
XP_054930254.1_PAX,Homeobox	TCACGCHTCACYGCACN	181	6	73	164	181	6	106	81.81
XP_050040430.1_PAX,Homeobox	TCACGCHTCACYGCACN	182	7	72	165	182	7	106.5	82.08
XP_050034033.1_Homeobox	GNRGRBTTAATGGSYTHGK	100	167	113	182	182	100	140.5	40.09
XP_050031863.1_Forkhead	GTAAACAA	75	73	185	185	185	73	129.5	64.09
XP_050049969.1_Homeobox	CGTTAATTGCT	70	110	124	186	186	70	122.5	48.12
XP_054922558.1_zf-C2H2,zf-C2H2,zf-C2H2,zf-C2H2,zf-C2H2	WTCACTTTCACTT	54	97	186	146	186	54	120.75	57.49
XP_054919104.1_Homeobox	TAATTRSATTA	83	18	187	85	187	18	93.25	69.82
XP_050039558.1_zf-C4	GGGGTCACG	133	189	86	124	189	86	133	42.53
XP_050049662.1_zf-C4	GGGGTCACG	132	190	85	123	190	85	132.5	43.41
XP_054917575.1_Homeobox	CTCAACGAS	190	12	167	45	190	12	103.5	88.15
XP_050047227.1_Homeobox	WTAAYGAB	5	5	191	23	191	5	56	90.4
XP_050045299.1_Forkhead	TGTTTACATA	106	79	189	191	191	79	141.25	57.37
XP_050027698.1_zf-C2H2,zf-C2H2,zf-C2H2,zf-C2H2,zf-C2H2,zf-C2H2	TGATTGCTCTTTT	86	191	125	113	191	86	128.75	44.59
XP_050031029.1_AT_hook,AT_hook,AT_hook	NNRDWAAT	192	1	46	90	192	1	82.25	81.69
XP_050048254.1_bZIP_1	ACACGTGGC	47	11	151	194	194	11	100.75	85.95
XP_054927866.1_Homeobox	HTAATCCB	28	56	194	24	194	24	75.5	80.27
XP_050049216.1_zf-C4	BAAAGGTCAN	118	194	56	8	194	8	94	80.45
XP_050044836.1_zf-C2H2,zf-C2H2,zf-C2H2	NGCCACGCCCCCC	185	24	159	195	195	24	140.75	79.3
XP_050034046.1_Homeobox	TTAATTAG	22	195	88	93	195	22	99.5	71.42
XP_050044963.2_zf-C4	GAGATCAA	173	51	195	29	195	29	112	84.1
XP_050051919.2_HLH	ACCATATGKY	158	196	137	162	196	137	163.25	24.43
XP_050044718.1_zf-C2H2,zf-C2H2,zf-C2H2	GCCACGCCCMCY	146	88	196	189	196	88	154.75	49.69
XP_050031162.1_HLH	AMCATATGKT	196	106	91	119	196	91	128	46.75
XP_050048826.1_Forkhead	GTAAACAA	123	64	198	147	198	64	133	55.62
XP_050024926.1_HLH	NCACGTGNN	114	198	43	96	198	43	112.75	64.33
XP_050031191.1_Ets	AASGAGGAAGTR	198	3	101	4	198	3	76.5	93.13
XP_050040067.1_zf-C2H2,zf-C2H2,zf-C2H2	GRCCACGCCCA	167	62	199	175	199	62	150.75	60.71
XP_050033003.1_HLH	SACCATATGGTS	200	199	87	88	200	87	143.5	64.67
XP_050026004.1_zf-C2H2,zf-C2H2,zf-C2H2	GCCACGCCCCCH	179	82	200	200	200	82	165.25	56.38
XP_050026421.1_Forkhead	TCRTAAACA	184	200	7	13	200	7	101	105.31
XP_050036714.1_Homeobox	VCGTATCRYN	52	201	163	58	201	52	118.5	74.99
XP_054922647.1_HLH	TGCGTGAC	150	90	201	181	201	90	155.5	48.45
XP_050043864.1_bZIP_1	RTGACGTCAY	193	136	190	201	201	136	180	29.7
XP_050036341.1_bZIP_1	GATGACGY	152	203	114	21	203	21	122.5	76.87
XP_050023270.1_MH1	TTGGCANNNTGCCAA	203	70	93	116	203	70	120.5	58.12
XP_050049439.1_Homeobox	TTAATKAC	95	202	204	16	204	16	129.25	91.07
XP_050049533.1_zf-C4	DAAACTRGAGCA	183	122	193	204	204	122	175.5	36.68
XP_054921515.1_CUT,CUT,CUT,Homeobox	TTRAAC	62	204	29	27	204	27	80.5	83.88
XP_050033143.1_LAG1-DNAbind	MGKTTCCCACAVT	204	52	144	192	204	52	148	69.05
XP_050040731.1_Homeobox,Homeobox	TAATTATGCTAATTA	131	205	175	188	205	131	174.75	31.65
XP_054920691.1_DM	TAATKTATWA	90	57	205	190	205	57	135.5	73.1
XP_050048726.1_Homeobox	GCTAATTANN	34	206	94	91	206	34	106.25	72
XP_050051236.1_Ets	GACCGGAAGTS	151	39	107	207	207	39	126	70.98
XP_050025651.1_HLH	NWGCACGTGAYN	92	207	106	169	207	92	143.5	53.98
XP_054921568.1_HLH	NWGCACGTGAYN	94	208	104	170	208	94	144	54.38
XP_050049673.1_zf-C4	CAAGGTCAT	134	172	116	208	208	116	157.5	40.97
XP_050036374.1_Homeobox	NTAATBNVATTAN	121	36	209	92	209	36	114.5	72.21
XP_054921563.1_HLH	NWGCACGTGAYN	93	209	105	168	209	93	143.75	54.54
XP_050046295.1_Homeobox	YTAATTA	14	210	79	198	210	14	125.25	94.85
XP_050051155.1_zf-C4	AAGGTCAH	130	181	55	210	210	55	144	67.93
XP_050033624.1_Homeobox	TAATTARATTA	67	61	210	114	210	61	113	68.87
XP_054922902.1_zf-C4	AAAAGTCAAM	117	211	66	132	211	66	131.5	60.06
XP_050042754.1_HLH	GTRACAGCTG	211	131	84	187	211	84	153.25	57.05
XP_050024462.1_Homeobox	NYTAATTARN	73	212	92	111	212	73	122	61.97
XP_054927105.1_HLH	CACGTGACC	46	35	157	212	212	35	112.5	86.23
XP_050045880.1_zf-C2H2,zf-C2H2,zf-C2H2	TWRGCCCCGCCCMCH	155	187	212	209	212	155	190.75	26.31
XP_050038911.2_Homeobox	HTAAYGAB	23	58	213	20	213	20	78.5	91.31
XP_050050376.1_Homeobox	TTAATTAG	129	213	120	173	213	120	158.75	42.94
XP_050046825.1_zf-C2H2,zf-C2H2,zf-C2H2	GGCCCCGCCCH	68	42	211	214	214	42	133.75	91.56
XP_054919254.1_zf-C4	AAGGTCA	122	214	78	213	214	78	156.75	67.95
XP_054927227.1_HMG_box	WNTGCTGACT	214	107	2	30	214	2	88.25	94.86
XP_050040349.1_HLH	AHCAGCTGG	127	215	24	60	215	24	106.5	83.99
XP_054929607.1_Ets	HGAAYCCGGAAGTGNKG	215	47	215	211	215	47	172	83.35
XP_050048539.1_E2F_TDP	WAATGGCGCCAAAA	147	216	123	101	216	101	146.75	49.84
XP_050046291.1_zf-C2H2,zf-C2H2,zf-C2H2	MTCACGCCCMCC	216	184	71	89	216	71	140	70.88
XP_050039264.1_HLH	GTCACGTGAC	165	124	214	217	217	124	180	44.29
XP_050023582.1_Forkhead	VYTAYRTAAACA	217	49	206	152	217	49	156	76.78
XP_050049179.1_Homeobox	TACGTGWWWWWWCGCGTW	212	217	135	128	217	128	173	48.05
XP_050043608.2_Homeobox	YTAATTRR	1	16	109	218	218	1	86	100.13
XP_050036805.1_SRF-TF	CCATACATGG	142	218	202	153	218	142	178.75	36.94
XP_050030636.1_Ets	VACCGGAAGTN	201	102	140	219	219	102	165.5	54.18
XP_050042673.1_Pou,Homeobox	TAATGAGVBGTAATGA	219	92	80	140	219	80	132.75	63.07
XP_050035940.2_Homeobox	NTAATTGV	63	219	11	25	219	11	79.5	95.56
XP_050049393.1_zf-C2H2,zf-C2H2,zf-C2H2	NHMCGCCCACGCMM	51	162	217	220	220	51	162.5	78.97
XP_050034044.1_Homeobox	GTAATGAC	58	220	27	43	220	27	87	89.57
XP_050025628.1_HLH	SSCACGYGHC	174	221	42	64	221	42	125.25	86.08
XP_050023735.1_zf-C2H2,zf-C2H2,zf-C2H2	VRCCMCGCCCN	220	9	221	48	221	9	124.5	111.99
XP_050039111.2_CSD	GATGGWACR	81	174	184	221	221	81	165	59.54
XP_050048522.1_HLH	SSCACGYGHC	175	222	41	66	222	41	126	86.49
XP_054931507.1_RFX_DNA_binding	CGTTGCCATGGCAACG	222	109	59	103	222	59	123.25	69.5
XP_050041853.1_zf-C2H2,zf-C2H2,zf-C2H2	VRCCMCGCCCN	221	8	222	49	222	8	125	112.68
XP_050025717.1_CSD	GATGGWACR	80	173	183	222	222	80	164.5	60.17
XP_054921277.1_HLH	RGCAGCTGCY	208	119	129	223	223	119	169.75	53.34
XP_050052784.1_HLH	SSCACGYGHC	176	223	40	65	223	40	126	87.61
XP_054929591.1_HLH	MCACGTG	223	163	32	62	223	32	120	88.63
XP_050033548.1_zf-C2H2,zf-C2H2,zf-C2H2,zf-C2H2,zf-C2H2	NGACCACCCAN	161	75	223	42	223	42	125.25	82.24
XP_054917090.1_HLH	RGCAGCTGCY	207	117	127	224	224	117	168.75	54.58
XP_050049689.1_Homeobox	TTAAYGAD	19	10	224	54	224	10	76.75	99.98
XP_050024427.1_Homeobox	CTAATTAY	101	224	5	9	224	5	84.75	102.88
XP_050039946.1_Homeobox	CGTCGTAAAYSB	224	197	111	131	224	111	165.75	53.46
XP_054920776.1_PAX,Homeobox	ASCGTGACKAATYR	218	225	99	120	225	99	165.5	65.29
XP_050048445.1_HLH	RGCAGCTGCY	206	118	126	225	225	118	168.75	54.63
XP_050036783.1_Homeobox	TGACAGCTGTCA	225	19	60	97	225	19	100.25	89.06
XP_054933970.1_HLH	RGCAGCTGCY	209	120	130	226	226	120	171.25	54.01
XP_050023625.1_bZIP_1	ATGACTCAH	199	226	171	197	226	171	198.25	22.47
XP_050043507.1_HLH	MACATATGGN	226	134	121	193	226	121	168.5	49.51
XP_050025009.1_HLH	RGCAGCTGCY	205	121	128	227	227	121	170.25	53.66
XP_050040940.1_Ets	AAACCGGAAGTA	227	111	65	136	227	65	134.75	68.17
XP_050047216.1_Forkhead	YAWATAAACAAHB	119	45	227	184	227	45	143.75	79.4
XP_050040280.1_zf-C2H2,zf-C2H2,zf-C2H2	MVDGCCACACCCAYH	228	157	143	137	228	137	166.25	42.01
XP_050022475.1_Homeobox	CTAATCCS	24	69	203	228	228	24	131	99.81
XP_050044939.1_Forkhead	CGAAGRACCK	104	228	132	139	228	104	150.75	53.67
XP_050034652.2_Ets	GACCGGAAGTR	213	166	229	52	229	52	165	79.94
XP_050028232.1_HLH	TCACGTG	195	229	25	41	229	25	122.5	104.48
XP_054926909.1_Homeobox	TGACAGCTGTCA	229	41	75	102	229	41	111.75	82.05
XP_054926440.1_RFX_DNA_binding	CGTTGCTAB	26	4	230	38	230	4	74.5	104.62
XP_050051269.1_zf-C2H2,zf-C2H2,zf-C2H2,zf-C2H2,zf-C2H2	AACCACCTGTTR	230	192	67	148	230	67	159.25	70.04
XP_050031369.1_Myb_DNA-binding	TGAATCCATYN	107	231	226	159	231	107	180.75	59.12
XP_050034501.1_Ets	RACCGGAAGTN	187	66	136	231	231	66	155	70.9
XP_054929691.1_CBFB_NFYA	HCTGATTGGYTAVT	231	63	97	94	231	63	121.25	74.76
XP_050031496.1_Myb_DNA-binding	TGAATCCATYN	108	232	225	160	232	108	181.25	58.61
XP_050049083.1_Homeobox	NTAAYGAB	71	2	232	44	232	2	87.25	100.59
XP_050033342.1_zf-C4	SAGGTCAN	53	193	98	233	233	53	144.25	83.1
XP_050044744.1_Homeobox	YTAAGTGC	170	234	19	26	234	19	112.25	106.92
XP_050034042.1_Homeobox	NNNNAKTAATYNNNNN	48	43	234	17	234	17	85.5	99.93
XP_050033586.1_Homeobox	NTAAYGAB	13	68	235	36	235	13	88	100.56
XP_050050401.1_Homeobox	CAAGTGCGTG	235	175	57	121	235	57	147	75.95
XP_054933935.1_Homeobox	CTAATCCC	44	65	233	235	235	44	144.25	103.99
XP_050041891.1_DM	WTGTATCWAW	180	236	141	232	236	141	197.25	45.35
XP_050052046.1_HLH	RCCACCTGK	197	25	197	236	236	25	163.75	94.31
XP_050022915.1_Homeobox	YTAATCCNN	11	31	236	57	236	11	83.75	103.23
XP_050043975.1_Homeobox	NTAATTAG	32	33	150	237	237	32	113	99.51
XP_050035997.1_Ets	NACCGGAARY	166	81	237	63	237	63	136.75	80.52
XP_050042938.1_T-box	KNAGGTGTGAAW	237	230	168	133	237	133	192	50.09
XP_050047222.1_zf-C2H2,zf-C2H2,zf-C2H2,zf-C2H2,zf-C2H2	CACCTGT	202	155	158	238	238	155	188.25	39.52
XP_050047836.1_Forkhead	TWDAYATAAACAWRAW	124	158	238	158	238	124	169.5	48.4
XP_054929268.1_bZIP_1	GTTACGTAAC	238	233	155	166	238	155	198	43.58
XP_054932921.1_bZIP_1	GRTGACRTCAYC	239	188	156	196	239	156	194.75	34.19
XP_054924594.1_zf-C4	NAGGTCAH	66	227	112	239	239	66	161	85.37
XP_050036210.2_PAX	RTCATGCGTGACG	240	239	177	199	240	177	213.75	31.06
XP_054929576.1_HLH	ATCACGYGA	65	93	220	240	240	65	154.5	88.3
XP_050041780.2_bZIP_1,bZIP_1	RTTACGTAAY	236	235	240	234	240	234	236.25	2.63
XP_050025649.1_zf-C2H2,zf-C2H2,zf-C2H2,zf-C2H2,zf-C2H2,zf-C2H2,zf-C2H2,zf-C2H2,zf-C2H2	TCCCCTGGGG	191	32	174	241	241	32	159.5	89.63
XP_050050124.1_zf-C2H2,zf-C2H2,zf-C2H2,zf-C2H2,zf-C2H2	NGCAACAGGTG	241	147	181	126	241	126	173.75	50.24
XP_050035959.1_Ets	NRCCGGAART	59	115	241	70	241	59	121.25	83.43
XP_050050155.1_zf-C2H2,zf-C2H2,zf-C2H2,zf-C2H2,zf-C2H2	NGCAACAGGTG	242	146	182	125	242	125	173.75	51.23
XP_054933538.1_E2F_TDP	SSGCGGGAAVN	4	13	228	242	242	4	121.75	130.95
XP_050029892.1_Forkhead	GTAAACA	2	14	242	33	242	2	72.75	113.55
XP_050045295.1_zf-C4	NRAGGTCAN	88	237	100	243	243	88	167	84.47
XP_050028099.1_HLH	GTACGTGACC	243	183	208	229	243	183	215.75	26.15
XP_050036148.1_HLH	GTACGTGACC	244	182	207	230	244	182	215.75	27.18
XP_050024187.1_HLH	DMCATATGKH	188	185	180	244	244	180	199.25	30.02
XP_050048415.1_HLH	RGCAGCTGCH	169	91	172	245	245	91	169.25	62.9
XP_054920411.1_CUT,Homeobox	DTTATTGATTTTT	246	160	216	203	246	160	206.25	35.71
XP_050030905.1_HLH	DMCATATGKH	189	186	179	246	246	179	200	30.95
XP_050026768.1_zf-C2H2,zf-C2H2,zf-C2H2,zf-C2H2,zf-C2H2	TGCTACTGTD	247	128	219	215	247	128	202.25	51.51
XP_054928247.1_HPD	NNBAAGAHRN	15	95	247	47	247	15	101	102.74
XP_050026769.1_zf-C2H2,zf-C2H2,zf-C2H2,zf-C2H2,zf-C2H2	TGCTACTGTD	248	127	218	216	248	127	202.25	52.26
XP_050037291.1_zf-C2H2,zf-C2H2,zf-C2H2,zf-C2H2	GGCGGCCATTTTGD	194	86	231	249	249	86	190	73.02
XP_050050367.1_Homeobox	TAATTGNWNNNNNNNCAATTR	249	164	115	112	249	112	160	63.94
XP_050041887.1_DM	TGTAWCWWWT	234	238	239	250	250	234	240.25	6.85
XP_050043065.1_HLH	AACAGCTGACRC	250	240	162	205	250	162	214.25	39.82
XP_050043517.1_HLH	AACAGCTGACRC	251	241	161	206	251	161	214.75	40.7
XP_054927033.1_HLH	GGGBMKCAGCTGCGTCCC	84	252	110	156	252	84	150.5	73.93
XP_054930050.1_HMG_box	NAACAATAACATTGTTN	233	253	253	183	253	183	230.5	33.04
XP_050049082.1_zf-C2H2,zf-C2H2,zf-C2H2,zf-C2H2,zf-C2H2	ATTACCATACAAGTGCAV	253	251	252	247	253	247	250.75	2.63
XP_050026652.1_Runt	CWAACCACAAAAACCACGAAH	252	242	243	254	254	242	247.75	6.13
XP_054922164.1_Runt	CWAACCACAAAAACCACGAAH	254	250	251	253	254	250	252	1.83
XP_050025895.1_HLH	NKCACGTGMNNNTCACGTGMN	31	125	255	178	255	31	147.25	94.1
XP_050035103.1_HLH	AAAACAGCTGTTTT	210	255	82	157	255	82	176	74.37
XP_050036669.2_zf-C2H2,zf-C2H2,zf-C2H2,zf-C2H2,zf-C2H2	GTGAACGYYDHHVCTACAC	255	249	250	252	255	249	251.5	2.65
XP_054918881.1_TCR,TCR	NDWTTYAAAH	29	139	254	255	255	29	169.25	108.2
XP_050052000.1_Homeobox	TGTCAAAN	50	148	188	256	256	50	160.5	86.11
XP_050032325.1_zf-C2H2,zf-C2H2,zf-C2H2	RCCACGCCCMCSCCACGCCCMC	256	248	249	251	256	248	251	3.56
XP_050044481.1_zf-C2H2,zf-C2H2,zf-C2H2,zf-C2H2,zf-C2H2	VGACCCCCTGCTGTGM	160	257	95	127	257	95	159.75	70.05
XP_054933393.1_ARID	NDATHAAAN	103	104	257	75	257	75	134.75	82.6
XP_050048949.1_COE1_DBD	BWATTCCCWWGGGAATWV	257	247	248	99	257	99	212.75	75.97
XP_054922540.1_GATA,GATA	RMGATAACRNYGTTATCKY	91	254	256	257	257	91	214.5	82.34
XP_050047284.1_zf-C4	AWNTAGGTCASTAGGTCA	156	30	258	108	258	30	138	95.37
XP_050049548.1_bZIP_1	RTKDCGCAAT	157	103	164	258	258	103	170.5	64.39
XP_050039109.1_Ets	ATGATCCGGGACN	159	258	90	134	258	90	160.25	71.14
XP_050049454.1_zf-C4	DTGGACTTTGGACTY	258	246	47	98	258	47	162.25	105.82
XP_050027642.1_CSD	TCGTGTAGGTCGGTGGK	259	245	246	248	259	245	249.5	6.45
XP_050026401.1_zf-C2H2,zf-C2H2,zf-C2H2,zf-C2H2,zf-C2H2,zf-C2H2	NRGGCCGTGTGCAAAAS	171	256	259	141	259	141	206.75	59.88
XP_054927575.1_Homeobox	NDYGATACGY	162	171	119	259	259	119	177.75	58.73
XP_050023689.1_RFX_DNA_binding	SGTTGCTAGGCAACS	245	259	165	202	259	165	217.75	42.72
XP_050047272.1_T-box	TTCACACCTARGTGTGAA	260	244	245	83	260	83	208	83.65
XP_050030931.1_Homeobox	TGACAG	40	77	192	260	260	40	142.25	101.74
XP_050024699.1_HLH	GCGACAGCTGTCGC	186	83	260	107	260	83	159	80.44
XP_050050157.1_bZIP_1	WWNTGCTGMGTCAGCANWW	128	260	96	87	260	87	142.75	80.12
XP_054918786.1_Homeobox	NNNTAATTAR	37	98	147	261	261	37	135.75	94.85
XP_050045768.1_HLH	RVCATATGTCRCSBTATTT	232	261	261	176	261	176	232.5	40.07
XP_050049516.1_T-box	TTCACACCTARGTGTGAA	261	243	244	84	261	84	208	83.08

## Sheet: ratio
motif name	consensus	promoters_2000_symbols_larva_fed_vs_unfed_sig_lfc2_down	promoters_500_symbols_larva_fed_vs_unfed_sig_lfc2_down	promoters_500_symbols_larva_fed_vs_unfed_sig_lfc2_up	promoters_2000_symbols_larva_fed_vs_unfed_sig_lfc2_up	max	sd
XP_050049266.1_Homeobox	WAACA	1	0.9662	0.9869	1	1	0.016
XP_050049190.1_Homeobox	WAACA	1	0.9662	0.9869	1	1	0.016
XP_050031029.1_AT_hook,AT_hook,AT_hook	NNRDWAAT	1	0.988	0.9907	1	1	0.0062
XP_050043140.1_Forkhead	VNMAACANN	1	0.9356	0.9714	0.9994	1	0.0304
XP_050044275.1_HMG_box	ATTGTNNNN	1	0.9269	0.9589	0.9994	1	0.0353
XP_050049369.1_ARID	NNNAWATTNN	1	0.9105	0.9502	0.9994	1	0.0432
XP_054918796.1_Homeobox	NNNWRATTRN	1	0.8952	0.9309	0.9994	1	0.0521
XP_050034781.2_Homeobox	BTAAWTGN	0.9989	0.7882	0.868	0.9981	0.9989	0.1036
XP_050043990.1_T-box	NYVACACSTN	0.9978	0.8177	0.8356	0.9975	0.9978	0.099
XP_054933393.1_ARID	NDATHAAAN	0.9978	0.8068	0.731	0.995	0.9978	0.1349
XP_050029892.1_Forkhead	GTAAACA	0.9978	0.714	0.6389	0.9919	0.9978	0.1864
XP_050035425.1_Homeobox	NTAATBGNB	0.9967	0.7631	0.8232	0.9975	0.9975	0.1203
XP_054928247.1_HPD	NNBAAGAHRN	0.9967	0.8297	0.7304	0.9963	0.9967	0.1314
XP_050049570.1_bZIP_1	TKDYGCAAYN	0.9956	0.679	0.7522	0.9944	0.9956	0.1641
XP_050049083.1_Homeobox	NTAAYGAB	0.988	0.6812	0.5996	0.9894	0.9894	0.2038
XP_050022924.1_Homeobox	NTAATTGN	0.9836	0.631	0.7291	0.9882	0.9882	0.1811
XP_050049689.1_Homeobox	TTAAYGAD	0.9847	0.6332	0.5654	0.9745	0.9847	0.2213
XP_050035940.2_Homeobox	NTAATTGV	0.976	0.5611	0.6974	0.9826	0.9826	0.2096
XP_050030931.1_Homeobox	TGACAG	0.9803	0.6015	0.5828	0.8481	0.9803	0.1938
XP_050050601.2_HLH	VCACGTGGN	0.9771	0.6845	0.7291	0.9788	0.9788	0.1576
XP_050033968.1_HLH	VCACGTGGN	0.9771	0.6845	0.7291	0.9788	0.9788	0.1576
XP_054928463.1_HLH	VCACGTGGN	0.9771	0.6845	0.7291	0.9788	0.9788	0.1576
XP_050031698.1_HLH	VCACGTGGN	0.9771	0.6845	0.7291	0.9788	0.9788	0.1576
XP_050031701.1_HLH	VCACGTGGN	0.9771	0.6845	0.7291	0.9788	0.9788	0.1576
XP_054921515.1_CUT,CUT,CUT,Homeobox	TTRAAC	0.964	0.5469	0.6532	0.9757	0.9757	0.2179
XP_050047227.1_Homeobox	WTAAYGAB	0.9749	0.559	0.5025	0.9732	0.9749	0.257
XP_050034041.1_Homeobox	BTAATKRC	0.9705	0.5437	0.6588	0.9738	0.9738	0.2192
XP_054918881.1_TCR,TCR	NDWTTYAAAH	0.9705	0.5677	0.5068	0.8406	0.9705	0.2206
XP_050034042.1_Homeobox	NNNNAKTAATYNNNNN	0.9498	0.4891	0.4315	0.9558	0.9558	0.2853
XP_050044744.1_Homeobox	YTAAGTGC	0.9247	0.4334	0.5772	0.9508	0.9508	0.2567
XP_050037453.1_Homeobox	GTBAAGTGB	0.9421	0.5076	0.6015	0.9471	0.9471	0.2284
XP_054926743.1_HLH	VCAGGTGBN	0.9367	0.5229	0.6108	0.9433	0.9433	0.2184
XP_054927170.1_Pou,Homeobox	NYATAATTAN	0.9061	0.4421	0.5498	0.9415	0.9415	0.2513
XP_050034044.1_Homeobox	GTAATGAC	0.9323	0.4159	0.5299	0.9371	0.9371	0.2707
XP_050033586.1_Homeobox	NTAAYGAB	0.9345	0.429	0.378	0.9234	0.9345	0.3041
XP_050024926.1_HLH	NCACGTGNN	0.9323	0.548	0.6102	0.9309	0.9323	0.2051
XP_054919848.1_Homeobox	HTAACGAS	0.9312	0.4389	0.5529	0.9234	0.9312	0.2534
XP_050040349.1_HLH	AHCAGCTGG	0.9061	0.429	0.5455	0.9271	0.9271	0.2526
XP_050049439.1_Homeobox	TTAATKAC	0.9116	0.405	0.3929	0.9265	0.9265	0.3004
XP_050035959.1_Ets	NRCCGGAART	0.9247	0.4978	0.4234	0.9247	0.9247	0.2697
XP_054918786.1_Homeobox	NNNTAATTAR	0.9236	0.44	0.4278	0.8051	0.9236	0.2532
XP_050043608.2_Homeobox	YTAATTRR	0.9225	0.4454	0.4141	0.8001	0.9225	0.2544
XP_050052649.1_PAX	CANTSAWGCG	0.905	0.4738	0.5399	0.9178	0.9178	0.2352
XP_050036714.1_Homeobox	VCGTATCRYN	0.9127	0.4148	0.4141	0.9166	0.9166	0.2888
XP_050038911.2_Homeobox	HTAAYGAB	0.9148	0.4148	0.3761	0.9159	0.9159	0.3006
XP_054926940.1_Homeobox	HTAATGAB	0.9017	0.3963	0.3624	0.911	0.911	0.3046
XP_050043975.1_Homeobox	NTAATTAG	0.9094	0.4345	0.4022	0.8026	0.9094	0.2568
XP_050037020.1_Homeobox	TGAYAC	0.893	0.4007	0.5274	0.9072	0.9072	0.2571
XP_050034039.1_Homeobox	NTAACGAC	0.8876	0.3766	0.495	0.9016	0.9016	0.2693
XP_054926787.1_Homeobox	NTAACGAC	0.8876	0.3766	0.495	0.9016	0.9016	0.2693
XP_050035997.1_Ets	NACCGGAARY	0.881	0.4476	0.3817	0.9004	0.9004	0.2763
XP_054927269.1_HLH	NCACGTGMHH	0.8755	0.4803	0.5342	0.8973	0.8973	0.2202
XP_050048722.1_Homeobox	STAATTRS	0.8592	0.3373	0.4863	0.8817	0.8817	0.2719
XP_054919827.1_Homeobox	CTAAACGG	0.8614	0.3788	0.4738	0.8736	0.8736	0.2577
XP_050024427.1_Homeobox	CTAATTAY	0.8221	0.298	0.4533	0.8661	0.8661	0.2784
XP_050025628.1_HLH	SSCACGYGHC	0.821	0.4389	0.5068	0.858	0.858	0.214
XP_050048522.1_HLH	SSCACGYGHC	0.821	0.4389	0.5068	0.858	0.858	0.214
XP_050052784.1_HLH	SSCACGYGHC	0.821	0.4389	0.5068	0.858	0.858	0.214
XP_050026421.1_Forkhead	TCRTAAACA	0.7915	0.309	0.457	0.8568	0.8568	0.2631
XP_054927866.1_Homeobox	HTAATCCB	0.8493	0.3275	0.2839	0.8531	0.8531	0.3155
XP_054929710.1_zf-C4	AGGTCA	0.8177	0.3384	0.3512	0.8518	0.8518	0.2833
XP_054929591.1_HLH	MCACGTG	0.8188	0.3701	0.4645	0.8468	0.8468	0.2432
XP_050046295.1_Homeobox	YTAATTA	0.8384	0.2948	0.3188	0.7267	0.8384	0.2786
XP_050041887.1_DM	TGTAWCWWWT	0.8373	0.3395	0.3337	0.7497	0.8373	0.2662
XP_050027719.2_GATA,GATA	VWGATAAGR	0.8177	0.3177	0.4078	0.7366	0.8177	0.2443
XP_050027721.1_GATA,GATA	VWGATAAGR	0.8177	0.3177	0.4078	0.7366	0.8177	0.2443
XP_050027173.1_GATA,GATA	VWGATAAGR	0.8177	0.3177	0.4078	0.7366	0.8177	0.2443
XP_050049548.1_bZIP_1	RTKDCGCAAT	0.8144	0.3286	0.3132	0.7179	0.8144	0.2601
XP_054926440.1_RFX_DNA_binding	CGTTGCTAB	0.7806	0.345	0.2721	0.8095	0.8095	0.2827
XP_050052000.1_Homeobox	TGTCAAAN	0.8046	0.3002	0.2864	0.6949	0.8046	0.2674
XP_050028232.1_HLH	TCACGTG	0.7424	0.3111	0.4359	0.7983	0.7983	0.2358
XP_054927575.1_Homeobox	NDYGATACGY	0.7806	0.3111	0.3188	0.7011	0.7806	0.248
XP_050022915.1_Homeobox	YTAATCCNN	0.7773	0.2707	0.2067	0.7547	0.7773	0.3057
XP_054929576.1_HLH	ATCACGYGA	0.7762	0.3231	0.2852	0.6793	0.7762	0.2482
XP_050041440.1_Homeobox	NYTAATTAR	0.7729	0.2751	0.2702	0.6824	0.7729	0.2653
XP_050045295.1_zf-C4	NRAGGTCAN	0.7697	0.2587	0.2908	0.6837	0.7697	0.2636
XP_050028791.1_Homeobox	TTAATTAS	0.7631	0.2522	0.2659	0.665	0.7631	0.2658
XP_050035475.2_Homeobox	CTAATTRS	0.7587	0.25	0.2621	0.6656	0.7587	0.2661
XP_050036341.1_bZIP_1	GATGACGY	0.6823	0.2358	0.2435	0.7416	0.7416	0.2738
XP_054933271.1_Homeobox	TTAATTAR	0.7402	0.2314	0.2447	0.6333	0.7402	0.2628
XP_050041891.1_DM	WTGTATCWAW	0.7271	0.2347	0.2565	0.6407	0.7271	0.2557
XP_050033342.1_zf-C4	SAGGTCAN	0.7227	0.2489	0.2597	0.6401	0.7227	0.2489
XP_054920691.1_DM	TAATKTATWA	0.7205	0.2642	0.2242	0.6276	0.7205	0.2516
XP_050031863.1_Forkhead	GTAAACAA	0.7129	0.2675	0.2447	0.6364	0.7129	0.2438
XP_054924594.1_zf-C4	NAGGTCAH	0.6889	0.2194	0.2354	0.6021	0.6889	0.2441
XP_050050376.1_Homeobox	TTAATTAG	0.6856	0.2074	0.2192	0.6146	0.6856	0.2539
XP_050045299.1_Forkhead	TGTTTACATA	0.6769	0.2314	0.2049	0.5965	0.6769	0.2441
XP_050039468.1_Homeobox	ATTAATTA	0.6769	0.2194	0.2167	0.594	0.6769	0.2434
XP_050024187.1_HLH	DMCATATGKH	0.6714	0.2271	0.2229	0.5996	0.6714	0.2388
XP_050030905.1_HLH	DMCATATGKH	0.6714	0.2271	0.2229	0.5996	0.6714	0.2388
XP_050025717.1_CSD	GATGGWACR	0.6539	0.2107	0.203	0.571	0.6539	0.2366
XP_050039111.2_CSD	GATGGWACR	0.6539	0.2107	0.203	0.571	0.6539	0.2366
XP_050033754.1_E2F_TDP	NGCGCGCGCN	0.6266	0.3406	0.3618	0.6494	0.6494	0.1661
XP_050025804.1_HLH	GCACGTGTC	0.6081	0.2522	0.3493	0.6451	0.6451	0.1929
XP_050030448.1_Homeobox	SSTAATTACS	0.5939	0.167	0.1519	0.6314	0.6314	0.2622
XP_050047222.1_zf-C2H2,zf-C2H2,zf-C2H2,zf-C2H2,zf-C2H2	CACCTGT	0.631	0.2172	0.2235	0.571	0.631	0.2211
XP_054924690.1_HLH	RMCACGTGCC	0.5622	0.2227	0.3369	0.6258	0.6258	0.1891
XP_050048882.1_Homeobox	GCTAATTAC	0.548	0.1474	0.1476	0.604	0.604	0.2484
XP_050044963.2_zf-C4	GAGATCAA	0.5415	0.1714	0.1382	0.5928	0.5928	0.2394
XP_050052046.1_HLH	RCCACCTGK	0.5917	0.2216	0.1849	0.5392	0.5917	0.2107
XP_050024462.1_Homeobox	NYTAATTARN	0.5841	0.155	0.1712	0.5174	0.5841	0.2256
XP_054927227.1_HMG_box	WNTGCTGACT	0.4978	0.1496	0.2877	0.5735	0.5735	0.194
XP_050038614.1_RFX_DNA_binding	CKGTTGCCAGG	0.4967	0.1594	0.1432	0.5654	0.5654	0.2211
XP_050049089.1_Homeobox	SSTAATTAGB	0.5611	0.143	0.155	0.4925	0.5611	0.22
XP_054917575.1_Homeobox	CTCAACGAS	0.4913	0.1889	0.1494	0.561	0.561	0.2087
XP_050047835.1_Forkhead	RTAAACAAACAH	0.56	0.1616	0.1538	0.4913	0.56	0.2143
XP_050049216.1_zf-C4	BAAAGGTCAN	0.464	0.1277	0.1544	0.5554	0.5554	0.2164
XP_054919254.1_zf-C4	AAGGTCA	0.5469	0.1561	0.1762	0.4795	0.5469	0.2024
XP_050051155.1_zf-C4	AAGGTCAH	0.5437	0.1681	0.1955	0.4919	0.5437	0.1955
XP_050048826.1_Forkhead	GTAAACAA	0.5229	0.1692	0.1457	0.4714	0.5229	0.1975
XP_050034410.1_HLH	NATCACGTGRN	0.4301	0.1528	0.2758	0.5087	0.5087	0.1589
XP_050048415.1_HLH	RGCAGCTGCH	0.5055	0.1692	0.1563	0.4433	0.5055	0.1818
XP_050048726.1_Homeobox	GCTAATTANN	0.5011	0.1168	0.1295	0.4315	0.5011	0.2002
XP_054933935.1_Homeobox	CTAATCCC	0.4782	0.1277	0.0884	0.3686	0.4782	0.1882
XP_050034046.1_Homeobox	TTAATTAG	0.4749	0.107	0.1189	0.4022	0.4749	0.1904
XP_054932107.1_T-box	AGGTGTGA	0.3745	0.0961	0.0965	0.472	0.472	0.1929
XP_050044003.1_T-box	AGGTGTGA	0.3745	0.0961	0.0965	0.472	0.472	0.1929
XP_050051919.2_HLH	ACCATATGKY	0.4694	0.1146	0.1189	0.4222	0.4694	0.191
XP_050044800.1_SRF-TF	CYAWATWTGG	0.3537	0.1004	0.099	0.4626	0.4626	0.1836
XP_050022475.1_Homeobox	CTAATCCS	0.452	0.1124	0.0841	0.3412	0.452	0.1785
XP_050049673.1_zf-C4	CAAGGTCAT	0.4509	0.1277	0.1308	0.401	0.4509	0.1725
XP_054921568.1_HLH	NWGCACGTGAYN	0.4443	0.1321	0.1476	0.3966	0.4443	0.1633
XP_054921563.1_HLH	NWGCACGTGAYN	0.4443	0.1321	0.1476	0.3966	0.4443	0.1633
XP_050025651.1_HLH	NWGCACGTGAYN	0.4443	0.1321	0.1476	0.3966	0.4443	0.1633
XP_050034652.2_Ets	GACCGGAAGTR	0.3504	0.1255	0.1015	0.4209	0.4209	0.16
XP_050023625.1_bZIP_1	ATGACTCAH	0.3777	0.1135	0.1183	0.3506	0.3777	0.1438
XP_050047216.1_Forkhead	YAWATAAACAAHB	0.3745	0.1092	0.0747	0.3157	0.3745	0.1488
XP_050023582.1_Forkhead	VYTAYRTAAACA	0.3581	0.1103	0.0841	0.3313	0.3581	0.1437
XP_054922906.1_zf-C4	TGAGGTCAATNN	0.3537	0.1037	0.0953	0.3082	0.3537	0.135
XP_050042754.1_HLH	GTRACAGCTG	0.3526	0.1059	0.1146	0.3337	0.3526	0.1347
XP_050043507.1_HLH	MACATATGGN	0.3515	0.0928	0.094	0.3213	0.3515	0.1408
XP_050026768.1_zf-C2H2,zf-C2H2,zf-C2H2,zf-C2H2,zf-C2H2	TGCTACTGTD	0.3504	0.1146	0.1021	0.3369	0.3504	0.1361
XP_050026769.1_zf-C2H2,zf-C2H2,zf-C2H2,zf-C2H2,zf-C2H2	TGCTACTGTD	0.3504	0.1146	0.1021	0.3369	0.3504	0.1361
XP_050023735.1_zf-C2H2,zf-C2H2,zf-C2H2	VRCCMCGCCCN	0.2522	0.1135	0.0629	0.3481	0.3481	0.1301
XP_050041853.1_zf-C2H2,zf-C2H2,zf-C2H2	VRCCMCGCCCN	0.2522	0.1135	0.0629	0.3481	0.3481	0.1301
XP_050048254.1_bZIP_1	ACACGTGGC	0.3461	0.1255	0.0959	0.2883	0.3461	0.1221
XP_050045237.1_zf-C4	RAGGTCAT	0.3352	0.0764	0.1015	0.3138	0.3352	0.1367
XP_050050374.1_zf-C4	TCAAGGTCAH	0.3242	0.0841	0.0909	0.2746	0.3242	0.124
XP_050033548.1_zf-C2H2,zf-C2H2,zf-C2H2,zf-C2H2,zf-C2H2	NGACCACCCAN	0.2511	0.0677	0.0436	0.3232	0.3232	0.1372
XP_050052832.1_HLH	RACATATGGN	0.3231	0.0873	0.0747	0.2908	0.3231	0.1312
XP_050025009.1_HLH	RGCAGCTGCY	0.3188	0.0961	0.0959	0.2877	0.3188	0.1203
XP_050048445.1_HLH	RGCAGCTGCY	0.3188	0.0961	0.0959	0.2877	0.3188	0.1203
XP_054917090.1_HLH	RGCAGCTGCY	0.3188	0.0961	0.0959	0.2877	0.3188	0.1203
XP_054921277.1_HLH	RGCAGCTGCY	0.3188	0.0961	0.0959	0.2877	0.3188	0.1203
XP_054933970.1_HLH	RGCAGCTGCY	0.3188	0.0961	0.0959	0.2877	0.3188	0.1203
XP_050036389.1_HLH	ACCAYCTGTT	0.3122	0.0808	0.0729	0.2653	0.3122	0.1239
XP_050039946.1_Homeobox	CGTCGTAAAYSB	0.2991	0.0862	0.094	0.3051	0.3051	0.1225
XP_050041780.2_bZIP_1,bZIP_1	RTTACGTAAY	0.286	0.0721	0.061	0.2472	0.286	0.1167
XP_054922647.1_HLH	TGCGTGAC	0.2849	0.0895	0.0704	0.2553	0.2849	0.1107
XP_050031191.1_Ets	AASGAGGAAGTR	0.1681	0.0655	0.0436	0.2808	0.2808	0.1087
XP_050036374.1_Homeobox	NTAATBNVATTAN	0.2675	0.0699	0.0448	0.2403	0.2675	0.1145
XP_050031496.1_Myb_DNA-binding	TGAATCCATYN	0.2598	0.059	0.0517	0.2254	0.2598	0.1091
XP_050031369.1_Myb_DNA-binding	TGAATCCATYN	0.2598	0.059	0.0517	0.2254	0.2598	0.1091
XP_050047836.1_Forkhead	TWDAYATAAACAWRAW	0.2576	0.0622	0.0411	0.2136	0.2576	0.1081
XP_050034501.1_Ets	RACCGGAAGTN	0.2566	0.0841	0.0716	0.2186	0.2566	0.0937
XP_054933538.1_E2F_TDP	SSGCGGGAAVN	0.2544	0.1004	0.0504	0.1694	0.2544	0.0885
XP_050030636.1_Ets	VACCGGAAGTN	0.25	0.0862	0.076	0.2223	0.25	0.0903
XP_054919104.1_Homeobox	TAATTRSATTA	0.2445	0.0677	0.0423	0.2142	0.2445	0.1019
XP_050046919.1_HLH	SCACGTGGSNGSSGS	0.1223	0.0469	0.1762	0.2422	0.2422	0.0828
XP_050026730.1_bZIP_1	GTKACGTCAT	0.2402	0.0655	0.0598	0.2192	0.2402	0.0969
XP_050039229.1_HLH	AACACCTGCR	0.2358	0.059	0.0666	0.2161	0.2358	0.0946
XP_050049969.1_Homeobox	CGTTAATTGCT	0.2325	0.0502	0.0479	0.1787	0.2325	0.093
XP_050052845.1_HLH	VNGGCACGCGMCAK	0.1332	0.06	0.0392	0.2279	0.2279	0.0853
XP_050052846.1_HLH	VNGGCACGCGMCAK	0.1332	0.06	0.0392	0.2279	0.2279	0.0853
XP_054922902.1_zf-C4	AAAAGTCAAM	0.226	0.0459	0.0598	0.1961	0.226	0.0923
XP_054927105.1_HLH	CACGTGACC	0.2151	0.0808	0.061	0.1569	0.2151	0.071
XP_050022755.1_Homeobox	AWTTTAATTAA	0.2074	0.0426	0.0355	0.1526	0.2074	0.0844
XP_050025649.1_zf-C2H2,zf-C2H2,zf-C2H2,zf-C2H2,zf-C2H2,zf-C2H2,zf-C2H2,zf-C2H2,zf-C2H2	TCCCCTGGGG	0.2031	0.0666	0.0423	0.1669	0.2031	0.0774
XP_050046825.1_zf-C2H2,zf-C2H2,zf-C2H2	GGCCCCGCCCH	0.191	0.0731	0.0423	0.1519	0.191	0.0687
XP_050042938.1_T-box	KNAGGTGTGAAW	0.1747	0.0437	0.0498	0.1837	0.1837	0.0766
XP_050033624.1_Homeobox	TAATTARATTA	0.1823	0.0426	0.0262	0.1463	0.1823	0.0767
XP_054922558.1_zf-C2H2,zf-C2H2,zf-C2H2,zf-C2H2,zf-C2H2	WTCACTTTCACTT	0.1779	0.0426	0.0324	0.1389	0.1779	0.0717
XP_050049393.1_zf-C2H2,zf-C2H2,zf-C2H2	NHMCGCCCACGCMM	0.1528	0.0448	0.0299	0.1071	0.1528	0.057
XP_050043864.1_bZIP_1	RTGACGTCAY	0.1365	0.0448	0.0349	0.1177	0.1365	0.0511
XP_054928208.1_Forkhead	GTAAACAA	0.1288	0.0317	0.0355	0.1295	0.1295	0.0552
XP_050044718.1_zf-C2H2,zf-C2H2,zf-C2H2	GCCACGCCCMCY	0.1212	0.0404	0.0249	0.1077	0.1212	0.048
XP_050049533.1_zf-C4	DAAACTRGAGCA	0.119	0.0317	0.0218	0.0897	0.119	0.0465
XP_050037323.1_HLH	AADTCGTGACT	0.1081	0.0207	0.0218	0.0922	0.1081	0.046
XP_050028099.1_HLH	GTACGTGACC	0.1081	0.0328	0.0255	0.0946	0.1081	0.0422
XP_050036148.1_HLH	GTACGTGACC	0.1081	0.0328	0.0255	0.0946	0.1081	0.0422
XP_050040097.1_Homeobox	TAATTAGATTA	0.107	0.0251	0.0156	0.0822	0.107	0.0442
XP_050049662.1_zf-C4	GGGGTCACG	0.1059	0.024	0.028	0.0978	0.1059	0.0439
XP_050039558.1_zf-C4	GGGGTCACG	0.1059	0.024	0.028	0.0978	0.1059	0.0439
XP_050036173.1_Forkhead	AAACAATAAYATT	0.1015	0.0306	0.0187	0.0834	0.1015	0.0401
XP_050050155.1_zf-C2H2,zf-C2H2,zf-C2H2,zf-C2H2,zf-C2H2	NGCAACAGGTG	0.0873	0.0251	0.0199	0.0996	0.0996	0.0413
XP_050050124.1_zf-C2H2,zf-C2H2,zf-C2H2,zf-C2H2,zf-C2H2	NGCAACAGGTG	0.0873	0.0251	0.0199	0.0996	0.0996	0.0413
XP_050040067.1_zf-C2H2,zf-C2H2,zf-C2H2	GRCCACGCCCA	0.095	0.0317	0.0174	0.0872	0.095	0.039
XP_054932921.1_bZIP_1	GRTGACRTCAYC	0.095	0.0284	0.0274	0.0922	0.095	0.038
XP_054932882.1_Homeobox	NTAATTSGATTAS	0.0928	0.0175	0.0143	0.076	0.0928	0.0402
XP_050051236.1_Ets	GACCGGAAGTS	0.0862	0.0317	0.0243	0.0679	0.0862	0.0294
XP_054920411.1_CUT,Homeobox	DTTATTGATTTTT	0.0852	0.0262	0.0212	0.0747	0.0852	0.0328
XP_054924506.1_GCM	WATATGCGGGTHB	0.0841	0.0175	0.0174	0.0672	0.0841	0.0343
XP_050036805.1_SRF-TF	CCATACATGG	0.0808	0.0175	0.0137	0.0697	0.0808	0.0348
XP_050026260.1_Myb_DNA-binding,Myb_DNA-binding	GATTTAACATAA	0.0786	0.0131	0.0106	0.061	0.0786	0.0342
XP_054929268.1_bZIP_1	GTTACGTAAC	0.0775	0.0153	0.0181	0.0747	0.0775	0.0343
XP_054932472.1_zf-C4	AAAGTCAMAVTAGM	0.0764	0.0164	0.0156	0.0598	0.0764	0.0308
XP_054929792.1_Pou,Homeobox	ATGCATAATTRAT	0.0731	0.0142	0.0125	0.0535	0.0731	0.0299
XP_050031162.1_HLH	AMCATATGKT	0.0666	0.0142	0.0149	0.0629	0.0666	0.029
XP_050025287.2_PAX,Homeobox	TAATTGATTA	0.0633	0.0164	0.0125	0.0573	0.0633	0.0266
XP_050036210.2_PAX	RTCATGCGTGACG	0.0546	0.0131	0.0156	0.0604	0.0604	0.025
XP_050033143.1_LAG1-DNAbind	MGKTTCCCACAVT	0.0546	0.0175	0.0106	0.0436	0.0546	0.0209
XP_050046291.1_zf-C2H2,zf-C2H2,zf-C2H2	MTCACGCCCMCC	0.0448	0.012	0.0162	0.0542	0.0542	0.0209
XP_050044939.1_Forkhead	CGAAGRACCK	0.0469	0.012	0.0131	0.0423	0.0469	0.0186
XP_050037291.1_zf-C2H2,zf-C2H2,zf-C2H2,zf-C2H2	GGCGGCCATTTTGD	0.0437	0.0153	0.005	0.0224	0.0437	0.0164
XP_050051269.1_zf-C2H2,zf-C2H2,zf-C2H2,zf-C2H2,zf-C2H2	AACCACCTGTTR	0.0393	0.0087	0.0149	0.0417	0.0417	0.0168
XP_050044836.1_zf-C2H2,zf-C2H2,zf-C2H2	NGCCACGCCCCCC	0.0393	0.0197	0.0087	0.0318	0.0393	0.0135
XP_050043517.1_HLH	AACAGCTGACRC	0.0306	0.0087	0.0125	0.038	0.038	0.0141
XP_050043065.1_HLH	AACAGCTGACRC	0.0306	0.0087	0.0125	0.038	0.038	0.0141
XP_050039264.1_HLH	GTCACGTGAC	0.0371	0.0142	0.0075	0.0205	0.0371	0.0127
XP_050026004.1_zf-C2H2,zf-C2H2,zf-C2H2	GCCACGCCCCCH	0.0371	0.0142	0.0056	0.028	0.0371	0.014
XP_050040430.1_PAX,Homeobox	TCACGCHTCACYGCACN	0.0349	0.0142	0.0093	0.0305	0.0349	0.0124
XP_054930254.1_PAX,Homeobox	TCACGCHTCACYGCACN	0.0349	0.0142	0.0093	0.0305	0.0349	0.0124
XP_050040280.1_zf-C2H2,zf-C2H2,zf-C2H2	MVDGCCACACCCAYH	0.0295	0.0076	0.0068	0.033	0.033	0.014
XP_050040940.1_Ets	AAACCGGAAGTA	0.0273	0.0098	0.0125	0.0299	0.0299	0.0102
XP_050048539.1_E2F_TDP	WAATGGCGCCAAAA	0.0295	0.0055	0.0075	0.0274	0.0295	0.0127
XP_050045880.1_zf-C2H2,zf-C2H2,zf-C2H2	TWRGCCCCGCCCMCH	0.0295	0.0076	0.0037	0.0174	0.0295	0.0115
XP_050050367.1_Homeobox	TAATTGNWNNNNNNNCAATTR	0.0186	0.0055	0.0056	0.0249	0.0249	0.0097
XP_050036783.1_Homeobox	TGACAGCTGTCA	0.0186	0.0098	0.0081	0.023	0.023	0.0071
XP_050044657.2_Homeobox	WTAATTTAATTAW	0.0218	0.0055	0.005	0.0156	0.0218	0.0082
XP_054929691.1_CBFB_NFYA	HCTGATTGGYTAVT	0.0142	0.0066	0.005	0.0199	0.0199	0.0069
XP_054922521.1_Pou,Homeobox	TAATKAGNTGNTAATKA	0.0186	0.0066	0.0044	0.0112	0.0186	0.0063
XP_050050401.1_Homeobox	CAAGTGCGTG	0.0131	0.0033	0.0075	0.0181	0.0181	0.0065
XP_050042673.1_Pou,Homeobox	TAATGAGVBGTAATGA	0.0175	0.0044	0.0044	0.0174	0.0175	0.0075
XP_050023270.1_MH1	TTGGCANNNTGCCAA	0.0164	0.0055	0.0044	0.0174	0.0174	0.0069
XP_050033003.1_HLH	SACCATATGGTS	0.0142	0.0022	0.0044	0.0174	0.0174	0.0074
XP_050049179.1_Homeobox	TACGTGWWWWWWCGCGTW	0.0164	0.0022	0.0031	0.0156	0.0164	0.0077
XP_054920776.1_PAX,Homeobox	ASCGTGACKAATYR	0.0131	0.0011	0.0031	0.0149	0.0149	0.007
XP_054926909.1_Homeobox	TGACAGCTGTCA	0.0109	0.0055	0.0044	0.0143	0.0143	0.0047
XP_050040731.1_Homeobox,Homeobox	TAATTATGCTAATTA	0.0142	0.0011	0.0006	0.0062	0.0142	0.0063
XP_050050131.1_zf-C2H2,zf-C2H2,zf-C2H2,zf-C2H2	TMCGCCCACGCAC	0.0131	0.0066	0.0012	0.0081	0.0131	0.0049
XP_050052105.2_zf-C2H2,zf-C2H2,zf-C2H2,zf-C2H2,zf-C2H2,zf-C2H2	ATAAATCACAGCAYNC	0.012	0.0044	0.0056	0.0125	0.0125	0.0042
XP_054929607.1_Ets	HGAAYCCGGAAGTGNKG	0.012	0.0066	0.0006	0.0068	0.012	0.0047
XP_050034033.1_Homeobox	GNRGRBTTAATGGSYTHGK	0.012	0.0011	0.0012	0.005	0.012	0.0051
XP_054933201.1_Homeobox	GYTAATTRRSSYYAATTARC	0.0098	0.0033	0.0006	0.0081	0.0098	0.0042
XP_050027698.1_zf-C2H2,zf-C2H2,zf-C2H2,zf-C2H2,zf-C2H2,zf-C2H2	TGATTGCTCTTTT	0.0098	0.0011	0.0012	0.0056	0.0098	0.0042
XP_050050157.1_bZIP_1	WWNTGCTGMGTCAGCANWW	0.0098	0	0.0019	0.0093	0.0098	0.005
XP_050025895.1_HLH	NKCACGTGMNNNTCACGTGMN	0.0066	0.0011	0	0.0006	0.0066	0.003
XP_050052108.1_zf-C2H2,zf-C2H2,zf-C2H2,zf-C2H2	TGCAGTGATTTATT	0.0066	0.0011	0.0012	0.0019	0.0066	0.0026
XP_054919793.1_zf-C2H2,zf-C2H2,zf-C2H2,zf-C2H2	TGCAGTGATTTATT	0.0066	0.0011	0.0012	0.0019	0.0066	0.0026
XP_054931507.1_RFX_DNA_binding	CGTTGCCATGGCAACG	0.0033	0.0022	0.0037	0.005	0.005	0.0012
XP_050039109.1_Ets	ATGATCCGGGACN	0.0044	0	0.0012	0.0025	0.0044	0.0019
XP_054927033.1_HLH	GGGBMKCAGCTGCGTCCC	0.0033	0	0.0006	0.0006	0.0033	0.0015
XP_050049454.1_zf-C4	DTGGACTTTGGACTY	0	0	0.0025	0.0025	0.0025	0.0014
XP_050024699.1_HLH	GCGACAGCTGTCGC	0.0022	0.0011	0	0.0025	0.0025	0.0011
XP_050044481.1_zf-C2H2,zf-C2H2,zf-C2H2,zf-C2H2,zf-C2H2	VGACCCCCTGCTGTGM	0.0022	0	0.0006	0.0012	0.0022	0.0009
XP_050026401.1_zf-C2H2,zf-C2H2,zf-C2H2,zf-C2H2,zf-C2H2,zf-C2H2	NRGGCCGTGTGCAAAAS	0.0022	0	0	0.0012	0.0022	0.0011
XP_050047284.1_zf-C4	AWNTAGGTCASTAGGTCA	0.0011	0.0011	0	0.0006	0.0011	0.0005
XP_054930050.1_HMG_box	NAACAATAACATTGTTN	0.0011	0	0	0.0006	0.0011	0.0005
XP_050045768.1_HLH	RVCATATGTCRCSBTATTT	0.0011	0	0	0.0006	0.0011	0.0005
XP_050035103.1_HLH	AAAACAGCTGTTTT	0.0011	0	0.0006	0.0006	0.0011	0.0005
XP_050023689.1_RFX_DNA_binding	SGTTGCTAGGCAACS	0.0011	0	0.0006	0.0006	0.0011	0.0005
XP_054922540.1_GATA,GATA	RMGATAACRNYGTTATCKY	0.0011	0	0	0	0.0011	0.0006
XP_050048949.1_COE1_DBD	BWATTCCCWWGGGAATWV	0	0	0	0.0006	0.0006	0.0003
XP_050047272.1_T-box	TTCACACCTARGTGTGAA	0	0	0	0.0006	0.0006	0.0003
XP_050049516.1_T-box	TTCACACCTARGTGTGAA	0	0	0	0.0006	0.0006	0.0003
XP_050026652.1_Runt	CWAACCACAAAAACCACGAAH	0	0	0	0	0	0
XP_050049082.1_zf-C2H2,zf-C2H2,zf-C2H2,zf-C2H2,zf-C2H2	ATTACCATACAAGTGCAV	0	0	0	0	0	0
XP_054922164.1_Runt	CWAACCACAAAAACCACGAAH	0	0	0	0	0	0
XP_050036669.2_zf-C2H2,zf-C2H2,zf-C2H2,zf-C2H2,zf-C2H2	GTGAACGYYDHHVCTACAC	0	0	0	0	0	0
XP_050032325.1_zf-C2H2,zf-C2H2,zf-C2H2	RCCACGCCCMCSCCACGCCCMC	0	0	0	0	0	0
XP_050027642.1_CSD	TCGTGTAGGTCGGTGGK	0	0	0	0	0	0

## Sheet: all-in-one
motif name	consensus	promoters_2000_symbols_larva_fed_vs_unfed_sig_lfc2_down_enrichment	promoters_500_symbols_larva_fed_vs_unfed_sig_lfc2_down_enrichment	promoters_500_symbols_larva_fed_vs_unfed_sig_lfc2_up_enrichment	promoters_2000_symbols_larva_fed_vs_unfed_sig_lfc2_up_enrichment	max_enrichment	sd_enrichment	promoters_2000_symbols_larva_fed_vs_unfed_sig_lfc2_down_-log(p-value)	promoters_500_symbols_larva_fed_vs_unfed_sig_lfc2_down_-log(p-value)	promoters_500_symbols_larva_fed_vs_unfed_sig_lfc2_up_-log(p-value)	promoters_2000_symbols_larva_fed_vs_unfed_sig_lfc2_up_-log(p-value)	max_-log(p-value)	sd_-log(p-value)	promoters_2000_symbols_larva_fed_vs_unfed_sig_lfc2_down_rank	promoters_500_symbols_larva_fed_vs_unfed_sig_lfc2_down_rank	promoters_500_symbols_larva_fed_vs_unfed_sig_lfc2_up_rank	promoters_2000_symbols_larva_fed_vs_unfed_sig_lfc2_up_rank	max_rank	min_rank	average_rank	sd_rank	promoters_2000_symbols_larva_fed_vs_unfed_sig_lfc2_down_ratio	promoters_500_symbols_larva_fed_vs_unfed_sig_lfc2_down_ratio	promoters_500_symbols_larva_fed_vs_unfed_sig_lfc2_up_ratio	promoters_2000_symbols_larva_fed_vs_unfed_sig_lfc2_up_ratio	max_ratio	sd_ratio
XP_054922540.1_GATA,GATA	RMGATAACRNYGTTATCKY	11	0	0	0	11	5.5	1.02754	0	0	0	1.02754	0.51377	91	254	256	257	257	91	214.5	82.3428	0.0011	0	0	0	0.0011	0.00055
XP_050047284.1_zf-C4	AWNTAGGTCASTAGGTCA	2.75	11	0	2	11	4.84929	0.535051	1.14176	0	0.419311	1.14176	0.471623	156	30	258	108	258	30	138	95.373	0.0011	0.0011	0	0.0006	0.0011	0.000522813
XP_050049454.1_zf-C4	DTGGACTTTGGACTY	0	0	6.25	1.47059	6.25	2.96216	0	0	2.41294	0.536354	2.41294	1.14533	258	246	47	98	258	47	162.25	105.819	0	0	0.0025	0.0025	0.0025	0.00144338
XP_050025895.1_HLH	NKCACGTGMNNNTCACGTGMN	4.125	1.375	0	0.352941	4.125	1.86785	2.30133	0.277862	0	0.0301053	2.30133	1.10636	31	125	255	178	255	31	147.25	94.1006	0.0066	0.0011	0	0.0006	0.0066	0.00305
XP_050046919.1_HLH	SCACGTGGSNGSSGS	1.07658	1.11401	3.74098	1.81152	3.74098	1.25003	0.659259	0.591509	74.6552	29.4886	74.6552	34.9607	125	67	1	1	125	1	48.5	59.7411	0.1223	0.0469	0.1762	0.2422	0.2422	0.0827561
XP_054933201.1_Homeobox	GYTAATTRRSSYYAATTARC	1.32432	3.3	0.666667	1.19118	3.3	1.15507	0.605407	1.14871	0.119127	0.504216	1.14871	0.424813	140	29	134	100	140	29	100.75	50.973	0.0098	0.0033	0.0006	0.0081	0.0098	0.00424617
XP_054927033.1_HLH	GGGBMKCAGCTGCGTCCC	3.3	0	1.2	0.545455	3.3	1.44492	1.13568	0	0.237385	0.0834714	1.13568	0.523677	84	252	110	156	252	84	150.5	73.9256	0.0033	0	0.0006	0.0006	0.0033	0.00147733
XP_050048949.1_COE1_DBD	BWATTCCCWWGGGAATWV	0	0	0	3	3	1.5	0	0	0	0.531142	0.531142	0.265571	257	247	248	99	257	99	212.75	75.9665	0	0	0	0.0006	0.0006	0.0003
XP_050035103.1_HLH	AAAACAGCTGTTTT	1	0	3	0.545455	3	1.30795	0.196431	0	0.533748	0.0834714	0.533748	0.234473	210	255	82	157	255	82	176	74.3729	0.0011	0	0.0006	0.0006	0.0011	0.00045
XP_050024699.1_HLH	GCGACAGCTGTCGC	1.15789	2.75	0	1.31579	2.75	1.12736	0.272911	0.482067	0	0.433339	0.482067	0.217277	186	83	260	107	260	83	159	80.4363	0.0022	0.0011	0	0.0025	0.0025	0.00113871
XP_050052108.1_zf-C2H2,zf-C2H2,zf-C2H2,zf-C2H2	TGCAGTGATTTATT	2.64	2.75	2.4	0.76	2.75	0.929888	1.48485	0.482067	0.718757	0.120908	1.48485	0.577111	60	85	70	149	149	60	91	40.0083	0.0066	0.0011	0.0012	0.0019	0.0066	0.00262425
XP_054919793.1_zf-C2H2,zf-C2H2,zf-C2H2,zf-C2H2	TGCAGTGATTTATT	2.64	2.75	2.4	0.76	2.75	0.929888	1.48485	0.482067	0.718757	0.120908	1.48485	0.577111	61	84	69	150	150	61	91	40.4722	0.0066	0.0011	0.0012	0.0019	0.0066	0.00262425
XP_050050131.1_zf-C2H2,zf-C2H2,zf-C2H2,zf-C2H2	TMCGCCCACGCAC	1.59756	2.75	0.571429	0.9	2.75	0.963686	1.08878	1.57823	0.0717454	0.171069	1.57823	0.728902	87	15	149	135	149	15	96.5	60.4731	0.0131	0.0066	0.0012	0.0081	0.0131	0.00489796
XP_050052105.2_zf-C2H2,zf-C2H2,zf-C2H2,zf-C2H2,zf-C2H2,zf-C2H2	ATAAATCACAGCAYNC	1.29032	2.09524	2.43478	1.45349	2.43478	0.538081	0.617132	0.86772	1.82664	1.1309	1.82664	0.521417	136	46	54	82	136	46	79.5	40.7063	0.012	0.0044	0.0056	0.0125	0.0125	0.0042193
XP_054922521.1_Pou,Homeobox	TAATKAGNTGNTAATKA	1.22368	2.27586	1.57143	0.823529	2.27586	0.615966	0.61887	1.22732	0.746552	0.0874669	1.22732	0.468482	135	23	68	155	155	23	95.25	60.8626	0.0186	0.0066	0.0044	0.0112	0.0186	0.00627588
XP_050036783.1_Homeobox	TGACAGCTGTCA	0.873239	2.08511	1.55769	1.11111	2.08511	0.533851	0.12651	1.45358	1.07748	0.54504	1.45358	0.583882	225	19	60	97	225	19	100.25	89.0594	0.0186	0.0098	0.0081	0.023	0.023	0.00710745
XP_054930254.1_PAX,Homeobox	TCACGCHTCACYGCACN	1.01453	2.05797	1.25676	0.859155	2.05797	0.532977	0.307263	1.87051	0.65535	0.059064	1.87051	0.80312	181	6	73	164	181	6	106	81.8087	0.0349	0.0142	0.0093	0.0305	0.0349	0.0123907
XP_050040430.1_PAX,Homeobox	TCACGCHTCACYGCACN	1.01453	2.05797	1.25676	0.859155	2.05797	0.532977	0.307263	1.87051	0.65535	0.059064	1.87051	0.80312	182	7	72	165	182	7	106.5	82.0833	0.0349	0.0142	0.0093	0.0305	0.0349	0.0123907
XP_054931507.1_RFX_DNA_binding	CGTTGCCATGGCAACG	0.804878	1.29412	2.05556	1.21951	2.05556	0.521202	0.138497	0.327371	1.0979	0.458181	1.0979	0.416172	222	109	59	103	222	59	123.25	69.5048	0.0033	0.0022	0.0037	0.005	0.005	0.00115614
XP_054926909.1_Homeobox	TGACAGCTGTCA	0.813433	2.03704	1.41935	1.10853	2.03704	0.523746	0.107097	0.939813	0.597589	0.462958	0.939813	0.344392	229	41	75	102	229	41	111.75	82.0544	0.0109	0.0055	0.0044	0.0143	0.0143	0.00465143
XP_050044481.1_zf-C2H2,zf-C2H2,zf-C2H2,zf-C2H2,zf-C2H2	VGACCCCCTGCTGTGM	1.83333	0	2	0.923077	2	0.923276	0.510296	0	0.366501	0.221056	0.510296	0.217769	160	257	95	127	257	95	159.75	70.0541	0.0022	0	0.0006	0.0012	0.0022	0.000938083
XP_054927227.1_HMG_box	WNTGCTGACT	0.987111	1.01218	1.814	1.1493	1.814	0.388825	0.178321	0.342311	36.2723	8.5556	36.2723	17.0773	214	107	2	30	214	2	88.25	94.8626	0.4978	0.1496	0.2877	0.5735	0.5735	0.193985
XP_050027698.1_zf-C2H2,zf-C2H2,zf-C2H2,zf-C2H2,zf-C2H2,zf-C2H2	TGATTGCTCTTTT	1.75	0.6875	0.75	1.0566	1.75	0.486814	1.0992	0.109703	0.143317	0.327632	1.0992	0.462847	86	191	125	113	191	86	128.75	44.5898	0.0098	0.0011	0.0012	0.0056	0.0098	0.00415241
XP_054929607.1_Ets	HGAAYCCGGAAGTGNKG	0.895522	1.73684	0.166667	0.475524	1.73684	0.681126	0.169201	0.86468	0.00149397	0.000949368	0.86468	0.411425	215	47	215	211	215	47	172	83.3547	0.012	0.0066	0.0006	0.0068	0.012	0.00466047
XP_050050401.1_Homeobox	CAAGTGCGTG	0.71978	0.785714	1.70455	0.994505	1.70455	0.451074	0.0442546	0.133676	1.2208	0.26822	1.2208	0.543888	235	175	57	121	235	57	147	75.9474	0.0131	0.0033	0.0075	0.0181	0.0181	0.00646426
XP_050034410.1_HLH	NATCACGTGRN	1.04343	0.98708	1.63582	1.19666	1.63582	0.293716	0.83732	0.238515	25.0848	10.5968	25.0848	11.6121	105	142	4	22	142	4	68.25	65.9716	0.4301	0.1528	0.2758	0.5087	0.5087	0.158881
XP_050031191.1_Ets	AASGAGGAAGTR	0.983616	1.39957	1	1.59003	1.59003	0.300706	0.222055	2.14585	0.287807	23.1436	23.1436	11.1649	198	3	101	4	198	3	76.5	93.1325	0.1681	0.0655	0.0436	0.2808	0.2808	0.108714
XP_050052845.1_HLH	VNGGCACGCGMCAK	1.039	1.2605	0.827004	1.5674	1.5674	0.316689	0.467735	1.28725	0.0246288	17.1807	17.1807	8.31022	163	22	170	12	170	12	91.75	86.4576	0.1332	0.06	0.0392	0.2279	0.2279	0.0853391
XP_050052846.1_HLH	VNGGCACGCGMCAK	1.039	1.2605	0.827004	1.5674	1.5674	0.316689	0.467735	1.28725	0.0246288	17.1807	17.1807	8.31022	164	21	169	11	169	11	91.25	87.011	0.1332	0.06	0.0392	0.2279	0.2279	0.0853391
XP_050044836.1_zf-C2H2,zf-C2H2,zf-C2H2	NGCCACGCCCCCC	0.997462	1.51538	0.713115	0.753555	1.51538	0.369033	0.275951	1.21038	0.037067	0.00645362	1.21038	0.56494	185	24	159	195	195	24	140.75	79.2985	0.0393	0.0197	0.0087	0.0318	0.0393	0.0134715
XP_050039109.1_Ets	ATGATCCGGGACN	1.46667	0	1.5	0.892857	1.5	0.70103	0.512467	0	0.438203	0.180753	0.512467	0.23614	159	258	90	134	258	90	160.25	71.1354	0.0044	0	0.0012	0.0025	0.0044	0.00188392
XP_050034033.1_Homeobox	GNRGRBTTAATGGSYTHGK	1.5	0.846154	0.923077	0.625	1.5	0.373012	0.886395	0.151134	0.200123	0.0273302	0.886395	0.386992	100	167	113	182	182	100	140.5	40.0874	0.012	0.0011	0.0012	0.005	0.012	0.00511623
XP_054929691.1_CBFB_NFYA	HCTGATTGGYTAVT	0.806818	1.5	1.08696	1.13714	1.5	0.284734	0.0895515	0.650573	0.340574	0.585863	0.650573	0.255691	231	63	97	94	231	63	121.25	74.7635	0.0142	0.0066	0.005	0.0199	0.0199	0.00693031
XP_050023270.1_MH1	TTGGCANNNTGCCAA	0.947977	1.48649	1.18919	1.02353	1.48649	0.238756	0.206246	0.578046	0.403242	0.323419	0.578046	0.156134	203	70	93	116	203	70	120.5	58.1177	0.0164	0.0055	0.0044	0.0174	0.0174	0.00692598
XP_054924690.1_HLH	RMCACGTGCC	1.06176	0.984092	1.47375	1.13617	1.47375	0.215669	1.56911	0.2125	21.4541	8.81184	21.4541	9.72407	55	151	6	28	151	6	60	63.8905	0.5622	0.2227	0.3369	0.6258	0.6258	0.18909
XP_050044800.1_SRF-TF	CYAWATWTGG	1.03755	1.13832	1.11612	1.40908	1.40908	0.161759	0.657956	0.959357	1.06098	27.1521	27.1521	13.1308	126	40	61	2	126	2	57.25	51.9318	0.3537	0.1004	0.099	0.4626	0.4626	0.18355
XP_050048722.1_Homeobox	STAATTRS	1.05204	1.00089	1.39942	1.11565	1.39942	0.177918	3.37968	0.297101	28.3898	20.5161	28.3898	13.5051	9	116	3	5	116	3	33.25	55.223	0.8592	0.3373	0.4863	0.8817	0.8817	0.271854
XP_050050157.1_bZIP_1	WWNTGCTGMGTCAGCANWW	1.36111	0	1.26667	1.38806	1.38806	0.671327	0.651007	0	0.34965	0.882052	0.882052	0.38207	128	260	96	87	260	87	142.75	80.1223	0.0098	0	0.0019	0.0093	0.0098	0.00502958
XP_050024427.1_Homeobox	CTAATTAY	1.01884	0.935049	1.37823	1.11195	1.37823	0.192237	0.873366	0.0388694	23.5431	17.8017	23.5431	11.9098	101	224	5	9	224	5	84.75	102.88	0.8221	0.298	0.4533	0.8661	0.8661	0.278372
XP_050026401.1_zf-C2H2,zf-C2H2,zf-C2H2,zf-C2H2,zf-C2H2,zf-C2H2	NRGGCCGTGTGCAAAAS	1.375	0	0	0.8	1.375	0.670316	0.357251	0	0	0.157605	0.357251	0.169508	171	256	259	141	259	141	206.75	59.8797	0.0022	0	0	0.0012	0.0022	0.00106301
XP_050040097.1_Homeobox	TAATTAGATTA	1.20495	1.34946	0.852459	1.03266	1.34946	0.214993	1.46401	1.00973	0.0895081	0.434294	1.46401	0.609149	64	37	142	106	142	37	87.25	46.2412	0.107	0.0251	0.0156	0.0822	0.107	0.044218
XP_050033143.1_LAG1-DNAbind	MGKTTCCCACAVT	0.964664	1.33588	0.821705	0.816479	1.33588	0.243991	0.203988	0.812565	0.0858166	0.0157779	0.812565	0.363741	204	52	144	192	204	52	148	69.0507	0.0546	0.0175	0.0106	0.0436	0.0546	0.020919
XP_050025287.2_PAX,Homeobox	TAATTGATTA	1.02927	1.33333	1.00806	1.04372	1.33333	0.153855	0.364373	0.763924	0.285549	0.447758	0.763924	0.209746	168	55	102	105	168	55	107.5	46.3789	0.0633	0.0164	0.0125	0.0573	0.0633	0.0266322
XP_050042673.1_Pou,Homeobox	TAATGAGVBGTAATGA	0.888325	1.33333	1.33333	0.915789	1.33333	0.249248	0.143969	0.449929	0.555028	0.158735	0.555028	0.207302	219	92	80	140	219	80	132.75	63.0734	0.0175	0.0044	0.0044	0.0174	0.0175	0.00753453
XP_050026421.1_Forkhead	TCRTAAACA	0.999747	0.958437	1.33275	1.11128	1.33275	0.167719	0.279425	0.0894212	19.7778	16.7247	19.7778	10.5054	184	200	7	13	200	7	101	105.309	0.7915	0.309	0.457	0.8568	0.8568	0.263121
XP_050040940.1_Ets	AAACCGGAAGTA	0.880645	1.05376	1.32979	0.943218	1.32979	0.198634	0.116912	0.316297	0.870326	0.168984	0.870326	0.345281	227	111	65	136	227	65	134.75	68.1683	0.0273	0.0098	0.0125	0.0299	0.0299	0.0101903
XP_050025804.1_HLH	GCACGTGTC	1.04845	1.00318	1.32311	1.08438	1.32311	0.142805	1.32373	0.308349	12.968	4.52101	12.968	5.74607	72	114	21	59	114	21	66.5	38.3536	0.6081	0.2522	0.3493	0.6451	0.6451	0.192853
XP_050027721.1_GATA,GATA	VWGATAAGR	1.06071	1.01631	1.30329	0.992188	1.30329	0.142956	3.42962	0.416445	14.5706	0.150266	14.5706	6.78425	7	99	13	142	142	7	65.25	66.2137	0.8177	0.3177	0.4078	0.7366	0.8177	0.244319
XP_050027719.2_GATA,GATA	VWGATAAGR	1.06071	1.01631	1.30329	0.992188	1.30329	0.142956	3.42962	0.416445	14.5706	0.150266	14.5706	6.78425	8	100	14	144	144	8	66.5	66.6008	0.8177	0.3177	0.4078	0.7366	0.8177	0.244319
XP_050027173.1_GATA,GATA	VWGATAAGR	1.06071	1.01631	1.30329	0.992188	1.30329	0.142956	3.42962	0.416445	14.5706	0.150266	14.5706	6.78425	6	101	15	143	143	6	66.25	66.7202	0.8177	0.3177	0.4078	0.7366	0.8177	0.244319
XP_050044003.1_T-box	AGGTGTGA	1.03054	0.986653	0.943304	1.30243	1.30243	0.161768	0.589338	0.242597	0.104839	18.0189	18.0189	8.85567	144	141	138	7	144	7	107.5	67.0448	0.3745	0.0961	0.0965	0.472	0.472	0.192916
XP_054932107.1_T-box	AGGTGTGA	1.03054	0.986653	0.943304	1.30243	1.30243	0.161768	0.589338	0.242597	0.104839	18.0189	18.0189	8.85567	145	140	139	6	145	6	107.5	67.7176	0.3745	0.0961	0.0965	0.472	0.472	0.192916
XP_050051236.1_Ets	GACCGGAAGTS	1.07081	1.28862	0.995902	0.789535	1.28862	0.206059	0.553291	0.965437	0.27569	0.0017033	0.965437	0.411378	151	39	107	207	207	39	126	70.9836	0.0862	0.0317	0.0243	0.0679	0.0862	0.0294433
XP_050044657.2_Homeobox	WTAATTTAATTAW	1.15344	1.25	1.28205	0.957055	1.28205	0.146315	0.537222	0.42018	0.509862	0.210676	0.537222	0.14791	154	96	83	129	154	83	115.5	32.1507	0.0218	0.0055	0.005	0.0156	0.0218	0.00817002
XP_054926787.1_Homeobox	NTAACGAC	1.0339	1.00266	1.27973	1.07321	1.27973	0.12495	2.22359	0.312779	17.2979	11.7868	17.2979	8.02528	39	113	9	18	113	9	44.75	47.2043	0.8876	0.3766	0.495	0.9016	0.9016	0.269323
XP_050034039.1_Homeobox	NTAACGAC	1.0339	1.00266	1.27973	1.07321	1.27973	0.12495	2.22359	0.312779	17.2979	11.7868	17.2979	8.02528	38	112	10	19	112	10	44.75	46.3276	0.8876	0.3766	0.495	0.9016	0.9016	0.269323
XP_050040731.1_Homeobox,Homeobox	TAATTATGCTAATTA	1.27928	0.578947	0.3	0.632653	1.27928	0.41422	0.639281	0.0829068	0.0196909	0.0228917	0.639281	0.300137	131	205	175	188	205	131	174.75	31.6478	0.0142	0.0011	0.0006	0.0062	0.0142	0.00631262
XP_054919104.1_Homeobox	TAATTRSATTA	1.09396	1.27736	0.802657	1.06303	1.27736	0.195475	1.1435	1.47052	0.012069	0.945025	1.47052	0.62584	83	18	187	85	187	18	93.25	69.8206	0.2445	0.0677	0.0423	0.2142	0.2445	0.101947
XP_050037020.1_Homeobox	TGAYAC	1.03321	0.997759	1.26657	1.05673	1.26657	0.121119	2.23835	0.270826	17.9103	8.36017	17.9103	7.9307	36	129	8	31	129	8	51	53.4104	0.893	0.4007	0.5274	0.9072	0.9072	0.257078
XP_054919827.1_Homeobox	CTAAACGG	1.02792	1.04612	1.26246	1.06407	1.26246	0.109213	1.52177	0.804748	14.6531	7.93456	14.6531	6.46671	56	53	12	35	56	12	39	20.2485	0.8614	0.3788	0.4738	0.8736	0.8736	0.257711
XP_050045237.1_zf-C4	RAGGTCAT	1.0475	0.939729	1.25464	1.00352	1.25464	0.136246	0.756541	0.142883	2.62357	0.327241	2.62357	1.13679	115	169	45	115	169	45	111	50.8331	0.3352	0.0764	0.1015	0.3138	0.3352	0.13666
XP_054933538.1_E2F_TDP	SSGCGGGAAVN	1.24523	1.25343	0.715909	0.781005	1.25343	0.290417	3.75882	1.76497	0.000240165	4.34294e-07	3.75882	1.79026	4	13	228	242	242	4	121.75	130.946	0.2544	0.1004	0.0504	0.1694	0.2544	0.0884962
XP_050051269.1_zf-C2H2,zf-C2H2,zf-C2H2,zf-C2H2,zf-C2H2	AACCACCTGTTR	0.88914	0.798165	1.2521	0.930804	1.2521	0.197618	0.105316	0.109659	0.79085	0.13272	0.79085	0.33769	230	192	67	148	230	67	159.25	70.0351	0.0393	0.0087	0.0149	0.0417	0.0417	0.0167908
XP_050049216.1_zf-C4	BAAAGGTCAN	1.03341	0.935531	1.12046	1.2509	1.2509	0.133894	0.713112	0.102537	1.47313	17.8973	17.8973	8.58551	118	194	56	8	194	8	94	80.4487	0.464	0.1277	0.1544	0.5554	0.5554	0.216361
XP_050036173.1_Forkhead	AAACAATAAYATT	1.07749	1.2439	0.766393	1.00361	1.2439	0.198317	0.616264	0.822554	0.0260186	0.307003	0.822554	0.3495	137	50	166	118	166	50	117.75	49.2908	0.1015	0.0306	0.0187	0.0834	0.1015	0.0401308
XP_050023735.1_zf-C2H2,zf-C2H2,zf-C2H2	VRCCMCGCCCN	0.968138	1.24044	0.755102	1.18522	1.24044	0.221785	0.138627	1.82621	0.000484673	5.6328	5.6328	2.6236	220	9	221	48	221	9	124.5	111.99	0.2522	0.1135	0.0629	0.3481	0.3481	0.13013
XP_050041853.1_zf-C2H2,zf-C2H2,zf-C2H2	VRCCMCGCCCN	0.968138	1.24044	0.755102	1.18522	1.24044	0.221785	0.138627	1.82621	0.000484673	5.6328	5.6328	2.6236	221	8	222	49	222	8	125	112.679	0.2522	0.1135	0.0629	0.3481	0.3481	0.13013
XP_050028232.1_HLH	TCACGTG	0.997984	0.92838	1.23554	1.07472	1.23554	0.131906	0.25137	0.026505	10.9529	6.71854	10.9529	5.31113	195	229	25	41	229	25	122.5	104.478	0.7424	0.3111	0.4359	0.7983	0.7983	0.235825
XP_050033003.1_HLH	SACCATATGGTS	0.946667	0.666667	1.22222	1.22535	1.22535	0.266579	0.210763	0.0934602	0.451666	0.770004	0.770004	0.298874	200	199	87	88	200	87	143.5	64.6658	0.0142	0.0022	0.0044	0.0174	0.0174	0.00738896
XP_050048254.1_bZIP_1	ACACGTGGC	1.11143	1.22439	0.917703	0.920498	1.22439	0.150875	1.84315	1.821	0.0580217	0.00700951	1.84315	1.03922	47	11	151	194	194	11	100.75	85.9549	0.3461	0.1255	0.0959	0.2883	0.3461	0.122135
XP_050048882.1_Homeobox	GCTAATTAC	1.06781	0.967192	0.96219	1.22391	1.22391	0.122499	1.69418	0.170461	0.127335	17.6714	17.6714	8.53487	49	161	131	10	161	10	87.75	70.1967	0.548	0.1474	0.1476	0.604	0.604	0.248449
XP_050033548.1_zf-C2H2,zf-C2H2,zf-C2H2,zf-C2H2,zf-C2H2	NGACCACCCAN	1.03037	1.0746	0.711256	1.22193	1.22193	0.215058	0.500307	0.51985	0.000433426	6.71419	6.71419	3.19605	161	75	223	42	223	42	125.25	82.237	0.2511	0.0677	0.0436	0.3232	0.3232	0.137213
XP_054922906.1_zf-C4	TGAGGTCAATNN	1.12967	1.22	1.11462	1.01049	1.22	0.085845	2.27787	1.54348	1.02928	0.394861	2.27787	0.797404	33	17	63	110	110	17	55.75	40.885	0.3537	0.1037	0.0953	0.3082	0.3537	0.134956
XP_054919848.1_Homeobox	HTAACGAS	1.03582	0.984743	1.21945	1.03625	1.21945	0.103131	3.32105	0.173414	14.4924	4.91187	14.4924	6.16786	10	159	16	53	159	10	59.5	69.0048	0.9312	0.4389	0.5529	0.9234	0.9312	0.2534
XP_054927170.1_Pou,Homeobox	NYATAATTAN	1.01365	0.996169	1.21181	1.09312	1.21181	0.0982668	0.895515	0.257667	13.5891	23.5474	23.5474	11.1578	99	135	20	3	135	3	64.25	63.0417	0.9061	0.4421	0.5498	0.9415	0.9415	0.251318
XP_050025649.1_zf-C2H2,zf-C2H2,zf-C2H2,zf-C2H2,zf-C2H2,zf-C2H2,zf-C2H2,zf-C2H2,zf-C2H2	TCCCCTGGGG	0.99364	1.20871	0.824561	0.778815	1.20871	0.194822	0.258188	1.10658	0.0206898	4.34294e-07	1.10658	0.520171	191	32	174	241	241	32	159.5	89.6307	0.2031	0.0666	0.0423	0.1669	0.2031	0.0774463
XP_050044744.1_Homeobox	YTAAGTGC	1.00228	0.935463	1.20325	1.04495	1.20325	0.113809	0.358076	0.0150136	13.9495	9.1115	13.9495	6.8422	170	234	19	26	234	19	112.25	106.915	0.9247	0.4334	0.5772	0.9508	0.9508	0.256705
XP_050046291.1_zf-C2H2,zf-C2H2,zf-C2H2	MTCACGCCCMCC	0.939203	0.84507	1.2	1.11066	1.2	0.160927	0.166118	0.126857	0.679671	0.750027	0.750027	0.329788	216	184	71	89	216	71	140	70.8849	0.0448	0.012	0.0162	0.0542	0.0542	0.0208659
XP_050026260.1_Myb_DNA-binding,Myb_DNA-binding	GATTTAACATAA	1.19635	0.984962	0.773723	1.0066	1.19635	0.172874	1.14914	0.254801	0.0548514	0.313995	1.14914	0.483513	82	137	153	117	153	82	122.25	30.6091	0.0786	0.0131	0.0106	0.061	0.0786	0.0342355
XP_050040349.1_HLH	AHCAGCTGG	1.00936	0.959517	1.18845	1.03114	1.18845	0.0988764	0.655785	0.0614961	11.1701	4.08758	11.1701	5.10273	127	215	24	60	215	24	106.5	83.9861	0.9061	0.429	0.5455	0.9271	0.9271	0.252552
XP_050044939.1_Forkhead	CGAAGRACCK	1.18734	0.670391	0.879195	0.946309	1.18734	0.213018	0.837754	0.0288806	0.124556	0.15982	0.837754	0.370817	104	228	132	139	228	104	150.75	53.6742	0.0469	0.012	0.0131	0.0423	0.0469	0.0186045
XP_050036374.1_Homeobox	NTAATBNVATTAN	1.04902	1.18676	0.756757	1.03801	1.18676	0.180426	0.687054	1.02276	0.00248981	0.668379	1.02276	0.427358	121	36	209	92	209	36	114.5	72.2057	0.2675	0.0699	0.0448	0.2403	0.2675	0.11448
XP_050049393.1_zf-C2H2,zf-C2H2,zf-C2H2	NHMCGCCCACGCMM	1.18175	0.941176	0.682648	0.780612	1.18175	0.217965	1.65944	0.168593	0.000889869	7.42644e-05	1.65944	0.805369	51	162	217	220	220	51	162.5	78.9705	0.1528	0.0448	0.0299	0.1071	0.1528	0.0569503
XP_050033754.1_E2F_TDP	NGCGCGCGCN	1.07571	1.05776	1.18004	1.06146	1.18004	0.0580498	2.40295	0.90507	5.65886	2.89588	5.65886	1.98502	27	44	39	61	61	27	42.75	14.1038	0.6266	0.3406	0.3618	0.6494	0.6494	0.166071
XP_050037323.1_HLH	AADTCGTGACT	1.17884	0.976415	1	1.05371	1.17884	0.0903847	1.27292	0.247287	0.282813	0.567189	1.27292	0.475636	74	138	103	95	138	74	102.5	26.6396	0.1081	0.0207	0.0218	0.0922	0.1081	0.0460153
XP_050030448.1_Homeobox	SSTAATTACS	1.06817	1.05031	0.929052	1.17667	1.17667	0.101419	1.91307	0.570229	0.0468604	13.4458	13.4458	6.35004	45	72	154	15	154	15	71.5	59.7244	0.5939	0.167	0.1519	0.6314	0.6314	0.262175
XP_050037453.1_Homeobox	GTBAAGTGB	1.02525	1.01622	1.17595	1.0299	1.17595	0.0762917	2.31436	0.488581	12.0951	4.78158	12.0951	5.09667	30	80	22	56	80	22	47	26.3565	0.9421	0.5076	0.6015	0.9471	0.9471	0.228444
XP_050040067.1_zf-C2H2,zf-C2H2,zf-C2H2	GRCCACGCCCA	1.03939	1.17407	0.664122	0.901758	1.17407	0.217673	0.428562	0.65535	0.0039295	0.0425956	0.65535	0.313851	167	62	199	175	199	62	150.75	60.709	0.095	0.0317	0.0174	0.0872	0.095	0.0389939
XP_050034044.1_Homeobox	GTAATGAC	1.01924	0.954775	1.17312	1.04007	1.17312	0.0917064	1.50917	0.0514205	9.31996	6.55785	9.31996	4.32523	58	220	27	43	220	27	87	89.5656	0.9323	0.4159	0.5299	0.9371	0.9371	0.270659
XP_054927105.1_HLH	CACGTGACC	1.15957	1.17271	0.880231	0.844911	1.17271	0.17594	1.854	1.02754	0.0407195	0.000595418	1.854	0.886762	46	35	157	212	212	35	112.5	86.2342	0.2151	0.0808	0.061	0.1569	0.2151	0.0710344
XP_050035940.2_Homeobox	NTAATTGV	1.01182	0.967247	1.17151	1.03279	1.17151	0.0881239	1.46965	0.054808	16.1992	10.2363	16.1992	7.614	63	219	11	25	219	11	79.5	95.5598	0.976	0.5611	0.6974	0.9826	0.9826	0.209639
XP_054929792.1_Pou,Homeobox	ATGCATAATTRAT	1.17147	1.00709	0.880282	0.972727	1.17147	0.12149	0.97282	0.277601	0.124035	0.210676	0.97282	0.389465	96	126	133	130	133	96	121.25	17.0758	0.0731	0.0142	0.0125	0.0535	0.0731	0.0299362
XP_050034041.1_Homeobox	BTAATKRC	1.01083	0.993059	1.17016	1.03048	1.17016	0.0808103	1.21429	0.218537	13.9669	7.56107	13.9669	6.37617	79	145	18	37	145	18	69.75	56.2694	0.9705	0.5437	0.6588	0.9738	0.9738	0.219238
XP_054917575.1_Homeobox	CTCAACGAS	0.996956	1.16894	0.911531	1.12088	1.16894	0.117129	0.260186	1.7793	0.0253932	5.94549	5.94549	2.74114	190	12	167	45	190	12	103.5	88.1457	0.4913	0.1889	0.1494	0.561	0.561	0.208693
XP_050026004.1_zf-C2H2,zf-C2H2,zf-C2H2	GCCACGCCCCCH	1.02204	1.16393	0.504505	0.723514	1.16393	0.296348	0.324418	0.48337	0.00368412	0.00414925	0.48337	0.239871	179	82	200	200	200	82	165.25	56.376	0.0371	0.0142	0.0056	0.028	0.0371	0.0140405
XP_054922558.1_zf-C2H2,zf-C2H2,zf-C2H2,zf-C2H2,zf-C2H2	WTCACTTTCACTT	1.16123	1.0597	0.780723	0.964583	1.16123	0.161875	1.62079	0.419659	0.0120908	0.137454	1.62079	0.735549	54	97	186	146	186	54	120.75	57.4884	0.1779	0.0426	0.0324	0.1389	0.1779	0.0717155
XP_050046825.1_zf-C2H2,zf-C2H2,zf-C2H2	GGCCCCGCCCH	1.13152	1.16032	0.74735	0.830963	1.16032	0.209118	1.36064	0.92027	0.00223662	0.000261011	1.36064	0.681849	68	42	211	214	214	42	133.75	91.5583	0.191	0.0731	0.0423	0.1519	0.191	0.0687454
XP_054929591.1_HLH	MCACGTG	0.991523	0.981437	1.1572	1.03243	1.1572	0.0807695	0.138193	0.16855	6.5231	2.50979	6.5231	3.00501	223	163	32	62	223	32	120	88.6303	0.8188	0.3701	0.4645	0.8468	0.8468	0.243234
XP_050037291.1_zf-C2H2,zf-C2H2,zf-C2H2,zf-C2H2	GGCGGCCATTTTGD	0.986456	1.15038	0.378788	0.476596	1.15038	0.378043	0.253585	0.473381	0.000171981	0	0.473381	0.22819	194	86	231	249	249	86	190	73.016	0.0437	0.0153	0.005	0.0224	0.0437	0.0163738
XP_050048539.1_E2F_TDP	WAATGGCGCCAAAA	1.14786	0.662651	0.892857	1.083	1.14786	0.218041	0.577177	0.0594983	0.158995	0.496399	0.577177	0.252325	147	216	123	101	216	101	146.75	49.8423	0.0295	0.0055	0.0075	0.0274	0.0295	0.012728
XP_050034652.2_Ets	GACCGGAAGTR	0.983165	0.956555	0.791732	1.14531	1.14531	0.144758	0.182968	0.151916	0.000231479	5.02479	5.02479	2.45784	213	166	229	52	229	52	165	79.9375	0.3504	0.1255	0.1015	0.4209	0.4209	0.16004
XP_050033624.1_Homeobox	TAATTARATTA	1.13938	1.14516	0.696809	1.00619	1.14516	0.210097	1.40277	0.660562	0.00238167	0.327328	1.40277	0.599887	67	61	210	114	210	61	113	68.8719	0.1823	0.0426	0.0262	0.1463	0.1823	0.076717
XP_050022924.1_Homeobox	NTAATTGN	1.01037	1.02153	1.14512	1.02404	1.14512	0.0635152	1.51656	0.662299	14.1189	8.01273	14.1189	6.28585	57	60	17	34	60	17	42	20.3142	0.9836	0.631	0.7291	0.9882	0.9882	0.181077
XP_050039229.1_HLH	AACACCTGCR	1.05362	1.08456	1.14433	0.967323	1.14433	0.073757	0.68966	0.528536	1.05143	0.11726	1.05143	0.387268	120	74	62	151	151	62	101.75	41.2664	0.2358	0.059	0.0666	0.2161	0.2358	0.0945883
XP_054926743.1_HLH	VCAGGTGBN	1.01166	1.01613	1.14382	1.01605	1.14382	0.0646371	0.918533	0.494661	9.13756	1.95606	9.13756	4.05399	97	78	28	67	97	28	67.5	29.1033	0.9367	0.5229	0.6108	0.9433	0.9433	0.218423
XP_050044963.2_zf-C4	GAGATCAA	1.00464	1.08207	0.870825	1.14374	1.14374	0.117672	0.34179	0.813868	0.00509862	8.59469	8.59469	4.11727	173	51	195	29	195	29	112	84.1031	0.5415	0.1714	0.1382	0.5928	0.5928	0.239374
XP_050052649.1_PAX	CANTSAWGCG	1.02923	1.00424	1.14337	1.03812	1.14337	0.0614506	2.05334	0.33306	7.2006	5.0465	7.2006	3.06094	41	108	30	51	108	30	57.5	34.7419	0.905	0.4738	0.5399	0.9178	0.9178	0.235179
XP_050038614.1_RFX_DNA_binding	CKGTTGCCAGG	1.02223	1.04319	0.906329	1.13511	1.13511	0.0940457	0.569794	0.51377	0.0227266	7.13546	7.13546	3.39226	149	76	173	40	173	40	109.5	62.0349	0.4967	0.1594	0.1432	0.5654	0.5654	0.221134
XP_050045880.1_zf-C2H2,zf-C2H2,zf-C2H2	TWRGCCCCGCCCMCH	1.13027	0.808511	0.411111	0.625899	1.13027	0.304483	0.536354	0.123817	0.00204205	0.0014449	0.536354	0.253576	155	187	212	209	212	155	190.75	26.3106	0.0295	0.0076	0.0037	0.0174	0.0295	0.011513
XP_054921515.1_CUT,CUT,CUT,Homeobox	TTRAAC	1.0141	0.973305	1.12991	1.03325	1.12991	0.0663982	1.47704	0.0838188	9.00727	8.86395	9.00727	4.74299	62	204	29	27	204	27	80.5	83.8829	0.964	0.5469	0.6532	0.9757	0.9757	0.217922
XP_050050374.1_zf-C4	TCAAGGTCAH	1.12804	0.974508	1.04965	0.95116	1.12804	0.0800496	2.0503	0.212804	0.545474	0.0487278	2.0503	0.914309	42	149	81	172	172	42	111	60.0722	0.3242	0.0841	0.0909	0.2746	0.3242	0.124036
XP_054926440.1_RFX_DNA_binding	CGTTGCTAB	1.05273	1.12414	0.877459	1.0756	1.12414	0.107552	2.42293	2.09981	0.000217582	7.20495	7.20495	3.0444	26	4	230	38	230	4	74.5	104.618	0.7806	0.345	0.2721	0.8095	0.8095	0.2827
XP_050047216.1_Forkhead	YAWATAAACAAHB	1.0397	1.12346	0.760692	0.944927	1.12346	0.155794	0.707031	0.901595	0.000244508	0.0262053	0.901595	0.463711	119	45	227	184	227	45	143.75	79.4035	0.3745	0.1092	0.0747	0.3157	0.3745	0.148783
XP_050036389.1_HLH	ACCAYCTGTT	1.08478	1.12222	0.965563	0.957416	1.12222	0.0834686	1.2334	0.768267	0.176975	0.0676197	1.2334	0.543439	76	54	118	161	161	54	102.25	47.3172	0.3122	0.0808	0.0729	0.2653	0.3122	0.123872
XP_054922902.1_zf-C4	AAAAGTCAAM	1.06053	0.867675	1.11985	0.98345	1.11985	0.108878	0.737866	0.073222	0.833845	0.197604	0.833845	0.380971	117	211	66	132	211	66	131.5	60.0583	0.226	0.0459	0.0598	0.1961	0.226	0.0923234
XP_050036341.1_bZIP_1	GATGACGY	1.01427	0.948512	0.986229	1.11872	1.11872	0.0730111	0.54808	0.0846874	0.198255	10.8487	10.8487	5.28952	152	203	114	21	203	21	122.5	76.8657	0.6823	0.2358	0.2435	0.7416	0.7416	0.273773
XP_050049969.1_Homeobox	CGTTAATTGCT	1.11351	1.01414	0.942913	0.919712	1.11351	0.0871128	1.34501	0.31938	0.148225	0.0252021	1.34501	0.602569	70	110	124	186	186	70	122.5	48.1214	0.2325	0.0502	0.0479	0.1787	0.2325	0.0930193
XP_050022755.1_Homeobox	AWTTTAATTAA	1.11266	1.03148	0.865854	0.917067	1.11266	0.111395	1.22732	0.350823	0.0561977	0.0296667	1.22732	0.560119	77	105	152	179	179	77	128.25	45.8503	0.2074	0.0426	0.0355	0.1526	0.2074	0.0844465
XP_050051155.1_zf-C4	AAGGTCAH	1.0245	0.9562	1.11206	0.934283	1.11206	0.0800251	0.641453	0.131114	1.61688	0.00134154	1.61688	0.733482	130	181	55	210	210	55	144	67.9264	0.5437	0.1681	0.1955	0.4919	0.5437	0.195459
XP_050023582.1_Forkhead	VYTAYRTAAACA	0.980559	1.1119	0.819688	0.975272	1.1119	0.11952	0.165727	0.832543	0.00266266	0.115522	0.832543	0.375201	217	49	206	152	217	49	156	76.7811	0.3581	0.1103	0.0841	0.3313	0.3581	0.143711
XP_050022475.1_Homeobox	CTAATCCS	1.11166	1.06641	0.822896	0.882566	1.11166	0.139814	2.47982	0.585429	0.00314212	4.4298e-05	2.47982	1.17451	24	69	203	228	228	24	131	99.8098	0.452	0.1124	0.0841	0.3412	0.452	0.178467
XP_050034046.1_Homeobox	TTAATTAG	1.10777	0.929626	1.02766	1.02133	1.10777	0.0728498	2.52151	0.102189	0.445152	0.589772	2.52151	1.09058	22	195	88	93	195	22	99.5	71.4166	0.4749	0.107	0.1189	0.4022	0.4749	0.190376
XP_054920776.1_PAX,Homeobox	ASCGTGACKAATYR	0.873333	0.392857	1.10714	1	1.10714	0.315155	0.14449	0.0362158	0.315472	0.28481	0.315472	0.129541	218	225	99	120	225	99	165.5	65.2917	0.0131	0.0011	0.0031	0.0149	0.0149	0.00695773
XP_050052046.1_HLH	RCCACCTGK	0.994788	1.10579	0.888088	0.911119	1.10579	0.0985428	0.230524	1.20343	0.00456009	6.08012e-06	1.20343	0.572733	197	25	197	236	236	25	163.75	94.3093	0.5917	0.2216	0.1849	0.5392	0.5917	0.210745
XP_050052784.1_HLH	SSCACGYGHC	1.00244	0.956835	1.10486	1.02668	1.10486	0.0619537	0.336709	0.0509862	4.06543	2.04726	4.06543	1.85033	176	223	40	65	223	40	126	87.609	0.821	0.4389	0.5068	0.858	0.858	0.214026
XP_050048522.1_HLH	SSCACGYGHC	1.00244	0.956835	1.10486	1.02668	1.10486	0.0619537	0.336709	0.0509862	4.06543	2.04726	4.06543	1.85033	175	222	41	66	222	41	126	86.4908	0.821	0.4389	0.5068	0.858	0.858	0.214026
XP_050025628.1_HLH	SSCACGYGHC	1.00244	0.956835	1.10486	1.02668	1.10486	0.0619537	0.336709	0.0509862	4.06543	2.04726	4.06543	1.85033	174	221	42	64	221	42	125.25	86.0751	0.821	0.4389	0.5068	0.858	0.858	0.214026
XP_050052832.1_HLH	RACATATGGN	1.0056	1.09673	0.924505	0.953443	1.09673	0.075626	0.33128	0.673591	0.0846874	0.0496399	0.673591	0.287903	177	59	145	171	177	59	138	54.4671	0.3231	0.0873	0.0747	0.2908	0.3231	0.131218
XP_050048726.1_Homeobox	GCTAATTANN	1.09387	0.918961	1.01489	1.0247	1.09387	0.0719345	2.2605	0.0786942	0.376316	0.675328	2.2605	0.972846	34	206	94	91	206	34	106.25	72.0017	0.5011	0.1168	0.1295	0.4315	0.5011	0.200212
XP_050049089.1_Homeobox	SSTAATTAGB	1.09206	0.981469	1.04097	1.00798	1.09206	0.0476459	2.59187	0.219753	0.5876	0.409366	2.59187	1.10342	21	144	76	109	144	21	87.5	52.31	0.5611	0.143	0.155	0.4925	0.5611	0.219968
XP_050034501.1_Ets	RACCGGAAGTN	0.996892	1.08938	0.935948	0.839478	1.08938	0.105018	0.270261	0.622778	0.107922	2.69263e-05	0.622778	0.272058	187	66	136	231	231	66	155	70.9037	0.2566	0.0841	0.0716	0.2186	0.2566	0.0936664
XP_054926940.1_Homeobox	HTAATGAB	1.03739	1.04675	0.94572	1.08776	1.08776	0.0599252	2.77514	0.838188	0.0194738	16.6248	16.6248	7.79307	18	48	176	14	176	14	64	76.1927	0.9017	0.3963	0.3624	0.911	0.911	0.304602
XP_050031162.1_HLH	AMCATATGKT	0.985207	1.06767	1.08759	0.998413	1.08759	0.0504998	0.245072	0.348434	0.430429	0.284941	0.430429	0.0809072	196	106	91	119	196	91	128	46.7547	0.0666	0.0142	0.0149	0.0629	0.0666	0.0290237
XP_054933935.1_Homeobox	CTAATCCC	1.08707	1.06951	0.762069	0.880344	1.08707	0.156248	1.9287	0.628858	8.68589e-05	1.21602e-05	1.9287	0.909202	44	65	233	235	235	44	144.25	103.992	0.4782	0.1277	0.0884	0.3686	0.4782	0.18817
XP_050035425.1_Homeobox	NTAATBGNB	1.00779	1.03038	1.08659	1.01661	1.08659	0.0354071	2.00383	1.17998	9.50236	8.35583	9.50236	4.27516	43	28	26	32	43	26	32.25	7.58837	0.9967	0.7631	0.8232	0.9975	0.9975	0.12028
XP_050022915.1_Homeobox	YTAATCCNN	1.06538	1.08628	0.83888	1.06717	1.08628	0.117413	3.21595	1.12917	4.4298e-05	4.75118	4.75118	2.12173	11	31	236	57	236	11	83.75	103.232	0.7773	0.2707	0.2067	0.7547	0.7773	0.305695
XP_050034781.2_Homeobox	BTAAWTGN	1.00818	1.01207	1.08568	1.01155	1.08568	0.0375796	2.65615	0.577612	11.9605	5.88903	11.9605	4.96644	20	71	23	46	71	20	40	23.7065	0.9989	0.7882	0.868	0.9981	0.9989	0.103635
XP_050036805.1_SRF-TF	CCATACATGG	1.08456	0.774336	0.625571	0.938089	1.08456	0.198951	0.592812	0.0565886	0.00327545	0.115479	0.592812	0.271084	142	218	202	153	218	142	178.75	36.9448	0.0808	0.0175	0.0137	0.0697	0.0808	0.0347704
XP_054928208.1_Forkhead	GTAAACAA	1.01338	0.996855	1.05655	1.08368	1.08368	0.039704	0.342007	0.270479	0.441677	0.91115	0.91115	0.288552	172	130	89	86	172	86	119.25	40.4918	0.1288	0.0317	0.0355	0.1295	0.1295	0.0551884
XP_054927866.1_Homeobox	HTAATCCB	1.04196	1.04666	0.915806	1.08289	1.08289	0.0730095	2.40295	0.740472	0.00526799	10.4231	10.4231	4.79288	28	56	194	24	194	24	75.5	80.2725	0.8493	0.3275	0.2839	0.8531	0.8531	0.315451
XP_054924506.1_GCM	WATATGCGGGTHB	1.08237	0.935829	0.920635	0.872727	1.08237	0.0904114	0.591509	0.194738	0.164511	0.030127	0.591509	0.241691	143	154	122	177	177	122	149	22.9056	0.0841	0.0175	0.0174	0.0672	0.0841	0.0343028
XP_050039264.1_HLH	GTCACGTGAC	1.08163	1.01429	0.510204	0.580737	1.08163	0.292831	0.462089	0.28455	0.00152785	0.000113351	0.462089	0.226948	165	124	214	217	217	124	180	44.2945	0.0371	0.0142	0.0075	0.0205	0.0371	0.0126811
XP_050049662.1_zf-C4	GGGGTCACG	1.08061	0.866426	1.0687	0.986882	1.08061	0.0987084	0.638847	0.109963	0.454272	0.234476	0.638847	0.234461	132	190	85	123	190	85	132.5	43.4089	0.1059	0.024	0.028	0.0978	0.1059	0.043947
XP_050039558.1_zf-C4	GGGGTCACG	1.08061	0.866426	1.0687	0.986882	1.08061	0.0987084	0.638847	0.109963	0.454272	0.234476	0.638847	0.234461	133	189	86	124	189	86	133	42.5284	0.1059	0.024	0.028	0.0978	0.1059	0.043947
XP_054927269.1_HLH	NCACGTGMHH	1.00172	0.983818	1.07876	1.01677	1.07876	0.041256	0.329934	0.159473	2.9228	1.42622	2.9228	1.2726	178	165	44	72	178	44	114.75	66.7302	0.8755	0.4803	0.5342	0.8973	0.8973	0.220185
XP_050043608.2_Homeobox	YTAATTRR	1.05272	1.07845	0.995433	0.959698	1.07845	0.0539041	5.25931	1.57301	0.244247	0.000106836	5.25931	2.42724	1	16	109	218	218	1	86	100.13	0.9225	0.4454	0.4141	0.8001	0.9225	0.254438
XP_050049083.1_Homeobox	NTAAYGAB	1.00816	1.07819	0.933375	1.01968	1.07819	0.059493	1.32851	2.95016	0.000100322	6.49705	6.49705	2.80776	71	2	232	44	232	2	87.25	100.59	0.988	0.6812	0.5996	0.9894	0.9894	0.203833
XP_050035475.2_Homeobox	CTAATTRS	1.07755	1.02459	1.06805	1.00742	1.07755	0.033755	3.8105	0.456878	1.17086	0.451666	3.8105	1.59487	3	89	58	104	104	3	63.5	44.6505	0.7587	0.25	0.2621	0.6656	0.7587	0.266104
XP_050044718.1_zf-C2H2,zf-C2H2,zf-C2H2	GCCACGCCCMCY	1.06503	1.07733	0.715517	0.890083	1.07733	0.170626	0.5876	0.460352	0.00496399	0.0217495	0.5876	0.299427	146	88	196	189	196	88	154.75	49.6882	0.1212	0.0404	0.0249	0.1077	0.1212	0.047967
XP_050049570.1_bZIP_1	TKDYGCAAYN	1.01169	0.999706	1.07657	1.01418	1.07657	0.0346041	2.90456	0.284767	5.73703	5.45474	5.73703	2.54829	16	123	36	50	123	16	56.25	46.636	0.9956	0.679	0.7522	0.9944	0.9956	0.164057
XP_054932472.1_zf-C4	AAAGTCAMAVTAGM	1.07454	1	0.934132	0.865412	1.07454	0.0895266	0.543737	0.2667	0.177887	0.0294669	0.543737	0.216269	153	132	117	180	180	117	145.5	27.3313	0.0764	0.0164	0.0156	0.0598	0.0764	0.0308356
XP_054932882.1_Homeobox	NTAATTSGATTAS	1.07283	0.972222	0.831395	0.987013	1.07283	0.100019	0.571097	0.238211	0.0801708	0.242944	0.571097	0.206357	148	143	146	122	148	122	139.75	12.0104	0.0928	0.0175	0.0143	0.076	0.0928	0.0401601
XP_050047227.1_Homeobox	WTAAYGAB	1.02449	1.07232	0.948829	1.03908	1.07232	0.0522217	3.53993	1.87876	0.00679237	10.5924	10.5924	4.62301	5	5	191	23	191	5	56	90.3991	0.9749	0.559	0.5025	0.9732	0.9749	0.256978
XP_054933271.1_Homeobox	TTAATTAR	1.07213	0.984262	1.03599	0.979279	1.07213	0.0443142	3.20813	0.212587	0.648836	0.0605841	3.20813	1.47167	12	150	74	163	163	12	99.75	70.448	0.7402	0.2314	0.2447	0.6333	0.7402	0.262763
XP_050049439.1_Homeobox	TTAATKAC	1.01514	0.965896	0.927526	1.06912	1.06912	0.0613673	1.0093	0.0884658	0.00294582	13.2851	13.2851	6.47515	95	202	204	16	204	16	129.25	91.0655	0.9116	0.405	0.3929	0.9265	0.9265	0.300382
XP_050024926.1_HLH	NCACGTGNN	1.01008	0.975783	1.06846	1.00464	1.06846	0.0388468	0.78477	0.0950671	3.00097	0.5572	3.00097	1.29322	114	198	43	96	198	43	112.75	64.3292	0.9323	0.548	0.6102	0.9309	0.9323	0.205095
XP_054929710.1_zf-C4	AGGTCA	1.02687	0.996173	1.04059	1.06542	1.06542	0.0288692	1.2221	0.264616	0.875103	7.19192	7.19192	3.22669	78	133	64	39	133	39	78.5	39.7534	0.8177	0.3384	0.3512	0.8518	0.8518	0.283263
XP_050038911.2_Homeobox	HTAAYGAB	1.03204	1.0339	0.920685	1.06525	1.06525	0.063381	2.48416	0.674459	0.00191611	11.1093	11.1093	5.136	23	58	213	20	213	20	78.5	91.3108	0.9148	0.4148	0.3761	0.9159	0.9159	0.30058
XP_050049689.1_Homeobox	TTAAYGAD	1.0162	1.06028	0.935164	1.02224	1.06028	0.0526226	2.67786	1.82187	0.000346567	4.89884	4.89884	2.03338	19	10	224	54	224	10	76.75	99.9846	0.9847	0.6332	0.5654	0.9745	0.9847	0.221343
XP_050031496.1_Myb_DNA-binding	TGAATCCATYN	1.05998	0.816044	0.72106	0.95549	1.05998	0.149642	0.789982	0.0226658	0.00026796	0.0751764	0.789982	0.379939	108	232	225	160	232	108	181.25	58.6138	0.2598	0.059	0.0517	0.2254	0.2598	0.109058
XP_050031369.1_Myb_DNA-binding	TGAATCCATYN	1.05998	0.816044	0.72106	0.95549	1.05998	0.149642	0.789982	0.0226658	0.00026796	0.0751764	0.789982	0.379939	107	231	226	159	231	107	180.75	59.1178	0.2598	0.059	0.0517	0.2254	0.2598	0.109058
XP_050048826.1_Forkhead	GTAAACAA	1.02771	1.05949	0.87037	0.984339	1.05949	0.0826891	0.682711	0.635807	0.00409496	0.136238	0.682711	0.344897	123	64	198	147	198	64	133	55.6237	0.5229	0.1692	0.1457	0.4714	0.5229	0.197483
XP_050043975.1_Homeobox	NTAATTAG	1.03107	1.05666	0.968223	0.952528	1.05666	0.0497363	2.28352	1.07792	0.0663168	5.64583e-06	2.28352	1.07135	32	33	150	237	237	32	113	99.5088	0.9094	0.4345	0.4022	0.8026	0.9094	0.25675
XP_050028791.1_Homeobox	TTAATTAS	1.05546	0.980179	1.02902	0.979093	1.05546	0.0377244	2.43596	0.187832	0.587166	0.051377	2.43596	1.10391	25	156	77	167	167	25	106.25	67.3863	0.7631	0.2522	0.2659	0.665	0.7631	0.265789
XP_050034042.1_Homeobox	NNNNAKTAATYNNNNN	1.01943	1.04308	0.904802	1.05532	1.05532	0.0688678	1.80015	0.92027	7.12243e-05	13.1374	13.1374	6.15929	48	43	234	17	234	17	85.5	99.9283	0.9498	0.4891	0.4315	0.9558	0.9558	0.285326
XP_054921563.1_HLH	NWGCACGTGAYN	1.05259	0.921199	0.997972	0.963089	1.05259	0.0556199	1.02233	0.0735695	0.278817	0.0500742	1.02233	0.455818	93	209	105	168	209	93	143.75	54.5367	0.4443	0.1321	0.1476	0.3966	0.4443	0.163293
XP_050025651.1_HLH	NWGCACGTGAYN	1.05259	0.921199	0.997972	0.963089	1.05259	0.0556199	1.02233	0.0735695	0.278817	0.0500742	1.02233	0.455818	92	207	106	169	207	92	143.5	53.9784	0.4443	0.1321	0.1476	0.3966	0.4443	0.163293
XP_054921568.1_HLH	NWGCACGTGAYN	1.05259	0.921199	0.997972	0.963089	1.05259	0.0556199	1.02233	0.0735695	0.278817	0.0500742	1.02233	0.455818	94	208	104	170	208	94	144	54.3814	0.4443	0.1321	0.1476	0.3966	0.4443	0.163293
XP_050046295.1_Homeobox	YTAATTA	1.05102	0.951275	1.02343	0.966485	1.05102	0.0470256	2.9671	0.0735261	0.557634	0.00469907	2.9671	1.39937	14	210	79	198	210	14	125.25	94.8521	0.8384	0.2948	0.3188	0.7267	0.8384	0.278606
XP_050041440.1_Homeobox	NYTAATTAR	1.05099	1.0242	0.996313	0.987269	1.05099	0.0288546	2.25399	0.466867	0.263921	0.107705	2.25399	0.998136	35	87	108	154	154	35	96	49.3626	0.7729	0.2751	0.2702	0.6824	0.7729	0.265287
XP_050024462.1_Homeobox	NYTAATTARN	1.05054	0.926479	1.01663	1.00388	1.05054	0.0524395	1.31504	0.0714849	0.404198	0.348608	1.31504	0.540111	73	212	92	111	212	73	122	61.9731	0.5841	0.155	0.1712	0.5174	0.5841	0.225557
XP_050033586.1_Homeobox	NTAAYGAB	1.03294	1.02681	0.892141	1.04884	1.04884	0.0726237	3.04223	0.588903	5.12467e-05	7.67398	7.67398	3.49	13	68	235	36	235	13	88	100.562	0.9345	0.429	0.378	0.9234	0.9345	0.304116
XP_054920691.1_DM	TAATKTATWA	1.02987	1.04841	0.892871	0.96807	1.04841	0.0702576	1.0397	0.678368	0.00274214	0.0190047	1.0397	0.511465	90	57	205	190	205	57	135.5	73.1049	0.7205	0.2642	0.2242	0.6276	0.7205	0.251586
XP_050047836.1_Forkhead	TWDAYATAAACAWRAW	1.04758	0.95107	0.633282	0.956132	1.04758	0.18133	0.66143	0.173978	9.12018e-06	0.0802576	0.66143	0.296976	124	158	238	158	238	124	169.5	48.3977	0.2576	0.0622	0.0411	0.2136	0.2576	0.108056
XP_050029892.1_Forkhead	GTAAACA	1.01537	1.04723	0.920207	1.02163	1.04723	0.055668	4.71644	1.68767	4.34294e-07	8.17777	8.17777	3.59681	2	14	242	33	242	2	72.75	113.553	0.9978	0.714	0.6389	0.9919	0.9978	0.186383
XP_054922647.1_HLH	TGCGTGAC	1.03412	1.04556	0.809195	0.937913	1.04556	0.109545	0.561977	0.452535	0.00331758	0.0283681	0.561977	0.287396	150	90	201	181	201	90	155.5	48.4458	0.2849	0.0895	0.0704	0.2553	0.2849	0.110721
XP_050033342.1_zf-C4	SAGGTCAN	1.04542	0.957676	1.00542	0.93119	1.04542	0.050694	1.6564	0.10536	0.335796	1.4766e-05	1.6564	0.767587	53	193	98	233	233	53	144.25	83.1039	0.7227	0.2489	0.2597	0.6401	0.7227	0.24892
XP_054924594.1_zf-C4	NAGGTCAH	1.043	0.916075	0.987002	0.917136	1.043	0.0612376	1.40885	0.0331671	0.206377	1.73718e-06	1.40885	0.670633	66	227	112	239	239	66	161	85.3737	0.6889	0.2194	0.2354	0.6021	0.6889	0.244065
XP_050039468.1_Homeobox	ATTAATTA	1.04267	0.966946	0.953785	0.99033	1.04267	0.0391894	1.35413	0.14614	0.0730918	0.162166	1.35413	0.614722	69	168	148	138	168	69	130.75	43.0145	0.6769	0.2194	0.2167	0.594	0.6769	0.243353
XP_050026730.1_bZIP_1	GTKACGTCAT	1.04253	0.968935	0.874269	0.974655	1.04253	0.0691657	0.594983	0.209764	0.0360595	0.14627	0.594983	0.242982	141	152	160	145	160	141	149.5	8.34666	0.2402	0.0655	0.0598	0.2192	0.2402	0.0968546
XP_050031698.1_HLH	VCACGTGGN	1.00628	0.986596	1.04127	1.00648	1.04127	0.0227427	0.78781	0.131461	2.17495	1.15001	2.17495	0.853909	109	176	53	81	176	53	104.75	52.7154	0.9771	0.6845	0.7291	0.9788	0.9788	0.157605
XP_050031701.1_HLH	VCACGTGGN	1.00628	0.986596	1.04127	1.00648	1.04127	0.0227427	0.78781	0.131461	2.17495	1.15001	2.17495	0.853909	110	178	52	78	178	52	104.5	54.4396	0.9771	0.6845	0.7291	0.9788	0.9788	0.157605
XP_050033968.1_HLH	VCACGTGGN	1.00628	0.986596	1.04127	1.00648	1.04127	0.0227427	0.78781	0.131461	2.17495	1.15001	2.17495	0.853909	111	180	51	77	180	51	104.75	55.8592	0.9771	0.6845	0.7291	0.9788	0.9788	0.157605
XP_050050601.2_HLH	VCACGTGGN	1.00628	0.986596	1.04127	1.00648	1.04127	0.0227427	0.78781	0.131461	2.17495	1.15001	2.17495	0.853909	112	179	50	79	179	50	105	55.4557	0.9771	0.6845	0.7291	0.9788	0.9788	0.157605
XP_054928463.1_HLH	VCACGTGGN	1.00628	0.986596	1.04127	1.00648	1.04127	0.0227427	0.78781	0.131461	2.17495	1.15001	2.17495	0.853909	113	177	49	80	177	49	104.75	54.7989	0.9771	0.6845	0.7291	0.9788	0.9788	0.157605
XP_050039111.2_CSD	GATGGWACR	1.03959	0.96342	0.916479	0.927099	1.03959	0.0557135	1.18823	0.135978	0.0161036	6.29727e-05	1.18823	0.571982	81	174	184	221	221	81	165	59.5371	0.6539	0.2107	0.203	0.571	0.6539	0.236627
XP_050025717.1_CSD	GATGGWACR	1.03959	0.96342	0.916479	0.927099	1.03959	0.0557135	1.18823	0.135978	0.0161036	6.29727e-05	1.18823	0.571982	80	173	183	222	222	80	164.5	60.1692	0.6539	0.2107	0.203	0.571	0.6539	0.236627
XP_054918796.1_Homeobox	NNNWRATTRN	1.0022	1.01623	1.0386	1.00281	1.0386	0.0170382	0.857297	0.994534	5.79783	1.5348	5.79783	2.35272	102	38	35	71	102	35	61.5	31.5436	1	0.8952	0.9309	0.9994	1	0.0521077
XP_050030636.1_Ets	VACCGGAAGTN	0.98464	1.0373	0.930233	0.851072	1.0373	0.079574	0.209156	0.415707	0.092939	8.07788e-05	0.415707	0.179218	201	102	140	219	219	102	165.5	54.1756	0.25	0.0862	0.076	0.2223	0.25	0.0903256
XP_054919254.1_zf-C4	AAGGTCA	1.02646	0.924763	1.03708	0.922648	1.03708	0.0625475	0.683145	0.0683145	0.579349	0.000313126	0.683145	0.348343	122	214	78	213	214	78	156.75	67.9479	0.5469	0.1561	0.1762	0.4795	0.5469	0.202416
XP_050036714.1_Homeobox	VCGTATCRYN	1.02367	0.966674	0.958343	1.03688	1.03688	0.0396411	1.659	0.0888567	0.0327458	4.72512	4.72512	2.19901	52	201	163	58	201	52	118.5	74.9867	0.9127	0.4148	0.4141	0.9166	0.9166	0.288795
XP_050047835.1_Forkhead	RTAAACAAACAH	1.03685	0.977025	0.904706	0.967697	1.03685	0.0540895	0.914624	0.197039	0.0180232	0.0434294	0.914624	0.421712	98	153	178	174	178	98	150.75	36.8363	0.56	0.1616	0.1538	0.4913	0.56	0.214303
XP_050031863.1_Forkhead	GTAAACAA	1.03619	1.03682	0.922005	0.971306	1.03682	0.055643	1.24035	0.569794	0.0132807	0.0259708	1.24035	0.579919	75	73	185	185	185	73	129.5	64.0911	0.7129	0.2675	0.2447	0.6364	0.7129	0.243837
XP_050052000.1_Homeobox	TGTCAAAN	1.03672	0.987175	0.925363	0.920763	1.03672	0.0551918	1.6729	0.214107	0.0101885	0	1.6729	0.80513	50	148	188	256	256	50	160.5	86.1065	0.8046	0.3002	0.2864	0.6949	0.8046	0.267369
XP_054929576.1_HLH	ATCACGYGA	1.03535	1.01924	0.892086	0.928513	1.03535	0.069477	1.44967	0.445586	0.000680539	8.68589e-07	1.44967	0.683483	65	93	220	240	240	65	154.5	88.3044	0.7762	0.3231	0.2852	0.6793	0.7762	0.248227
XP_050042754.1_HLH	GTRACAGCTG	0.985191	0.994366	1.0343	0.945058	1.0343	0.036625	0.193739	0.269523	0.484238	0.023643	0.484238	0.191	211	131	84	187	211	84	153.25	57.0519	0.3526	0.1059	0.1146	0.3337	0.3526	0.134733
XP_050044275.1_HMG_box	ATTGTNNNN	1.0019	1.01757	1.03363	1.00221	1.03363	0.0150928	0.750027	1.29811	6.69682	1.20343	6.69682	2.81666	116	20	31	76	116	20	60.75	44.0861	1	0.9269	0.9589	0.9994	1	0.0353007
XP_050049369.1_ARID	NNNAWATTNN	1.00271	1.00463	1.03283	1.00341	1.03283	0.0146448	1.06098	0.444718	5.70229	1.87485	5.70229	2.36151	89	94	38	69	94	38	72.5	25.41	1	0.9105	0.9502	0.9994	1	0.0431959
XP_050043990.1_T-box	NYVACACSTN	1.00961	1.02276	1.03224	1.01033	1.03224	0.0108397	2.80771	1.03362	2.35257	4.8033	4.8033	1.5624	17	34	48	55	55	17	38.5	16.7829	0.9978	0.8177	0.8356	0.9975	0.9978	0.0989971
XP_050045299.1_Forkhead	TGTTTACATA	1.02576	1.03119	0.903041	0.965679	1.03119	0.0600947	0.82516	0.494661	0.00747421	0.0185574	0.82516	0.397135	106	79	189	191	191	79	141.25	57.3665	0.6769	0.2314	0.2049	0.5965	0.6769	0.244109
XP_050048415.1_HLH	RGCAGCTGCH	1.00677	1.03108	0.910839	0.878518	1.03108	0.0736093	0.362375	0.450798	0.0227397	4.34294e-07	0.450798	0.231203	169	91	172	245	245	91	169.25	62.8987	0.5055	0.1692	0.1563	0.4433	0.5055	0.18179
XP_050049673.1_zf-C4	CAAGGTCAT	1.02875	0.952274	0.977578	0.922263	1.02875	0.0450993	0.630161	0.139322	0.189092	0.0014588	0.630161	0.271941	134	172	116	208	208	116	157.5	40.9675	0.4509	0.1277	0.1308	0.401	0.4509	0.172512
XP_054918786.1_Homeobox	NNNTAATTAR	1.02805	1.01289	0.972052	0.938126	1.02805	0.040682	2.23445	0.419442	0.0750027	0	2.23445	1.05081	37	98	147	261	261	37	135.75	94.8521	0.9236	0.44	0.4278	0.8051	0.9236	0.253234
XP_050045295.1_zf-C4	NRAGGTCAN	1.02736	0.893301	1.00172	0.925796	1.02736	0.0629282	1.07444	0.00804313	0.308132	4.34294e-07	1.07444	0.505298	88	237	100	243	243	88	167	84.4709	0.7697	0.2587	0.2908	0.6837	0.7697	0.263611
XP_050043140.1_Forkhead	VNMAACANN	1.00281	0.995743	1.02598	1.00341	1.02598	0.0131327	1.10398	0.141363	5.71097	1.89135	5.71097	2.44	85	170	37	68	170	37	90	56.9151	1	0.9356	0.9714	0.9994	1	0.0304162
XP_050035997.1_Ets	NACCGGAARY	1.00548	1.0182	0.883974	1.02295	1.02295	0.0661968	0.450363	0.485976	1.30288e-05	2.14628	2.14628	0.943374	166	81	237	63	237	63	136.75	80.5248	0.881	0.4476	0.3817	0.9004	0.9004	0.276275
XP_050050367.1_Homeobox	TAATTGNWNNNNNNNCAATTR	0.676364	0.873016	0.918033	1.02049	1.02049	0.144271	0.0151048	0.162947	0.189439	0.328457	0.328457	0.128407	249	164	115	112	249	112	160	63.9427	0.0186	0.0055	0.0056	0.0249	0.0249	0.00970034
XP_050035959.1_Ets	NRCCGGAART	1.02008	1.00141	0.882451	1.0175	1.02008	0.0657934	1.49441	0.304875	1.73718e-06	1.8223	1.8223	0.888447	59	115	241	70	241	59	121.25	83.4281	0.9247	0.4978	0.4234	0.9247	0.9247	0.269664
XP_050049266.1_Homeobox	WAACA	1.0016	1.01141	1.02005	1.002	1.02005	0.0087835	0.610618	1.19431	6.06709	1.34458	6.06709	2.52852	139	26	34	74	139	26	68.25	51.6293	1	0.9662	0.9869	1	1	0.0159598
XP_050049190.1_Homeobox	WAACA	1.0016	1.01141	1.02005	1.002	1.02005	0.0087835	0.610618	1.19431	6.06709	1.34458	6.06709	2.52852	138	27	33	73	138	27	67.75	51.0906	1	0.9662	0.9869	1	1	0.0159598
XP_050051919.2_HLH	ACCATATGKY	1.01977	0.931707	0.949681	0.96946	1.01977	0.0380112	0.517679	0.102146	0.107618	0.0651876	0.517679	0.213846	158	196	137	162	196	137	163.25	24.4319	0.4694	0.1146	0.1189	0.4222	0.4694	0.19096
XP_054918881.1_TCR,TCR	NDWTTYAAAH	1.01911	0.99579	0.883081	0.907285	1.01911	0.0662538	2.36256	0.243379	0	0	2.36256	1.14647	29	139	254	255	255	29	169.25	108.199	0.9705	0.5677	0.5068	0.8406	0.9705	0.220557
XP_050050376.1_Homeobox	TTAATTAG	1.01857	0.937613	0.980322	0.975091	1.01857	0.0331202	0.648402	0.071094	0.172632	0.0438637	0.648402	0.281771	129	213	120	173	213	120	158.75	42.9447	0.6856	0.2074	0.2192	0.6146	0.6856	0.253893
XP_050031029.1_AT_hook,AT_hook,AT_hook	NNRDWAAT	1.0007	1.01751	1.00937	1.0011	1.01751	0.00796788	0.256972	3.25981	2.60924	0.738301	3.25981	1.44521	192	1	46	90	192	1	82.25	81.692	1	0.988	0.9907	1	1	0.0062468
XP_050030931.1_Homeobox	TGACAG	1.0148	1.01433	0.954784	0.893019	1.0148	0.0581017	2.11241	0.503347	0.00558068	0	2.11241	0.999635	40	77	192	260	260	40	142.25	101.739	0.9803	0.6015	0.5828	0.8481	0.9803	0.193761
XP_050049548.1_bZIP_1	RTKDCGCAAT	1.00929	1.0142	0.947082	0.917561	1.0142	0.0474549	0.521153	0.402721	0.03057	0	0.521153	0.262665	157	103	164	258	258	103	170.5	64.3869	0.8144	0.3286	0.3132	0.7179	0.8144	0.260142
XP_054928247.1_HPD	NNBAAGAHRN	1.01095	1.0057	0.896857	1.01312	1.01312	0.0566189	2.91802	0.426086	0	5.69794	5.69794	2.62826	15	95	247	47	247	15	101	102.736	0.9967	0.8297	0.7304	0.9963	0.9967	0.131378
XP_050049533.1_zf-C4	DAAACTRGAGCA	1.00507	1.00955	0.705502	0.819927	1.00955	0.148754	0.306959	0.293887	0.00556331	0.00209851	0.306959	0.171327	183	122	193	204	204	122	175.5	36.6833	0.119	0.0317	0.0218	0.0897	0.119	0.0465475
XP_054927575.1_Homeobox	NDYGATACGY	1.00944	0.972795	0.984558	0.919114	1.00944	0.0381048	0.49857	0.140972	0.172979	0	0.49857	0.210807	162	171	119	259	259	119	177.75	58.7275	0.7806	0.3111	0.3188	0.7011	0.7806	0.248046
XP_054933393.1_ARID	NDATHAAAN	1.00312	1.00523	0.903027	1.00404	1.00523	0.0505589	0.856863	0.401679	0	1.29463	1.29463	0.560344	103	104	257	75	257	75	134.75	82.6009	0.9978	0.8068	0.731	0.995	0.9978	0.134948
XP_054921277.1_HLH	RGCAGCTGCY	0.985167	1.00313	0.955179	0.870499	1.00313	0.0587592	0.199037	0.29519	0.133676	5.99326e-05	0.29519	0.123879	208	119	129	223	223	119	169.75	53.3378	0.3188	0.0961	0.0959	0.2877	0.3188	0.120328
XP_054933970.1_HLH	RGCAGCTGCY	0.985167	1.00313	0.955179	0.870499	1.00313	0.0587592	0.199037	0.29519	0.133676	5.99326e-05	0.29519	0.123879	209	120	130	226	226	120	171.25	54.0085	0.3188	0.0961	0.0959	0.2877	0.3188	0.120328
XP_054917090.1_HLH	RGCAGCTGCY	0.985167	1.00313	0.955179	0.870499	1.00313	0.0587592	0.199037	0.29519	0.133676	5.99326e-05	0.29519	0.123879	207	117	127	224	224	117	168.75	54.5795	0.3188	0.0961	0.0959	0.2877	0.3188	0.120328
XP_050048445.1_HLH	RGCAGCTGCY	0.985167	1.00313	0.955179	0.870499	1.00313	0.0587592	0.199037	0.29519	0.133676	5.99326e-05	0.29519	0.123879	206	118	126	225	225	118	168.75	54.6344	0.3188	0.0961	0.0959	0.2877	0.3188	0.120328
XP_050025009.1_HLH	RGCAGCTGCY	0.985167	1.00313	0.955179	0.870499	1.00313	0.0587592	0.199037	0.29519	0.133676	5.99326e-05	0.29519	0.123879	205	121	128	227	227	121	170.25	53.6617	0.3188	0.0961	0.0959	0.2877	0.3188	0.120328
XP_050041891.1_DM	WTGTATCWAW	1.00179	0.888006	0.963561	0.932334	1.00179	0.0482019	0.315428	0.00862509	0.0901161	1.99775e-05	0.315428	0.146972	180	236	141	232	236	141	197.25	45.3532	0.7271	0.2347	0.2565	0.6407	0.7271	0.255654
XP_050024187.1_HLH	DMCATATGKH	0.998067	0.961881	0.921074	0.91014	0.998067	0.0402393	0.261619	0.12499	0.0164033	4.34294e-07	0.261619	0.120736	188	185	180	244	244	180	199.25	30.0153	0.6714	0.2271	0.2229	0.5996	0.6714	0.238814
XP_050030905.1_HLH	DMCATATGKH	0.998067	0.961881	0.921074	0.91014	0.998067	0.0402393	0.261619	0.12499	0.0164033	4.34294e-07	0.261619	0.120736	189	186	179	246	246	179	200	30.9516	0.6714	0.2271	0.2229	0.5996	0.6714	0.238814
XP_050026769.1_zf-C2H2,zf-C2H2,zf-C2H2,zf-C2H2,zf-C2H2	TGCTACTGTD	0.932411	0.994792	0.813546	0.893634	0.994792	0.0758403	0.0243509	0.271608	0.00086772	0.000213239	0.271608	0.132044	248	127	218	216	248	127	202.25	52.2582	0.3504	0.1146	0.1021	0.3369	0.3504	0.136058
XP_050026768.1_zf-C2H2,zf-C2H2,zf-C2H2,zf-C2H2,zf-C2H2	TGCTACTGTD	0.932411	0.994792	0.813546	0.893634	0.994792	0.0758403	0.0243509	0.271608	0.00086772	0.000213239	0.271608	0.132044	247	128	219	215	247	128	202.25	51.5065	0.3504	0.1146	0.1021	0.3369	0.3504	0.136058
XP_050047222.1_zf-C2H2,zf-C2H2,zf-C2H2,zf-C2H2,zf-C2H2	CACCTGT	0.993075	0.978378	0.93947	0.915945	0.993075	0.0353597	0.20655	0.189787	0.0395686	5.21153e-06	0.20655	0.104472	202	155	158	238	238	155	188.25	39.5169	0.631	0.2172	0.2235	0.571	0.631	0.221144
XP_050043864.1_bZIP_1	RTGACGTCAY	0.992006	0.988962	0.768722	0.853517	0.992006	0.109196	0.256538	0.255322	0.00742209	0.0037953	0.256538	0.144532	193	136	190	201	201	136	180	29.6985	0.1365	0.0448	0.0349	0.1177	0.1365	0.0511152
XP_050043507.1_HLH	MACATATGGN	0.970994	0.991453	0.967078	0.936189	0.991453	0.0228175	0.123687	0.261054	0.170113	0.0144142	0.261054	0.102595	226	134	121	193	226	121	168.5	49.5076	0.3515	0.0928	0.094	0.3213	0.3515	0.140838
XP_050023625.1_bZIP_1	ATGACTCAH	0.98978	0.882582	0.897572	0.926778	0.98978	0.0474289	0.217886	0.0361898	0.0235735	0.00497701	0.217886	0.0989867	199	226	171	197	226	171	198.25	22.4704	0.3777	0.1135	0.1183	0.3506	0.3777	0.143767
XP_050039946.1_Homeobox	CGTCGTAAAYSB	0.970789	0.919957	0.980188	0.9893	0.9893	0.0310029	0.136803	0.0997574	0.213065	0.207376	0.213065	0.0552431	224	197	111	131	224	111	165.75	53.4626	0.2991	0.0862	0.094	0.3051	0.3051	0.122464
XP_050050124.1_zf-C2H2,zf-C2H2,zf-C2H2,zf-C2H2,zf-C2H2	NGCAACAGGTG	0.855044	0.958015	0.745318	0.985163	0.985163	0.109193	0.0281336	0.214541	0.0161167	0.229134	0.229134	0.115562	241	147	181	126	241	126	173.75	50.2353	0.0873	0.0251	0.0199	0.0996	0.0996	0.0413242
XP_050050155.1_zf-C2H2,zf-C2H2,zf-C2H2,zf-C2H2,zf-C2H2	NGCAACAGGTG	0.855044	0.958015	0.745318	0.985163	0.985163	0.109193	0.0281336	0.214541	0.0161167	0.229134	0.229134	0.115562	242	146	182	125	242	125	173.75	51.2274	0.0873	0.0251	0.0199	0.0996	0.0996	0.0413242
XP_050041887.1_DM	TGTAWCWWWT	0.984827	0.900769	0.867429	0.918412	0.984827	0.0493973	0.0614961	0.00402417	6.51442e-06	0	0.0614961	0.0301359	234	238	239	250	250	234	240.25	6.84957	0.8373	0.3395	0.3337	0.7497	0.8373	0.266215
XP_050042938.1_T-box	KNAGGTGTGAAW	0.911795	0.795993	0.845501	0.982879	0.982879	0.0811932	0.0412536	0.0252325	0.0250805	0.195389	0.195389	0.0827819	237	230	168	133	237	133	192	50.0866	0.1747	0.0437	0.0498	0.1837	0.1837	0.0765988
XP_050049179.1_Homeobox	TACGTGWWWWWWCGCGTW	0.931818	0.55	0.775	0.957055	0.957055	0.187189	0.191958	0.0576743	0.113351	0.213021	0.213021	0.0717759	212	217	135	128	217	128	173	48.0486	0.0164	0.0022	0.0031	0.0156	0.0164	0.00772329
XP_050040280.1_zf-C2H2,zf-C2H2,zf-C2H2	MVDGCCACACCCAYH	0.885886	0.904762	0.781609	0.942857	0.942857	0.0689774	0.116608	0.185965	0.0876406	0.166031	0.185965	0.0450021	228	157	143	137	228	137	166.25	42.0109	0.0295	0.0076	0.0068	0.033	0.033	0.0139624
XP_050041780.2_bZIP_1,bZIP_1	RTTACGTAAY	0.935864	0.796685	0.66886	0.844839	0.935864	0.111271	0.0434294	0.00914624	2.60577e-06	1.34631e-05	0.0434294	0.0206421	236	235	240	234	240	234	236.25	2.62996	0.286	0.0721	0.061	0.2472	0.286	0.116668
XP_054920411.1_CUT,Homeobox	DTTATTGATTTTT	0.852	0.925795	0.648318	0.80409	0.925795	0.117366	0.026644	0.171459	0.00119127	0.00217929	0.171459	0.081581	246	160	216	203	246	160	206.25	35.706	0.0852	0.0262	0.0212	0.0747	0.0852	0.0328212
XP_054929268.1_bZIP_1	GTTACGTAAC	0.863991	0.665217	0.800885	0.904358	0.904358	0.104652	0.0405153	0.0189874	0.0442546	0.0557634	0.0557634	0.0153658	238	233	155	166	238	155	198	43.5813	0.0775	0.0153	0.0181	0.0747	0.0775	0.0343327
XP_050028099.1_HLH	GTACGTGACC	0.868971	0.901099	0.694823	0.754988	0.901099	0.0965531	0.0272998	0.129289	0.00261662	3.08349e-05	0.129289	0.0609063	243	183	208	229	243	183	215.75	26.1454	0.1081	0.0328	0.0255	0.0946	0.1081	0.0421529
XP_050036148.1_HLH	GTACGTGACC	0.868971	0.901099	0.694823	0.754988	0.901099	0.0965531	0.0272998	0.129289	0.00261662	3.08349e-05	0.129289	0.0609063	244	182	207	230	244	182	215.75	27.183	0.1081	0.0328	0.0255	0.0946	0.1081	0.0421529
XP_054932921.1_bZIP_1	GRTGACRTCAYC	0.87156	0.879257	0.830303	0.845872	0.879257	0.0226839	0.0357902	0.11157	0.0421309	0.00598892	0.11157	0.0446713	239	188	156	196	239	156	194.75	34.1894	0.095	0.0284	0.0274	0.0922	0.095	0.0379513
XP_050036210.2_PAX	RTCATGCGTGACG	0.81982	0.492481	0.728972	0.803191	0.81982	0.151013	0.0281814	0.000891607	0.0183316	0.00459918	0.0281814	0.0125975	240	239	177	199	240	177	213.75	31.0631	0.0546	0.0131	0.0156	0.0604	0.0604	0.0250457
XP_050043517.1_HLH	AACAGCTGACRC	0.684564	0.410377	0.748503	0.73501	0.748503	0.158564	0.00558503	0.000497701	0.0331975	0.00206985	0.0331975	0.0153877	251	241	161	206	251	161	214.75	40.6971	0.0306	0.0087	0.0125	0.038	0.038	0.0140983
XP_050043065.1_HLH	AACAGCTGACRC	0.684564	0.410377	0.748503	0.73501	0.748503	0.158564	0.00558503	0.000497701	0.0331975	0.00206985	0.0331975	0.0153877	250	240	162	205	250	162	214.25	39.8194	0.0306	0.0087	0.0125	0.038	0.038	0.0140983
XP_050045768.1_HLH	RVCATATGTCRCSBTATTT	0.55	0	0	0.352941	0.55	0.272789	0.0783902	0	0	0.0314994	0.0783902	0.0370509	232	261	261	176	261	176	232.5	40.0708	0.0011	0	0	0.0006	0.0011	0.000531507
XP_054930050.1_HMG_box	NAACAATAACATTGTTN	0.55	0	0	0.333333	0.55	0.269902	0.0783902	0	0	0.0262965	0.0783902	0.0369536	233	253	253	183	253	183	230.5	33.0404	0.0011	0	0	0.0006	0.0011	0.000531507
XP_050023689.1_RFX_DNA_binding	SGTTGCTAGGCAACS	0.354839	0	0.352941	0.1875	0.354839	0.168575	0.0268568	0	0.0281162	0.00288285	0.0281162	0.0150919	245	259	165	202	259	165	217.75	42.719	0.0011	0	0.0006	0.0006	0.0011	0.00045
XP_050026652.1_Runt	CWAACCACAAAAACCACGAAH	0	0	0	0	0	0	0	0	0	0	0	0	252	242	243	254	254	242	247.75	6.13052	0	0	0	0	0	0
XP_050049082.1_zf-C2H2,zf-C2H2,zf-C2H2,zf-C2H2,zf-C2H2	ATTACCATACAAGTGCAV	0	0	0	0	0	0	0	0	0	0	0	0	253	251	252	247	253	247	250.75	2.62996	0	0	0	0	0	0
XP_054922164.1_Runt	CWAACCACAAAAACCACGAAH	0	0	0	0	0	0	0	0	0	0	0	0	254	250	251	253	254	250	252	1.82574	0	0	0	0	0	0
XP_050036669.2_zf-C2H2,zf-C2H2,zf-C2H2,zf-C2H2,zf-C2H2	GTGAACGYYDHHVCTACAC	0	0	0	0	0	0	0	0	0	0	0	0	255	249	250	252	255	249	251.5	2.64575	0	0	0	0	0	0
XP_050032325.1_zf-C2H2,zf-C2H2,zf-C2H2	RCCACGCCCMCSCCACGCCCMC	0	0	0	0	0	0	0	0	0	0	0	0	256	248	249	251	256	248	251	3.55903	0	0	0	0	0	0
XP_050027642.1_CSD	TCGTGTAGGTCGGTGGK	0	0	0	0	0	0	0	0	0	0	0	0	259	245	246	248	259	245	249.5	6.45497	0	0	0	0	0	0
XP_050047272.1_T-box	TTCACACCTARGTGTGAA	0	0	0	0	0	0	0	0	0	1.07879	1.07879	0.539395	260	244	245	83	260	83	208	83.654	0	0	0	0.0006	0.0006	0.0003
XP_050049516.1_T-box	TTCACACCTARGTGTGAA	0	0	0	0	0	0	0	0	0	1.07879	1.07879	0.539395	261	243	244	84	261	84	208	83.0783	0	0	0	0.0006	0.0006	0.0003
