# Supplementary material for: Genome sequencing and multi-stage, blood-feeding, and tissue-specific transcriptome atlas of the Rocky Mountain wood tick provide a critical resource for this vector
Source: bioRxiv. 2026 Apr 17:2026.04.15.717773. Preprint. [Version 1] doi: 10.64898/2026.04.15.717773 (PMC13105059; doi:10.64898/2026.04.15.717773)
Supplement: Supplement 25 — Table S23 - HOMER-predicted transcription factor binding sites based on RNA-seq data in nymphs before and after blood feeding. Analyses were performed using promoter regions defined as either 500 bp or 2,000 bp upstream of annotated transcription start sites, with enriched motifs reported along with their associated transcription factors and statistical significance values. [file media-25.xlsx]

## Sheet: enrichment
motif name	consensus	promoters_500_symbols_nymph_fed_vs_unfed_sig_lfc2_up	promoters_500_symbols_nymph_fed_vs_unfed_sig_lfc2_down	promoters_2000_symbols_nymph_fed_vs_unfed_sig_lfc2_up	promoters_2000_symbols_nymph_fed_vs_unfed_sig_lfc2_down	max	sd
XP_050047272.1_T-box	TTCACACCTARGTGTGAA	0	0	5	0	5	2.5
XP_050049516.1_T-box	TTCACACCTARGTGTGAA	0	0	5	0	5	2.5
XP_050049454.1_zf-C4	DTGGACTTTGGACTY	3.33	0.75	2.19	0.38	3.33	1.36
XP_050032325.1_zf-C2H2,zf-C2H2,zf-C2H2	RCCACGCCCMCSCCACGCCCMC	0	3	0	1.5	3	1.44
XP_050036669.2_zf-C2H2,zf-C2H2,zf-C2H2,zf-C2H2,zf-C2H2	GTGAACGYYDHHVCTACAC	0	0	0	3	3	1.5
XP_054922540.1_GATA,GATA	RMGATAACRNYGTTATCKY	0	0	0	3	3	1.5
XP_050024699.1_HLH	GCGACAGCTGTCGC	2	2.8	1.75	1.15	2.8	0.68
XP_050048949.1_COE1_DBD	BWATTCCCWWGGGAATWV	0	0	2.5	0	2.5	1.25
XP_050044481.1_zf-C2H2,zf-C2H2,zf-C2H2,zf-C2H2,zf-C2H2	VGACCCCCTGCTGTGM	0	2.25	1.25	1.92	2.25	0.99
XP_050039109.1_Ets	ATGATCCGGGACN	2.14	1.12	1.17	0.94	2.14	0.54
XP_050052108.1_zf-C2H2,zf-C2H2,zf-C2H2,zf-C2H2	TGCAGTGATTTATT	2	0.6	1.15	1.6	2	0.6
XP_054919793.1_zf-C2H2,zf-C2H2,zf-C2H2,zf-C2H2	TGCAGTGATTTATT	2	0.6	1.15	1.6	2	0.6
XP_054926909.1_Homeobox	TGACAGCTGTCA	1.93	1.54	1.26	1.04	1.93	0.38
XP_050052105.2_zf-C2H2,zf-C2H2,zf-C2H2,zf-C2H2,zf-C2H2,zf-C2H2	ATAAATCACAGCAYNC	1.82	0.91	1.25	1.17	1.82	0.38
XP_050025895.1_HLH	NKCACGTGMNNNTCACGTGMN	0.71	1.5	0.94	1.81	1.81	0.5
XP_054922521.1_Pou,Homeobox	TAATKAGNTGNTAATKA	1.58	1.72	1.23	1.13	1.72	0.28
XP_054927033.1_HLH	GGGBMKCAGCTGCGTCCC	0	1.2	0	1.7	1.7	0.86
XP_054931507.1_RFX_DNA_binding	CGTTGCCATGGCAACG	1.67	1	1.32	0.72	1.67	0.41
XP_054930254.1_PAX,Homeobox	TCACGCHTCACYGCACN	1.6	1.23	0.93	0.96	1.6	0.31
XP_050040430.1_PAX,Homeobox	TCACGCHTCACYGCACN	1.6	1.23	0.93	0.96	1.6	0.31
XP_054933201.1_Homeobox	GYTAATTRRSSYYAATTARC	1	1.55	1.36	1.24	1.55	0.23
XP_050027698.1_zf-C2H2,zf-C2H2,zf-C2H2,zf-C2H2,zf-C2H2,zf-C2H2	TGATTGCTCTTTT	0.94	1.53	1.05	1.5	1.53	0.3
XP_050050131.1_zf-C2H2,zf-C2H2,zf-C2H2,zf-C2H2	TMCGCCCACGCAC	0.95	1.52	1.14	1.3	1.52	0.24
XP_054920776.1_PAX,Homeobox	ASCGTGACKAATYR	1.52	1.23	1.09	1.11	1.52	0.2
XP_050035103.1_HLH	AAAACAGCTGTTTT	0	1.5	0.91	0.82	1.5	0.62
XP_050023270.1_MH1	TTGGCANNNTGCCAA	0.79	1.49	1.07	1.17	1.49	0.29
XP_050046291.1_zf-C2H2,zf-C2H2,zf-C2H2	MTCACGCCCMCC	1.47	1.39	1.24	1.11	1.47	0.16
XP_050036783.1_Homeobox	TGACAGCTGTCA	1.47	1.38	1.28	1	1.47	0.2
XP_050044836.1_zf-C2H2,zf-C2H2,zf-C2H2	NGCCACGCCCCCC	1.08	1.47	1.05	1.15	1.47	0.19
XP_050050401.1_Homeobox	CAAGTGCGTG	1.45	1.11	1.08	0.85	1.45	0.25
XP_054929691.1_CBFB_NFYA	HCTGATTGGYTAVT	1.15	1.43	1.34	1.03	1.43	0.18
XP_050050157.1_bZIP_1	WWNTGCTGMGTCAGCANWW	1.43	1.21	1.15	1.4	1.43	0.14
XP_050023689.1_RFX_DNA_binding	SGTTGCTAGGCAACS	0.75	1.28	1.42	1.13	1.42	0.29
XP_050039558.1_zf-C4	GGGGTCACG	1.42	1.02	1.16	1.04	1.42	0.18
XP_050049662.1_zf-C4	GGGGTCACG	1.42	1.02	1.16	1.04	1.42	0.18
XP_054928208.1_Forkhead	GTAAACAA	1.36	1.1	1.1	0.99	1.36	0.16
XP_050026004.1_zf-C2H2,zf-C2H2,zf-C2H2	GCCACGCCCCCH	0.85	1.35	1.03	1.18	1.35	0.21
XP_050025287.2_PAX,Homeobox	TAATTGATTA	1.33	1.13	1.19	1.04	1.33	0.12
XP_050027719.2_GATA,GATA	VWGATAAGR	1.32	0.98	1.09	1.04	1.32	0.15
XP_050027173.1_GATA,GATA	VWGATAAGR	1.32	0.98	1.09	1.04	1.32	0.15
XP_050027721.1_GATA,GATA	VWGATAAGR	1.32	0.98	1.09	1.04	1.32	0.15
XP_050040097.1_Homeobox	TAATTAGATTA	0.81	1.31	0.98	1.16	1.31	0.21
XP_050040280.1_zf-C2H2,zf-C2H2,zf-C2H2	MVDGCCACACCCAYH	1.24	1.3	1.08	1.03	1.3	0.13
XP_050050155.1_zf-C2H2,zf-C2H2,zf-C2H2,zf-C2H2,zf-C2H2	NGCAACAGGTG	0.9	1.28	1.17	1.07	1.28	0.16
XP_050050124.1_zf-C2H2,zf-C2H2,zf-C2H2,zf-C2H2,zf-C2H2	NGCAACAGGTG	0.9	1.28	1.17	1.07	1.28	0.16
XP_050040940.1_Ets	AAACCGGAAGTA	1.28	0.96	0.93	0.87	1.28	0.18
XP_050049179.1_Homeobox	TACGTGWWWWWWCGCGTW	1.23	1.27	0.92	0.94	1.27	0.18
XP_050048539.1_E2F_TDP	WAATGGCGCCAAAA	1.12	0.93	1.26	1.11	1.26	0.14
XP_050026401.1_zf-C2H2,zf-C2H2,zf-C2H2,zf-C2H2,zf-C2H2,zf-C2H2	NRGGCCGTGTGCAAAAS	1.25	0.75	0.94	1.06	1.25	0.21
XP_050047284.1_zf-C4	AWNTAGGTCASTAGGTCA	0	0	1.25	0.75	1.25	0.61
XP_050048254.1_bZIP_1	ACACGTGGC	1.25	1.19	1.09	1.14	1.25	0.07
XP_050039229.1_HLH	AACACCTGCR	1.24	1.19	1.06	1.03	1.24	0.1
XP_054927105.1_HLH	CACGTGACC	1.23	1.04	1.13	1.12	1.23	0.08
XP_054921277.1_HLH	RGCAGCTGCY	1.09	1.22	1.08	1.07	1.22	0.07
XP_050025009.1_HLH	RGCAGCTGCY	1.09	1.22	1.08	1.07	1.22	0.07
XP_050048445.1_HLH	RGCAGCTGCY	1.09	1.22	1.08	1.07	1.22	0.07
XP_054917090.1_HLH	RGCAGCTGCY	1.09	1.22	1.08	1.07	1.22	0.07
XP_054933970.1_HLH	RGCAGCTGCY	1.09	1.22	1.08	1.07	1.22	0.07
XP_054933538.1_E2F_TDP	SSGCGGGAAVN	0.92	1.22	1.02	1.2	1.22	0.15
XP_050031191.1_Ets	AASGAGGAAGTR	1.21	1.14	1.06	1.06	1.21	0.07
XP_050036173.1_Forkhead	AAACAATAAYATT	1.21	0.99	1.19	1.09	1.21	0.1
XP_050046919.1_HLH	SCACGTGGSNGSSGS	1.21	1.14	1.07	1.07	1.21	0.07
XP_050037323.1_HLH	AADTCGTGACT	1.18	1.2	1.02	1.07	1.2	0.09
XP_050044939.1_Forkhead	CGAAGRACCK	0.66	0.84	1.1	1.2	1.2	0.24
XP_050042673.1_Pou,Homeobox	TAATGAGVBGTAATGA	1.03	1.19	1.15	0.91	1.19	0.13
XP_050051155.1_zf-C4	AAGGTCAH	1.19	1.07	1.05	1.06	1.19	0.07
XP_050040731.1_Homeobox,Homeobox	TAATTATGCTAATTA	0.48	1.1	0.92	1.19	1.19	0.32
XP_050026260.1_Myb_DNA-binding,Myb_DNA-binding	GATTTAACATAA	1.03	0.99	1.19	1.06	1.19	0.09
XP_054932472.1_zf-C4	AAAGTCAMAVTAGM	1.19	1.11	1.14	1.11	1.19	0.04
XP_050023735.1_zf-C2H2,zf-C2H2,zf-C2H2	VRCCMCGCCCN	1.06	1.18	1.02	1.06	1.18	0.07
XP_050041853.1_zf-C2H2,zf-C2H2,zf-C2H2	VRCCMCGCCCN	1.06	1.18	1.02	1.06	1.18	0.07
XP_050044800.1_SRF-TF	CYAWATWTGG	1.18	1.01	1.06	1.05	1.18	0.07
XP_050033143.1_LAG1-DNAbind	MGKTTCCCACAVT	1.18	1.09	1.05	0.98	1.18	0.08
XP_050049969.1_Homeobox	CGTTAATTGCT	1.17	1.04	1.01	1.04	1.17	0.07
XP_050052846.1_HLH	VNGGCACGCGMCAK	1	1.17	1	1.01	1.17	0.08
XP_050052845.1_HLH	VNGGCACGCGMCAK	1	1.17	1	1.01	1.17	0.08
XP_050045237.1_zf-C4	RAGGTCAT	1.17	1.07	1.09	1.07	1.17	0.04
XP_050033548.1_zf-C2H2,zf-C2H2,zf-C2H2,zf-C2H2,zf-C2H2	NGACCACCCAN	0.99	1.16	0.97	1.02	1.16	0.09
XP_050049089.1_Homeobox	SSTAATTAGB	1.12	1.16	1.06	1.08	1.16	0.04
XP_050048415.1_HLH	RGCAGCTGCH	1.05	1.16	1.07	1.06	1.16	0.05
XP_050050374.1_zf-C4	TCAAGGTCAH	1.13	1.16	1.06	1.1	1.16	0.04
XP_050030636.1_Ets	VACCGGAAGTN	1.15	0.89	1.04	0.97	1.15	0.11
XP_054924690.1_HLH	RMCACGTGCC	1.15	1.09	1.08	1.1	1.15	0.03
XP_050042754.1_HLH	GTRACAGCTG	1.12	1.15	1.07	1.07	1.15	0.04
XP_054922647.1_HLH	TGCGTGAC	0.99	1.14	1.1	1.07	1.14	0.06
XP_054922902.1_zf-C4	AAAAGTCAAM	1.14	1.03	1.06	1.08	1.14	0.05
XP_050048882.1_Homeobox	GCTAATTAC	1.14	1.07	1.05	1.06	1.14	0.04
XP_050049216.1_zf-C4	BAAAGGTCAN	1.06	1.14	1.04	1.08	1.14	0.05
XP_054932882.1_Homeobox	NTAATTSGATTAS	0.91	1.13	1.1	1.14	1.14	0.11
XP_050034501.1_Ets	RACCGGAAGTN	1.14	1.05	1	1.03	1.14	0.06
XP_050034652.2_Ets	GACCGGAAGTR	1.14	0.94	1.01	0.99	1.14	0.08
XP_054922906.1_zf-C4	TGAGGTCAATNN	1.13	1.08	1.07	1.11	1.13	0.03
XP_050051269.1_zf-C2H2,zf-C2H2,zf-C2H2,zf-C2H2,zf-C2H2	AACCACCTGTTR	1.13	0.99	0.99	1.12	1.13	0.08
XP_050044718.1_zf-C2H2,zf-C2H2,zf-C2H2	GCCACGCCCMCY	1.08	1.11	1.13	1.09	1.13	0.02
XP_050025651.1_HLH	NWGCACGTGAYN	1.13	1.05	1.08	1.12	1.13	0.04
XP_054921568.1_HLH	NWGCACGTGAYN	1.13	1.05	1.08	1.12	1.13	0.04
XP_054921563.1_HLH	NWGCACGTGAYN	1.13	1.05	1.08	1.12	1.13	0.04
XP_050049393.1_zf-C2H2,zf-C2H2,zf-C2H2	NHMCGCCCACGCMM	0.93	1.05	1.1	1.12	1.12	0.08
XP_050036805.1_SRF-TF	CCATACATGG	1	0.98	1.1	1.12	1.12	0.07
XP_050052046.1_HLH	RCCACCTGK	1.01	1.11	1	1.04	1.11	0.05
XP_050034410.1_HLH	NATCACGTGRN	1.11	1.03	1.05	1.06	1.11	0.04
XP_050049673.1_zf-C4	CAAGGTCAT	1.05	1.11	1.01	1.04	1.11	0.04
XP_050045299.1_Forkhead	TGTTTACATA	1.11	0.94	1.06	1.01	1.11	0.07
XP_050043507.1_HLH	MACATATGGN	1.11	0.9	1.06	0.93	1.11	0.1
XP_050039264.1_HLH	GTCACGTGAC	1.11	0.96	1.01	1.06	1.11	0.06
XP_054919104.1_Homeobox	TAATTRSATTA	0.86	1.11	1.03	1.1	1.11	0.11
XP_050040067.1_zf-C2H2,zf-C2H2,zf-C2H2	GRCCACGCCCA	1.07	1.1	1.02	1.06	1.1	0.04
XP_054929710.1_zf-C4	AGGTCA	1.1	1.07	1.05	1.05	1.1	0.02
XP_050051919.2_HLH	ACCATATGKY	1.1	0.99	1.03	1.03	1.1	0.05
XP_054933271.1_Homeobox	TTAATTAR	1.1	1.05	1.05	1.06	1.1	0.02
XP_050035475.2_Homeobox	CTAATTRS	1.1	1.08	1.06	1.07	1.1	0.02
XP_050036389.1_HLH	ACCAYCTGTT	0.99	1.09	1.02	1.05	1.09	0.04
XP_050044003.1_T-box	AGGTGTGA	1.09	1.07	1.03	1	1.09	0.04
XP_054932107.1_T-box	AGGTGTGA	1.09	1.07	1.03	1	1.09	0.04
XP_050025804.1_HLH	GCACGTGTC	1.09	1.05	1.06	1.05	1.09	0.02
XP_050030905.1_HLH	DMCATATGKH	1.09	0.99	1	1.02	1.09	0.04
XP_050024187.1_HLH	DMCATATGKH	1.09	0.99	1	1.02	1.09	0.04
XP_050028791.1_Homeobox	TTAATTAS	1.09	1.07	1.06	1.07	1.09	0.01
XP_050039946.1_Homeobox	CGTCGTAAAYSB	1.09	1	1.08	1.06	1.09	0.04
XP_054922558.1_zf-C2H2,zf-C2H2,zf-C2H2,zf-C2H2,zf-C2H2	WTCACTTTCACTT	0.91	1.08	1.09	1.08	1.09	0.09
XP_054919827.1_Homeobox	CTAAACGG	1.09	1.02	1.02	1.02	1.09	0.03
XP_050030448.1_Homeobox	SSTAATTACS	1.04	1.08	1.05	1.07	1.08	0.02
XP_050033624.1_Homeobox	TAATTARATTA	0.76	1.08	0.96	1.05	1.08	0.15
XP_050036374.1_Homeobox	NTAATBNVATTAN	0.89	1.08	1.02	1.08	1.08	0.09
XP_050046295.1_Homeobox	YTAATTA	1.08	1.04	1.05	1.05	1.08	0.02
XP_050026421.1_Forkhead	TCRTAAACA	1.08	1.01	1.02	1.02	1.08	0.03
XP_050049548.1_bZIP_1	RTKDCGCAAT	1.08	1.03	1.03	1.03	1.08	0.02
XP_050034046.1_Homeobox	TTAATTAG	1.06	1.08	1.04	1.07	1.08	0.02
XP_050048726.1_Homeobox	GCTAATTANN	1.03	1.08	1.05	1.08	1.08	0.02
XP_050047835.1_Forkhead	RTAAACAAACAH	1.08	1.04	1.04	1.03	1.08	0.02
XP_050033754.1_E2F_TDP	NGCGCGCGCN	1.06	1.05	1.08	1.06	1.08	0.01
XP_054926440.1_RFX_DNA_binding	CGTTGCTAB	1.07	1.05	1.05	1.03	1.07	0.02
XP_050036210.2_PAX	RTCATGCGTGACG	0.61	1.03	0.99	1.07	1.07	0.21
XP_050038614.1_RFX_DNA_binding	CKGTTGCCAGG	1.03	1.07	1.02	1.03	1.07	0.02
XP_050041440.1_Homeobox	NYTAATTAR	1.06	1.06	1.06	1.07	1.07	0
XP_050022475.1_Homeobox	CTAATCCS	1.01	1.04	1	1.07	1.07	0.03
XP_054919254.1_zf-C4	AAGGTCA	1.04	1.07	1.01	1.07	1.07	0.03
XP_050048722.1_Homeobox	STAATTRS	1.07	1.05	1.04	1.05	1.07	0.01
XP_054932921.1_bZIP_1	GRTGACRTCAYC	1.02	1.07	0.99	1.02	1.07	0.03
XP_050049533.1_zf-C4	DAAACTRGAGCA	1.02	0.97	0.99	1.06	1.06	0.04
XP_050044657.2_Homeobox	WTAATTTAATTAW	0.44	0.91	0.81	1.06	1.06	0.26
XP_050033342.1_zf-C4	SAGGTCAN	1.06	1.05	1.05	1.06	1.06	0
XP_050034033.1_Homeobox	GNRGRBTTAATGGSYTHGK	0.71	0.92	0.96	1.06	1.06	0.15
XP_050024462.1_Homeobox	NYTAATTARN	1.06	1.04	1.05	1.06	1.06	0.01
XP_054929576.1_HLH	ATCACGYGA	1.01	1.04	1.06	1.03	1.06	0.02
XP_050033586.1_Homeobox	NTAAYGAB	1	1.06	1.02	1.02	1.06	0.03
XP_050043975.1_Homeobox	NTAATTAG	1.06	1.02	1.04	1.04	1.06	0.01
XP_050035997.1_Ets	NACCGGAARY	1.06	0.99	1.03	1.01	1.06	0.03
XP_050051236.1_Ets	GACCGGAAGTS	1.05	0.9	0.98	0.91	1.05	0.07
XP_050043065.1_HLH	AACAGCTGACRC	0.74	0.8	1.05	0.98	1.05	0.15
XP_050043517.1_HLH	AACAGCTGACRC	0.74	0.8	1.05	0.98	1.05	0.15
XP_054917575.1_Homeobox	CTCAACGAS	1.05	0.98	1.04	1.02	1.05	0.03
XP_054927227.1_HMG_box	WNTGCTGACT	1.05	0.99	1.02	1.01	1.05	0.03
XP_050043608.2_Homeobox	YTAATTRR	1.03	1.04	1.05	1.05	1.05	0.01
XP_050037020.1_Homeobox	TGAYAC	1.03	1.05	1.03	1.02	1.05	0.01
XP_050036341.1_bZIP_1	GATGACGY	1.02	1.05	1.02	1.03	1.05	0.01
XP_050050376.1_Homeobox	TTAATTAG	1.05	1.01	1.03	1.03	1.05	0.02
XP_054929268.1_bZIP_1	GTTACGTAAC	0.83	0.82	0.99	1.05	1.05	0.11
XP_054926940.1_Homeobox	HTAATGAB	1.01	1.05	1.04	1.03	1.05	0.02
XP_050041780.2_bZIP_1,bZIP_1	RTTACGTAAY	0.89	0.93	1	1.05	1.05	0.07
XP_050043864.1_bZIP_1	RTGACGTCAY	0.89	1.02	1	1.05	1.05	0.07
XP_050030931.1_Homeobox	TGACAG	1.05	1.04	1.02	1.02	1.05	0.02
XP_050031863.1_Forkhead	GTAAACAA	1.05	0.97	1.05	1.02	1.05	0.04
XP_050022755.1_Homeobox	AWTTTAATTAA	0.88	1.04	0.98	1.05	1.05	0.08
XP_050048826.1_Forkhead	GTAAACAA	1.05	0.94	1.04	0.99	1.05	0.05
XP_050023582.1_Forkhead	VYTAYRTAAACA	1.04	0.98	1.05	0.97	1.05	0.04
XP_050035940.2_Homeobox	NTAATTGV	1.05	1.02	1.01	1.01	1.05	0.02
XP_050042938.1_T-box	KNAGGTGTGAAW	1.05	0.94	1	1.01	1.05	0.04
XP_050022924.1_Homeobox	NTAATTGN	1.05	1.03	1.01	1.01	1.05	0.02
XP_054921515.1_CUT,CUT,CUT,Homeobox	TTRAAC	1.05	1.02	1.02	1.02	1.05	0.01
XP_050047227.1_Homeobox	WTAAYGAB	1.02	1.05	1.02	1.02	1.05	0.01
XP_050026730.1_bZIP_1	GTKACGTCAT	0.95	1.02	1.01	1.05	1.05	0.04
XP_050039468.1_Homeobox	ATTAATTA	0.95	0.95	1.03	1.05	1.05	0.05
XP_050045295.1_zf-C4	NRAGGTCAN	1.05	1.03	1.04	1.04	1.05	0.01
XP_050025717.1_CSD	GATGGWACR	1.03	1.04	1.03	1.05	1.05	0.01
XP_050039111.2_CSD	GATGGWACR	1.03	1.04	1.03	1.05	1.05	0.01
XP_054929607.1_Ets	HGAAYCCGGAAGTGNKG	0.68	0.97	0.98	1.05	1.05	0.16
XP_050044963.2_zf-C4	GAGATCAA	1	1.04	1.01	1	1.04	0.02
XP_054924594.1_zf-C4	NAGGTCAH	1.04	1.02	1.04	1.04	1.04	0.01
XP_050034039.1_Homeobox	NTAACGAC	1.04	1.01	1.03	1.02	1.04	0.02
XP_054926787.1_Homeobox	NTAACGAC	1.04	1.01	1.03	1.02	1.04	0.02
XP_050037453.1_Homeobox	GTBAAGTGB	1.04	0.98	1.02	1.02	1.04	0.03
XP_050028232.1_HLH	TCACGTG	1.04	1.01	1.04	1.03	1.04	0.01
XP_050049083.1_Homeobox	NTAAYGAB	1.03	1.04	1.01	1.01	1.04	0.01
XP_050031496.1_Myb_DNA-binding	TGAATCCATYN	0.75	0.83	1.04	0.99	1.04	0.14
XP_050031369.1_Myb_DNA-binding	TGAATCCATYN	0.75	0.83	1.04	0.99	1.04	0.14
XP_050035959.1_Ets	NRCCGGAART	1.04	0.98	1.02	1.01	1.04	0.03
XP_050052649.1_PAX	CANTSAWGCG	1.03	0.99	1.04	1.04	1.04	0.02
XP_054929591.1_HLH	MCACGTG	1.04	0.98	1.01	1	1.04	0.02
XP_050025628.1_HLH	SSCACGYGHC	1.04	1.01	1.02	1.02	1.04	0.01
XP_050052784.1_HLH	SSCACGYGHC	1.04	1.01	1.02	1.02	1.04	0.01
XP_050048522.1_HLH	SSCACGYGHC	1.04	1.01	1.02	1.02	1.04	0.01
XP_054927866.1_Homeobox	HTAATCCB	1.04	1.02	1.03	1.01	1.04	0.01
XP_054927575.1_Homeobox	NDYGATACGY	1.04	0.98	1.04	1.02	1.04	0.03
XP_054926743.1_HLH	VCAGGTGBN	1.02	1.04	1.02	1.02	1.04	0.01
XP_054920691.1_DM	TAATKTATWA	0.98	0.96	1.03	1.04	1.04	0.04
XP_050023625.1_bZIP_1	ATGACTCAH	0.91	0.95	0.99	1.04	1.04	0.05
XP_050047836.1_Forkhead	TWDAYATAAACAWRAW	0.86	0.82	1.03	0.97	1.03	0.1
XP_050038911.2_Homeobox	HTAAYGAB	1.01	1.03	1.02	1.03	1.03	0.01
XP_054919848.1_Homeobox	HTAACGAS	1.01	1.01	1.01	1.03	1.03	0.01
XP_050052000.1_Homeobox	TGTCAAAN	1.03	1	1.03	1.03	1.03	0.02
XP_050024427.1_Homeobox	CTAATTAY	1.02	1.02	1.02	1.03	1.03	0.01
XP_054927269.1_HLH	NCACGTGMHH	1.03	1.03	1.02	1.03	1.03	0.01
XP_050024926.1_HLH	NCACGTGNN	1.02	1.03	1.01	1.02	1.03	0.01
XP_050028099.1_HLH	GTACGTGACC	1.03	0.85	1.02	0.99	1.03	0.08
XP_050036148.1_HLH	GTACGTGACC	1.03	0.85	1.02	0.99	1.03	0.08
XP_050029892.1_Forkhead	GTAAACA	1.03	1.02	1.01	1.01	1.03	0.01
XP_050025649.1_zf-C2H2,zf-C2H2,zf-C2H2,zf-C2H2,zf-C2H2,zf-C2H2,zf-C2H2,zf-C2H2,zf-C2H2	TCCCCTGGGG	1.02	1.03	0.98	0.99	1.03	0.02
XP_050047222.1_zf-C2H2,zf-C2H2,zf-C2H2,zf-C2H2,zf-C2H2	CACCTGT	1.03	1.03	1.03	1.01	1.03	0.01
XP_054933935.1_Homeobox	CTAATCCC	0.96	1	1.01	1.03	1.03	0.03
XP_054918786.1_Homeobox	NNNTAATTAR	1	1.02	1.03	1.03	1.03	0.01
XP_054928247.1_HPD	NNBAAGAHRN	1.02	1.03	1.01	1.01	1.03	0.01
XP_050050367.1_Homeobox	TAATTGNWNNNNNNNCAATTR	0.59	0.63	1.03	0.84	1.03	0.2
XP_050034781.2_Homeobox	BTAAWTGN	1.03	1.01	1.01	1.01	1.03	0.01
XP_050049439.1_Homeobox	TTAATKAC	0.99	1.03	1.02	1.03	1.03	0.02
XP_050041891.1_DM	WTGTATCWAW	1.03	1	1.02	1.01	1.03	0.01
XP_050049689.1_Homeobox	TTAAYGAD	1.02	1.03	1.01	1.02	1.03	0.01
XP_050036714.1_Homeobox	VCGTATCRYN	1.03	1.01	1.02	1.02	1.03	0.01
XP_050043990.1_T-box	NYVACACSTN	1.01	1.03	1.01	1.01	1.03	0.01
XP_054927170.1_Pou,Homeobox	NYATAATTAN	0.95	1.02	1.02	1.03	1.03	0.04
XP_050052832.1_HLH	RACATATGGN	1.02	0.97	1.02	0.97	1.02	0.03
XP_050033968.1_HLH	VCACGTGGN	1.02	1.01	1.01	1.01	1.02	0.01
XP_050031698.1_HLH	VCACGTGGN	1.02	1.01	1.01	1.01	1.02	0.01
XP_050031701.1_HLH	VCACGTGGN	1.02	1.01	1.01	1.01	1.02	0.01
XP_050050601.2_HLH	VCACGTGGN	1.02	1.01	1.01	1.01	1.02	0.01
XP_054928463.1_HLH	VCACGTGGN	1.02	1.01	1.01	1.01	1.02	0.01
XP_050040349.1_HLH	AHCAGCTGG	1.02	1.02	1.01	1.01	1.02	0.01
XP_050044744.1_Homeobox	YTAAGTGC	1.02	1	1.02	1.01	1.02	0.01
XP_050035425.1_Homeobox	NTAATBGNB	1.01	1.02	1.01	1.01	1.02	0.01
XP_054918881.1_TCR,TCR	NDWTTYAAAH	0.99	1	1.02	1.02	1.02	0.02
XP_054933393.1_ARID	NDATHAAAN	1.02	1	1	1	1.02	0.01
XP_054918796.1_Homeobox	NNNWRATTRN	1.01	1.02	1	1	1.02	0.01
XP_050034044.1_Homeobox	GTAATGAC	1	1.01	1.01	1.02	1.02	0.01
XP_050034042.1_Homeobox	NNNNAKTAATYNNNNN	1.01	0.99	1.02	1.02	1.02	0.01
XP_050046825.1_zf-C2H2,zf-C2H2,zf-C2H2	GGCCCCGCCCH	0.94	0.96	1.01	1.02	1.02	0.04
XP_050044275.1_HMG_box	ATTGTNNNN	1.02	1.01	1	1	1.02	0.01
XP_050031029.1_AT_hook,AT_hook,AT_hook	NNRDWAAT	1.02	1.01	1	1	1.02	0.01
XP_050034041.1_Homeobox	BTAATKRC	1.01	1.02	1.01	1.01	1.02	0
XP_050043140.1_Forkhead	VNMAACANN	1.02	1	1	1	1.02	0.01
XP_050049266.1_Homeobox	WAACA	1.01	1.01	1	1	1.01	0.01
XP_050049190.1_Homeobox	WAACA	1.01	1.01	1	1	1.01	0.01
XP_050041887.1_DM	TGTAWCWWWT	0.96	0.97	1.01	1.01	1.01	0.03
XP_050047216.1_Forkhead	YAWATAAACAAHB	0.93	0.98	1.01	0.98	1.01	0.03
XP_050045880.1_zf-C2H2,zf-C2H2,zf-C2H2	TWRGCCCCGCCCMCH	0.84	0.96	0.93	1.01	1.01	0.07
XP_050049570.1_bZIP_1	TKDYGCAAYN	1.01	0.99	1.01	1.01	1.01	0.01
XP_054924506.1_GCM	WATATGCGGGTHB	1.01	0.96	0.96	0.94	1.01	0.03
XP_050022915.1_Homeobox	YTAATCCNN	0.98	1.01	1.01	1	1.01	0.01
XP_050049369.1_ARID	NNNAWATTNN	1	1.01	1	1	1.01	0
XP_050033003.1_HLH	SACCATATGGTS	0.97	0.72	1.01	0.82	1.01	0.13
XP_050026769.1_zf-C2H2,zf-C2H2,zf-C2H2,zf-C2H2,zf-C2H2	TGCTACTGTD	0.89	0.99	1	0.99	1	0.05
XP_050026768.1_zf-C2H2,zf-C2H2,zf-C2H2,zf-C2H2,zf-C2H2	TGCTACTGTD	0.89	0.99	1	0.99	1	0.05
XP_054930050.1_HMG_box	NAACAATAACATTGTTN	0	1	0.24	0.85	1	0.48
XP_050045768.1_HLH	RVCATATGTCRCSBTATTT	0	1	0.5	0.7	1	0.42
XP_054929792.1_Pou,Homeobox	ATGCATAATTRAT	0.77	0.96	0.96	0.99	0.99	0.1
XP_050031162.1_HLH	AMCATATGKT	0.89	0.93	0.94	0.85	0.94	0.04
XP_054920411.1_CUT,Homeobox	DTTATTGATTTTT	0.66	0.81	0.78	0.9	0.9	0.1
XP_050037291.1_zf-C2H2,zf-C2H2,zf-C2H2,zf-C2H2	GGCGGCCATTTTGD	0.82	0.83	0.88	0.85	0.88	0.02
XP_050049082.1_zf-C2H2,zf-C2H2,zf-C2H2,zf-C2H2,zf-C2H2	ATTACCATACAAGTGCAV	0	0	0	0	0	0
XP_054922164.1_Runt	CWAACCACAAAAACCACGAAH	0	0	0	0	0	0
XP_050027642.1_CSD	TCGTGTAGGTCGGTGGK	0	0	0	0	0	0
XP_050026652.1_Runt	CWAACCACAAAAACCACGAAH	0	0	0	0	0	0

## Sheet: -log(p-value)
motif name	consensus	promoters_500_symbols_nymph_fed_vs_unfed_sig_lfc2_up	promoters_500_symbols_nymph_fed_vs_unfed_sig_lfc2_down	promoters_2000_symbols_nymph_fed_vs_unfed_sig_lfc2_up	promoters_2000_symbols_nymph_fed_vs_unfed_sig_lfc2_down	max	sd
XP_050027173.1_GATA,GATA	VWGATAAGR	19.87	0.14	14.68	4.22	19.87	9.12
XP_050027719.2_GATA,GATA	VWGATAAGR	19.87	0.14	14.68	4.22	19.87	9.12
XP_050027721.1_GATA,GATA	VWGATAAGR	19.87	0.14	14.68	4.22	19.87	9.12
XP_050043608.2_Homeobox	YTAATTRR	0.92	1.87	8.03	17.39	17.39	7.58
XP_054928247.1_HPD	NNBAAGAHRN	1.13	4.25	9.78	15.66	15.66	6.39
XP_050043975.1_Homeobox	NTAATTAG	1.73	0.77	5.53	11.14	11.14	4.7
XP_050041440.1_Homeobox	NYTAATTAR	1.28	1.79	5.42	11.13	11.13	4.54
XP_050028791.1_Homeobox	TTAATTAS	2.02	1.9	4.72	9.85	9.85	3.72
XP_054929710.1_zf-C4	AGGTCA	2.92	2.65	5.31	9.49	9.49	3.17
XP_050035475.2_Homeobox	CTAATTRS	2.07	2.36	4.31	9.32	9.32	3.36
XP_054919848.1_Homeobox	HTAACGAS	0.42	0.46	1.36	9.21	9.21	4.25
XP_050043990.1_T-box	NYVACACSTN	0.98	2.62	6.41	9.17	9.17	3.7
XP_050048722.1_Homeobox	STAATTRS	1.82	1.79	3.41	8.79	8.79	3.31
XP_050030931.1_Homeobox	TGACAG	2.61	2.27	6.87	8.51	8.51	3.11
XP_054924690.1_HLH	RMCACGTGCC	3.62	2.38	3.69	8.34	8.34	2.63
XP_050025651.1_HLH	NWGCACGTGAYN	1.88	0.85	2.98	8.14	8.14	3.24
XP_054921568.1_HLH	NWGCACGTGAYN	1.88	0.85	2.98	8.14	8.14	3.24
XP_054921563.1_HLH	NWGCACGTGAYN	1.88	0.85	2.98	8.14	8.14	3.24
XP_050052649.1_PAX	CANTSAWGCG	0.87	0.13	5.84	8.09	8.09	3.86
XP_054933538.1_E2F_TDP	SSGCGGGAAVN	0.07	3.28	0.49	7.92	7.92	3.61
XP_054921515.1_CUT,CUT,CUT,Homeobox	TTRAAC	2.11	0.82	5.81	7.83	7.83	3.24
XP_050049570.1_bZIP_1	TKDYGCAAYN	0.48	0.07	2.86	7.8	7.8	3.55
XP_050046295.1_Homeobox	YTAATTA	2.12	1.4	5.54	7.67	7.67	2.94
XP_054933271.1_Homeobox	TTAATTAR	2	1.36	3.17	7.59	7.59	2.81
XP_050048254.1_bZIP_1	ACACGTGGC	3.6	3.44	2.19	7.48	7.48	2.29
XP_050031029.1_AT_hook,AT_hook,AT_hook	NNRDWAAT	7.4	4.54	0.27	0.68	7.4	3.38
XP_050033342.1_zf-C4	SAGGTCAN	1.19	1.37	3.79	7.35	7.35	2.87
XP_054918881.1_TCR,TCR	NDWTTYAAAH	0.12	0.19	3.35	7.25	7.25	3.37
XP_050047227.1_Homeobox	WTAAYGAB	0.88	2.69	4.07	7.18	7.18	2.66
XP_050049689.1_Homeobox	TTAAYGAD	0.7	1.6	3.31	7.03	7.03	2.8
XP_050049083.1_Homeobox	NTAAYGAB	1.33	3.17	6.11	6.91	6.91	2.59
XP_054918786.1_Homeobox	NNNTAATTAR	0.34	0.88	4.58	6.69	6.69	3.03
XP_050049089.1_Homeobox	SSTAATTAGB	1.73	4.18	2.62	6.09	6.09	1.91
XP_050049439.1_Homeobox	TTAATKAC	0.21	1.08	3.06	5.89	5.89	2.52
XP_050024926.1_HLH	NCACGTGNN	0.84	1.68	0.99	5.63	5.63	2.26
XP_054929576.1_HLH	ATCACGYGA	0.39	1.08	5.48	3.37	5.48	2.31
XP_054927269.1_HLH	NCACGTGMHH	0.95	1.4	1.49	5.4	5.4	2.07
XP_050045295.1_zf-C4	NRAGGTCAN	0.98	0.86	2.81	5.32	5.32	2.08
XP_050033586.1_Homeobox	NTAAYGAB	0.25	2.69	2.35	5.27	5.27	2.06
XP_054926940.1_Homeobox	HTAATGAB	0.5	2.05	5.26	4.14	5.26	2.13
XP_050038911.2_Homeobox	HTAAYGAB	0.46	1.29	2.45	5.26	5.26	2.09
XP_050030448.1_Homeobox	SSTAATTACS	0.66	1.75	1.94	5.11	5.11	1.91
XP_054927170.1_Pou,Homeobox	NYATAATTAN	0.01	0.71	3.05	4.97	4.97	2.27
XP_054922906.1_zf-C4	TGAGGTCAATNN	1.41	1.05	1.61	4.88	4.88	1.78
XP_050033754.1_E2F_TDP	NGCGCGCGCN	1.44	1.45	4.23	4.83	4.83	1.8
XP_050022924.1_Homeobox	NTAATTGN	2.6	1.53	3.97	4.77	4.77	1.44
XP_050049216.1_zf-C4	BAAAGGTCAN	0.8	3.04	1.11	4.72	4.72	1.83
XP_050034781.2_Homeobox	BTAAWTGN	2.22	0.82	4.69	4.21	4.69	1.8
XP_050035425.1_Homeobox	NTAATBGNB	0.88	1.89	3.66	4.61	4.61	1.68
XP_050034041.1_Homeobox	BTAATKRC	0.59	0.79	1.16	4.6	4.6	1.89
XP_050049548.1_bZIP_1	RTKDCGCAAT	2.16	0.94	2.06	4.56	4.56	1.52
XP_054928463.1_HLH	VCACGTGGN	1.25	0.88	1.81	4.52	4.52	1.65
XP_050033968.1_HLH	VCACGTGGN	1.25	0.88	1.81	4.52	4.52	1.65
XP_050050601.2_HLH	VCACGTGGN	1.25	0.88	1.81	4.52	4.52	1.65
XP_050031701.1_HLH	VCACGTGGN	1.25	0.88	1.81	4.52	4.52	1.65
XP_050031698.1_HLH	VCACGTGGN	1.25	0.88	1.81	4.52	4.52	1.65
XP_054926440.1_RFX_DNA_binding	CGTTGCTAB	1.82	1.32	4.5	2.32	4.5	1.4
XP_050048726.1_Homeobox	GCTAATTANN	0.52	1.31	1.7	4.49	4.49	1.73
XP_050045299.1_Forkhead	TGTTTACATA	2.33	0.01	4.44	0.67	4.44	1.98
XP_050024427.1_Homeobox	CTAATTAY	0.54	0.63	1.92	4.43	4.43	1.82
XP_050025009.1_HLH	RGCAGCTGCY	0.95	4.4	1.96	2.45	4.4	1.45
XP_050048445.1_HLH	RGCAGCTGCY	0.95	4.4	1.96	2.45	4.4	1.45
XP_054917090.1_HLH	RGCAGCTGCY	0.95	4.4	1.96	2.45	4.4	1.45
XP_054921277.1_HLH	RGCAGCTGCY	0.95	4.4	1.96	2.45	4.4	1.45
XP_054933970.1_HLH	RGCAGCTGCY	0.95	4.4	1.96	2.45	4.4	1.45
XP_054919254.1_zf-C4	AAGGTCA	0.71	1.37	0.51	4.35	4.35	1.78
XP_050048415.1_HLH	RGCAGCTGCH	0.71	4.32	2.77	3.91	4.32	1.62
XP_050035940.2_Homeobox	NTAATTGV	2.32	1.32	3.33	4.2	4.2	1.25
XP_050043140.1_Forkhead	VNMAACANN	2.8	0.88	1.01	4.12	4.12	1.55
XP_050037020.1_Homeobox	TGAYAC	0.87	2.22	4.05	3.49	4.05	1.42
XP_054926743.1_HLH	VCAGGTGBN	0.84	1.74	2.54	4.02	4.02	1.35
XP_050037453.1_Homeobox	GTBAAGTGB	1.5	0.06	3.98	3.34	3.98	1.78
XP_050051155.1_zf-C4	AAGGTCAH	3.96	1.47	2.08	3.38	3.96	1.14
XP_050050374.1_zf-C4	TCAAGGTCAH	1.34	2.36	1.39	3.95	3.95	1.22
XP_050024462.1_Homeobox	NYTAATTARN	0.91	0.83	2.2	3.91	3.91	1.44
XP_050048882.1_Homeobox	GCTAATTAC	2.35	1.42	2.14	3.82	3.82	1.01
XP_050034042.1_Homeobox	NNNNAKTAATYNNNNN	0.47	0.21	2.81	3.74	3.74	1.74
XP_050039468.1_Homeobox	ATTAATTA	0.06	0.02	1.32	3.74	3.74	1.74
XP_050029892.1_Forkhead	GTAAACA	1.83	1.23	3.72	3.65	3.72	1.27
XP_050025804.1_HLH	GCACGTGTC	1.94	1.23	2.89	3.69	3.69	1.08
XP_050049369.1_ARID	NNNAWATTNN	0.57	1.36	0.85	3.69	3.69	1.42
XP_054924594.1_zf-C4	NAGGTCAH	0.79	0.6	2.5	3.64	3.64	1.45
XP_050034046.1_Homeobox	TTAATTAG	0.74	1.27	1.22	3.6	3.6	1.28
XP_050044744.1_Homeobox	YTAAGTGC	0.78	0.28	3.52	1.33	3.52	1.43
XP_054933393.1_ARID	NDATHAAAN	1.46	0.46	0.96	3.5	3.5	1.33
XP_050034044.1_Homeobox	GTAATGAC	0.29	0.48	1.06	3.47	3.47	1.47
XP_050049266.1_Homeobox	WAACA	3.42	2.94	0.37	2.39	3.42	1.34
XP_050049190.1_Homeobox	WAACA	3.42	2.94	0.37	2.39	3.42	1.34
XP_050031863.1_Forkhead	GTAAACAA	0.99	0.07	3.42	1.4	3.42	1.41
XP_050039111.2_CSD	GATGGWACR	0.56	0.88	1.19	3.41	3.41	1.29
XP_050025717.1_CSD	GATGGWACR	0.56	0.88	1.19	3.41	3.41	1.29
XP_050035997.1_Ets	NACCGGAARY	1.75	0.15	3.31	1.11	3.31	1.33
XP_054918796.1_Homeobox	NNNWRATTRN	1.24	3.06	0.69	3.26	3.26	1.29
XP_050022475.1_Homeobox	CTAATCCS	0.36	0.67	0.24	3.1	3.1	1.35
XP_050028232.1_HLH	TCACGTG	0.89	0.51	3.07	2.54	3.07	1.24
XP_050052046.1_HLH	RCCACCTGK	0.4	3.05	0.34	2.09	3.05	1.33
XP_054927105.1_HLH	CACGTGACC	2.32	0.57	2.28	3	3	1.04
XP_054920691.1_DM	TAATKTATWA	0.13	0.03	1.93	2.97	2.97	1.43
XP_054919104.1_Homeobox	TAATTRSATTA	0.03	1.15	0.56	2.9	2.9	1.25
XP_050044275.1_HMG_box	ATTGTNNNN	2.31	2.82	0.87	1.48	2.82	0.87
XP_050052784.1_HLH	SSCACGYGHC	1.13	0.6	1.62	2.8	2.8	0.94
XP_050025628.1_HLH	SSCACGYGHC	1.13	0.6	1.62	2.8	2.8	0.94
XP_050048522.1_HLH	SSCACGYGHC	1.13	0.6	1.62	2.8	2.8	0.94
XP_050036714.1_Homeobox	VCGTATCRYN	0.8	0.41	1.68	2.77	2.77	1.05
XP_054919827.1_Homeobox	CTAAACGG	2.72	0.62	1.64	2.58	2.72	0.97
XP_050023735.1_zf-C2H2,zf-C2H2,zf-C2H2	VRCCMCGCCCN	0.66	2.72	0.48	1.63	2.72	1.03
XP_050041853.1_zf-C2H2,zf-C2H2,zf-C2H2	VRCCMCGCCCN	0.66	2.72	0.48	1.63	2.72	1.03
XP_050034039.1_Homeobox	NTAACGAC	1.17	0.43	2.72	2.29	2.72	1.05
XP_054926787.1_Homeobox	NTAACGAC	1.17	0.43	2.72	2.29	2.72	1.05
XP_054927575.1_Homeobox	NDYGATACGY	0.85	0.08	2.69	1.92	2.69	1.15
XP_050034410.1_HLH	NATCACGTGRN	1.71	0.59	1.59	2.66	2.66	0.85
XP_050045237.1_zf-C4	RAGGTCAT	1.73	0.94	2.3	2.66	2.66	0.75
XP_050042754.1_HLH	GTRACAGCTG	1.44	2.61	2.11	2.5	2.61	0.53
XP_054927866.1_Homeobox	HTAATCCB	0.85	0.77	2.6	1.18	2.6	0.85
XP_054928208.1_Forkhead	GTAAACAA	2.59	0.77	1.32	0.22	2.59	1.02
XP_050036341.1_bZIP_1	GATGACGY	0.55	1.38	1.17	2.56	2.56	0.84
XP_050049662.1_zf-C4	GGGGTCACG	2.54	0.35	1.84	0.61	2.54	1.03
XP_050039558.1_zf-C4	GGGGTCACG	2.54	0.35	1.84	0.61	2.54	1.03
XP_050040097.1_Homeobox	TAATTAGATTA	0.05	2.01	0.22	2.51	2.51	1.25
XP_050036374.1_Homeobox	NTAATBNVATTAN	0.05	0.91	0.45	2.49	2.49	1.07
XP_054922647.1_HLH	TGCGTGAC	0.25	2.05	2.43	2.26	2.43	1.01
XP_050052000.1_Homeobox	TGTCAAAN	0.8	0.28	2.2	2.42	2.42	1.05
XP_050036173.1_Forkhead	AAACAATAAYATT	1.12	0.25	2.33	1.22	2.33	0.85
XP_050044836.1_zf-C2H2,zf-C2H2,zf-C2H2	NGCCACGCCCCCC	0.43	2.31	0.46	1.32	2.31	0.89
XP_050049393.1_zf-C2H2,zf-C2H2,zf-C2H2	NHMCGCCCACGCMM	0.13	0.54	1.27	2.3	2.3	0.95
XP_050050376.1_Homeobox	TTAATTAG	0.95	0.42	1.79	2.24	2.24	0.82
XP_050039229.1_HLH	AACACCTGCR	2.19	2.15	1	0.65	2.19	0.79
XP_050026421.1_Forkhead	TCRTAAACA	2.18	0.42	1.61	1.36	2.18	0.74
XP_050049673.1_zf-C4	CAAGGTCAT	0.74	2.17	0.41	1.53	2.17	0.79
XP_050050155.1_zf-C2H2,zf-C2H2,zf-C2H2,zf-C2H2,zf-C2H2	NGCAACAGGTG	0.1	2.13	2.12	0.95	2.13	0.99
XP_050050124.1_zf-C2H2,zf-C2H2,zf-C2H2,zf-C2H2,zf-C2H2	NGCAACAGGTG	0.1	2.13	2.12	0.95	2.13	0.99
XP_050044800.1_SRF-TF	CYAWATWTGG	2.07	0.38	1.66	1.54	2.07	0.73
XP_050039946.1_Homeobox	CGTCGTAAAYSB	0.97	0.28	2.07	1.81	2.07	0.81
XP_050035959.1_Ets	NRCCGGAART	1.3	0.05	2.07	1.94	2.07	0.92
XP_054932882.1_Homeobox	NTAATTSGATTAS	0.15	0.78	0.98	2.01	2.01	0.77
XP_050046291.1_zf-C2H2,zf-C2H2,zf-C2H2	MTCACGCCCMCC	1.79	1.97	1.85	1.08	1.97	0.4
XP_050033548.1_zf-C2H2,zf-C2H2,zf-C2H2,zf-C2H2,zf-C2H2	NGACCACCCAN	0.26	1.93	0.11	0.64	1.93	0.82
XP_050024187.1_HLH	DMCATATGKH	1.87	0.24	0.29	1.15	1.87	0.78
XP_050030905.1_HLH	DMCATATGKH	1.87	0.24	0.29	1.15	1.87	0.78
XP_050034652.2_Ets	GACCGGAAGTR	1.86	0.05	0.42	0.23	1.86	0.83
XP_054922902.1_zf-C4	AAAAGTCAAM	1.14	0.43	1.11	1.85	1.85	0.58
XP_050044939.1_Forkhead	CGAAGRACCK	0.01	0.05	0.69	1.84	1.84	0.86
XP_050043507.1_HLH	MACATATGGN	1.2	0.01	1.75	0	1.75	0.88
XP_050026260.1_Myb_DNA-binding,Myb_DNA-binding	GATTTAACATAA	0.36	0.26	1.73	0.75	1.73	0.67
XP_050025287.2_PAX,Homeobox	TAATTGATTA	1.19	0.64	1.72	0.55	1.72	0.54
XP_054922558.1_zf-C2H2,zf-C2H2,zf-C2H2,zf-C2H2,zf-C2H2	WTCACTTTCACTT	0.09	0.74	1.26	1.63	1.63	0.67
XP_050052846.1_HLH	VNGGCACGCGMCAK	0.28	1.59	0.31	0.39	1.59	0.63
XP_050052845.1_HLH	VNGGCACGCGMCAK	0.28	1.59	0.31	0.39	1.59	0.63
XP_050047835.1_Forkhead	RTAAACAAACAH	1.18	0.75	1.59	1.58	1.59	0.4
XP_050030636.1_Ets	VACCGGAAGTN	1.58	0.01	0.87	0.06	1.58	0.75
XP_054930254.1_PAX,Homeobox	TCACGCHTCACYGCACN	1.58	0.73	0.13	0.17	1.58	0.68
XP_050040430.1_PAX,Homeobox	TCACGCHTCACYGCACN	1.58	0.73	0.13	0.17	1.58	0.68
XP_050031191.1_Ets	AASGAGGAAGTR	1.58	1.32	0.95	1.17	1.58	0.26
XP_050040349.1_HLH	AHCAGCTGG	0.7	0.96	1.31	1.57	1.57	0.38
XP_050044718.1_zf-C2H2,zf-C2H2,zf-C2H2	GCCACGCCCMCY	0.56	0.88	1.57	1.48	1.57	0.49
XP_054922521.1_Pou,Homeobox	TAATKAGNTGNTAATKA	0.97	1.57	0.89	0.7	1.57	0.38
XP_050041780.2_bZIP_1,bZIP_1	RTTACGTAAY	0.02	0.04	0.33	1.55	1.55	0.72
XP_050027698.1_zf-C2H2,zf-C2H2,zf-C2H2,zf-C2H2,zf-C2H2,zf-C2H2	TGATTGCTCTTTT	0.2	0.73	0.33	1.53	1.53	0.6
XP_050036805.1_SRF-TF	CCATACATGG	0.29	0.24	0.9	1.53	1.53	0.61
XP_050024699.1_HLH	GCGACAGCTGTCGC	0.62	1.52	0.95	0.43	1.52	0.48
XP_050026004.1_zf-C2H2,zf-C2H2,zf-C2H2	GCCACGCCCCCH	0.11	1.5	0.36	1.51	1.51	0.74
XP_054929691.1_CBFB_NFYA	HCTGATTGGYTAVT	0.45	1.16	1.48	0.36	1.48	0.55
XP_054926909.1_Homeobox	TGACAGCTGTCA	1.46	1.1	0.96	0.4	1.46	0.44
XP_050036389.1_HLH	ACCAYCTGTT	0.27	1.15	0.46	1.46	1.46	0.56
XP_050050157.1_bZIP_1	WWNTGCTGMGTCAGCANWW	0.46	0.41	0.5	1.41	1.41	0.48
XP_050048539.1_E2F_TDP	WAATGGCGCCAAAA	0.48	0.17	1.41	0.77	1.41	0.53
XP_050046919.1_HLH	SCACGTGGSNGSSGS	1.38	1.14	0.86	1.04	1.38	0.22
XP_050049969.1_Homeobox	CGTTAATTGCT	1.36	0.5	0.41	0.86	1.36	0.43
XP_050036783.1_Homeobox	TGACAGCTGTCA	0.94	1.05	1.32	0.27	1.32	0.44
XP_050034501.1_Ets	RACCGGAAGTN	1.32	0.71	0.31	0.71	1.32	0.42
XP_050037323.1_HLH	AADTCGTGACT	0.86	1.31	0.4	0.96	1.31	0.37
XP_050038614.1_RFX_DNA_binding	CKGTTGCCAGG	0.49	1.31	0.78	1.13	1.31	0.36
XP_050048826.1_Forkhead	GTAAACAA	0.77	0.03	1.3	0.11	1.3	0.6
XP_050051919.2_HLH	ACCATATGKY	1.28	0.21	0.9	1.03	1.28	0.46
XP_050049454.1_zf-C4	DTGGACTTTGGACTY	0.78	0.14	1.28	0.01	1.28	0.59
XP_054932472.1_zf-C4	AAAGTCAMAVTAGM	0.77	0.65	1.28	1.26	1.28	0.32
XP_050023582.1_Forkhead	VYTAYRTAAACA	0.57	0.17	1.27	0.04	1.27	0.55
XP_050047222.1_zf-C2H2,zf-C2H2,zf-C2H2,zf-C2H2,zf-C2H2	CACCTGT	0.62	0.78	1.27	0.74	1.27	0.29
XP_054933935.1_Homeobox	CTAATCCC	0.14	0.28	0.46	1.24	1.24	0.49
XP_050023625.1_bZIP_1	ATGACTCAH	0.03	0.05	0.18	1.22	1.22	0.57
XP_050025895.1_HLH	NKCACGTGMNNNTCACGTGMN	0.13	0.43	0.21	1.22	1.22	0.5
XP_054917575.1_Homeobox	CTCAACGAS	0.8	0.15	1.19	0.77	1.19	0.43
XP_054919793.1_zf-C2H2,zf-C2H2,zf-C2H2,zf-C2H2	TGCAGTGATTTATT	0.62	0.09	0.37	1.17	1.17	0.46
XP_050052108.1_zf-C2H2,zf-C2H2,zf-C2H2,zf-C2H2	TGCAGTGATTTATT	0.62	0.09	0.37	1.17	1.17	0.46
XP_050023270.1_MH1	TTGGCANNNTGCCAA	0.11	1.14	0.44	0.94	1.14	0.47
XP_050041887.1_DM	TGTAWCWWWT	0.04	0.03	1.14	0.61	1.14	0.53
XP_050044481.1_zf-C2H2,zf-C2H2,zf-C2H2,zf-C2H2,zf-C2H2	VGACCCCCTGCTGTGM	0	0.81	0.36	1.12	1.12	0.49
XP_050026730.1_bZIP_1	GTKACGTCAT	0.13	0.39	0.4	1.1	1.1	0.42
XP_050051269.1_zf-C2H2,zf-C2H2,zf-C2H2,zf-C2H2,zf-C2H2	AACCACCTGTTR	0.53	0.25	0.26	1.09	1.09	0.39
XP_050050131.1_zf-C2H2,zf-C2H2,zf-C2H2,zf-C2H2	TMCGCCCACGCAC	0.21	0.92	0.49	1.08	1.08	0.4
XP_050052105.2_zf-C2H2,zf-C2H2,zf-C2H2,zf-C2H2,zf-C2H2,zf-C2H2	ATAAATCACAGCAYNC	1.07	0.18	0.77	0.71	1.07	0.37
XP_050040280.1_zf-C2H2,zf-C2H2,zf-C2H2	MVDGCCACACCCAYH	0.69	1.04	0.56	0.4	1.04	0.27
XP_050022755.1_Homeobox	AWTTTAATTAA	0.06	0.51	0.19	1.04	1.04	0.44
XP_054932107.1_T-box	AGGTGTGA	1.02	1.01	0.79	0.37	1.02	0.3
XP_050044003.1_T-box	AGGTGTGA	1.02	1.01	0.79	0.37	1.02	0.3
XP_050049533.1_zf-C4	DAAACTRGAGCA	0.35	0.21	0.22	1.02	1.02	0.39
XP_050033624.1_Homeobox	TAATTARATTA	0.01	0.76	0.09	1	1	0.49
XP_054929591.1_HLH	MCACGTG	0.99	0.08	0.52	0.51	0.99	0.37
XP_054933201.1_Homeobox	GYTAATTRRSSYYAATTARC	0.2	0.72	0.91	0.87	0.91	0.33
XP_050050401.1_Homeobox	CAAGTGCGTG	0.9	0.43	0.48	0.05	0.9	0.35
XP_050043864.1_bZIP_1	RTGACGTCAY	0.07	0.37	0.3	0.89	0.89	0.35
XP_050044963.2_zf-C4	GAGATCAA	0.32	0.87	0.38	0.33	0.87	0.26
XP_050036210.2_PAX	RTCATGCGTGACG	0	0.38	0.25	0.85	0.85	0.36
XP_054920776.1_PAX,Homeobox	ASCGTGACKAATYR	0.84	0.59	0.46	0.64	0.84	0.16
XP_050041891.1_DM	WTGTATCWAW	0.63	0.34	0.84	0.69	0.84	0.21
XP_050049516.1_T-box	TTCACACCTARGTGTGAA	0	0	0.83	0	0.83	0.41
XP_050047272.1_T-box	TTCACACCTARGTGTGAA	0	0	0.83	0	0.83	0.41
XP_050040940.1_Ets	AAACCGGAAGTA	0.82	0.21	0.13	0.04	0.82	0.35
XP_050040067.1_zf-C2H2,zf-C2H2,zf-C2H2	GRCCACGCCCA	0.49	0.73	0.38	0.8	0.8	0.2
XP_054931507.1_RFX_DNA_binding	CGTTGCCATGGCAACG	0.8	0.29	0.66	0.06	0.8	0.34
XP_050040731.1_Homeobox,Homeobox	TAATTATGCTAATTA	0.04	0.33	0.17	0.79	0.79	0.33
XP_050031369.1_Myb_DNA-binding	TGAATCCATYN	0	0	0.79	0.2	0.79	0.37
XP_050031496.1_Myb_DNA-binding	TGAATCCATYN	0	0	0.79	0.2	0.79	0.37
XP_054927033.1_HLH	GGGBMKCAGCTGCGTCCC	0	0.3	0	0.79	0.79	0.37
XP_050032325.1_zf-C2H2,zf-C2H2,zf-C2H2	RCCACGCCCMCSCCACGCCCMC	0	0.78	0	0.38	0.78	0.37
XP_054927227.1_HMG_box	WNTGCTGACT	0.78	0.25	0.73	0.43	0.78	0.25
XP_050039109.1_Ets	ATGATCCGGGACN	0.75	0.29	0.39	0.21	0.75	0.24
XP_050036669.2_zf-C2H2,zf-C2H2,zf-C2H2,zf-C2H2,zf-C2H2	GTGAACGYYDHHVCTACAC	0	0	0	0.75	0.75	0.37
XP_050023689.1_RFX_DNA_binding	SGTTGCTAGGCAACS	0.12	0.55	0.74	0.42	0.74	0.26
XP_054929268.1_bZIP_1	GTTACGTAAC	0.05	0.02	0.24	0.73	0.73	0.33
XP_050042673.1_Pou,Homeobox	TAATGAGVBGTAATGA	0.27	0.57	0.72	0.11	0.72	0.28
XP_050049179.1_Homeobox	TACGTGWWWWWWCGCGTW	0.51	0.71	0.15	0.17	0.71	0.27
XP_050047836.1_Forkhead	TWDAYATAAACAWRAW	0.02	0	0.7	0.07	0.7	0.34
XP_050033143.1_LAG1-DNAbind	MGKTTCCCACAVT	0.68	0.54	0.5	0.2	0.68	0.2
XP_050052832.1_HLH	RACATATGGN	0.37	0.16	0.64	0.07	0.64	0.25
XP_050022915.1_Homeobox	YTAATCCNN	0.16	0.38	0.6	0.45	0.6	0.18
XP_054932921.1_bZIP_1	GRTGACRTCAYC	0.35	0.57	0.22	0.42	0.57	0.14
XP_050039264.1_HLH	GTCACGTGAC	0.52	0.21	0.32	0.56	0.56	0.17
XP_050043065.1_HLH	AACAGCTGACRC	0.02	0.02	0.51	0.21	0.51	0.23
XP_050043517.1_HLH	AACAGCTGACRC	0.02	0.02	0.51	0.21	0.51	0.23
XP_050048949.1_COE1_DBD	BWATTCCCWWGGGAATWV	0	0	0.5	0	0.5	0.25
XP_050042938.1_T-box	KNAGGTGTGAAW	0.5	0.1	0.28	0.4	0.5	0.17
XP_050044657.2_Homeobox	WTAATTTAATTAW	0.01	0.18	0.05	0.49	0.49	0.22
XP_050047216.1_Forkhead	YAWATAAACAAHB	0.07	0.2	0.48	0.07	0.48	0.19
XP_050046825.1_zf-C2H2,zf-C2H2,zf-C2H2	GGCCCCGCCCH	0.12	0.15	0.35	0.47	0.47	0.17
XP_050025649.1_zf-C2H2,zf-C2H2,zf-C2H2,zf-C2H2,zf-C2H2,zf-C2H2,zf-C2H2,zf-C2H2,zf-C2H2	TCCCCTGGGG	0.35	0.46	0.18	0.17	0.46	0.14
XP_054922540.1_GATA,GATA	RMGATAACRNYGTTATCKY	0	0	0	0.44	0.44	0.22
XP_050051236.1_Ets	GACCGGAAGTS	0.43	0.09	0.2	0.03	0.43	0.18
XP_050034033.1_Homeobox	GNRGRBTTAATGGSYTHGK	0.12	0.17	0.23	0.42	0.42	0.13
XP_054929607.1_Ets	HGAAYCCGGAAGTGNKG	0.06	0.22	0.25	0.41	0.41	0.14
XP_050036148.1_HLH	GTACGTGACC	0.4	0.02	0.4	0.21	0.4	0.18
XP_050028099.1_HLH	GTACGTGACC	0.4	0.02	0.4	0.21	0.4	0.18
XP_050050367.1_Homeobox	TAATTGNWNNNNNNNCAATTR	0.02	0.01	0.36	0.03	0.36	0.17
XP_050026769.1_zf-C2H2,zf-C2H2,zf-C2H2,zf-C2H2,zf-C2H2	TGCTACTGTD	0.01	0.2	0.34	0.21	0.34	0.14
XP_050026768.1_zf-C2H2,zf-C2H2,zf-C2H2,zf-C2H2,zf-C2H2	TGCTACTGTD	0.01	0.2	0.34	0.21	0.34	0.14
XP_050045880.1_zf-C2H2,zf-C2H2,zf-C2H2	TWRGCCCCGCCCMCH	0.11	0.21	0.14	0.33	0.33	0.1
XP_050033003.1_HLH	SACCATATGGTS	0.23	0.06	0.3	0.04	0.3	0.13
XP_054924506.1_GCM	WATATGCGGGTHB	0.3	0.19	0.14	0.07	0.3	0.1
XP_050026401.1_zf-C2H2,zf-C2H2,zf-C2H2,zf-C2H2,zf-C2H2,zf-C2H2	NRGGCCGTGTGCAAAAS	0.28	0.14	0.2	0.29	0.29	0.07
XP_050035103.1_HLH	AAAACAGCTGTTTT	0	0.29	0.18	0.15	0.29	0.12
XP_050047284.1_zf-C4	AWNTAGGTCASTAGGTCA	0	0	0.28	0.16	0.28	0.14
XP_054929792.1_Pou,Homeobox	ATGCATAATTRAT	0.04	0.19	0.16	0.26	0.26	0.09
XP_050045768.1_HLH	RVCATATGTCRCSBTATTT	0	0.24	0.04	0.09	0.24	0.1
XP_054930050.1_HMG_box	NAACAATAACATTGTTN	0	0.2	0.01	0.17	0.2	0.11
XP_050031162.1_HLH	AMCATATGKT	0.12	0.15	0.11	0	0.15	0.06
XP_050037291.1_zf-C2H2,zf-C2H2,zf-C2H2,zf-C2H2	GGCGGCCATTTTGD	0.07	0.05	0.05	0.01	0.07	0.02
XP_054920411.1_CUT,Homeobox	DTTATTGATTTTT	0	0.01	0	0.01	0.01	0.01
XP_050049082.1_zf-C2H2,zf-C2H2,zf-C2H2,zf-C2H2,zf-C2H2	ATTACCATACAAGTGCAV	0	0	0	0	0	0
XP_050027642.1_CSD	TCGTGTAGGTCGGTGGK	0	0	0	0	0	0
XP_050026652.1_Runt	CWAACCACAAAAACCACGAAH	0	0	0	0	0	0
XP_054922164.1_Runt	CWAACCACAAAAACCACGAAH	0	0	0	0	0	0

## Sheet: rank
motif name	consensus	promoters_500_symbols_nymph_fed_vs_unfed_sig_lfc2_up	promoters_500_symbols_nymph_fed_vs_unfed_sig_lfc2_down	promoters_2000_symbols_nymph_fed_vs_unfed_sig_lfc2_up	promoters_2000_symbols_nymph_fed_vs_unfed_sig_lfc2_down	max	min	average	sd
XP_054929710.1_zf-C4	AGGTCA	10	23	15	6	23	6	13.5	7.33
XP_050035475.2_Homeobox	CTAATTRS	29	27	22	7	29	7	21.25	9.95
XP_054924690.1_HLH	RMCACGTGCC	6	26	30	12	30	6	18.5	11.36
XP_050030931.1_Homeobox	TGACAG	13	30	6	11	30	6	15	10.42
XP_050028791.1_Homeobox	TTAATTAS	31	41	17	5	41	5	23.5	15.78
XP_050048722.1_Homeobox	STAATTRS	42	45	34	10	45	10	32.75	15.86
XP_050022924.1_Homeobox	NTAATTGN	14	53	27	40	53	14	33.5	16.78
XP_050049089.1_Homeobox	SSTAATTAGB	46	9	54	29	54	9	34.5	19.94
XP_050033754.1_E2F_TDP	NGCGCGCGCN	57	57	23	39	57	23	44	16.37
XP_050046295.1_Homeobox	YTAATTA	27	59	11	20	59	11	29.25	20.89
XP_050049083.1_Homeobox	NTAAYGAB	62	12	8	27	62	8	27.25	24.57
XP_054933271.1_Homeobox	TTAATTAR	32	64	39	21	64	21	39	18.24
XP_050048254.1_bZIP_1	ACACGTGGC	7	10	66	22	66	7	26.25	27.28
XP_050041440.1_Homeobox	NYTAATTAR	66	44	14	4	66	4	32	28.33
XP_050035940.2_Homeobox	NTAATTGV	21	67	36	57	67	21	45.25	20.69
XP_050048882.1_Homeobox	GCTAATTAC	18	58	67	64	67	18	51.75	22.81
XP_050029892.1_Forkhead	GTAAACA	40	74	29	69	74	29	53	21.92
XP_050033342.1_zf-C4	SAGGTCAN	75	62	28	23	75	23	47	25.47
XP_050025804.1_HLH	GCACGTGTC	33	75	46	67	75	33	55.25	19.22
XP_050051155.1_zf-C4	AAGGTCAH	5	56	71	77	77	5	52.25	32.71
XP_054928247.1_HPD	NNBAAGAHRN	80	8	4	2	80	2	23.5	37.75
XP_050049548.1_bZIP_1	RTKDCGCAAT	26	90	74	44	90	26	58.5	28.86
XP_050043990.1_T-box	NYVACACSTN	90	24	7	9	90	7	32.5	39.08
XP_050045237.1_zf-C4	RAGGTCAT	47	91	62	90	91	47	72.5	21.67
XP_050042754.1_HLH	GTRACAGCTG	56	25	70	95	95	25	61.5	29.19
XP_050025009.1_HLH	RGCAGCTGCY	95	6	79	97	97	6	69.25	42.93
XP_054928463.1_HLH	VCACGTGGN	68	98	88	49	98	49	75.75	21.76
XP_050048445.1_HLH	RGCAGCTGCY	96	5	78	98	98	5	69.25	43.77
XP_050031698.1_HLH	VCACGTGGN	69	99	87	45	99	45	75	23.49
XP_054917090.1_HLH	RGCAGCTGCY	97	4	77	99	99	4	69.25	44.62
XP_050031701.1_HLH	VCACGTGGN	70	100	86	46	100	46	75.5	23.17
XP_054921277.1_HLH	RGCAGCTGCY	98	3	76	100	100	3	69.25	45.49
XP_050033968.1_HLH	VCACGTGGN	71	101	90	47	101	47	77.25	23.67
XP_054933970.1_HLH	RGCAGCTGCY	99	2	75	101	101	2	69.25	46.36
XP_050043608.2_Homeobox	YTAATTRR	102	43	5	1	102	1	37.75	46.83
XP_050050601.2_HLH	VCACGTGGN	67	102	89	48	102	48	76.5	23.87
XP_054922906.1_zf-C4	TGAGGTCAATNN	58	85	103	38	103	38	71	28.74
XP_050045295.1_zf-C4	NRAGGTCAN	91	105	48	33	105	33	69.25	34.24
XP_054926440.1_RFX_DNA_binding	CGTTGCTAB	41	66	20	105	105	20	58	36.54
XP_054921568.1_HLH	NWGCACGTGAYN	34	106	44	14	106	14	49.5	39.68
XP_050035425.1_Homeobox	NTAATBGNB	106	42	31	42	106	31	55.25	34.23
XP_054921563.1_HLH	NWGCACGTGAYN	35	107	43	15	107	15	50	39.78
XP_054927269.1_HLH	NCACGTGMHH	94	60	107	32	107	32	73.25	33.9
XP_050047227.1_Homeobox	WTAAYGAB	107	22	24	25	107	22	44.5	41.69
XP_050037020.1_Homeobox	TGAYAC	108	31	25	73	108	25	59.25	38.89
XP_050025651.1_HLH	NWGCACGTGAYN	36	108	45	13	108	13	50.5	40.63
XP_050024462.1_Homeobox	NYTAATTARN	103	109	64	63	109	63	84.75	24.66
XP_050034781.2_Homeobox	BTAAWTGN	23	110	18	56	110	18	51.75	42.33
XP_050050374.1_zf-C4	TCAAGGTCAH	61	28	110	61	110	28	65	33.79
XP_054921515.1_CUT,CUT,CUT,Homeobox	TTRAAC	28	111	10	18	111	10	41.75	46.75
XP_054926743.1_HLH	VCAGGTGBN	114	47	56	60	114	47	69.25	30.32
XP_050043975.1_Homeobox	NTAATTAG	45	117	12	3	117	3	44.25	51.75
XP_050047835.1_Forkhead	RTAAACAAACAH	76	121	104	121	121	76	105.5	21.24
XP_050034046.1_Homeobox	TTAATTAG	130	73	123	71	130	71	99.25	31.61
XP_050049216.1_zf-C4	BAAAGGTCAN	118	15	130	41	130	15	76	56.65
XP_050048415.1_HLH	RGCAGCTGCH	131	7	50	62	131	7	62.5	51.41
XP_050043140.1_Forkhead	VNMAACANN	11	103	133	59	133	11	76.5	53.2
XP_050049689.1_Homeobox	TTAAYGAD	133	49	38	26	133	26	61.5	48.58
XP_050040349.1_HLH	AHCAGCTGG	134	89	115	122	134	89	115	19.03
XP_050024926.1_HLH	NCACGTGNN	115	48	135	31	135	31	82.25	50.51
XP_054919827.1_Homeobox	CTAAACGG	12	135	98	91	135	12	84	51.74
XP_054924594.1_zf-C4	NAGGTCAH	122	136	57	70	136	57	96.25	38.61
XP_054932472.1_zf-C4	AAAGTCAMAVTAGM	127	132	118	137	137	118	128.5	8.1
XP_050030448.1_Homeobox	SSTAATTACS	137	46	80	36	137	36	74.75	45.57
XP_050048522.1_HLH	SSCACGYGHC	82	137	100	86	137	82	101.25	25.05
XP_050052784.1_HLH	SSCACGYGHC	83	138	99	87	138	83	101.75	25.1
XP_050025628.1_HLH	SSCACGYGHC	81	139	101	85	139	81	101.5	26.45
XP_050034410.1_HLH	NATCACGTGRN	48	141	105	89	141	48	95.75	38.55
XP_054927866.1_Homeobox	HTAATCCB	112	119	55	142	142	55	107	36.96
XP_054927105.1_HLH	CACGTGACC	20	142	63	82	142	20	76.75	50.65
XP_050031191.1_Ets	AASGAGGAAGTR	52	68	140	143	143	52	100.75	47.52
XP_050044275.1_HMG_box	ATTGTNNNN	22	18	145	130	145	18	78.75	68.13
XP_050034041.1_Homeobox	BTAATKRC	145	113	128	43	145	43	107.25	44.78
XP_050028232.1_HLH	TCACGTG	105	148	40	93	148	40	96.5	44.46
XP_050025717.1_CSD	GATGGWACR	148	97	124	75	148	75	111	31.78
XP_050049369.1_ARID	NNNAWATTNN	147	65	148	68	148	65	107	46.78
XP_050039111.2_CSD	GATGGWACR	149	96	125	76	149	76	111.5	32.09
XP_050044718.1_zf-C2H2,zf-C2H2,zf-C2H2	GCCACGCCCMCY	150	95	106	129	150	95	120	24.51
XP_050036341.1_bZIP_1	GATGACGY	151	61	127	92	151	61	107.75	39.47
XP_050024427.1_Homeobox	CTAATTAY	152	134	82	51	152	51	104.75	46.53
XP_054933393.1_ARID	NDATHAAAN	55	153	137	72	153	55	104.25	48.01
XP_050048726.1_Homeobox	GCTAATTANN	154	69	95	50	154	50	92	45.26
XP_050046291.1_zf-C2H2,zf-C2H2,zf-C2H2	MTCACGCCCMCC	43	39	83	154	154	39	79.75	53.34
XP_050046919.1_HLH	SCACGTGGSNGSSGS	59	79	147	156	156	59	110.25	48.47
XP_054922902.1_zf-C4	AAAAGTCAAM	79	156	131	115	156	79	120.25	32.26
XP_054926940.1_Homeobox	HTAATGAB	157	37	16	58	157	16	67	62.4
XP_050034039.1_Homeobox	NTAACGAC	77	158	52	108	158	52	98.75	45.66
XP_054926787.1_Homeobox	NTAACGAC	78	159	51	107	159	51	98.75	46.22
XP_050038614.1_RFX_DNA_binding	CKGTTGCCAGG	159	71	156	148	159	71	133.5	41.92
XP_050050376.1_Homeobox	TTAATTAG	100	160	91	110	160	91	115.25	30.83
XP_050026421.1_Forkhead	TCRTAAACA	25	161	102	134	161	25	105.5	58.84
XP_050036714.1_Homeobox	VCGTATCRYN	117	163	96	88	163	88	116	33.64
XP_054918796.1_Homeobox	NNNWRATTRN	72	13	163	80	163	13	82	61.71
XP_050038911.2_Homeobox	HTAAYGAB	164	72	58	35	164	35	82.25	56.59
XP_050044800.1_SRF-TF	CYAWATWTGG	30	167	97	124	167	30	104.5	57.43
XP_054919848.1_Homeobox	HTAACGAS	169	152	111	8	169	8	110	72.23
XP_054919254.1_zf-C4	AAGGTCA	132	63	170	52	170	52	104.25	56.35
XP_054929576.1_HLH	ATCACGYGA	173	82	13	78	173	13	86.5	65.77
XP_050050157.1_bZIP_1	WWNTGCTGMGTCAGCANWW	165	162	174	132	174	132	158.25	18.23
XP_050047222.1_zf-C2H2,zf-C2H2,zf-C2H2,zf-C2H2,zf-C2H2	CACCTGT	141	116	121	175	175	116	138.25	26.78
XP_050039946.1_Homeobox	CGTCGTAAAYSB	92	177	72	117	177	72	114.5	45.55
XP_050041853.1_zf-C2H2,zf-C2H2,zf-C2H2	VRCCMCGCCCN	139	20	178	119	178	20	114	67.29
XP_050044744.1_Homeobox	YTAAGTGC	124	178	32	135	178	32	117.25	61.42
XP_054922521.1_Pou,Homeobox	TAATKAGNTGNTAATKA	93	52	144	179	179	52	117	55.9
XP_050023735.1_zf-C2H2,zf-C2H2,zf-C2H2	VRCCMCGCCCN	138	19	179	120	179	19	114	67.98
XP_050041891.1_DM	WTGTATCWAW	140	171	149	180	180	140	160	18.64
XP_050052000.1_Homeobox	TGTCAAAN	121	180	65	102	180	65	117	48.01
XP_054918786.1_Homeobox	NNNTAATTAR	180	94	19	28	180	19	80.25	74.43
XP_050026260.1_Myb_DNA-binding,Myb_DNA-binding	GATTTAACATAA	176	181	93	174	181	93	156	42.1
XP_050036173.1_Forkhead	AAACAATAAYATT	84	183	61	139	183	61	116.75	54.97
XP_050039229.1_HLH	AACACCTGCR	24	33	134	183	183	24	93.5	77.76
XP_050034044.1_Homeobox	GTAATGAC	184	151	132	74	184	74	135.25	46.14
XP_050044836.1_zf-C2H2,zf-C2H2,zf-C2H2	NGCCACGCCCCCC	167	29	185	136	185	29	129.25	69.83
XP_054920776.1_PAX,Homeobox	ASCGTGACKAATYR	113	140	183	185	185	113	155.25	34.99
XP_050036805.1_SRF-TF	CCATACATGG	183	185	142	127	185	127	159.25	29.24
XP_050039558.1_zf-C4	GGGGTCACG	16	169	85	186	186	16	114	78.85
XP_050049662.1_zf-C4	GGGGTCACG	17	170	84	187	187	17	114.5	79.11
XP_050036389.1_HLH	ACCAYCTGTT	189	78	182	131	189	78	145	51.61
XP_050049673.1_zf-C4	CAAGGTCAT	129	32	189	126	189	32	119	64.85
XP_050049969.1_Homeobox	CGTTAATTGCT	60	150	190	166	190	60	141.5	56.77
XP_050025287.2_PAX,Homeobox	TAATTGATTA	74	133	94	190	190	74	122.75	51.09
XP_054922647.1_HLH	TGCGTGAC	191	36	59	109	191	36	98.75	68.64
XP_050051919.2_HLH	ACCATATGKY	65	191	143	157	191	65	139	53.29
XP_050033586.1_Homeobox	NTAAYGAB	192	21	60	34	192	21	76.75	78.53
XP_050034042.1_Homeobox	NNNNAKTAATYNNNNN	163	193	49	65	193	49	117.5	71.22
XP_050037323.1_HLH	AADTCGTGACT	110	70	193	160	193	70	133.25	54.24
XP_050049439.1_Homeobox	TTAATKAC	194	83	41	30	194	30	87	74.9
XP_050050131.1_zf-C2H2,zf-C2H2,zf-C2H2,zf-C2H2	TMCGCCCACGCAC	195	92	177	153	195	92	154.25	44.92
XP_050024699.1_HLH	GCGACAGCTGTCGC	142	54	139	196	196	54	132.75	58.67
XP_050040067.1_zf-C2H2,zf-C2H2,zf-C2H2	GRCCACGCCCA	160	123	197	168	197	123	162	30.47
XP_054927227.1_HMG_box	WNTGCTGACT	125	184	159	197	197	125	166.25	31.7
XP_054933201.1_Homeobox	GYTAATTRRSSYYAATTARC	197	127	141	165	197	127	157.5	30.65
XP_050022915.1_Homeobox	YTAATCCNN	198	165	166	194	198	165	180.75	17.69
XP_054932882.1_Homeobox	NTAATTSGATTAS	199	114	136	112	199	112	140.25	40.65
XP_054933935.1_Homeobox	CTAATCCC	200	179	184	138	200	138	175.25	26.4
XP_050049190.1_Homeobox	WAACA	8	17	200	103	200	8	82	89.57
XP_050049266.1_Homeobox	WAACA	9	16	201	104	201	9	82.5	90.05
XP_054926909.1_Homeobox	TGACAGCTGTCA	54	81	138	202	202	54	118.75	65.62
XP_050049393.1_zf-C2H2,zf-C2H2,zf-C2H2	NHMCGCCCACGCMM	203	147	120	106	203	106	144	42.86
XP_050052105.2_zf-C2H2,zf-C2H2,zf-C2H2,zf-C2H2,zf-C2H2,zf-C2H2	ATAAATCACAGCAYNC	85	203	157	177	203	85	155.5	50.63
XP_050040280.1_zf-C2H2,zf-C2H2,zf-C2H2	MVDGCCACACCCAYH	135	86	168	204	204	86	148.25	50.16
XP_050026730.1_bZIP_1	GTKACGTCAT	204	164	194	151	204	151	178.25	24.88
XP_050023689.1_RFX_DNA_binding	SGTTGCTAGGCAACS	205	145	158	200	205	145	177	29.99
XP_050048539.1_E2F_TDP	WAATGGCGCCAAAA	162	206	109	172	206	109	162.25	40.19
XP_050044003.1_T-box	AGGTGTGA	87	88	154	208	208	87	134.25	58.31
XP_050052046.1_HLH	RCCACCTGK	170	14	208	111	208	14	125.75	84.52
XP_054918881.1_TCR,TCR	NDWTTYAAAH	208	200	35	24	208	24	116.75	100.9
XP_054932107.1_T-box	AGGTGTGA	86	87	155	209	209	86	134.25	59.38
XP_050027698.1_zf-C2H2,zf-C2H2,zf-C2H2,zf-C2H2,zf-C2H2,zf-C2H2	TGATTGCTCTTTT	196	124	210	125	210	124	163.75	45.68
XP_054929691.1_CBFB_NFYA	HCTGATTGGYTAVT	166	76	108	210	210	76	140	59.71
XP_050023270.1_MH1	TTGGCANNNTGCCAA	210	80	187	163	210	80	160	56.68
XP_050035997.1_Ets	NACCGGAARY	44	210	37	150	210	37	110.25	84.23
XP_050046825.1_zf-C2H2,zf-C2H2,zf-C2H2	GGCCCCGCCCH	207	211	205	193	211	193	204	7.75
XP_050039264.1_HLH	GTCACGTGAC	155	192	211	189	211	155	186.75	23.3
XP_050052845.1_HLH	VNGGCACGCGMCAK	185	50	212	206	212	50	163.25	76.38
XP_054917575.1_Homeobox	CTCAACGAS	119	212	126	171	212	119	157	43.31
XP_050026004.1_zf-C2H2,zf-C2H2,zf-C2H2	GCCACGCCCCCH	212	55	204	128	212	55	149.75	73.64
XP_050044963.2_zf-C4	GAGATCAA	181	104	196	212	212	104	173.25	47.87
XP_050052846.1_HLH	VNGGCACGCGMCAK	186	51	213	205	213	51	163.75	76.01
XP_050050124.1_zf-C2H2,zf-C2H2,zf-C2H2,zf-C2H2,zf-C2H2	NGCAACAGGTG	213	34	68	162	213	34	119.25	82.69
XP_050036783.1_Homeobox	TGACAGCTGTCA	101	84	113	214	214	84	128	58.55
XP_050034501.1_Ets	RACCGGAAGTN	63	129	214	178	214	63	146	65.39
XP_050050155.1_zf-C2H2,zf-C2H2,zf-C2H2,zf-C2H2,zf-C2H2	NGCAACAGGTG	214	35	69	161	214	35	119.75	82.35
XP_050027719.2_GATA,GATA	VWGATAAGR	1	215	1	55	215	1	68	101.25
XP_054922558.1_zf-C2H2,zf-C2H2,zf-C2H2,zf-C2H2,zf-C2H2	WTCACTTTCACTT	215	122	122	118	215	118	144.25	47.2
XP_050027721.1_GATA,GATA	VWGATAAGR	3	216	2	53	216	2	68.5	101.17
XP_050043864.1_bZIP_1	RTGACGTCAY	217	168	215	164	217	164	191	28.93
XP_050027173.1_GATA,GATA	VWGATAAGR	2	217	3	54	217	2	69	101.61
XP_054928208.1_Forkhead	GTAAACAA	15	118	112	217	217	15	115.5	82.5
XP_050030905.1_HLH	DMCATATGKH	37	187	217	146	217	37	146.75	78.74
XP_050052649.1_PAX	CANTSAWGCG	109	218	9	16	218	9	88	97.92
XP_050024187.1_HLH	DMCATATGKH	38	188	218	147	218	38	147.75	78.74
XP_054933538.1_E2F_TDP	SSGCGGGAAVN	219	11	176	17	219	11	105.75	107.42
XP_050042938.1_T-box	KNAGGTGTGAAW	158	219	219	203	219	158	199.75	28.84
XP_050031029.1_AT_hook,AT_hook,AT_hook	NNRDWAAT	4	1	221	181	221	1	101.75	115.77
XP_054919793.1_zf-C2H2,zf-C2H2,zf-C2H2,zf-C2H2	TGCAGTGATTTATT	144	221	198	145	221	144	177	38.69
XP_050051269.1_zf-C2H2,zf-C2H2,zf-C2H2,zf-C2H2,zf-C2H2	AACCACCTGTTR	153	182	222	152	222	152	177.25	32.92
XP_050052108.1_zf-C2H2,zf-C2H2,zf-C2H2,zf-C2H2	TGCAGTGATTTATT	143	222	199	144	222	143	177	39.81
XP_050039109.1_Ets	ATGATCCGGGACN	128	174	195	222	222	128	179.75	39.7
XP_054929591.1_HLH	MCACGTG	88	223	169	191	223	88	167.75	57.6
XP_054927575.1_Homeobox	NDYGATACGY	111	224	53	114	224	53	125.5	71.42
XP_054929607.1_Ets	HGAAYCCGGAAGTGNKG	220	189	224	201	224	189	208.5	16.42
XP_050022475.1_Homeobox	CTAATCCS	175	131	225	81	225	81	153	61.47
XP_050036374.1_Homeobox	NTAATBNVATTAN	225	93	186	96	225	93	150	66.05
XP_050031863.1_Forkhead	GTAAACAA	89	225	33	133	225	33	120	81.08
XP_050049570.1_bZIP_1	TKDYGCAAYN	161	226	47	19	226	19	113.25	97.06
XP_050034033.1_Homeobox	GNRGRBTTAATGGSYTHGK	209	207	227	198	227	198	210.25	12.15
XP_050037453.1_Homeobox	GTBAAGTGB	53	227	26	79	227	26	96.25	89.81
XP_050033143.1_LAG1-DNAbind	MGKTTCCCACAVT	136	146	175	227	227	136	171	40.83
XP_054932921.1_bZIP_1	GRTGACRTCAYC	178	143	228	199	228	143	187	35.79
XP_054919104.1_Homeobox	TAATTRSATTA	229	77	167	84	229	77	139.25	72.46
XP_050049533.1_zf-C4	DAAACTRGAGCA	179	194	229	158	229	158	190	29.9
XP_050040097.1_Homeobox	TAATTAGATTA	223	38	230	94	230	38	146.25	95.49
XP_050025895.1_HLH	NKCACGTGMNNNTCACGTGMN	202	155	231	141	231	141	182.25	41.68
XP_050034652.2_Ets	GACCGGAAGTR	39	232	188	216	232	39	168.75	88.39
XP_050035959.1_Ets	NRCCGGAART	64	233	73	113	233	64	120.75	77.8
XP_050026401.1_zf-C2H2,zf-C2H2,zf-C2H2,zf-C2H2,zf-C2H2,zf-C2H2	NRGGCCGTGTGCAAAAS	187	214	233	213	233	187	211.75	18.89
XP_050022755.1_Homeobox	AWTTTAATTAA	221	149	234	155	234	149	189.75	43.98
XP_050041780.2_bZIP_1,bZIP_1	RTTACGTAAY	231	234	209	123	234	123	199.25	52.04
XP_050041887.1_DM	TGTAWCWWWT	226	235	129	188	235	129	194.5	48.18
XP_050042673.1_Pou,Homeobox	TAATGAGVBGTAATGA	188	144	160	235	235	144	181.75	39.89
XP_050023625.1_bZIP_1	ATGACTCAH	230	229	235	140	235	140	208.5	45.74
XP_050025649.1_zf-C2H2,zf-C2H2,zf-C2H2,zf-C2H2,zf-C2H2,zf-C2H2,zf-C2H2,zf-C2H2,zf-C2H2	TCCCCTGGGG	177	154	236	228	236	154	198.75	39.66
XP_050026768.1_zf-C2H2,zf-C2H2,zf-C2H2,zf-C2H2,zf-C2H2	TGCTACTGTD	236	197	206	218	236	197	214.25	16.86
XP_050048826.1_Forkhead	GTAAACAA	126	236	116	236	236	116	178.5	66.52
XP_054920691.1_DM	TAATKTATWA	201	237	81	83	237	81	150.5	80.45
XP_050026769.1_zf-C2H2,zf-C2H2,zf-C2H2,zf-C2H2,zf-C2H2	TGCTACTGTD	237	196	207	219	237	196	214.75	17.56
XP_050040731.1_Homeobox,Homeobox	TAATTATGCTAATTA	227	172	238	169	238	169	201.5	36.1
XP_050039468.1_Homeobox	ATTAATTA	222	238	114	66	238	66	160	83.43
XP_050052832.1_HLH	RACATATGGN	174	208	165	238	238	165	196.25	33.43
XP_050044939.1_Forkhead	CGAAGRACCK	239	231	162	116	239	116	187	58.61
XP_054929792.1_Pou,Homeobox	ATGCATAATTRAT	228	202	239	215	239	202	221	16.02
XP_054929268.1_bZIP_1	GTTACGTAAC	224	239	226	176	239	176	216.25	27.65
XP_054927170.1_Pou,Homeobox	NYATAATTAN	240	130	42	37	240	37	112.25	95.28
XP_050047216.1_Forkhead	YAWATAAACAAHB	218	199	180	240	240	180	209.25	25.71
XP_050049179.1_Homeobox	TACGTGWWWWWWCGCGTW	156	128	240	230	240	128	188.5	55.05
XP_050036148.1_HLH	GTACGTGACC	172	240	191	220	240	172	205.75	30.18
XP_050045880.1_zf-C2H2,zf-C2H2,zf-C2H2	TWRGCCCCGCCCMCH	211	190	241	211	241	190	213.25	20.98
XP_050028099.1_HLH	GTACGTGACC	171	241	192	221	241	171	206.25	30.93
XP_050036210.2_PAX	RTCATGCGTGACG	242	166	223	167	242	166	199.5	38.89
XP_050043065.1_HLH	AACAGCTGACRC	232	242	172	223	242	172	217.25	31.15
XP_054924506.1_GCM	WATATGCGGGTHB	182	201	242	241	242	182	216.5	29.89
XP_054931507.1_RFX_DNA_binding	CGTTGCCATGGCAACG	120	175	164	243	243	120	175.5	50.89
XP_050043517.1_HLH	AACAGCTGACRC	233	243	171	224	243	171	217.75	32.12
XP_050030636.1_Ets	VACCGGAAGTN	49	244	146	242	244	49	170.25	92.87
XP_050040430.1_PAX,Homeobox	TCACGCHTCACYGCACN	50	126	244	231	244	50	162.75	91.87
XP_050050401.1_Homeobox	CAAGTGCGTG	104	157	181	244	244	104	171.5	58.06
XP_054930254.1_PAX,Homeobox	TCACGCHTCACYGCACN	51	125	245	232	245	51	163.25	92.15
XP_050033003.1_HLH	SACCATATGGTS	193	228	216	245	245	193	220.5	21.86
XP_050045299.1_Forkhead	TGTTTACATA	19	246	21	182	246	19	117	115.02
XP_050033548.1_zf-C2H2,zf-C2H2,zf-C2H2,zf-C2H2,zf-C2H2	NGACCACCCAN	190	40	246	184	246	40	165	87.89
XP_050023582.1_Forkhead	VYTAYRTAAACA	146	205	119	246	246	119	179	57.31
XP_050040940.1_Ets	AAACCGGAAGTA	116	195	243	247	247	116	200.25	60.93
XP_050051236.1_Ets	GACCGGAAGTS	168	220	232	248	248	168	217	34.62
XP_050033624.1_Homeobox	TAATTARATTA	241	120	248	159	248	120	192	62.74
XP_050031369.1_Myb_DNA-binding	TGAATCCATYN	244	249	153	226	249	153	218	44.44
XP_050050367.1_Homeobox	TAATTGNWNNNNNNNCAATTR	234	245	203	249	249	203	232.75	20.82
XP_050044481.1_zf-C2H2,zf-C2H2,zf-C2H2,zf-C2H2,zf-C2H2	VGACCCCCTGCTGTGM	249	112	202	149	249	112	178	60.04
XP_050031496.1_Myb_DNA-binding	TGAATCCATYN	245	250	152	225	250	152	218	45.31
XP_050035103.1_HLH	AAAACAGCTGTTTT	250	176	237	234	250	176	224.25	32.91
XP_050049454.1_zf-C4	DTGGACTTTGGACTY	123	213	117	250	250	117	175.75	66.17
XP_050044657.2_Homeobox	WTAATTTAATTAW	238	204	250	192	250	192	221	27.45
XP_050047836.1_Forkhead	TWDAYATAAACAWRAW	235	251	161	239	251	161	221.5	40.9
XP_050045768.1_HLH	RVCATATGTCRCSBTATTT	247	186	251	237	251	186	230.25	30.08
XP_050037291.1_zf-C2H2,zf-C2H2,zf-C2H2,zf-C2H2	GGCGGCCATTTTGD	216	230	249	251	251	216	236.5	16.62
XP_054930050.1_HMG_box	NAACAATAACATTGTTN	248	198	252	229	252	198	231.75	24.64
XP_054920411.1_CUT,Homeobox	DTTATTGATTTTT	243	248	253	252	253	243	249	4.55
XP_050031162.1_HLH	AMCATATGKT	206	209	247	253	253	206	228.75	24.69
XP_054927033.1_HLH	GGGBMKCAGCTGCGTCCC	246	173	254	170	254	170	210.75	45.46
XP_050043507.1_HLH	MACATATGGN	73	247	92	254	254	73	166.5	97.35
XP_050032325.1_zf-C2H2,zf-C2H2,zf-C2H2	RCCACGCCCMCSCCACGCCCMC	253	115	255	207	255	115	207.5	65.53
XP_050036669.2_zf-C2H2,zf-C2H2,zf-C2H2,zf-C2H2,zf-C2H2	GTGAACGYYDHHVCTACAC	254	255	256	173	256	173	234.5	41.01
XP_054922540.1_GATA,GATA	RMGATAACRNYGTTATCKY	255	254	257	195	257	195	240.25	30.19
XP_050047284.1_zf-C4	AWNTAGGTCASTAGGTCA	252	257	220	233	257	220	240.5	17.14
XP_050049516.1_T-box	TTCACACCTARGTGTGAA	257	252	151	258	258	151	229.5	52.4
XP_050047272.1_T-box	TTCACACCTARGTGTGAA	259	259	150	256	259	150	231	54.02
XP_050049082.1_zf-C2H2,zf-C2H2,zf-C2H2,zf-C2H2,zf-C2H2	ATTACCATACAAGTGCAV	258	256	259	257	259	256	257.5	1.29
XP_054922164.1_Runt	CWAACCACAAAAACCACGAAH	256	253	258	259	259	253	256.5	2.65
XP_050027642.1_CSD	TCGTGTAGGTCGGTGGK	260	260	260	255	260	255	258.75	2.5
XP_050048949.1_COE1_DBD	BWATTCCCWWGGGAATWV	251	258	173	261	261	173	235.75	42.04
XP_050026652.1_Runt	CWAACCACAAAAACCACGAAH	261	261	261	260	261	260	260.75	0.5

## Sheet: ratio
motif name	consensus	promoters_500_symbols_nymph_fed_vs_unfed_sig_lfc2_up	promoters_500_symbols_nymph_fed_vs_unfed_sig_lfc2_down	promoters_2000_symbols_nymph_fed_vs_unfed_sig_lfc2_up	promoters_2000_symbols_nymph_fed_vs_unfed_sig_lfc2_down	max	sd
XP_054918796.1_Homeobox	NNNWRATTRN	0.9081	0.9167	0.999	1	1	0.0504
XP_050049190.1_Homeobox	WAACA	0.9778	0.9735	0.999	1	1	0.0139
XP_050049266.1_Homeobox	WAACA	0.9778	0.9735	0.999	1	1	0.0139
XP_050043140.1_Forkhead	VNMAACANN	0.9639	0.9519	0.999	1	1	0.0245
XP_050049369.1_ARID	NNNAWATTNN	0.9264	0.9331	0.999	1	1	0.0404
XP_050031029.1_AT_hook,AT_hook,AT_hook	NNRDWAAT	0.9931	0.9882	0.9995	0.9997	0.9997	0.0055
XP_050044275.1_HMG_box	ATTGTNNNN	0.9422	0.9418	0.9995	0.9994	0.9995	0.0332
XP_050043990.1_T-box	NYVACACSTN	0.8137	0.817	0.999	0.9983	0.999	0.1058
XP_050034781.2_Homeobox	BTAAWTGN	0.8271	0.8135	0.999	0.9971	0.999	0.1028
XP_054928247.1_HPD	NNBAAGAHRN	0.8389	0.8634	0.9985	0.9988	0.9988	0.0857
XP_054933393.1_ARID	NDATHAAAN	0.8429	0.8331	0.997	0.9986	0.9986	0.0923
XP_050035425.1_Homeobox	NTAATBGNB	0.7752	0.7862	0.997	0.9957	0.997	0.1246
XP_050049570.1_bZIP_1	TKDYGCAAYN	0.7045	0.6905	0.9931	0.9951	0.9951	0.1713
XP_050049083.1_Homeobox	NTAAYGAB	0.669	0.681	0.9936	0.9908	0.9936	0.1832
XP_050029892.1_Forkhead	GTAAACA	0.7283	0.7147	0.9926	0.989	0.9926	0.1556
XP_050022924.1_Homeobox	NTAATTGN	0.67	0.6597	0.9876	0.9856	0.9876	0.1858
XP_050030931.1_Homeobox	TGACAG	0.6448	0.6415	0.9867	0.9833	0.9867	0.1974
XP_054928463.1_HLH	VCACGTGGN	0.705	0.6876	0.9802	0.9827	0.9827	0.1648
XP_050050601.2_HLH	VCACGTGGN	0.705	0.6876	0.9802	0.9827	0.9827	0.1648
XP_050033968.1_HLH	VCACGTGGN	0.705	0.6876	0.9802	0.9827	0.9827	0.1648
XP_050031701.1_HLH	VCACGTGGN	0.705	0.6876	0.9802	0.9827	0.9827	0.1648
XP_050031698.1_HLH	VCACGTGGN	0.705	0.6876	0.9802	0.9827	0.9827	0.1648
XP_050049689.1_Homeobox	TTAAYGAD	0.6215	0.6363	0.9802	0.9821	0.9821	0.2035
XP_050035940.2_Homeobox	NTAATTGV	0.6285	0.6202	0.9802	0.9775	0.9802	0.2047
XP_050034041.1_Homeobox	BTAATKRC	0.5766	0.5839	0.9699	0.9746	0.9746	0.2263
XP_054921515.1_CUT,CUT,CUT,Homeobox	TTRAAC	0.6097	0.5919	0.9733	0.9715	0.9733	0.2147
XP_054918881.1_TCR,TCR	NDWTTYAAAH	0.5894	0.5977	0.9694	0.9718	0.9718	0.2177
XP_050047227.1_Homeobox	WTAAYGAB	0.5524	0.5689	0.9699	0.9706	0.9706	0.2366
XP_050034042.1_Homeobox	NNNNAKTAATYNNNNN	0.4946	0.4925	0.9501	0.9473	0.9501	0.2628
XP_050044744.1_Homeobox	YTAAGTGC	0.4946	0.4821	0.9461	0.9323	0.9461	0.2604
XP_054926743.1_HLH	VCAGGTGBN	0.5341	0.5357	0.9457	0.9441	0.9457	0.2367
XP_050024926.1_HLH	NCACGTGNN	0.5697	0.5643	0.9323	0.9441	0.9441	0.2144
XP_050037453.1_Homeobox	GTBAAGTGB	0.5163	0.4839	0.9407	0.9346	0.9407	0.253
XP_050034044.1_Homeobox	GTAATGAC	0.4511	0.4628	0.9274	0.9331	0.9331	0.2733
XP_054919848.1_Homeobox	HTAACGAS	0.4555	0.4579	0.9096	0.9303	0.9303	0.2676
XP_054918786.1_Homeobox	NNNTAATTAR	0.455	0.4697	0.9269	0.9245	0.9269	0.2676
XP_050033586.1_Homeobox	NTAAYGAB	0.4289	0.4608	0.9214	0.9251	0.9251	0.2765
XP_050043608.2_Homeobox	YTAATTRR	0.4457	0.4579	0.9185	0.9239	0.9239	0.2711
XP_050049439.1_Homeobox	TTAATKAC	0.4338	0.4576	0.9209	0.9219	0.9219	0.2748
XP_050035959.1_Ets	NRCCGGAART	0.5069	0.4772	0.9205	0.9182	0.9205	0.247
XP_054927170.1_Pou,Homeobox	NYATAATTAN	0.4422	0.479	0.9185	0.9176	0.9185	0.2645
XP_050043975.1_Homeobox	NTAATTAG	0.4536	0.4447	0.9155	0.9184	0.9184	0.2701
XP_050040349.1_HLH	AHCAGCTGG	0.461	0.4631	0.9135	0.9101	0.9135	0.2597
XP_050052649.1_PAX	CANTSAWGCG	0.4783	0.4571	0.913	0.9115	0.913	0.2568
XP_050036714.1_Homeobox	VCGTATCRYN	0.4501	0.4418	0.9081	0.9095	0.9095	0.2672
XP_050038911.2_Homeobox	HTAAYGAB	0.4175	0.4334	0.9051	0.9086	0.9086	0.278
XP_054926940.1_Homeobox	HTAATGAB	0.3982	0.4213	0.9032	0.8914	0.9032	0.2817
XP_054927269.1_HLH	NCACGTGMHH	0.4951	0.4862	0.8893	0.9003	0.9003	0.2334
XP_050035997.1_Ets	NACCGGAARY	0.4595	0.4314	0.8987	0.8847	0.8987	0.258
XP_050037020.1_Homeobox	TGAYAC	0.4195	0.4366	0.8943	0.8859	0.8943	0.2669
XP_050034039.1_Homeobox	NTAACGAC	0.4046	0.3931	0.8824	0.8744	0.8824	0.2769
XP_054926787.1_Homeobox	NTAACGAC	0.4046	0.3931	0.8824	0.8744	0.8824	0.2769
XP_050041887.1_DM	TGTAWCWWWT	0.3824	0.383	0.8666	0.8559	0.8666	0.2763
XP_050048722.1_Homeobox	STAATTRS	0.3755	0.3729	0.8503	0.8588	0.8588	0.2774
XP_054919827.1_Homeobox	CTAAACGG	0.4091	0.3798	0.8557	0.8562	0.8562	0.2667
XP_050027719.2_GATA,GATA	VWGATAAGR	0.4209	0.3213	0.8434	0.8012	0.8434	0.2642
XP_050027173.1_GATA,GATA	VWGATAAGR	0.4209	0.3213	0.8434	0.8012	0.8434	0.2642
XP_050027721.1_GATA,GATA	VWGATAAGR	0.4209	0.3213	0.8434	0.8012	0.8434	0.2642
XP_050046295.1_Homeobox	YTAATTA	0.3493	0.3473	0.8414	0.8375	0.8414	0.2836
XP_054929710.1_zf-C4	AGGTCA	0.3676	0.3637	0.8355	0.8401	0.8401	0.2726
XP_054927866.1_Homeobox	HTAATCCB	0.3271	0.3337	0.8384	0.8242	0.8384	0.2893
XP_050048522.1_HLH	SSCACGYGHC	0.4625	0.4366	0.8345	0.8383	0.8383	0.2236
XP_050052784.1_HLH	SSCACGYGHC	0.4625	0.4366	0.8345	0.8383	0.8383	0.2236
XP_050025628.1_HLH	SSCACGYGHC	0.4625	0.4366	0.8345	0.8383	0.8383	0.2236
XP_050024427.1_Homeobox	CTAATTAY	0.3389	0.3427	0.8315	0.8372	0.8372	0.285
XP_050049548.1_bZIP_1	RTKDCGCAAT	0.3651	0.3501	0.832	0.8366	0.8366	0.2753
XP_054929591.1_HLH	MCACGTG	0.3987	0.3712	0.834	0.83	0.834	0.2584
XP_050026421.1_Forkhead	TCRTAAACA	0.3686	0.3372	0.8142	0.8043	0.8142	0.2638
XP_050052000.1_Homeobox	TGTCAAAN	0.3305	0.3213	0.8039	0.7974	0.8039	0.2741
XP_054927575.1_Homeobox	NDYGATACGY	0.3375	0.3193	0.8024	0.7931	0.8024	0.2711
XP_054929576.1_HLH	ATCACGYGA	0.3172	0.3297	0.7925	0.7752	0.7925	0.266
XP_050041440.1_Homeobox	NYTAATTAR	0.2989	0.3046	0.7831	0.7885	0.7885	0.2795
XP_050045295.1_zf-C4	NRAGGTCAN	0.3029	0.3052	0.7811	0.7853	0.7853	0.2766
XP_054926440.1_RFX_DNA_binding	CGTTGCTAB	0.334	0.3202	0.7821	0.7628	0.7821	0.2573
XP_050028232.1_HLH	TCACGTG	0.3498	0.3369	0.7767	0.7654	0.7767	0.247
XP_050028791.1_Homeobox	TTAATTAS	0.2925	0.2922	0.7678	0.7732	0.7732	0.2761
XP_050035475.2_Homeobox	CTAATTRS	0.2787	0.2801	0.7475	0.7539	0.7539	0.2721
XP_050041891.1_DM	WTGTATCWAW	0.2841	0.2813	0.7411	0.7343	0.7411	0.2627
XP_050033342.1_zf-C4	SAGGTCAN	0.2717	0.2744	0.7302	0.7369	0.7369	0.2659
XP_054933271.1_Homeobox	TTAATTAR	0.2693	0.2648	0.7273	0.736	0.736	0.2683
XP_050022915.1_Homeobox	YTAATCCNN	0.2456	0.2602	0.7347	0.7308	0.7347	0.2771
XP_050031863.1_Forkhead	GTAAACAA	0.2871	0.2602	0.7273	0.7017	0.7273	0.255
XP_054920691.1_DM	TAATKTATWA	0.2599	0.2608	0.7268	0.7262	0.7268	0.2691
XP_050045299.1_Forkhead	TGTTTACATA	0.2619	0.2233	0.7055	0.6663	0.7055	0.2569
XP_050050376.1_Homeobox	TTAATTAG	0.2426	0.2378	0.6991	0.6954	0.6991	0.2639
XP_050036341.1_bZIP_1	GATGACGY	0.2574	0.2723	0.6907	0.6991	0.6991	0.2484
XP_054924594.1_zf-C4	NAGGTCAH	0.247	0.247	0.6917	0.6922	0.6922	0.2569
XP_050030905.1_HLH	DMCATATGKH	0.2643	0.2438	0.6774	0.6873	0.6873	0.2475
XP_050024187.1_HLH	DMCATATGKH	0.2643	0.2438	0.6774	0.6873	0.6873	0.2475
XP_050039468.1_Homeobox	ATTAATTA	0.2292	0.2331	0.6714	0.6813	0.6813	0.2571
XP_050025717.1_CSD	GATGGWACR	0.2258	0.23	0.6502	0.6608	0.6608	0.2469
XP_050039111.2_CSD	GATGGWACR	0.2258	0.23	0.6502	0.6608	0.6608	0.2469
XP_050047222.1_zf-C2H2,zf-C2H2,zf-C2H2,zf-C2H2,zf-C2H2	CACCTGT	0.2372	0.234	0.6596	0.6438	0.6596	0.2403
XP_050052046.1_HLH	RCCACCTGK	0.205	0.2251	0.6008	0.6164	0.6164	0.2275
XP_050033754.1_E2F_TDP	NGCGCGCGCN	0.3187	0.298	0.6146	0.6121	0.6146	0.1763
XP_050025804.1_HLH	GCACGTGTC	0.2722	0.2516	0.6122	0.6084	0.6122	0.2013
XP_050030448.1_Homeobox	SSTAATTACS	0.1729	0.1827	0.5855	0.5971	0.5971	0.2388
XP_050024462.1_Homeobox	NYTAATTARN	0.1853	0.1867	0.5875	0.5899	0.5899	0.2325
XP_054924690.1_HLH	RMCACGTGCC	0.2525	0.2326	0.5672	0.5801	0.5801	0.1914
XP_054919254.1_zf-C4	AAGGTCA	0.1769	0.1853	0.539	0.5674	0.5674	0.2152
XP_050047835.1_Forkhead	RTAAACAAACAH	0.1892	0.1816	0.5657	0.5562	0.5657	0.2169
XP_050051155.1_zf-C4	AAGGTCAH	0.2041	0.1885	0.5558	0.5594	0.5594	0.2087
XP_050049089.1_Homeobox	SSTAATTAGB	0.17	0.1784	0.5494	0.5588	0.5588	0.2194
XP_050048882.1_Homeobox	GCTAATTAC	0.1784	0.1697	0.542	0.5452	0.5452	0.2134
XP_050044963.2_zf-C4	GAGATCAA	0.1621	0.1752	0.544	0.5412	0.544	0.216
XP_050048415.1_HLH	RGCAGCTGCH	0.1739	0.1922	0.541	0.536	0.541	0.2054
XP_050048826.1_Forkhead	GTAAACAA	0.1808	0.1585	0.5331	0.5026	0.5331	0.2016
XP_054927227.1_HMG_box	WNTGCTGACT	0.1611	0.1524	0.5217	0.5101	0.5217	0.2074
XP_054917575.1_Homeobox	CTCAACGAS	0.1709	0.1594	0.5079	0.5014	0.5079	0.1961
XP_050038614.1_RFX_DNA_binding	CKGTTGCCAGG	0.1581	0.1611	0.4985	0.498	0.4985	0.1955
XP_050048726.1_Homeobox	GCTAATTANN	0.1369	0.1464	0.4837	0.4945	0.4945	0.2007
XP_050049216.1_zf-C4	BAAAGGTCAN	0.1453	0.1597	0.4649	0.4841	0.4841	0.1862
XP_050051919.2_HLH	ACCATATGKY	0.1418	0.1297	0.4783	0.4746	0.4783	0.1968
XP_050025651.1_HLH	NWGCACGTGAYN	0.1621	0.1501	0.4595	0.4726	0.4726	0.1791
XP_054921563.1_HLH	NWGCACGTGAYN	0.1621	0.1501	0.4595	0.4726	0.4726	0.1791
XP_054921568.1_HLH	NWGCACGTGAYN	0.1621	0.1501	0.4595	0.4726	0.4726	0.1791
XP_050034046.1_Homeobox	TTAATTAG	0.127	0.1326	0.4481	0.4602	0.4602	0.1873
XP_050049673.1_zf-C4	CAAGGTCAT	0.1413	0.1527	0.4432	0.4568	0.4568	0.1751
XP_054933935.1_Homeobox	CTAATCCC	0.1136	0.1222	0.4442	0.4553	0.4553	0.1917
XP_050034410.1_HLH	NATCACGTGRN	0.1739	0.1548	0.4353	0.4375	0.4375	0.1573
XP_050022475.1_Homeobox	CTAATCCS	0.1062	0.1133	0.4051	0.436	0.436	0.1799
XP_050023625.1_bZIP_1	ATGACTCAH	0.122	0.1248	0.3809	0.3986	0.3986	0.154
XP_050043507.1_HLH	MACATATGGN	0.1087	0.0899	0.3908	0.3383	0.3908	0.1548
XP_050042754.1_HLH	GTRACAGCTG	0.1206	0.1228	0.3888	0.3821	0.3888	0.1523
XP_050023582.1_Forkhead	VYTAYRTAAACA	0.1107	0.1032	0.3869	0.3548	0.3869	0.153
XP_050026769.1_zf-C2H2,zf-C2H2,zf-C2H2,zf-C2H2,zf-C2H2	TGCTACTGTD	0.1087	0.1159	0.3834	0.3764	0.3834	0.1546
XP_050026768.1_zf-C2H2,zf-C2H2,zf-C2H2,zf-C2H2,zf-C2H2	TGCTACTGTD	0.1087	0.1159	0.3834	0.3764	0.3834	0.1546
XP_054932107.1_T-box	AGGTGTGA	0.1082	0.1081	0.378	0.3669	0.378	0.1527
XP_050044003.1_T-box	AGGTGTGA	0.1082	0.1081	0.378	0.3669	0.378	0.1527
XP_050047216.1_Forkhead	YAWATAAACAAHB	0.0963	0.102	0.3681	0.3501	0.3681	0.1503
XP_050044800.1_SRF-TF	CYAWATWTGG	0.1082	0.0942	0.3641	0.3568	0.3641	0.1498
XP_050048254.1_bZIP_1	ACACGTGGC	0.1245	0.1187	0.3355	0.3562	0.3562	0.1298
XP_050034652.2_Ets	GACCGGAAGTR	0.1428	0.1179	0.3562	0.3507	0.3562	0.1292
XP_054917090.1_HLH	RGCAGCTGCY	0.1047	0.1164	0.3518	0.3467	0.3518	0.1379
XP_050048445.1_HLH	RGCAGCTGCY	0.1047	0.1164	0.3518	0.3467	0.3518	0.1379
XP_054921277.1_HLH	RGCAGCTGCY	0.1047	0.1164	0.3518	0.3467	0.3518	0.1379
XP_050025009.1_HLH	RGCAGCTGCY	0.1047	0.1164	0.3518	0.3467	0.3518	0.1379
XP_054933970.1_HLH	RGCAGCTGCY	0.1047	0.1164	0.3518	0.3467	0.3518	0.1379
XP_050045237.1_zf-C4	RAGGTCAT	0.0954	0.0914	0.3498	0.345	0.3498	0.1467
XP_054922906.1_zf-C4	TGAGGTCAATNN	0.0993	0.0968	0.335	0.3496	0.3496	0.1411
XP_050039946.1_Homeobox	CGTCGTAAAYSB	0.1057	0.0937	0.335	0.3288	0.335	0.1342
XP_050052832.1_HLH	RACATATGGN	0.0845	0.0827	0.3335	0.3138	0.3335	0.1388
XP_050041780.2_bZIP_1,bZIP_1	RTTACGTAAY	0.082	0.0867	0.3083	0.3228	0.3228	0.1336
XP_050050374.1_zf-C4	TCAAGGTCAH	0.0954	0.0997	0.3034	0.3161	0.3161	0.1226
XP_050036389.1_HLH	ACCAYCTGTT	0.0746	0.0833	0.2969	0.3043	0.3043	0.1281
XP_054922647.1_HLH	TGCGTGAC	0.083	0.0954	0.3024	0.2957	0.3024	0.1213
XP_050036374.1_Homeobox	NTAATBNVATTAN	0.0548	0.0692	0.2599	0.2772	0.2772	0.1196
XP_050023735.1_zf-C2H2,zf-C2H2,zf-C2H2	VRCCMCGCCCN	0.0884	0.0954	0.2594	0.2726	0.2726	0.1007
XP_050041853.1_zf-C2H2,zf-C2H2,zf-C2H2	VRCCMCGCCCN	0.0884	0.0954	0.2594	0.2726	0.2726	0.1007
XP_050034501.1_Ets	RACCGGAAGTN	0.0875	0.0807	0.2564	0.2628	0.2628	0.1014
XP_050030636.1_Ets	VACCGGAAGTN	0.0939	0.0715	0.2628	0.2435	0.2628	0.0991
XP_050031496.1_Myb_DNA-binding	TGAATCCATYN	0.0543	0.0625	0.2564	0.2444	0.2564	0.111
XP_050031369.1_Myb_DNA-binding	TGAATCCATYN	0.0543	0.0625	0.2564	0.2444	0.2564	0.111
XP_050047836.1_Forkhead	TWDAYATAAACAWRAW	0.0598	0.0585	0.2549	0.2366	0.2549	0.108
XP_050033548.1_zf-C2H2,zf-C2H2,zf-C2H2,zf-C2H2,zf-C2H2	NGACCACCCAN	0.0598	0.07	0.2372	0.2507	0.2507	0.1036
XP_054919104.1_Homeobox	TAATTRSATTA	0.0479	0.0643	0.2297	0.2467	0.2467	0.1056
XP_054933538.1_E2F_TDP	SSGCGGGAAVN	0.0677	0.0859	0.2041	0.2432	0.2432	0.0866
XP_050026730.1_bZIP_1	GTKACGTCAT	0.0647	0.0706	0.2322	0.2421	0.2421	0.098
XP_050039229.1_HLH	AACACCTGCR	0.0702	0.0663	0.2406	0.2308	0.2406	0.0968
XP_054922902.1_zf-C4	AAAAGTCAAM	0.0632	0.0585	0.2278	0.2297	0.2297	0.097
XP_050049969.1_Homeobox	CGTTAATTGCT	0.0613	0.055	0.2139	0.217	0.217	0.0909
XP_054927105.1_HLH	CACGTGACC	0.0815	0.068	0.2075	0.2069	0.2075	0.0767
XP_050025649.1_zf-C2H2,zf-C2H2,zf-C2H2,zf-C2H2,zf-C2H2,zf-C2H2,zf-C2H2,zf-C2H2,zf-C2H2	TCCCCTGGGG	0.0529	0.0545	0.1996	0.202	0.202	0.0849
XP_050022755.1_Homeobox	AWTTTAATTAA	0.0385	0.0467	0.1833	0.196	0.196	0.0851
XP_050042938.1_T-box	KNAGGTGTGAAW	0.0583	0.053	0.1937	0.1951	0.1951	0.0801
XP_050031191.1_Ets	AASGAGGAAGTR	0.0543	0.0524	0.1784	0.179	0.179	0.0724
XP_054922558.1_zf-C2H2,zf-C2H2,zf-C2H2,zf-C2H2,zf-C2H2	WTCACTTTCACTT	0.0375	0.045	0.1685	0.1663	0.1685	0.0729
XP_050033624.1_Homeobox	TAATTARATTA	0.0296	0.0438	0.1527	0.1683	0.1683	0.072
XP_050046825.1_zf-C2H2,zf-C2H2,zf-C2H2	GGCCCCGCCCH	0.0534	0.053	0.1655	0.1683	0.1683	0.0657
XP_050043864.1_bZIP_1	RTGACGTCAY	0.04	0.0455	0.1364	0.1447	0.1447	0.0566
XP_050049393.1_zf-C2H2,zf-C2H2,zf-C2H2	NHMCGCCCACGCMM	0.04	0.0432	0.1383	0.1424	0.1424	0.0571
XP_054928208.1_Forkhead	GTAAACAA	0.0464	0.036	0.1418	0.1251	0.1418	0.0539
XP_050052845.1_HLH	VNGGCACGCGMCAK	0.0455	0.0496	0.1265	0.1285	0.1285	0.0462
XP_050052846.1_HLH	VNGGCACGCGMCAK	0.0455	0.0496	0.1265	0.1285	0.1285	0.0462
XP_050044718.1_zf-C2H2,zf-C2H2,zf-C2H2	GCCACGCCCMCY	0.0371	0.0372	0.126	0.1233	0.126	0.0505
XP_050049533.1_zf-C4	DAAACTRGAGCA	0.0331	0.0314	0.1171	0.1256	0.1256	0.0516
XP_050036148.1_HLH	GTACGTGACC	0.0375	0.0311	0.1255	0.1233	0.1255	0.0521
XP_050028099.1_HLH	GTACGTGACC	0.0375	0.0311	0.1255	0.1233	0.1255	0.0521
XP_050050155.1_zf-C2H2,zf-C2H2,zf-C2H2,zf-C2H2,zf-C2H2	NGCAACAGGTG	0.0237	0.0337	0.1206	0.1089	0.1206	0.0501
XP_050050124.1_zf-C2H2,zf-C2H2,zf-C2H2,zf-C2H2,zf-C2H2	NGCAACAGGTG	0.0237	0.0337	0.1206	0.1089	0.1206	0.0501
XP_050046919.1_HLH	SCACGTGGSNGSSGS	0.0474	0.0418	0.1196	0.1196	0.1196	0.0434
XP_050049662.1_zf-C4	GGGGTCACG	0.0371	0.0268	0.1126	0.1017	0.1126	0.0438
XP_050039558.1_zf-C4	GGGGTCACG	0.0371	0.0268	0.1126	0.1017	0.1126	0.0438
XP_050036173.1_Forkhead	AAACAATAAYATT	0.0321	0.0265	0.1126	0.1023	0.1126	0.0454
XP_054932921.1_bZIP_1	GRTGACRTCAYC	0.0326	0.0343	0.1067	0.111	0.111	0.0436
XP_050040097.1_Homeobox	TAATTAGATTA	0.0158	0.0262	0.0865	0.1029	0.1029	0.0433
XP_050037323.1_HLH	AADTCGTGACT	0.0257	0.0271	0.0939	0.0988	0.0988	0.0404
XP_054932882.1_Homeobox	NTAATTSGATTAS	0.0168	0.0222	0.0944	0.0986	0.0986	0.0445
XP_050040067.1_zf-C2H2,zf-C2H2,zf-C2H2	GRCCACGCCCA	0.0272	0.0274	0.0919	0.0963	0.0963	0.0386
XP_054929268.1_bZIP_1	GTTACGTAAC	0.0203	0.0202	0.0889	0.0951	0.0951	0.0415
XP_054920411.1_CUT,Homeobox	DTTATTGATTTTT	0.0217	0.0245	0.08	0.0914	0.0914	0.0365
XP_050036805.1_SRF-TF	CCATACATGG	0.0212	0.0213	0.0815	0.0836	0.0836	0.0354
XP_054932472.1_zf-C4	AAAGTCAMAVTAGM	0.0198	0.019	0.081	0.0787	0.081	0.0349
XP_050026260.1_Myb_DNA-binding,Myb_DNA-binding	GATTTAACATAA	0.0148	0.0144	0.0786	0.07	0.0786	0.0346
XP_050051236.1_Ets	GACCGGAAGTS	0.0252	0.021	0.0776	0.0726	0.0776	0.0301
XP_054924506.1_GCM	WATATGCGGGTHB	0.0193	0.0179	0.0746	0.0729	0.0746	0.0319
XP_050025287.2_PAX,Homeobox	TAATTGATTA	0.0173	0.015	0.0736	0.0646	0.0736	0.0308
XP_050036210.2_PAX	RTCATGCGTGACG	0.0148	0.0251	0.0667	0.0735	0.0735	0.0294
XP_050031162.1_HLH	AMCATATGKT	0.0124	0.0133	0.0647	0.0582	0.0647	0.0282
XP_054929792.1_Pou,Homeobox	ATGCATAATTRAT	0.0114	0.015	0.0608	0.0622	0.0622	0.0279
XP_050033143.1_LAG1-DNAbind	MGKTTCCCACAVT	0.0153	0.0144	0.0593	0.0553	0.0593	0.0246
XP_050046291.1_zf-C2H2,zf-C2H2,zf-C2H2	MTCACGCCCMCC	0.0193	0.0182	0.0583	0.0527	0.0583	0.0213
XP_050051269.1_zf-C2H2,zf-C2H2,zf-C2H2,zf-C2H2,zf-C2H2	AACCACCTGTTR	0.0128	0.011	0.045	0.0499	0.0499	0.0206
XP_050044939.1_Forkhead	CGAAGRACCK	0.0109	0.0133	0.0435	0.049	0.049	0.0199
XP_050043065.1_HLH	AACAGCTGACRC	0.0148	0.0156	0.0489	0.0458	0.0489	0.0186
XP_050043517.1_HLH	AACAGCTGACRC	0.0148	0.0156	0.0489	0.0458	0.0489	0.0186
XP_050044836.1_zf-C2H2,zf-C2H2,zf-C2H2	NGCCACGCCCCCC	0.0128	0.017	0.041	0.045	0.045	0.0164
XP_050026004.1_zf-C2H2,zf-C2H2,zf-C2H2	GCCACGCCCCCH	0.0094	0.0144	0.0366	0.0424	0.0424	0.0162
XP_050037291.1_zf-C2H2,zf-C2H2,zf-C2H2,zf-C2H2	GGCGGCCATTTTGD	0.0109	0.0107	0.0385	0.0375	0.0385	0.0157
XP_050039264.1_HLH	GTCACGTGAC	0.0153	0.013	0.0346	0.0363	0.0363	0.0124
XP_050040280.1_zf-C2H2,zf-C2H2,zf-C2H2	MVDGCCACACCCAYH	0.0099	0.0104	0.0361	0.0343	0.0361	0.0145
XP_050048539.1_E2F_TDP	WAATGGCGCCAAAA	0.0099	0.0075	0.0326	0.0285	0.0326	0.0128
XP_050040430.1_PAX,Homeobox	TCACGCHTCACYGCACN	0.0109	0.0081	0.0316	0.032	0.032	0.0129
XP_054930254.1_PAX,Homeobox	TCACGCHTCACYGCACN	0.0109	0.0081	0.0316	0.032	0.032	0.0129
XP_050040940.1_Ets	AAACCGGAAGTA	0.0119	0.0086	0.0287	0.0268	0.0287	0.0102
XP_050050367.1_Homeobox	TAATTGNWNNNNNNNCAATTR	0.004	0.0043	0.0287	0.0233	0.0287	0.0128
XP_050036783.1_Homeobox	TGACAGCTGTCA	0.0069	0.0066	0.0277	0.0213	0.0277	0.0106
XP_050045880.1_zf-C2H2,zf-C2H2,zf-C2H2	TWRGCCCCGCCCMCH	0.0074	0.0081	0.0237	0.0262	0.0262	0.01
XP_054929691.1_CBFB_NFYA	HCTGATTGGYTAVT	0.0054	0.0066	0.0237	0.0182	0.0237	0.0089
XP_050042673.1_Pou,Homeobox	TAATGAGVBGTAATGA	0.0035	0.0043	0.0227	0.0179	0.0227	0.0097
XP_050023270.1_MH1	TTGGCANNNTGCCAA	0.003	0.0055	0.0188	0.0205	0.0205	0.009
XP_050044657.2_Homeobox	WTAATTTAATTAW	0.002	0.0043	0.0148	0.0199	0.0199	0.0085
XP_050050401.1_Homeobox	CAAGTGCGTG	0.0064	0.0049	0.0198	0.0156	0.0198	0.0072
XP_054922521.1_Pou,Homeobox	TAATKAGNTGNTAATKA	0.0049	0.0055	0.0188	0.0173	0.0188	0.0074
XP_054926909.1_Homeobox	TGACAGCTGTCA	0.0054	0.0043	0.0173	0.0141	0.0173	0.0064
XP_054920776.1_PAX,Homeobox	ASCGTGACKAATYR	0.0044	0.0037	0.0163	0.0167	0.0167	0.0072
XP_050049179.1_Homeobox	TACGTGWWWWWWCGCGTW	0.0049	0.0052	0.0163	0.0167	0.0167	0.0066
XP_050033003.1_HLH	SACCATATGGTS	0.0035	0.0026	0.0153	0.0124	0.0153	0.0064
XP_054929607.1_Ets	HGAAYCCGGAAGTGNKG	0.0025	0.0035	0.0128	0.0138	0.0138	0.006
XP_050040731.1_Homeobox,Homeobox	TAATTATGCTAATTA	0.001	0.0023	0.0104	0.0133	0.0133	0.006
XP_050052105.2_zf-C2H2,zf-C2H2,zf-C2H2,zf-C2H2,zf-C2H2,zf-C2H2	ATAAATCACAGCAYNC	0.004	0.002	0.0119	0.011	0.0119	0.005
XP_050050131.1_zf-C2H2,zf-C2H2,zf-C2H2,zf-C2H2	TMCGCCCACGCAC	0.002	0.0032	0.0089	0.0104	0.0104	0.0041
XP_050050157.1_bZIP_1	WWNTGCTGMGTCAGCANWW	0.002	0.0017	0.0084	0.0101	0.0101	0.0043
XP_054933201.1_Homeobox	GYTAATTRRSSYYAATTARC	0.001	0.0017	0.0099	0.0092	0.0099	0.0048
XP_050034033.1_Homeobox	GNRGRBTTAATGGSYTHGK	0.001	0.0012	0.0079	0.0086	0.0086	0.0041
XP_050027698.1_zf-C2H2,zf-C2H2,zf-C2H2,zf-C2H2,zf-C2H2,zf-C2H2	TGATTGCTCTTTT	0.0015	0.0023	0.0059	0.0084	0.0084	0.0032
XP_054931507.1_RFX_DNA_binding	CGTTGCCATGGCAACG	0.003	0.0017	0.0054	0.0029	0.0054	0.0016
XP_050023689.1_RFX_DNA_binding	SGTTGCTAGGCAACS	0.0015	0.0023	0.0044	0.0035	0.0044	0.0013
XP_050052108.1_zf-C2H2,zf-C2H2,zf-C2H2,zf-C2H2	TGCAGTGATTTATT	0.001	0.0003	0.003	0.004	0.004	0.0017
XP_054919793.1_zf-C2H2,zf-C2H2,zf-C2H2,zf-C2H2	TGCAGTGATTTATT	0.001	0.0003	0.003	0.004	0.004	0.0017
XP_050024699.1_HLH	GCGACAGCTGTCGC	0.001	0.0014	0.0035	0.0023	0.0035	0.0011
XP_050039109.1_Ets	ATGATCCGGGACN	0.0015	0.0009	0.0035	0.0029	0.0035	0.0012
XP_050049454.1_zf-C4	DTGGACTTTGGACTY	0.001	0.0003	0.0035	0.0006	0.0035	0.0015
XP_050025895.1_HLH	NKCACGTGMNNNTCACGTGMN	0.0005	0.0009	0.0015	0.0029	0.0029	0.0011
XP_050044481.1_zf-C2H2,zf-C2H2,zf-C2H2,zf-C2H2,zf-C2H2	VGACCCCCTGCTGTGM	0	0.0009	0.0015	0.0023	0.0023	0.001
XP_054930050.1_HMG_box	NAACAATAACATTGTTN	0	0.0006	0.0005	0.0017	0.0017	0.0007
XP_054927033.1_HLH	GGGBMKCAGCTGCGTCCC	0	0.0006	0	0.0017	0.0017	0.0008
XP_050026401.1_zf-C2H2,zf-C2H2,zf-C2H2,zf-C2H2,zf-C2H2,zf-C2H2	NRGGCCGTGTGCAAAAS	0.0005	0.0003	0.0015	0.0017	0.0017	0.0007
XP_050045768.1_HLH	RVCATATGTCRCSBTATTT	0	0.0006	0.001	0.0014	0.0014	0.0006
XP_050035103.1_HLH	AAAACAGCTGTTTT	0	0.0003	0.001	0.0009	0.001	0.0005
XP_050036669.2_zf-C2H2,zf-C2H2,zf-C2H2,zf-C2H2,zf-C2H2	GTGAACGYYDHHVCTACAC	0	0	0	0.0006	0.0006	0.0003
XP_050047272.1_T-box	TTCACACCTARGTGTGAA	0	0	0.0005	0	0.0005	0.0003
XP_050047284.1_zf-C4	AWNTAGGTCASTAGGTCA	0	0	0.0005	0.0003	0.0005	0.0002
XP_050048949.1_COE1_DBD	BWATTCCCWWGGGAATWV	0	0	0.0005	0	0.0005	0.0003
XP_050049516.1_T-box	TTCACACCTARGTGTGAA	0	0	0.0005	0	0.0005	0.0003
XP_054922540.1_GATA,GATA	RMGATAACRNYGTTATCKY	0	0	0	0.0003	0.0003	0.0001
XP_050032325.1_zf-C2H2,zf-C2H2,zf-C2H2	RCCACGCCCMCSCCACGCCCMC	0	0.0003	0	0.0003	0.0003	0.0002
XP_050049082.1_zf-C2H2,zf-C2H2,zf-C2H2,zf-C2H2,zf-C2H2	ATTACCATACAAGTGCAV	0	0	0	0	0	0
XP_050027642.1_CSD	TCGTGTAGGTCGGTGGK	0	0	0	0	0	0
XP_054922164.1_Runt	CWAACCACAAAAACCACGAAH	0	0	0	0	0	0
XP_050026652.1_Runt	CWAACCACAAAAACCACGAAH	0	0	0	0	0	0

## Sheet: all-in-one
motif name	consensus	promoters_500_symbols_nymph_fed_vs_unfed_sig_lfc2_up_enrichment	promoters_500_symbols_nymph_fed_vs_unfed_sig_lfc2_down_enrichment	promoters_2000_symbols_nymph_fed_vs_unfed_sig_lfc2_up_enrichment	promoters_2000_symbols_nymph_fed_vs_unfed_sig_lfc2_down_enrichment	max_enrichment	sd_enrichment	promoters_500_symbols_nymph_fed_vs_unfed_sig_lfc2_up_-log(p-value)	promoters_500_symbols_nymph_fed_vs_unfed_sig_lfc2_down_-log(p-value)	promoters_2000_symbols_nymph_fed_vs_unfed_sig_lfc2_up_-log(p-value)	promoters_2000_symbols_nymph_fed_vs_unfed_sig_lfc2_down_-log(p-value)	max_-log(p-value)	sd_-log(p-value)	promoters_500_symbols_nymph_fed_vs_unfed_sig_lfc2_up_rank	promoters_500_symbols_nymph_fed_vs_unfed_sig_lfc2_down_rank	promoters_2000_symbols_nymph_fed_vs_unfed_sig_lfc2_up_rank	promoters_2000_symbols_nymph_fed_vs_unfed_sig_lfc2_down_rank	max_rank	min_rank	average_rank	sd_rank	promoters_500_symbols_nymph_fed_vs_unfed_sig_lfc2_up_ratio	promoters_500_symbols_nymph_fed_vs_unfed_sig_lfc2_down_ratio	promoters_2000_symbols_nymph_fed_vs_unfed_sig_lfc2_up_ratio	promoters_2000_symbols_nymph_fed_vs_unfed_sig_lfc2_down_ratio	max_ratio	sd_ratio
XP_050047272.1_T-box	TTCACACCTARGTGTGAA	0	0	5	0	5	2.5	0	0	0.8282	0	0.8282	0.4141	259	259	150	256	259	150	231	54.0185	0	0	0.0005	0	0.0005	0.00025
XP_050049516.1_T-box	TTCACACCTARGTGTGAA	0	0	5	0	5	2.5	0	0	0.8282	0	0.8282	0.4141	257	252	151	258	258	151	229.5	52.3991	0	0	0.0005	0	0.0005	0.00025
XP_050049454.1_zf-C4	DTGGACTTTGGACTY	3.33333	0.75	2.1875	0.375	3.33333	1.36108	0.783902	0.144012	1.28334	0.0130592	1.28334	0.590334	123	213	117	250	250	117	175.75	66.1683	0.001	0.0003	0.0035	0.0006	0.0035	0.00146173
XP_050032325.1_zf-C2H2,zf-C2H2,zf-C2H2	RCCACGCCCMCSCCACGCCCMC	0	3	0	1.5	3	1.43614	0	0.78173	0	0.378792	0.78173	0.373221	253	115	255	207	255	115	207.5	65.5312	0	0.0003	0	0.0003	0.0003	0.000173205
XP_050036669.2_zf-C2H2,zf-C2H2,zf-C2H2,zf-C2H2,zf-C2H2	GTGAACGYYDHHVCTACAC	0	0	0	3	3	1.5	0	0	0	0.747855	0.747855	0.373928	254	255	256	173	256	173	234.5	41.0081	0	0	0	0.0006	0.0006	0.0003
XP_054922540.1_GATA,GATA	RMGATAACRNYGTTATCKY	0	0	0	3	3	1.5	0	0	0	0.43994	0.43994	0.21997	255	254	257	195	257	195	240.25	30.1924	0	0	0	0.0003	0.0003	0.00015
XP_050024699.1_HLH	GCGACAGCTGTCGC	2	2.8	1.75	1.15	2.8	0.68374	0.61583	1.51916	0.950671	0.428996	1.51916	0.478436	142	54	139	196	196	54	132.75	58.6707	0.001	0.0014	0.0035	0.0023	0.0035	0.00110905
XP_050048949.1_COE1_DBD	BWATTCCCWWGGGAATWV	0	0	2.5	0	2.5	1.25	0	0	0.50465	0	0.50465	0.252325	251	258	173	261	261	173	235.75	42.0426	0	0	0.0005	0	0.0005	0.00025
XP_050044481.1_zf-C2H2,zf-C2H2,zf-C2H2,zf-C2H2,zf-C2H2	VGACCCCCTGCTGTGM	0	2.25	1.25	1.91667	2.25	0.993906	0	0.809525	0.363591	1.11918	1.11918	0.492083	249	112	202	149	249	112	178	60.0389	0	0.0009	0.0015	0.0023	0.0023	0.000970824
XP_050039109.1_Ets	ATGATCCGGGACN	2.14286	1.125	1.16667	0.935484	2.14286	0.542973	0.748289	0.29367	0.386609	0.211675	0.748289	0.236539	128	174	195	222	222	128	179.75	39.702	0.0015	0.0009	0.0035	0.0029	0.0035	0.00120554
XP_050052108.1_zf-C2H2,zf-C2H2,zf-C2H2,zf-C2H2	TGCAGTGATTTATT	2	0.6	1.15385	1.6	2	0.60151	0.61583	0.0859903	0.373797	1.17086	1.17086	0.460295	143	222	199	144	222	143	177	39.8079	0.001	0.0003	0.003	0.004	0.004	0.00171925
XP_054919793.1_zf-C2H2,zf-C2H2,zf-C2H2,zf-C2H2	TGCAGTGATTTATT	2	0.6	1.15385	1.6	2	0.60151	0.61583	0.0859903	0.373797	1.17086	1.17086	0.460295	144	221	198	145	221	144	177	38.6868	0.001	0.0003	0.003	0.004	0.004	0.00171925
XP_054926909.1_Homeobox	TGACAGCTGTCA	1.92857	1.53571	1.26277	1.04444	1.92857	0.381098	1.4601	1.1005	0.955882	0.400941	1.4601	0.44004	54	81	138	202	202	54	118.75	65.622	0.0054	0.0043	0.0173	0.0141	0.0173	0.00641476
XP_050052105.2_zf-C2H2,zf-C2H2,zf-C2H2,zf-C2H2,zf-C2H2,zf-C2H2	ATAAATCACAGCAYNC	1.81818	0.909091	1.25263	1.17021	1.81818	0.382878	1.07054	0.182187	0.767833	0.7079	1.07054	0.36915	85	203	157	177	203	85	155.5	50.6327	0.004	0.002	0.0119	0.011	0.0119	0.00496009
XP_050025895.1_HLH	NKCACGTGMNNNTCACGTGMN	0.714286	1.5	0.9375	1.8125	1.8125	0.504392	0.131287	0.43386	0.213369	1.21733	1.21733	0.495661	202	155	231	141	231	141	182.25	41.6763	0.0005	0.0009	0.0015	0.0029	0.0029	0.0010504
XP_054922521.1_Pou,Homeobox	TAATKAGNTGNTAATKA	1.58065	1.71875	1.22876	1.13072	1.71875	0.280002	0.972385	1.57041	0.889869	0.70182	1.57041	0.375344	93	52	144	179	179	52	117	55.8987	0.0049	0.0055	0.0188	0.0173	0.0188	0.00744821
XP_054927033.1_HLH	GGGBMKCAGCTGCGTCCC	0	1.2	0	1.7	1.7	0.861684	0	0.303181	0	0.789113	0.789113	0.372533	246	173	254	170	254	170	210.75	45.456	0	0.0006	0	0.0017	0.0017	0.000801561
XP_054931507.1_RFX_DNA_binding	CGTTGCCATGGCAACG	1.66667	1	1.31707	0.725	1.66667	0.406214	0.798233	0.291889	0.657088	0.0560674	0.798233	0.338788	120	175	164	243	243	120	175.5	50.8888	0.003	0.0017	0.0054	0.0029	0.0054	0.00155027
XP_054930254.1_PAX,Homeobox	TCACGCHTCACYGCACN	1.60294	1.22727	0.926686	0.958084	1.60294	0.313327	1.58127	0.731352	0.130549	0.165032	1.58127	0.67796	51	125	245	232	245	51	163.25	92.1462	0.0109	0.0081	0.0316	0.032	0.032	0.0129266
XP_050040430.1_PAX,Homeobox	TCACGCHTCACYGCACN	1.60294	1.22727	0.926686	0.958084	1.60294	0.313327	1.58127	0.731352	0.130549	0.165032	1.58127	0.67796	50	126	244	231	244	50	162.75	91.8745	0.0109	0.0081	0.0316	0.032	0.032	0.0129266
XP_054933201.1_Homeobox	GYTAATTRRSSYYAATTARC	1	1.54545	1.35616	1.24324	1.54545	0.227933	0.203293	0.722232	0.913321	0.865115	0.913321	0.32541	197	127	141	165	197	127	157.5	30.654	0.001	0.0017	0.0099	0.0092	0.0099	0.00475149
XP_050027698.1_zf-C2H2,zf-C2H2,zf-C2H2,zf-C2H2,zf-C2H2,zf-C2H2	TGATTGCTCTTTT	0.9375	1.53333	1.05357	1.5	1.53333	0.304887	0.204032	0.731786	0.325634	1.53176	1.53176	0.59971	196	124	210	125	210	124	163.75	45.6828	0.0015	0.0023	0.0059	0.0084	0.0084	0.00321494
XP_050050131.1_zf-C2H2,zf-C2H2,zf-C2H2,zf-C2H2	TMCGCCCACGCAC	0.952381	1.52381	1.14103	1.3	1.52381	0.242357	0.209156	0.915058	0.48945	1.07792	1.07792	0.396398	195	92	177	153	195	92	154.25	44.9249	0.002	0.0032	0.0089	0.0104	0.0104	0.00414518
XP_054920776.1_PAX,Homeobox	ASCGTGACKAATYR	1.51724	1.23333	1.08667	1.11333	1.51724	0.197011	0.844268	0.594115	0.460786	0.641019	0.844268	0.159009	113	140	183	185	185	113	155.25	34.9893	0.0044	0.0037	0.0163	0.0167	0.0167	0.00719554
XP_050035103.1_HLH	AAAACAGCTGTTTT	0	1.5	0.909091	0.818182	1.5	0.616994	0	0.288502	0.177974	0.146097	0.288502	0.118941	250	176	237	234	250	176	224.25	32.9077	0	0.0003	0.001	0.0009	0.001	0.000479583
XP_050023270.1_MH1	TTGGCANNNTGCCAA	0.789474	1.48649	1.07429	1.17143	1.48649	0.287438	0.113481	1.13742	0.439072	0.940682	1.13742	0.46697	210	80	187	163	210	80	160	56.6804	0.003	0.0055	0.0188	0.0205	0.0205	0.00897645
XP_050046291.1_zf-C2H2,zf-C2H2,zf-C2H2	MTCACGCCCMCC	1.47328	1.38931	1.23779	1.11416	1.47328	0.159537	1.7945	1.96909	1.85444	1.07705	1.96909	0.404354	43	39	83	154	154	39	79.75	53.3378	0.0193	0.0182	0.0583	0.0527	0.0583	0.0213452
XP_050036783.1_Homeobox	TGACAGCTGTCA	1.46809	1.375	1.2765	0.995327	1.46809	0.204489	0.944156	1.04839	1.32199	0.274344	1.32199	0.444769	101	84	113	214	214	84	128	58.5548	0.0069	0.0066	0.0277	0.0213	0.0277	0.0105765
XP_050044836.1_zf-C2H2,zf-C2H2,zf-C2H2	NGCCACGCCCCCC	1.07563	1.46552	1.04859	1.15385	1.46552	0.191684	0.426173	2.31045	0.456444	1.32112	2.31045	0.890511	167	29	185	136	185	29	129.25	69.8302	0.0128	0.017	0.041	0.045	0.045	0.0163954
XP_050050401.1_Homeobox	CAAGTGCGTG	1.45455	1.11364	1.08197	0.852459	1.45455	0.248234	0.901595	0.432557	0.477724	0.0515073	0.901595	0.347756	104	157	181	244	244	104	171.5	58.0603	0.0064	0.0049	0.0198	0.0156	0.0198	0.00719137
XP_054929691.1_CBFB_NFYA	HCTGATTGGYTAVT	1.14894	1.43478	1.33898	1.02825	1.43478	0.183345	0.44906	1.16261	1.48312	0.360986	1.48312	0.547015	166	76	108	210	210	76	140	59.7104	0.0054	0.0066	0.0237	0.0182	0.0237	0.00893211
XP_050050157.1_bZIP_1	WWNTGCTGMGTCAGCANWW	1.42857	1.21429	1.15068	1.40278	1.42857	0.137518	0.457746	0.413665	0.502479	1.41189	1.41189	0.47834	165	162	174	132	174	132	158.25	18.2277	0.002	0.0017	0.0084	0.0101	0.0101	0.00433013
XP_050023689.1_RFX_DNA_binding	SGTTGCTAGGCAACS	0.75	1.27778	1.41935	1.12903	1.41935	0.288198	0.124643	0.550685	0.742209	0.416966	0.742209	0.259599	205	145	158	200	205	145	177	29.9889	0.0015	0.0023	0.0044	0.0035	0.0044	0.0012816
XP_050039558.1_zf-C4	GGGGTCACG	1.41603	1.01901	1.15725	1.03776	1.41603	0.182898	2.54366	0.354862	1.83837	0.609315	2.54366	1.03304	16	169	85	186	186	16	114	78.8543	0.0371	0.0268	0.1126	0.1017	0.1126	0.0438463
XP_050049662.1_zf-C4	GGGGTCACG	1.41603	1.01901	1.15725	1.03776	1.41603	0.182898	2.54366	0.354862	1.83837	0.609315	2.54366	1.03304	17	170	84	187	187	17	114.5	79.1054	0.0371	0.0268	0.1126	0.1017	0.1126	0.0438463
XP_054928208.1_Forkhead	GTAAACAA	1.36471	1.09756	1.10179	0.989715	1.36471	0.159511	2.59404	0.770438	1.32286	0.22301	2.59404	1.01562	15	118	112	217	217	15	115.5	82.5045	0.0464	0.036	0.1418	0.1251	0.1418	0.0538627
XP_050026004.1_zf-C2H2,zf-C2H2,zf-C2H2	GCCACGCCCCCH	0.854545	1.34579	1.02521	1.18106	1.34579	0.210408	0.105751	1.50005	0.359726	1.51091	1.51091	0.74211	212	55	204	128	212	55	149.75	73.6405	0.0094	0.0144	0.0366	0.0424	0.0424	0.0162386
XP_050025287.2_PAX,Homeobox	TAATTGATTA	1.33077	1.12782	1.19287	1.04362	1.33077	0.121194	1.19084	0.641453	1.7159	0.551988	1.7159	0.540276	74	133	94	190	190	74	122.75	51.0906	0.0173	0.015	0.0736	0.0646	0.0736	0.030805
XP_050027719.2_GATA,GATA	VWGATAAGR	1.31531	0.984677	1.09376	1.03675	1.31531	0.145447	19.869	0.135022	14.6792	4.22134	19.869	9.12328	1	215	1	55	215	1	68	101.252	0.4209	0.3213	0.8434	0.8012	0.8434	0.264217
XP_050027173.1_GATA,GATA	VWGATAAGR	1.31531	0.984677	1.09376	1.03675	1.31531	0.145447	19.869	0.135022	14.6792	4.22134	19.869	9.12328	2	217	3	54	217	2	69	101.61	0.4209	0.3213	0.8434	0.8012	0.8434	0.264217
XP_050027721.1_GATA,GATA	VWGATAAGR	1.31531	0.984677	1.09376	1.03675	1.31531	0.145447	19.869	0.135022	14.6792	4.22134	19.869	9.12328	3	216	2	53	216	2	68.5	101.175	0.4209	0.3213	0.8434	0.8012	0.8434	0.264217
XP_050040097.1_Homeobox	TAATTAGATTA	0.814433	1.31	0.984073	1.1614	1.31	0.214962	0.0508993	2.01339	0.221968	2.51022	2.51022	1.24569	223	38	230	94	230	38	146.25	95.486	0.0158	0.0262	0.0865	0.1029	0.1029	0.043283
XP_050040280.1_zf-C2H2,zf-C2H2,zf-C2H2	MVDGCCACACCCAYH	1.2375	1.3	1.07761	1.02695	1.3	0.129223	0.688791	1.04361	0.555028	0.398813	1.04361	0.274887	135	86	168	204	204	86	148.25	50.1622	0.0099	0.0104	0.0361	0.0343	0.0361	0.0144827
XP_050050155.1_zf-C2H2,zf-C2H2,zf-C2H2,zf-C2H2,zf-C2H2	NGCAACAGGTG	0.897727	1.28137	1.16974	1.06556	1.28137	0.163103	0.104578	2.13152	2.12196	0.947631	2.13152	0.986146	214	35	69	161	214	35	119.75	82.3463	0.0237	0.0337	0.1206	0.1089	0.1206	0.0500768
XP_050050124.1_zf-C2H2,zf-C2H2,zf-C2H2,zf-C2H2,zf-C2H2	NGCAACAGGTG	0.897727	1.28137	1.16974	1.06556	1.28137	0.163103	0.104578	2.13152	2.12196	0.947631	2.13152	0.986146	213	34	68	162	213	34	119.25	82.6856	0.0237	0.0337	0.1206	0.1089	0.1206	0.0500768
XP_050040940.1_Ets	AAACCGGAAGTA	1.27957	0.955556	0.925806	0.87013	1.27957	0.18463	0.817342	0.206464	0.13259	0.0377489	0.817342	0.352697	116	195	243	247	247	116	200.25	60.9337	0.0119	0.0086	0.0287	0.0268	0.0287	0.0102225
XP_050049179.1_Homeobox	TACGTGWWWWWWCGCGTW	1.225	1.26829	0.91573	0.943503	1.26829	0.184237	0.512467	0.710071	0.151091	0.167073	0.710071	0.273328	156	128	240	230	240	128	188.5	55.0485	0.0049	0.0052	0.0163	0.0167	0.0167	0.00661381
XP_050048539.1_E2F_TDP	WAATGGCGCCAAAA	1.125	0.925926	1.26357	1.10895	1.26357	0.138594	0.479461	0.166204	1.41102	0.769136	1.41102	0.530326	162	206	109	172	206	109	162.25	40.186	0.0099	0.0075	0.0326	0.0285	0.0326	0.0127633
XP_050026401.1_zf-C2H2,zf-C2H2,zf-C2H2,zf-C2H2,zf-C2H2,zf-C2H2	NRGGCCGTGTGCAAAAS	1.25	0.75	0.9375	1.0625	1.25	0.210406	0.276732	0.144012	0.197821	0.292975	0.292975	0.0696689	187	214	233	213	233	187	211.75	18.8922	0.0005	0.0003	0.0015	0.0017	0.0017	0.000702377
XP_050047284.1_zf-C4	AWNTAGGTCASTAGGTCA	0	0	1.25	0.75	1.25	0.612372	0	0	0.277644	0.160776	0.277644	0.135255	252	257	220	233	257	220	240.5	17.1367	0	0	0.0005	0.0003	0.0005	0.000244949
XP_050048254.1_bZIP_1	ACACGTGGC	1.25	1.18581	1.08611	1.14497	1.25	0.0689711	3.60464	3.44048	2.1858	7.47855	7.47855	2.29021	7	10	66	22	66	7	26.25	27.2809	0.1245	0.1187	0.3355	0.3562	0.3562	0.129768
XP_050039229.1_HLH	AACACCTGCR	1.24468	1.18605	1.05526	1.02578	1.24468	0.104441	2.18537	2.14932	1.00148	0.654482	2.18537	0.786289	24	33	134	183	183	24	93.5	77.7625	0.0702	0.0663	0.2406	0.2308	0.2406	0.0967731
XP_054927105.1_HLH	CACGTGACC	1.23298	1.04294	1.12588	1.11717	1.23298	0.0782424	2.31957	0.569794	2.28395	3.00011	3.00011	1.03617	20	142	63	82	142	20	76.75	50.645	0.0815	0.068	0.2075	0.2069	0.2075	0.0766688
XP_054921277.1_HLH	RGCAGCTGCY	1.08723	1.22397	1.07617	1.07006	1.22397	0.0734197	0.951105	4.40375	1.95693	2.45246	4.40375	1.4499	98	3	76	100	100	3	69.25	45.4853	0.1047	0.1164	0.3518	0.3467	0.3518	0.137912
XP_050025009.1_HLH	RGCAGCTGCY	1.08723	1.22397	1.07617	1.07006	1.22397	0.0734197	0.951105	4.40375	1.95693	2.45246	4.40375	1.4499	95	6	79	97	97	6	69.25	42.9292	0.1047	0.1164	0.3518	0.3467	0.3518	0.137912
XP_050048445.1_HLH	RGCAGCTGCY	1.08723	1.22397	1.07617	1.07006	1.22397	0.0734197	0.951105	4.40375	1.95693	2.45246	4.40375	1.4499	96	5	78	98	98	5	69.25	43.7674	0.1047	0.1164	0.3518	0.3467	0.3518	0.137912
XP_054917090.1_HLH	RGCAGCTGCY	1.08723	1.22397	1.07617	1.07006	1.22397	0.0734197	0.951105	4.40375	1.95693	2.45246	4.40375	1.4499	97	4	77	99	99	4	69.25	44.6197	0.1047	0.1164	0.3518	0.3467	0.3518	0.137912
XP_054933970.1_HLH	RGCAGCTGCY	1.08723	1.22397	1.07617	1.07006	1.22397	0.0734197	0.951105	4.40375	1.95693	2.45246	4.40375	1.4499	99	2	75	101	101	2	69.25	46.3636	0.1047	0.1164	0.3518	0.3467	0.3518	0.137912
XP_054933538.1_E2F_TDP	SSGCGGGAAVN	0.918589	1.22017	1.02255	1.20217	1.22017	0.145436	0.0680105	3.28066	0.493793	7.91719	7.91719	3.61113	219	11	176	17	219	11	105.75	107.416	0.0677	0.0859	0.2041	0.2432	0.2432	0.0865928
XP_050031191.1_Ets	AASGAGGAAGTR	1.21477	1.13913	1.06317	1.06043	1.21477	0.0733121	1.57519	1.31895	0.945893	1.1739	1.57519	0.263772	52	68	140	143	143	52	100.75	47.521	0.0543	0.0524	0.1784	0.179	0.179	0.0723754
XP_050036173.1_Forkhead	AAACAATAAYATT	1.21132	0.988806	1.19027	1.0883	1.21132	0.102459	1.12309	0.250675	2.32695	1.22254	2.32695	0.851246	84	183	61	139	183	61	116.75	54.9689	0.0321	0.0265	0.1126	0.1023	0.1126	0.0453731
XP_050046919.1_HLH	SCACGTGGSNGSSGS	1.20611	1.13896	1.07265	1.06786	1.20611	0.0651338	1.38236	1.1435	0.855994	1.0384	1.38236	0.219735	59	79	147	156	156	59	110.25	48.4656	0.0474	0.0418	0.1196	0.1196	0.1196	0.0433616
XP_050037323.1_HLH	AADTCGTGACT	1.1789	1.20444	1.02065	1.07042	1.20444	0.0874073	0.862075	1.30636	0.397814	0.962397	1.30636	0.374779	110	70	193	160	193	70	133.25	54.2425	0.0257	0.0271	0.0939	0.0988	0.0988	0.0404392
XP_050044939.1_Forkhead	CGAAGRACCK	0.660606	0.841772	1.10127	1.19804	1.19804	0.244859	0.0071702	0.0492924	0.693134	1.84488	1.84488	0.857063	239	231	162	116	239	116	187	58.6117	0.0109	0.0133	0.0435	0.049	0.049	0.0198681
XP_050042673.1_Pou,Homeobox	TAATGAGVBGTAATGA	1.02941	1.19444	1.15228	0.913265	1.19444	0.127078	0.274214	0.568057	0.722666	0.108096	0.722666	0.278121	188	144	160	235	235	144	181.75	39.8863	0.0035	0.0043	0.0227	0.0179	0.0227	0.00967471
XP_050051155.1_zf-C4	AAGGTCAH	1.19148	1.07163	1.05205	1.05627	1.19148	0.0662845	3.95599	1.47182	2.07766	3.37577	3.95599	1.1443	5	56	71	77	77	5	52.25	32.7147	0.2041	0.1885	0.5558	0.5594	0.5594	0.208699
XP_050040731.1_Homeobox,Homeobox	TAATTATGCTAATTA	0.47619	1.09524	0.920354	1.1875	1.1875	0.315823	0.0362462	0.329934	0.169114	0.791719	0.791719	0.329316	227	172	238	169	238	169	201.5	36.0971	0.001	0.0023	0.0104	0.0133	0.0133	0.0060302
XP_050026260.1_Myb_DNA-binding,Myb_DNA-binding	GATTTAACATAA	1.03497	0.986301	1.18731	1.06383	1.18731	0.0856698	0.355209	0.261098	1.72979	0.746987	1.72979	0.671495	176	181	93	174	181	93	156	42.103	0.0148	0.0144	0.0786	0.07	0.0786	0.0346465
XP_054932472.1_zf-C4	AAAGTCAMAVTAGM	1.18563	1.11111	1.13924	1.10534	1.18563	0.0366578	0.773044	0.653179	1.27943	1.25598	1.27943	0.324054	127	132	118	137	137	118	128.5	8.1035	0.0198	0.019	0.081	0.0787	0.081	0.034915
XP_050023735.1_zf-C2H2,zf-C2H2,zf-C2H2	VRCCMCGCCCN	1.05995	1.17923	1.01845	1.0607	1.17923	0.0693032	0.65535	2.71738	0.484673	1.62513	2.71738	1.02876	138	19	179	120	179	19	114	67.9755	0.0884	0.0954	0.2594	0.2726	0.2726	0.100702
XP_050041853.1_zf-C2H2,zf-C2H2,zf-C2H2	VRCCMCGCCCN	1.05995	1.17923	1.01845	1.0607	1.17923	0.0693032	0.65535	2.71738	0.484673	1.62513	2.71738	1.02876	139	20	178	119	178	20	114	67.2855	0.0884	0.0954	0.2594	0.2726	0.2726	0.100702
XP_050044800.1_SRF-TF	CYAWATWTGG	1.17737	1.01182	1.06493	1.04756	1.17737	0.0714726	2.06898	0.376056	1.66335	1.54088	2.06898	0.726771	30	167	97	124	167	30	104.5	57.4253	0.1082	0.0942	0.3641	0.3568	0.3641	0.149817
XP_050033143.1_LAG1-DNAbind	MGKTTCCCACAVT	1.17692	1.09091	1.0477	0.977032	1.17692	0.0836062	0.679671	0.543737	0.49553	0.202381	0.679671	0.201034	136	146	175	227	227	136	171	40.833	0.0153	0.0144	0.0593	0.0553	0.0593	0.0245656
XP_050049969.1_Homeobox	CGTTAATTGCT	1.17433	1.03774	1.01374	1.03828	1.17433	0.0731061	1.35717	0.50161	0.412753	0.857297	1.35717	0.428739	60	150	190	166	190	60	141.5	56.7656	0.0613	0.055	0.2139	0.217	0.217	0.0908624
XP_050052846.1_HLH	VNGGCACGCGMCAK	1	1.17258	1.00317	1.01181	1.17258	0.0839418	0.28481	1.59039	0.310868	0.394079	1.59039	0.631956	186	51	213	205	213	51	163.75	76.0148	0.0455	0.0496	0.1265	0.1285	0.1285	0.0461967
XP_050052845.1_HLH	VNGGCACGCGMCAK	1	1.17258	1.00317	1.01181	1.17258	0.0839418	0.28481	1.59039	0.310868	0.394079	1.59039	0.631956	185	50	212	206	212	50	163.25	76.3823	0.0455	0.0496	0.1265	0.1285	0.1285	0.0461967
XP_050045237.1_zf-C4	RAGGTCAT	1.16626	1.07277	1.08667	1.07477	1.16626	0.0445198	1.72632	0.936339	2.29959	2.66136	2.66136	0.752332	47	91	62	90	91	47	72.5	21.6718	0.0954	0.0914	0.3498	0.345	0.3498	0.146669
XP_050033548.1_zf-C2H2,zf-C2H2,zf-C2H2,zf-C2H2,zf-C2H2	NGACCACCCAN	0.991708	1.16473	0.970937	1.02368	1.16473	0.0873799	0.259534	1.92566	0.111397	0.641453	1.92566	0.824898	190	40	246	184	246	40	165	87.8863	0.0598	0.07	0.2372	0.2507	0.2507	0.103605
XP_050049089.1_Homeobox	SSTAATTAGB	1.11549	1.16373	1.06267	1.08274	1.16373	0.0441257	1.72806	4.17878	2.6214	6.09315	6.09315	1.91488	46	9	54	29	54	9	34.5	19.9416	0.17	0.1784	0.5494	0.5588	0.5588	0.219396
XP_050048415.1_HLH	RGCAGCTGCH	1.0457	1.15923	1.06622	1.06497	1.15923	0.0510056	0.714849	4.32253	2.76906	3.91126	4.32253	1.61605	131	7	50	62	131	7	62.5	51.4101	0.1739	0.1922	0.541	0.536	0.541	0.205365
XP_050050374.1_zf-C4	TCAAGGTCAH	1.13302	1.15661	1.06456	1.10486	1.15661	0.0395933	1.34327	2.35605	1.39495	3.94687	3.94687	1.21703	61	28	110	61	110	28	65	33.7935	0.0954	0.0997	0.3034	0.3161	0.3161	0.122636
XP_050030636.1_Ets	VACCGGAAGTN	1.15498	0.892634	1.0441	0.965887	1.15498	0.112287	1.58431	0.0145141	0.865549	0.0603235	1.58431	0.745998	49	244	146	242	244	49	170.25	92.874	0.0939	0.0715	0.2628	0.2435	0.2628	0.0991469
XP_054924690.1_HLH	RMCACGTGCC	1.15455	1.09202	1.07689	1.09618	1.15455	0.0341156	3.62245	2.37993	3.68933	8.3428	8.3428	2.62607	6	26	30	12	30	6	18.5	11.3578	0.2525	0.2326	0.5672	0.5801	0.5801	0.191406
XP_050042754.1_HLH	GTRACAGCTG	1.12291	1.14981	1.07433	1.06553	1.14981	0.0400561	1.44055	2.61489	2.1085	2.50327	2.61489	0.530671	56	25	70	95	95	25	61.5	29.1947	0.1206	0.1228	0.3888	0.3821	0.3888	0.152303
XP_054922647.1_HLH	TGCGTGAC	0.991637	1.14388	1.10124	1.07449	1.14388	0.0641639	0.254714	2.04813	2.43248	2.25746	2.43248	1.00798	191	36	59	109	191	36	98.75	68.6361	0.083	0.0954	0.3024	0.2957	0.3024	0.121294
XP_054922902.1_zf-C4	AAAAGTCAAM	1.14286	1.02632	1.06399	1.07638	1.14286	0.0485628	1.14263	0.432601	1.11093	1.85444	1.85444	0.580688	79	156	131	115	156	79	120.25	32.2632	0.0632	0.0585	0.2278	0.2297	0.2297	0.0969592
XP_050048882.1_Homeobox	GCTAATTAC	1.14286	1.07405	1.05468	1.06277	1.14286	0.0403039	2.34693	1.41797	2.13629	3.82223	3.82223	1.00924	18	58	67	64	67	18	51.75	22.809	0.1784	0.1697	0.542	0.5452	0.5452	0.213393
XP_050049216.1_zf-C4	BAAAGGTCAN	1.05981	1.14153	1.03657	1.08179	1.14153	0.0450293	0.804313	3.04223	1.11223	4.72078	4.72078	1.82588	118	15	130	41	130	15	76	56.6451	0.1453	0.1597	0.4649	0.4841	0.4841	0.186165
XP_054932882.1_Homeobox	NTAATTSGATTAS	0.913043	1.13265	1.0964	1.13988	1.13988	0.106677	0.145445	0.783467	0.976728	2.00948	2.00948	0.773507	199	114	136	112	199	112	140.25	40.6479	0.0168	0.0222	0.0944	0.0986	0.0986	0.0445436
XP_050034501.1_Ets	RACCGGAAGTN	1.13784	1.0549	1.00156	1.02616	1.13784	0.0593015	1.31548	0.709203	0.306308	0.707031	1.31548	0.416245	63	129	214	178	214	63	146	65.386	0.0875	0.0807	0.2564	0.2628	0.2628	0.101397
XP_050034652.2_Ets	GACCGGAAGTR	1.13694	0.9432	1.01021	0.994611	1.13694	0.0822749	1.85965	0.048945	0.423785	0.225746	1.85965	0.827697	39	232	188	216	232	39	168.75	88.3907	0.1428	0.1179	0.3562	0.3507	0.3562	0.129227
XP_054922906.1_zf-C4	TGAGGTCAATNN	1.13486	1.07795	1.06756	1.11196	1.13486	0.0309952	1.41146	1.04665	1.60515	4.87713	4.87713	1.77651	58	85	103	38	103	38	71	28.7402	0.0993	0.0968	0.335	0.3496	0.3496	0.141147
XP_050051269.1_zf-C2H2,zf-C2H2,zf-C2H2,zf-C2H2,zf-C2H2	AACCACCTGTTR	1.13274	0.990991	0.991189	1.12135	1.13274	0.0786313	0.533314	0.251587	0.259057	1.08574	1.08574	0.391475	153	182	222	152	222	152	177.25	32.9178	0.0128	0.011	0.045	0.0499	0.0499	0.0206351
XP_050044718.1_zf-C2H2,zf-C2H2,zf-C2H2	GCCACGCCCMCY	1.07849	1.11045	1.12802	1.09406	1.12802	0.0213067	0.555463	0.878143	1.57084	1.48442	1.57084	0.487591	150	95	106	129	150	95	120	24.5085	0.0371	0.0372	0.126	0.1233	0.126	0.0505302
XP_050025651.1_HLH	NWGCACGTGAYN	1.12726	1.04745	1.0827	1.11858	1.12726	0.0365376	1.87832	0.848611	2.97796	8.14302	8.14302	3.23955	36	108	45	13	108	13	50.5	40.6325	0.1621	0.1501	0.4595	0.4726	0.4726	0.179097
XP_054921568.1_HLH	NWGCACGTGAYN	1.12726	1.04745	1.0827	1.11858	1.12726	0.0365376	1.87832	0.848611	2.97796	8.14302	8.14302	3.23955	34	106	44	14	106	14	49.5	39.6779	0.1621	0.1501	0.4595	0.4726	0.4726	0.179097
XP_054921563.1_HLH	NWGCACGTGAYN	1.12726	1.04745	1.0827	1.11858	1.12726	0.0365376	1.87832	0.848611	2.97796	8.14302	8.14302	3.23955	35	107	43	15	107	15	50	39.7827	0.1621	0.1501	0.4595	0.4726	0.4726	0.179097
XP_050049393.1_zf-C2H2,zf-C2H2,zf-C2H2	NHMCGCCCACGCMM	0.934579	1.05109	1.09936	1.12303	1.12303	0.0838188	0.128681	0.541131	1.26727	2.30089	2.30089	0.952076	203	147	120	106	203	106	144	42.8563	0.04	0.0432	0.1383	0.1424	0.1424	0.0570529
XP_050036805.1_SRF-TF	CCATACATGG	1	0.981567	1.0969	1.12215	1.12215	0.0697333	0.287329	0.238124	0.903767	1.52524	1.52524	0.605586	183	185	142	127	185	127	159.25	29.239	0.0212	0.0213	0.0815	0.0836	0.0836	0.035402
XP_050052046.1_HLH	RCCACCTGK	1.01285	1.1127	1.00234	1.03527	1.1127	0.0498684	0.403894	3.04571	0.337968	2.09156	3.04571	1.32756	170	14	208	111	208	14	125.75	84.5158	0.205	0.2251	0.6008	0.6164	0.6164	0.227454
XP_050034410.1_HLH	NATCACGTGRN	1.1126	1.02857	1.05374	1.06112	1.1126	0.0352647	1.71286	0.590206	1.58648	2.66309	2.66309	0.847927	48	141	105	89	141	48	95.75	38.5519	0.1739	0.1548	0.4353	0.4375	0.4375	0.157264
XP_050049673.1_zf-C4	CAAGGTCAT	1.05448	1.11216	1.00796	1.03818	1.11216	0.0437804	0.736998	2.16843	0.413492	1.52741	2.16843	0.791093	129	32	189	126	189	32	119	64.8537	0.1413	0.1527	0.4432	0.4568	0.4568	0.175087
XP_050045299.1_Forkhead	TGTTTACATA	1.10928	0.938235	1.06426	1.01046	1.10928	0.0736217	2.33216	0.0107575	4.44283	0.670116	4.44283	1.97732	19	246	21	182	246	19	117	115.016	0.2619	0.2233	0.7055	0.6663	0.7055	0.256923
XP_050043507.1_HLH	MACATATGGN	1.10918	0.895418	1.06398	0.931186	1.10918	0.102772	1.19778	0.00930259	1.75064	0.000667511	1.75064	0.877779	73	247	92	254	254	73	166.5	97.3465	0.1087	0.0899	0.3908	0.3383	0.3908	0.154825
XP_050039264.1_HLH	GTCACGTGAC	1.1087	0.962963	1.01466	1.05831	1.1087	0.0621094	0.51681	0.209287	0.324765	0.56328	0.56328	0.165617	155	192	211	189	211	155	186.75	23.3006	0.0153	0.013	0.0346	0.0363	0.0363	0.0123529
XP_054919104.1_Homeobox	TAATTRSATTA	0.863063	1.10862	1.02636	1.10183	1.10862	0.114194	0.0287025	1.14654	0.564583	2.89978	2.89978	1.24651	229	77	167	84	229	77	139.25	72.4632	0.0479	0.0643	0.2297	0.2467	0.2467	0.105577
XP_050040067.1_zf-C2H2,zf-C2H2,zf-C2H2	GRCCACGCCCA	1.07087	1.10484	1.01659	1.05824	1.10484	0.0364625	0.485107	0.733523	0.375404	0.801708	0.801708	0.201787	160	123	197	168	197	123	162	30.474	0.0272	0.0274	0.0919	0.0963	0.0963	0.0386089
XP_054929710.1_zf-C4	AGGTCA	1.09928	1.07128	1.05015	1.05395	1.09928	0.0223864	2.91933	2.64789	5.31142	9.49368	9.49368	3.16844	10	23	15	6	23	6	13.5	7.32575	0.3676	0.3637	0.8355	0.8401	0.8401	0.272607
XP_050051919.2_HLH	ACCATATGKY	1.09922	0.987814	1.02882	1.0255	1.09922	0.0464712	1.28421	0.211111	0.901161	1.02841	1.28421	0.458625	65	191	143	157	191	65	139	53.2917	0.1418	0.1297	0.4783	0.4746	0.4783	0.196771
XP_054933271.1_Homeobox	TTAATTAR	1.09516	1.0533	1.04859	1.06374	1.09516	0.0209542	2.00036	1.36368	3.17078	7.59147	7.59147	2.80816	32	64	39	21	64	21	39	18.2392	0.2693	0.2648	0.7273	0.736	0.736	0.268267
XP_050035475.2_Homeobox	CTAATTRS	1.09509	1.0798	1.05669	1.06921	1.09509	0.0162816	2.06941	2.36082	4.31341	9.3243	9.3243	3.35616	29	27	22	7	29	7	21.25	9.94569	0.2787	0.2801	0.7475	0.7539	0.7539	0.272118
XP_050036389.1_HLH	ACCAYCTGTT	0.994667	1.09318	1.01504	1.05112	1.09318	0.0432854	0.269697	1.1461	0.464695	1.45966	1.45966	0.560855	189	78	182	131	189	78	145	51.6075	0.0746	0.0833	0.2969	0.3043	0.3043	0.128055
XP_050044003.1_T-box	AGGTGTGA	1.09293	1.0703	1.03025	1.00493	1.09293	0.0394792	1.02189	1.00843	0.789547	0.36902	1.02189	0.304686	87	88	154	208	208	87	134.25	58.3117	0.1082	0.1081	0.378	0.3669	0.378	0.152661
XP_054932107.1_T-box	AGGTGTGA	1.09293	1.0703	1.03025	1.00493	1.09293	0.0394792	1.02189	1.00843	0.789547	0.36902	1.02189	0.304686	86	87	155	209	209	86	134.25	59.3822	0.1082	0.1081	0.378	0.3669	0.378	0.152661
XP_050025804.1_HLH	GCACGTGTC	1.09142	1.05008	1.05917	1.05387	1.09142	0.0188948	1.93522	1.22818	2.89457	3.69063	3.69063	1.0792	33	75	46	67	75	33	55.25	19.2246	0.2722	0.2516	0.6122	0.6084	0.6122	0.201331
XP_050030905.1_HLH	DMCATATGKH	1.09125	0.99429	1	1.01822	1.09125	0.0447199	1.87355	0.23782	0.290109	1.14784	1.87355	0.778681	37	187	217	146	217	37	146.75	78.7417	0.2643	0.2438	0.6774	0.6873	0.6873	0.247454
XP_050024187.1_HLH	DMCATATGKH	1.09125	0.99429	1	1.01822	1.09125	0.0447199	1.87355	0.23782	0.290109	1.14784	1.87355	0.778681	38	188	218	147	218	38	147.75	78.7417	0.2643	0.2438	0.6774	0.6873	0.6873	0.247454
XP_050028791.1_Homeobox	TTAATTAS	1.08979	1.06565	1.05714	1.06796	1.08979	0.0139049	2.01513	1.90308	4.71644	9.84546	9.84546	3.7185	31	41	17	5	41	5	23.5	15.7797	0.2925	0.2922	0.7678	0.7732	0.7732	0.276069
XP_050039946.1_Homeobox	CGTCGTAAAYSB	1.08969	0.998934	1.08274	1.05792	1.08969	0.0412443	0.974991	0.284637	2.06811	1.81448	2.06811	0.814543	92	177	72	117	177	72	114.5	45.5522	0.1057	0.0937	0.335	0.3288	0.335	0.134174
XP_054922558.1_zf-C2H2,zf-C2H2,zf-C2H2,zf-C2H2,zf-C2H2	WTCACTTTCACTT	0.90799	1.08173	1.0878	1.0848	1.0878	0.0884281	0.0912453	0.739604	1.26206	1.63251	1.63251	0.669213	215	122	122	118	215	118	144.25	47.2043	0.0375	0.045	0.1685	0.1663	0.1685	0.0729026
XP_054919827.1_Homeobox	CTAAACGG	1.08601	1.01632	1.02003	1.0216	1.08601	0.0334201	2.71868	0.616698	1.63903	2.57623	2.71868	0.973291	12	135	98	91	135	12	84	51.7365	0.4091	0.3798	0.8557	0.8562	0.8562	0.266716
XP_050030448.1_Homeobox	SSTAATTACS	1.04157	1.08427	1.04647	1.06816	1.08427	0.0198182	0.664905	1.74934	1.93522	5.1073	5.1073	1.91261	137	46	80	36	137	36	74.75	45.5732	0.1729	0.1827	0.5855	0.5971	0.5971	0.238815
XP_050033624.1_Homeobox	TAATTARATTA	0.760925	1.08416	0.956168	1.05319	1.08416	0.145709	0.005724	0.76045	0.0929824	1.00279	1.00279	0.491881	241	120	248	159	248	120	192	62.7429	0.0296	0.0438	0.1527	0.1683	0.1683	0.0719929
XP_050036374.1_Homeobox	NTAATBNVATTAN	0.891057	1.08125	1.01563	1.08366	1.08366	0.0902439	0.0464695	0.907675	0.449929	2.48547	2.48547	1.06832	225	93	186	96	225	93	150	66.0454	0.0548	0.0692	0.2599	0.2772	0.2772	0.119605
XP_050046295.1_Homeobox	YTAATTA	1.08142	1.04483	1.05044	1.04766	1.08142	0.0170429	2.11632	1.40277	5.5416	7.66964	7.66964	2.94411	27	59	11	20	59	11	29.25	20.8866	0.3493	0.3473	0.8414	0.8375	0.8414	0.283571
XP_050026421.1_Forkhead	TCRTAAACA	1.07967	1.00777	1.02286	1.01566	1.07967	0.0327058	2.17886	0.416098	1.6121	1.3576	2.17886	0.73511	25	161	102	134	161	25	105.5	58.8359	0.3686	0.3372	0.8142	0.8043	0.8142	0.263816
XP_050049548.1_bZIP_1	RTKDCGCAAT	1.07954	1.03001	1.02615	1.03437	1.07954	0.024909	2.15584	0.940248	2.05942	4.55575	4.55575	1.52213	26	90	74	44	90	26	58.5	28.8617	0.3651	0.3501	0.832	0.8366	0.8366	0.275297
XP_050034046.1_Homeobox	TTAATTAG	1.05833	1.07805	1.04137	1.07173	1.07805	0.0162357	0.736129	1.26944	1.21993	3.59726	3.59726	1.28379	130	73	123	71	130	71	99.25	31.6056	0.127	0.1326	0.4481	0.4602	0.4602	0.187343
XP_050048726.1_Homeobox	GCTAATTANN	1.03243	1.07647	1.05152	1.07734	1.07734	0.0216233	0.519416	1.31461	1.69983	4.48626	4.48626	1.72563	154	69	95	50	154	50	92	45.2622	0.1369	0.1464	0.4837	0.4945	0.4945	0.200686
XP_050047835.1_Forkhead	RTAAACAAACAH	1.07622	1.03653	1.04104	1.0321	1.07622	0.0201647	1.17954	0.748289	1.58648	1.57823	1.58648	0.398117	76	121	104	121	121	76	105.5	21.2368	0.1892	0.1816	0.5657	0.5562	0.5657	0.216881
XP_050033754.1_E2F_TDP	NGCGCGCGCN	1.06375	1.05189	1.07617	1.06378	1.07617	0.00991346	1.43621	1.45185	4.2335	4.8337	4.8337	1.80053	57	57	23	39	57	23	44	16.3707	0.3187	0.298	0.6146	0.6121	0.6146	0.176297
XP_054926440.1_RFX_DNA_binding	CGTTGCTAB	1.07499	1.04538	1.05319	1.02706	1.07499	0.0198508	1.82404	1.32416	4.50363	2.32217	4.50363	1.40066	41	66	20	105	105	20	58	36.5422	0.334	0.3202	0.7821	0.7628	0.7821	0.257305
XP_050036210.2_PAX	RTCATGCGTGACG	0.609053	1.02869	0.991085	1.07299	1.07299	0.213574	0.000663602	0.378748	0.253194	0.854692	0.854692	0.358256	242	166	223	167	242	166	199.5	38.8887	0.0148	0.0251	0.0667	0.0735	0.0735	0.0293893
XP_050038614.1_RFX_DNA_binding	CKGTTGCCAGG	1.02662	1.07114	1.02319	1.0268	1.07114	0.0228621	0.494227	1.30592	0.779559	1.13351	1.30592	0.362974	159	71	156	148	159	71	133.5	41.9245	0.1581	0.1611	0.4985	0.498	0.4985	0.195524
XP_050041440.1_Homeobox	NYTAATTAR	1.06031	1.06058	1.05982	1.07017	1.07017	0.00497662	1.28291	1.79494	5.41565	11.1266	11.1266	4.53729	66	44	14	4	66	4	32	28.3314	0.2989	0.3046	0.7831	0.7885	0.7885	0.279485
XP_050022475.1_Homeobox	CTAATCCS	1.01239	1.04232	0.995576	1.0681	1.0681	0.0321344	0.359205	0.670116	0.243031	3.1026	3.1026	1.35132	175	131	225	81	225	81	153	61.4709	0.1062	0.1133	0.4051	0.436	0.436	0.179907
XP_054919254.1_zf-C4	AAGGTCA	1.04489	1.06801	1.01088	1.06534	1.06801	0.0263728	0.710506	1.36672	0.50769	4.35163	4.35163	1.78309	132	63	170	52	170	52	104.25	56.3464	0.1769	0.1853	0.539	0.5674	0.5674	0.215172
XP_050048722.1_Homeobox	STAATTRS	1.06797	1.05161	1.03531	1.04796	1.06797	0.0134591	1.81622	1.78582	3.40617	8.78578	8.78578	3.31246	42	45	34	10	45	10	32.75	15.8614	0.3755	0.3729	0.8503	0.8588	0.8588	0.277354
XP_054932921.1_bZIP_1	GRTGACRTCAYC	1.02194	1.06522	0.985226	1.01648	1.06522	0.032917	0.35256	0.568491	0.223966	0.417661	0.568491	0.143285	178	143	228	199	228	143	187	35.7864	0.0326	0.0343	0.1067	0.111	0.111	0.0435731
XP_050049533.1_zf-C4	DAAACTRGAGCA	1.0216	0.972136	0.98569	1.06441	1.06441	0.0412956	0.347262	0.206507	0.222098	1.02103	1.02103	0.386375	179	194	229	158	229	158	190	29.8998	0.0331	0.0314	0.1171	0.1256	0.1256	0.0515635
XP_050044657.2_Homeobox	WTAATTTAATTAW	0.444444	0.914894	0.808743	1.06417	1.06417	0.264085	0.0099714	0.177757	0.0500307	0.488581	0.488581	0.216809	238	204	250	192	250	192	221	27.4469	0.002	0.0043	0.0148	0.0199	0.0199	0.00851058
XP_050033342.1_zf-C4	SAGGTCAN	1.05967	1.05255	1.05429	1.06243	1.06243	0.00460216	1.18562	1.37454	3.78748	7.35261	7.35261	2.87383	75	62	28	23	75	23	47	25.4689	0.2717	0.2744	0.7302	0.7369	0.7369	0.265886
XP_050034033.1_Homeobox	GNRGRBTTAATGGSYTHGK	0.714286	0.923077	0.963415	1.06173	1.06173	0.146314	0.117216	0.165814	0.233129	0.424175	0.424175	0.134722	209	207	227	198	227	198	210.25	12.1484	0.001	0.0012	0.0079	0.0086	0.0086	0.00413874
XP_050024462.1_Homeobox	NYTAATTARN	1.05946	1.04069	1.05098	1.05812	1.05946	0.00859597	0.91419	0.832108	2.20404	3.90822	3.90822	1.44001	103	109	64	63	109	63	84.75	24.6627	0.1853	0.1867	0.5875	0.5899	0.5899	0.232502
XP_054929576.1_HLH	ATCACGYGA	1.00891	1.03679	1.05878	1.03401	1.05878	0.0204107	0.392776	1.084	5.47645	3.37143	5.47645	2.31212	173	82	13	78	173	13	86.5	65.7698	0.3172	0.3297	0.7925	0.7752	0.7925	0.265955
XP_050033586.1_Homeobox	NTAAYGAB	0.996515	1.05858	1.01914	1.02493	1.05858	0.0256462	0.250154	2.69436	2.34519	5.27234	5.27234	2.05997	192	21	60	34	192	21	76.75	78.5255	0.4289	0.4608	0.9214	0.9251	0.9251	0.276515
XP_050043975.1_Homeobox	NTAATTAG	1.05562	1.01972	1.03622	1.04174	1.05562	0.0148476	1.73197	0.771741	5.53291	11.1353	11.1353	4.70151	45	117	12	3	117	3	44.25	51.7518	0.4536	0.4447	0.9155	0.9184	0.9184	0.270111
XP_050035997.1_Ets	NACCGGAARY	1.05535	0.989223	1.02803	1.00959	1.05535	0.028098	1.75281	0.1507	3.31019	1.10745	3.31019	1.32786	44	210	37	150	210	37	110.25	84.2313	0.4595	0.4314	0.8987	0.8847	0.8987	0.257961
XP_050051236.1_Ets	GACCGGAAGTS	1.05439	0.901288	0.97733	0.91206	1.05439	0.0705897	0.425999	0.086468	0.200687	0.0305656	0.425999	0.175006	168	220	232	248	248	168	217	34.6218	0.0252	0.021	0.0776	0.0726	0.0776	0.0301403
XP_050043065.1_HLH	AACAGCTGACRC	0.743719	0.795918	1.05388	0.976546	1.05388	0.14671	0.0188658	0.0172111	0.505519	0.206898	0.505519	0.230179	232	242	172	223	242	172	217.25	31.1488	0.0148	0.0156	0.0489	0.0458	0.0489	0.0186078
XP_050043517.1_HLH	AACAGCTGACRC	0.743719	0.795918	1.05388	0.976546	1.05388	0.14671	0.0188658	0.0172111	0.505519	0.206898	0.505519	0.230179	233	243	171	224	243	171	217.75	32.1183	0.0148	0.0156	0.0489	0.0458	0.0489	0.0186078
XP_054917575.1_Homeobox	CTCAACGAS	1.05364	0.977914	1.0359	1.01745	1.05364	0.0324355	0.802576	0.145966	1.18997	0.769136	1.18997	0.431829	119	212	126	171	212	119	157	43.3051	0.1709	0.1594	0.5079	0.5014	0.5079	0.196085
XP_054927227.1_HMG_box	WNTGCTGACT	1.05363	0.993481	1.02034	1.00592	1.05363	0.025959	0.779124	0.247461	0.73222	0.427172	0.779124	0.25316	125	184	159	197	197	125	166.25	31.7004	0.1611	0.1524	0.5217	0.5101	0.5217	0.20744
XP_050043608.2_Homeobox	YTAATTRR	1.03147	1.04496	1.04553	1.0536	1.0536	0.00917197	0.919401	1.87268	8.03445	17.3892	17.3892	7.57753	102	43	5	1	102	1	37.75	46.8286	0.4457	0.4579	0.9185	0.9239	0.9239	0.271063
XP_050037020.1_Homeobox	TGAYAC	1.03147	1.05357	1.03292	1.02357	1.05357	0.0128022	0.874235	2.22142	4.05023	3.4939	4.05023	1.41533	108	31	25	73	108	25	59.25	38.8877	0.4195	0.4366	0.8943	0.8859	0.8943	0.266878
XP_050036341.1_bZIP_1	GATGACGY	1.02387	1.05257	1.02402	1.03417	1.05257	0.0134984	0.55112	1.38149	1.17433	2.56147	2.56147	0.840577	151	61	127	92	151	61	107.75	39.4747	0.2574	0.2723	0.6907	0.6991	0.6991	0.248388
XP_050050376.1_Homeobox	TTAATTAG	1.05204	1.01062	1.03402	1.03129	1.05204	0.0169636	0.949368	0.420223	1.78756	2.23792	2.23792	0.817485	100	160	91	110	160	91	115.25	30.8261	0.2426	0.2378	0.6991	0.6954	0.6991	0.26389
XP_054929268.1_bZIP_1	GTTACGTAAC	0.831967	0.82449	0.987778	1.05199	1.05199	0.113756	0.0472078	0.0214237	0.236951	0.731352	0.731352	0.32909	224	239	226	176	239	176	216.25	27.6451	0.0203	0.0202	0.0889	0.0951	0.0951	0.0415022
XP_054926940.1_Homeobox	HTAATGAB	1.01452	1.05194	1.03756	1.02578	1.05194	0.0160411	0.504216	2.04726	5.26365	4.1423	5.26365	2.12643	157	37	16	58	157	16	67	62.4019	0.3982	0.4213	0.9032	0.8914	0.9032	0.281686
XP_050041780.2_bZIP_1,bZIP_1	RTTACGTAAY	0.888407	0.925293	1.00358	1.05181	1.05181	0.0740425	0.023339	0.03794	0.331975	1.54956	1.54956	0.723348	231	234	209	123	234	123	199.25	52.0408	0.082	0.0867	0.3083	0.3228	0.3228	0.133628
XP_050043864.1_bZIP_1	RTGACGTCAY	0.894855	1.0179	1.0022	1.0516	1.0516	0.0677339	0.0694003	0.372147	0.302486	0.892475	0.892475	0.347265	217	168	215	164	217	164	191	28.9252	0.04	0.0455	0.1364	0.1447	0.1447	0.056611
XP_050030931.1_Homeobox	TGACAG	1.05119	1.03568	1.01921	1.01749	1.05119	0.0158221	2.61402	2.26571	6.87054	8.50783	8.50783	3.10679	13	30	6	11	30	6	15	10.4243	0.6448	0.6415	0.9867	0.9833	0.9867	0.197377
XP_050031863.1_Forkhead	GTAAACAA	1.04858	0.970533	1.05116	1.0211	1.05116	0.0374327	0.9941	0.0720929	3.41529	1.40494	3.41529	1.41056	89	225	33	133	225	33	120	81.0843	0.2871	0.2602	0.7273	0.7017	0.7273	0.254976
XP_050022755.1_Homeobox	AWTTTAATTAA	0.883028	1.04474	0.983369	1.05038	1.05038	0.0777359	0.0583692	0.511599	0.191741	1.04014	1.04014	0.436704	221	149	234	155	234	149	189.75	43.9801	0.0385	0.0467	0.1833	0.196	0.196	0.0851234
XP_050048826.1_Forkhead	GTAAACAA	1.04933	0.943452	1.03696	0.986651	1.04933	0.0486764	0.773478	0.0328023	1.29637	0.106619	1.29637	0.597514	126	236	116	236	236	116	178.5	66.5207	0.1808	0.1585	0.5331	0.5026	0.5331	0.201624
XP_050023582.1_Forkhead	VYTAYRTAAACA	1.04336	0.978199	1.04908	0.968869	1.04908	0.0422024	0.571966	0.171069	1.27205	0.0400159	1.27205	0.553854	146	205	119	246	246	119	179	57.312	0.1107	0.1032	0.3869	0.3548	0.3869	0.152956
XP_050035940.2_Homeobox	NTAATTGV	1.04872	1.02411	1.01313	1.01222	1.04872	0.0169983	2.31913	1.31939	3.32843	4.20223	4.20223	1.24749	21	67	36	57	67	21	45.25	20.6942	0.6285	0.6202	0.9802	0.9775	0.9802	0.204702
XP_050042938.1_T-box	KNAGGTGTGAAW	1.04856	0.94306	0.998969	1.00983	1.04856	0.0435809	0.500307	0.1008	0.284593	0.399855	0.500307	0.171447	158	219	219	203	219	158	199.75	28.8372	0.0583	0.053	0.1937	0.1951	0.1951	0.0801386
XP_050022924.1_Homeobox	NTAATTGN	1.04835	1.02517	1.0124	1.01108	1.04835	0.0172774	2.60056	1.53263	3.97119	4.76855	4.76855	1.4368	14	53	27	40	53	14	33.5	16.7829	0.67	0.6597	0.9876	0.9856	0.9876	0.185812
XP_054921515.1_CUT,CUT,CUT,Homeobox	TTRAAC	1.04723	1.01579	1.02227	1.0207	1.04723	0.0140946	2.11284	0.822119	5.81086	7.83467	7.83467	3.24345	28	111	10	18	111	10	41.75	46.7502	0.6097	0.5919	0.9733	0.9715	0.9733	0.214668
XP_050047227.1_Homeobox	WTAAYGAB	1.0241	1.04693	1.01827	1.01975	1.04693	0.0133431	0.880749	2.69089	4.07412	7.17889	7.17889	2.65888	107	22	24	25	107	22	44.5	41.6853	0.5524	0.5689	0.9699	0.9706	0.9706	0.236579
XP_050026730.1_bZIP_1	GTKACGTCAT	0.947291	1.01729	1.01132	1.04669	1.04669	0.0418636	0.128638	0.392211	0.395165	1.09963	1.09963	0.416339	204	164	194	151	204	151	178.25	24.878	0.0647	0.0706	0.2322	0.2421	0.2421	0.0979739
XP_050039468.1_Homeobox	ATTAATTA	0.953411	0.949104	1.02786	1.04622	1.04622	0.0501214	0.0556766	0.0217495	1.31895	3.7358	3.7358	1.74304	222	238	114	66	238	66	160	83.4266	0.2292	0.2331	0.6714	0.6813	0.6813	0.257073
XP_050045295.1_zf-C4	NRAGGTCAN	1.04593	1.03038	1.03856	1.04456	1.04593	0.00708273	0.975425	0.862509	2.81423	5.31576	5.31576	2.08428	91	105	48	33	105	33	69.25	34.2381	0.3029	0.3052	0.7811	0.7853	0.7853	0.276644
XP_050025717.1_CSD	GATGGWACR	1.02683	1.03791	1.02685	1.04557	1.04557	0.00915329	0.560674	0.877275	1.19474	3.41312	3.41312	1.29394	148	97	124	75	148	75	111	31.7805	0.2258	0.23	0.6502	0.6608	0.6608	0.246919
XP_050039111.2_CSD	GATGGWACR	1.02683	1.03791	1.02685	1.04557	1.04557	0.00915329	0.560674	0.877275	1.19474	3.41312	3.41312	1.29394	149	96	125	76	149	76	111.5	32.0884	0.2258	0.23	0.6502	0.6608	0.6608	0.246919
XP_054929607.1_Ets	HGAAYCCGGAAGTGNKG	0.675676	0.972222	0.977099	1.04545	1.04545	0.164718	0.0624515	0.218363	0.24555	0.410235	0.410235	0.142438	220	189	224	201	224	189	208.5	16.4215	0.0025	0.0035	0.0128	0.0138	0.0138	0.00597467
XP_050044963.2_zf-C4	GAGATCAA	1.00372	1.04472	1.00517	1.00148	1.04472	0.0206874	0.315081	0.86772	0.383656	0.325808	0.86772	0.264821	181	104	196	212	212	104	173.25	47.8705	0.1621	0.1752	0.544	0.5412	0.544	0.215969
XP_054924594.1_zf-C4	NAGGTCAH	1.04132	1.02193	1.04455	1.04436	1.04455	0.0108415	0.79389	0.604538	2.49546	3.64373	3.64373	1.44867	122	136	57	70	136	57	96.25	38.6124	0.247	0.247	0.6917	0.6922	0.6922	0.256892
XP_050034039.1_Homeobox	NTAACGAC	1.04359	1.00743	1.02629	1.01852	1.04359	0.0152053	1.16956	0.425087	2.71608	2.29264	2.71608	1.04574	77	158	52	108	158	52	98.75	45.6609	0.4046	0.3931	0.8824	0.8744	0.8824	0.276927
XP_054926787.1_Homeobox	NTAACGAC	1.04359	1.00743	1.02629	1.01852	1.04359	0.0152053	1.16956	0.425087	2.71608	2.29264	2.71608	1.04574	78	159	51	107	159	51	98.75	46.2196	0.4046	0.3931	0.8824	0.8744	0.8824	0.276927
XP_050037453.1_Homeobox	GTBAAGTGB	1.04324	0.980348	1.02439	1.01709	1.04324	0.0263589	1.49701	0.0618001	3.9764	3.33538	3.9764	1.78041	53	227	26	79	227	26	96.25	89.8123	0.5163	0.4839	0.9407	0.9346	0.9407	0.252978
XP_050028232.1_HLH	TCACGTG	1.03675	1.01323	1.04171	1.02863	1.04171	0.0124602	0.887698	0.51377	3.07046	2.53889	3.07046	1.24335	105	148	40	93	148	40	96.5	44.456	0.3498	0.3369	0.7767	0.7654	0.7767	0.247032
XP_050049083.1_Homeobox	NTAAYGAB	1.02844	1.04144	1.01377	1.01205	1.04144	0.0137998	1.32677	3.16948	6.10618	6.90528	6.90528	2.59128	62	12	8	27	62	8	27.25	24.5679	0.669	0.681	0.9936	0.9908	0.9936	0.183205
XP_050031496.1_Myb_DNA-binding	TGAATCCATYN	0.745879	0.830013	1.04016	0.990677	1.04016	0.137243	0.000211936	0.000974123	0.790416	0.204162	0.790416	0.373521	245	250	152	225	250	152	218	45.3064	0.0543	0.0625	0.2564	0.2444	0.2564	0.11101
XP_050031369.1_Myb_DNA-binding	TGAATCCATYN	0.745879	0.830013	1.04016	0.990677	1.04016	0.137243	0.000211936	0.000974123	0.790416	0.204162	0.790416	0.373521	244	249	153	226	249	153	218	44.4447	0.0543	0.0625	0.2564	0.2444	0.2564	0.11101
XP_050035959.1_Ets	NRCCGGAART	1.03916	0.977468	1.01758	1.01291	1.03916	0.0255727	1.30462	0.0484673	2.06681	1.93826	2.06681	0.922944	64	233	73	113	233	64	120.75	77.8048	0.5069	0.4772	0.9205	0.9182	0.9205	0.247001
XP_050052649.1_PAX	CANTSAWGCG	1.0275	0.987897	1.03809	1.03556	1.03809	0.0233506	0.869023	0.129289	5.84126	8.09091	8.09091	3.85682	109	218	9	16	218	9	88	97.9217	0.4783	0.4571	0.913	0.9115	0.913	0.256808
XP_054929591.1_HLH	MCACGTG	1.03747	0.97942	1.00567	1.00436	1.03747	0.0237874	0.994969	0.0848611	0.518548	0.514639	0.994969	0.371797	88	223	169	191	223	88	167.75	57.6043	0.3987	0.3712	0.834	0.83	0.834	0.258354
XP_050025628.1_HLH	SSCACGYGHC	1.03746	1.01393	1.02154	1.02444	1.03746	0.00980395	1.12743	0.598458	1.62296	2.79773	2.79773	0.939049	81	139	101	85	139	81	101.5	26.4512	0.4625	0.4366	0.8345	0.8383	0.8383	0.223603
XP_050052784.1_HLH	SSCACGYGHC	1.03746	1.01393	1.02154	1.02444	1.03746	0.00980395	1.12743	0.598458	1.62296	2.79773	2.79773	0.939049	83	138	99	87	138	83	101.75	25.1048	0.4625	0.4366	0.8345	0.8383	0.8383	0.223603
XP_050048522.1_HLH	SSCACGYGHC	1.03746	1.01393	1.02154	1.02444	1.03746	0.00980395	1.12743	0.598458	1.62296	2.79773	2.79773	0.939049	82	137	100	86	137	82	101.25	25.0516	0.4625	0.4366	0.8345	0.8383	0.8383	0.223603
XP_054927866.1_Homeobox	HTAATCCB	1.0371	1.02488	1.03036	1.0129	1.0371	0.0102421	0.849046	0.76957	2.59882	1.17607	2.59882	0.851987	112	119	55	142	142	55	107	36.9594	0.3271	0.3337	0.8384	0.8242	0.8384	0.289265
XP_054927575.1_Homeobox	NDYGATACGY	1.03623	0.976751	1.03522	1.02164	1.03623	0.027943	0.850783	0.0837754	2.68828	1.92436	2.68828	1.15007	111	224	53	114	224	53	125.5	71.4166	0.3375	0.3193	0.8024	0.7931	0.8024	0.271108
XP_054926743.1_HLH	VCAGGTGBN	1.02357	1.03617	1.0171	1.01801	1.03617	0.00878357	0.836885	1.74152	2.54279	4.0194	4.0194	1.34994	114	47	56	60	114	47	69.25	30.3246	0.5341	0.5357	0.9457	0.9441	0.9457	0.236715
XP_054920691.1_DM	TAATKTATWA	0.9767	0.958119	1.03371	1.03536	1.03536	0.0394961	0.132286	0.03209	1.92914	2.96536	2.96536	1.43008	201	237	81	83	237	81	150.5	80.455	0.2599	0.2608	0.7268	0.7262	0.7268	0.269132
XP_050023625.1_bZIP_1	ATGACTCAH	0.911809	0.946889	0.988837	1.03532	1.03532	0.0533536	0.0263313	0.0532445	0.182143	1.22037	1.22037	0.570631	230	229	235	140	235	140	208.5	45.742	0.122	0.1248	0.3809	0.3986	0.3986	0.153951
XP_050047836.1_Forkhead	TWDAYATAAACAWRAW	0.857963	0.823944	1.0345	0.968085	1.0345	0.0974555	0.016286	0.000912018	0.699648	0.0706163	0.699648	0.336519	235	251	161	239	251	161	221.5	40.9023	0.0598	0.0585	0.2549	0.2366	0.2549	0.107994
XP_050038911.2_Homeobox	HTAAYGAB	1.01139	1.03437	1.02179	1.02736	1.03437	0.00970267	0.459918	1.29116	2.44595	5.25931	5.25931	2.09492	164	72	58	35	164	35	82.25	56.5943	0.4175	0.4334	0.9051	0.9086	0.9086	0.278016
XP_054919848.1_Homeobox	HTAACGAS	1.00819	1.00815	1.01337	1.03436	1.03436	0.0124716	0.421266	0.463392	1.36455	9.21139	9.21139	4.25314	169	152	111	8	169	8	110	72.2265	0.4555	0.4579	0.9096	0.9303	0.9303	0.267593
XP_050052000.1_Homeobox	TGTCAAAN	1.03378	0.998446	1.03024	1.02533	1.03378	0.0160472	0.796496	0.276081	2.1997	2.41902	2.41902	1.04933	121	180	65	102	180	65	117	48.0069	0.3305	0.3213	0.8039	0.7974	0.8039	0.274136
XP_050024427.1_Homeobox	CTAATTAY	1.01864	1.01842	1.0249	1.03371	1.03371	0.0071864	0.537657	0.625384	1.92436	4.43415	4.43415	1.81674	152	134	82	51	152	51	104.75	46.5287	0.3389	0.3427	0.8315	0.8372	0.8372	0.284965
XP_054927269.1_HLH	NCACGTGMHH	1.02953	1.03337	1.01599	1.02927	1.03337	0.00760141	0.951974	1.40017	1.48963	5.39828	5.39828	2.07224	94	60	107	32	107	32	73.25	33.8957	0.4951	0.4862	0.8893	0.9003	0.9003	0.233408
XP_050024926.1_HLH	NCACGTGNN	1.02207	1.03314	1.00844	1.02253	1.03314	0.0101231	0.836885	1.67638	0.988454	5.6328	5.6328	2.26247	115	48	135	31	135	31	82.25	50.5132	0.5697	0.5643	0.9323	0.9441	0.9441	0.214378
XP_050028099.1_HLH	GTACGTGACC	1.03306	0.847411	1.01702	0.98719	1.03306	0.084667	0.397987	0.0178712	0.398465	0.211719	0.398465	0.181771	171	241	192	221	241	171	206.25	30.9341	0.0375	0.0311	0.1255	0.1233	0.1255	0.0520926
XP_050036148.1_HLH	GTACGTGACC	1.03306	0.847411	1.01702	0.98719	1.03306	0.084667	0.397987	0.0178712	0.398465	0.211719	0.398465	0.181771	172	240	191	220	240	172	205.75	30.1814	0.0375	0.0311	0.1255	0.1233	0.1255	0.0520926
XP_050029892.1_Forkhead	GTAAACA	1.03232	1.01824	1.00987	1.00805	1.03232	0.0110623	1.82751	1.23209	3.72321	3.64503	3.72321	1.26773	40	74	29	69	74	29	53	21.9241	0.7283	0.7147	0.9926	0.989	0.9926	0.155586
XP_050025649.1_zf-C2H2,zf-C2H2,zf-C2H2,zf-C2H2,zf-C2H2,zf-C2H2,zf-C2H2,zf-C2H2,zf-C2H2	TCCCCTGGGG	1.01731	1.0322	0.982283	0.985366	1.0322	0.024433	0.352908	0.456444	0.17906	0.174239	0.456444	0.138284	177	154	236	228	236	154	198.75	39.66	0.0529	0.0545	0.1996	0.202	0.202	0.0849364
XP_050047222.1_zf-C2H2,zf-C2H2,zf-C2H2,zf-C2H2,zf-C2H2	CACCTGT	1.03041	1.0322	1.02773	1.01242	1.0322	0.00903536	0.617567	0.778256	1.2651	0.736563	1.2651	0.285393	141	116	121	175	175	116	138.25	26.7753	0.2372	0.234	0.6596	0.6438	0.6596	0.240326
XP_054933935.1_Homeobox	CTAATCCC	0.963528	0.997551	1.01069	1.03196	1.03196	0.0286848	0.136455	0.27708	0.456444	1.24382	1.24382	0.494566	200	179	184	138	200	138	175.25	26.3992	0.1136	0.1222	0.4442	0.4553	0.4553	0.191679
XP_054918786.1_Homeobox	NNNTAATTAR	1.00331	1.02175	1.02977	1.02917	1.02977	0.0123445	0.341138	0.883355	4.57746	6.69248	6.69248	3.03378	180	94	19	28	180	19	80.25	74.4329	0.455	0.4697	0.9269	0.9245	0.9269	0.267584
XP_054928247.1_HPD	NNBAAGAHRN	1.01537	1.02957	1.01432	1.0135	1.02957	0.00762517	1.13481	4.25348	9.78465	15.6563	15.6563	6.39345	80	8	4	2	80	2	23.5	37.7492	0.8389	0.8634	0.9985	0.9988	0.9988	0.0857446
XP_050050367.1_Homeobox	TAATTGNWNNNNNNNCAATTR	0.588235	0.632353	1.02867	0.841155	1.02867	0.20325	0.0180623	0.0123036	0.359943	0.025923	0.359943	0.170681	234	245	203	249	249	203	232.75	20.8227	0.004	0.0043	0.0287	0.0233	0.0287	0.0128069
XP_050034781.2_Homeobox	BTAAWTGN	1.02822	1.00918	1.00695	1.00565	1.02822	0.0105809	2.21881	0.822988	4.69038	4.20918	4.69038	1.7952	23	110	18	56	110	18	51.75	42.335	0.8271	0.8135	0.999	0.9971	0.999	0.102777
XP_050049439.1_Homeobox	TTAATKAC	0.992905	1.02762	1.02334	1.0273	1.02762	0.0167046	0.210937	1.07705	3.057	5.89338	5.89338	2.52162	194	83	41	30	194	30	87	74.8999	0.4338	0.4576	0.9209	0.9219	0.9219	0.274818
XP_050041891.1_DM	WTGTATCWAW	1.02749	1.00393	1.01507	1.00907	1.02749	0.0101454	0.628858	0.343744	0.839926	0.685317	0.839926	0.207324	140	171	149	180	180	140	160	18.6369	0.2841	0.2813	0.7411	0.7343	0.7411	0.262712
XP_050049689.1_Homeobox	TTAAYGAD	1.01569	1.02745	1.01302	1.01572	1.02745	0.00644551	0.699648	1.59907	3.30889	7.02688	7.02688	2.79671	133	49	38	26	133	26	61.5	48.5833	0.6215	0.6363	0.9802	0.9821	0.9821	0.203463
XP_050036714.1_Homeobox	VCGTATCRYN	1.02669	1.00592	1.016	1.01768	1.02669	0.00851262	0.804748	0.405761	1.67768	2.76559	2.76559	1.04627	117	163	96	88	163	88	116	33.6353	0.4501	0.4418	0.9081	0.9095	0.9095	0.267249
XP_050043990.1_T-box	NYVACACSTN	1.01446	1.02522	1.00929	1.0092	1.02522	0.00753098	0.977163	2.61923	6.41019	9.16796	9.16796	3.69871	90	24	7	9	90	7	32.5	39.0768	0.8137	0.817	0.999	0.9983	0.999	0.105837
XP_054927170.1_Pou,Homeobox	NYATAATTAN	0.947707	1.01655	1.02374	1.02514	1.02514	0.0372421	0.00657522	0.708769	3.05396	4.96833	4.96833	2.26766	240	130	42	37	240	37	112.25	95.2764	0.4422	0.479	0.9185	0.9176	0.9185	0.264536
XP_050052832.1_HLH	RACATATGGN	1.01685	0.972941	1.02489	0.974534	1.02489	0.0274169	0.372972	0.160776	0.637979	0.0746118	0.637979	0.251131	174	208	165	238	238	165	196.25	33.4303	0.0845	0.0827	0.3335	0.3138	0.3335	0.138828
XP_050033968.1_HLH	VCACGTGGN	1.02471	1.01386	1.00823	1.01142	1.02471	0.00715171	1.25207	0.876406	1.81318	4.52101	4.52101	1.64912	71	101	90	47	101	47	77.25	23.6696	0.705	0.6876	0.9802	0.9827	0.9827	0.164788
XP_050031698.1_HLH	VCACGTGGN	1.02471	1.01386	1.00823	1.01142	1.02471	0.00715171	1.25207	0.876406	1.81318	4.52101	4.52101	1.64912	69	99	87	45	99	45	75	23.4947	0.705	0.6876	0.9802	0.9827	0.9827	0.164788
XP_050031701.1_HLH	VCACGTGGN	1.02471	1.01386	1.00823	1.01142	1.02471	0.00715171	1.25207	0.876406	1.81318	4.52101	4.52101	1.64912	70	100	86	46	100	46	75.5	23.1733	0.705	0.6876	0.9802	0.9827	0.9827	0.164788
XP_050050601.2_HLH	VCACGTGGN	1.02471	1.01386	1.00823	1.01142	1.02471	0.00715171	1.25207	0.876406	1.81318	4.52101	4.52101	1.64912	67	102	89	48	102	48	76.5	23.8677	0.705	0.6876	0.9802	0.9827	0.9827	0.164788
XP_054928463.1_HLH	VCACGTGGN	1.02471	1.01386	1.00823	1.01142	1.02471	0.00715171	1.25207	0.876406	1.81318	4.52101	4.52101	1.64912	68	98	88	49	98	49	75.75	21.762	0.705	0.6876	0.9802	0.9827	0.9827	0.164788
XP_050040349.1_HLH	AHCAGCTGG	1.02172	1.02433	1.01252	1.01145	1.02433	0.00647714	0.69878	0.957185	1.30505	1.57432	1.57432	0.38463	134	89	115	122	134	89	115	19.0263	0.461	0.4631	0.9135	0.9101	0.9135	0.259668
XP_050044744.1_Homeobox	YTAAGTGC	1.02359	0.998964	1.02138	1.00855	1.02359	0.0115344	0.783467	0.277775	3.52343	1.32764	3.52343	1.42937	124	178	32	135	178	32	117.25	61.4241	0.4946	0.4821	0.9461	0.9323	0.9461	0.260409
XP_050035425.1_Homeobox	NTAATBGNB	1.01453	1.0217	1.00717	1.00688	1.0217	0.00704118	0.882486	1.88701	3.65893	4.60786	4.60786	1.68422	106	42	31	42	106	31	55.25	34.2284	0.7752	0.7862	0.997	0.9957	0.997	0.124588
XP_054918881.1_TCR,TCR	NDWTTYAAAH	0.987104	0.995006	1.01604	1.01951	1.01951	0.015824	0.118823	0.193652	3.35319	7.24837	7.24837	3.36924	208	200	35	24	208	24	116.75	100.901	0.5894	0.5977	0.9694	0.9718	0.9718	0.217718
XP_054933393.1_ARID	NDATHAAAN	1.0191	1.00325	1.00221	1.00402	1.0191	0.00800443	1.45749	0.456878	0.959791	3.49911	3.49911	1.33458	55	153	137	72	153	55	104.25	48.0095	0.8429	0.8331	0.997	0.9986	0.9986	0.0923496
XP_054918796.1_Homeobox	NNNWRATTRN	1.01237	1.01822	1.0011	1.00231	1.01822	0.00821648	1.23817	3.0583	0.68662	3.25547	3.25547	1.28936	72	13	163	80	163	13	82	61.7144	0.9081	0.9167	0.999	1	1	0.0504113
XP_050034044.1_Homeobox	GTAATGAC	0.999335	1.00872	1.00947	1.01767	1.01767	0.0074993	0.285722	0.48033	1.06359	3.46914	3.46914	1.46734	184	151	132	74	184	74	135.25	46.1402	0.4511	0.4628	0.9274	0.9331	0.9331	0.273312
XP_050034042.1_Homeobox	NNNNAKTAATYNNNNN	1.01042	0.994749	1.01756	1.01674	1.01756	0.0105717	0.471644	0.207462	2.80771	3.74405	3.74405	1.74119	163	193	49	65	193	49	117.5	71.225	0.4946	0.4925	0.9501	0.9473	0.9501	0.262785
XP_050046825.1_zf-C2H2,zf-C2H2,zf-C2H2	GGCCCCGCCCH	0.940141	0.961887	1.00853	1.01692	1.01692	0.0368777	0.119996	0.149354	0.351909	0.467301	0.467301	0.166007	207	211	205	193	211	193	204	7.74597	0.0534	0.053	0.1655	0.1683	0.1683	0.0656549
XP_050044275.1_HMG_box	ATTGTNNNN	1.01629	1.01432	1.0013	1.0014	1.01629	0.00809707	2.30914	2.82378	0.870326	1.48268	2.82378	0.86639	22	18	145	130	145	18	78.75	68.1341	0.9422	0.9418	0.9995	0.9994	0.9995	0.0331692
XP_050031029.1_AT_hook,AT_hook,AT_hook	NNRDWAAT	1.01627	1.00981	1.0003	1.0006	1.01627	0.00773345	7.39604	4.54272	0.274561	0.678802	7.39604	3.38241	4	1	221	181	221	1	101.75	115.768	0.9931	0.9882	0.9995	0.9997	0.9997	0.00554159
XP_050034041.1_Homeobox	BTAATKRC	1.01353	1.01548	1.00675	1.01362	1.01548	0.00383676	0.59064	0.793022	1.16217	4.60352	4.60352	1.89231	145	113	128	43	145	43	107.25	44.7837	0.5766	0.5839	0.9699	0.9746	0.9746	0.226349
XP_050043140.1_Forkhead	VNMAACANN	1.01506	1.00486	1.0017	1.00291	1.01506	0.00609237	2.8012	0.875972	1.01147	4.11972	4.11972	1.55053	11	103	133	59	133	11	76.5	53.2009	0.9639	0.9519	0.999	1	1	0.0245157
XP_050049266.1_Homeobox	WAACA	1.01421	1.01027	1.0005	1.0017	1.01421	0.00664784	3.42267	2.94408	0.37345	2.39209	3.42267	1.34091	9	16	201	104	201	9	82.5	90.0537	0.9778	0.9735	0.999	1	1	0.0138873
XP_050049190.1_Homeobox	WAACA	1.01421	1.01027	1.0005	1.0017	1.01421	0.00664784	3.42267	2.94408	0.37345	2.39209	3.42267	1.34091	8	17	200	103	200	8	82	89.5656	0.9778	0.9735	0.999	1	1	0.0138873
XP_050041887.1_DM	TGTAWCWWWT	0.962982	0.968884	1.01392	1.00529	1.01392	0.0255728	0.0412363	0.0341442	1.13568	0.608012	1.13568	0.527591	226	235	129	188	235	129	194.5	48.1837	0.3824	0.383	0.8666	0.8559	0.8666	0.276326
XP_050047216.1_Forkhead	YAWATAAACAAHB	0.931335	0.983607	1.01377	0.975209	1.01377	0.0340589	0.0680539	0.198429	0.478158	0.0675762	0.478158	0.193462	218	199	180	240	240	180	209.25	25.7083	0.0963	0.102	0.3681	0.3501	0.3681	0.15028
XP_050045880.1_zf-C2H2,zf-C2H2,zf-C2H2	TWRGCCCCGCCCMCH	0.840909	0.964286	0.925781	1.01158	1.01158	0.0722464	0.11296	0.211892	0.142145	0.326893	0.326893	0.0951439	211	190	241	211	241	190	213.25	20.9821	0.0074	0.0081	0.0237	0.0262	0.0262	0.00998682
XP_050049570.1_bZIP_1	TKDYGCAAYN	1.007	0.987981	1.00781	1.01066	1.01066	0.0103739	0.484673	0.0687488	2.85505	7.79559	7.79559	3.54868	161	226	47	19	226	19	113.25	97.0648	0.7045	0.6905	0.9931	0.9951	0.9951	0.171339
XP_054924506.1_GCM	WATATGCGGGTHB	1.01047	0.957219	0.955186	0.935815	1.01047	0.0320193	0.297144	0.187615	0.13841	0.065535	0.297144	0.0972416	182	201	242	241	242	182	216.5	29.8943	0.0193	0.0179	0.0746	0.0729	0.0746	0.0318536
XP_050022915.1_Homeobox	YTAATCCNN	0.981223	1.00658	1.0099	1.00412	1.0099	0.0130387	0.159169	0.379269	0.604538	0.446889	0.604538	0.184786	198	165	166	194	198	165	180.75	17.6895	0.2456	0.2602	0.7347	0.7308	0.7347	0.27711
XP_050049369.1_ARID	NNNAWATTNN	1.00445	1.00865	1.0014	1.00261	1.00865	0.00317328	0.567623	1.36021	0.852954	3.68759	3.68759	1.41871	147	65	148	68	148	65	107	46.7832	0.9264	0.9331	0.999	1	1	0.040365
XP_050033003.1_HLH	SACCATATGGTS	0.972222	0.722222	1.00658	0.821192	1.00658	0.132764	0.231001	0.05876	0.299533	0.0420484	0.299533	0.12735	193	228	216	245	245	193	220.5	21.8556	0.0035	0.0026	0.0153	0.0124	0.0153	0.00635741
XP_050026769.1_zf-C2H2,zf-C2H2,zf-C2H2,zf-C2H2,zf-C2H2	TGCTACTGTD	0.886623	0.985544	1.00393	0.993927	1.00393	0.0544433	0.0121602	0.203945	0.341182	0.213195	0.341182	0.135632	237	196	207	219	237	196	214.75	17.557	0.1087	0.1159	0.3834	0.3764	0.3834	0.154553
XP_050026768.1_zf-C2H2,zf-C2H2,zf-C2H2,zf-C2H2,zf-C2H2	TGCTACTGTD	0.886623	0.985544	1.00393	0.993927	1.00393	0.0544433	0.0121602	0.203945	0.341182	0.213195	0.341182	0.135632	236	197	206	218	236	197	214.25	16.8597	0.1087	0.1159	0.3834	0.3764	0.3834	0.154553
XP_054930050.1_HMG_box	NAACAATAACATTGTTN	0	1	0.238095	0.85	1	0.479289	0	0.203337	0.00744381	0.171112	0.203337	0.106802	248	198	252	229	252	198	231.75	24.6357	0	0.0006	0.0005	0.0017	0.0017	0.000716473
XP_050045768.1_HLH	RVCATATGTCRCSBTATTT	0	1	0.5	0.7	1	0.420317	0	0.23808	0.0400984	0.089595	0.23808	0.104088	247	186	251	237	251	186	230.25	30.0818	0	0.0006	0.001	0.0014	0.0014	0.000597216
XP_054929792.1_Pou,Homeobox	ATGCATAATTRAT	0.765101	0.955414	0.960506	0.99361	0.99361	0.103762	0.0360334	0.186095	0.162079	0.263964	0.263964	0.0945953	228	202	239	215	239	202	221	16.0208	0.0114	0.015	0.0608	0.0622	0.0622	0.0279306
XP_050031162.1_HLH	AMCATATGKT	0.885714	0.93007	0.937681	0.853372	0.937681	0.0395417	0.120908	0.152698	0.107966	0.00436466	0.152698	0.0642245	206	209	247	253	253	206	228.75	24.6897	0.0124	0.0133	0.0647	0.0582	0.0647	0.0281868
XP_054920411.1_CUT,Homeobox	DTTATTGATTTTT	0.655589	0.805921	0.77821	0.903162	0.903162	0.101966	0.000525062	0.00862075	0.000125511	0.01279	0.01279	0.0062321	243	248	253	252	253	243	249	4.54606	0.0217	0.0245	0.08	0.0914	0.0914	0.0364585
XP_050037291.1_zf-C2H2,zf-C2H2,zf-C2H2,zf-C2H2	GGCGGCCATTTTGD	0.819549	0.829457	0.875	0.85034	0.875	0.0245619	0.0712677	0.0522022	0.0505953	0.0128985	0.0712677	0.0244374	216	230	249	251	251	216	236.5	16.6233	0.0109	0.0107	0.0385	0.0375	0.0385	0.0157094
XP_050049082.1_zf-C2H2,zf-C2H2,zf-C2H2,zf-C2H2,zf-C2H2	ATTACCATACAAGTGCAV	0	0	0	0	0	0	0	0	0	0	0	0	258	256	259	257	259	256	257.5	1.29099	0	0	0	0	0	0
XP_054922164.1_Runt	CWAACCACAAAAACCACGAAH	0	0	0	0	0	0	0	0	0	0	0	0	256	253	258	259	259	253	256.5	2.64575	0	0	0	0	0	0
XP_050027642.1_CSD	TCGTGTAGGTCGGTGGK	0	0	0	0	0	0	0	0	0	0	0	0	260	260	260	255	260	255	258.75	2.5	0	0	0	0	0	0
XP_050026652.1_Runt	CWAACCACAAAAACCACGAAH	0	0	0	0	0	0	0	0	0	0	0	0	261	261	261	260	261	260	260.75	0.5	0	0	0	0	0	0
